# Supplementary material for: Redox-dependent Igfbp2 signaling controls Brca1 DNA damage response to govern neural stem cell fate
Source: Nat Commun. 2023 Jan 27;14:444. doi: 10.1038/s41467-023-36174-z (PMC9883463; doi:10.1038/s41467-023-36174-z)
Supplement: Supplementary file 4 — Supplementary Data 1 [file 41467_2023_36174_MOESM4_ESM.xlsx]

## Sheet: Peptide Quantitative Report
Supplementary Data 1: Peptide quantitative report of LC-MS/MS experiment comparing the secretome of WT to that of Ncf1–/– NSCs. Conditioned media of WT and Ncf1–/– NSCs were collected five days after palting, digested with trypsin and sequentially ran on LTQ liquid chromatography mass spectrometer. The resultant traces were searched using Mascot search engine for protein identification identifica…
NSC secretome_02152013_2_Condensed, Peptide Quantitative Report created on 01/01/2023
Experiment: NSC secretomee_02152013_2_Condensed
	Peak List Generator: unknown
		Version: unknown
		Charge States Calculated: unknown
		Deisotoped: unknown
		Textual Annotation: unknown
	Database Set: 6 Databases
		Database Name: C:\Users\MAF\AppData\Local\Temp\scaffold_temp_storage\scaffold_xtandem_files\Subset_SwissProt_2012_09_2068462521545078609.fasta
			Version: unknown
			Taxonomy: All Entries
			Number of Proteins: 217
		Database Name: C:\Users\MAF\AppData\Local\Temp\scaffold_temp_storage\scaffold_xtandem_files\Subset_SwissProt_2012_09_2698504833415183931.fasta
			Version: unknown
			Taxonomy: All Entries
			Number of Proteins: 220
		Database Name: C:\Users\MAF\AppData\Local\Temp\scaffold_temp_storage\scaffold_xtandem_files\Subset_SwissProt_2012_09_4286594269479071888.fasta
			Version: unknown
			Taxonomy: All Entries
			Number of Proteins: 196
		Database Name: C:\Users\MAF\AppData\Local\Temp\scaffold_temp_storage\scaffold_xtandem_files\Subset_SwissProt_2012_09_5136847444422439019.fasta
			Version: unknown
			Taxonomy: All Entries
			Number of Proteins: 217
		Database Name: C:\Users\MAF\AppData\Local\Temp\scaffold_temp_storage\scaffold_xtandem_files\Subset_SwissProt_2012_09_741535287734304337.fasta
			Version: unknown
			Taxonomy: All Entries
			Number of Proteins: 214
		Database Name: SwissProt_2012_09.fasta
			Version: unknown
			Taxonomy: Mus musculus
			Number of Proteins: 16570
		Explain Database w/ < 1000 entries:
		Does database contain common contaminants?: unknown
	Search Engine Set: 2 Search Engines
		Search Engine: Mascot
			Version: 2.4.0
			Samples: All Samples
			Fragment Tolerance: 0.40 Da (Monoisotopic)
			Parent Tolerance: 1.8 Da (Monoisotopic)
			Fixed Modifications: +57 on C (Carbamidomethyl)
			Variable Modifications: +16 on M (Oxidation)
			Database: SwissProt_2012_09.fasta (selected for Mus musculus, unknown version, 16570 entries)
			Digestion Enzyme: Trypsin
			Max Missed Cleavages: 2
			Probability Model:
				W1.RAW (F013123): Peptide Prophet [+2 and below,+3 and above]
				W2.RAW (F013124): Peptide Prophet [+2 and below,+3 and above]
		Search Engine: X! Tandem
			Version: CYCLONE (2010.12.01.1)
			Samples: All Samples
			Fragment Tolerance: 0.40 Da (Monoisotopic)
			Parent Tolerance: 1.8 Da (Monoisotopic)
			Fixed Modifications: +57 on C (Carbamidomethyl)
			Variable Modifications: +16 on M (Oxidation)
			Database: C:\Users\MAF\AppData\Local\Temp\scaffold_temp_storage\scaffold_xtandem_files\Subset_SwissProt_2012_09_2698504833415183931.fasta (unknown version, 220 entries) (W1.RAW (F013123)), C:\Users\MAF\AppData\Local\Temp\scaffold_temp_storage\scaffold_xtandem_files\Subset_SwissProt_2012_09_4286594269479071888.fasta (unknown version, 196 entries) (W2.RAW (F013124))
			Digestion Enzyme: Trypsin (W1.RAW (F013123)), Trypsin (W2.RAW (F013124))
			Max Missed Cleavages: 2 (W1.RAW (F013123)), 2 (W2.RAW (F013124))
			Probability Model:
				W1.RAW (F013123): Peptide Prophet [+2 and below,+3 and above]
				W2.RAW (F013124): Peptide Prophet [+2 and below,+3 and above]
	Scaffold: Version: Scaffold_5.1.2
		Modification Metadata Set: Unknown modifications
			Source: Unknown
			Comment:
		Protein Grouping Strategy: Experiment-wide grouping with binary peptide-protein weights
		Peptide Thresholds: 80.0% minimum
		Protein Thresholds: 99.0% minimum and 2 peptides minimum
		Peptide FDR: 0.0% (Decoy)
		Protein FDR: 0.0% (Decoy)
		GO Annotation Source(s): Unknown
		Pathway Annotation Source(s): Unknown
		Alternate ID Source(s):
		Total Spectrum Count			Weighted Spectrum Count			Total Precursor Intensity			Total TIC			Median Retention Time
		WT NSC secretome	Ncf1-KO NSC secretome		WT NSC secretome	Ncf1-KO NSC secretome		WT NSC secretome	Ncf1-KO NSC secretome		WT NSC secretome	Ncf1-KO NSC secretome
Protein	Peptide	W1.RAW (F013123)	W2.RAW (F013124)		W1.RAW (F013123)	W2.RAW (F013124)		W1.RAW (F013123)	W2.RAW (F013124)		W1.RAW (F013123)	W2.RAW (F013124)
Serum albumin OS=Mus musculus GN=Alb PE=1 SV=3	ECCHGDLLECADDR	3												1577.87
Serum albumin OS=Mus musculus GN=Alb PE=1 SV=3	LGEYGFQNAILVR	56												3805.93
Serum albumin OS=Mus musculus GN=Alb PE=1 SV=3	ECCHGDLLECADDR		5												1553.32
Serum albumin OS=Mus musculus GN=Alb PE=1 SV=3	LGEYGFQNAILVR		53												3849.09
Apolipoprotein E OS=Mus musculus GN=Apoe PE=1 SV=2	LQAEIFQAR		1												1848.36
Apolipoprotein E OS=Mus musculus GN=Apoe PE=1 SV=2	SKMEEQTQQIR		1												1302.31
Elongation factor 1-alpha 1 OS=Mus musculus GN=Eef1a1 PE=1 SV=3	DGSASGTTLLEALDCILPPTRPTDKPLR	1												3406.74
Elongation factor 1-alpha 1 OS=Mus musculus GN=Eef1a1 PE=1 SV=3	IGYNPDTVAFVPISGWNGDNMLEPSANMPWFK	1												3941.2
Galectin-1 OS=Mus musculus GN=Lgals1 PE=1 SV=3	FNAHGDANTIVCNTK	1												1522.89
Galectin-1 OS=Mus musculus GN=Lgals1 PE=1 SV=3	LNMEAINYMAADGDFK	1												2740.56
Insulin-like growth factor-binding protein 2 OS=Mus musculus GN=Igfbp2 PE=2 SV=2	TPCQQELDQVLER	1												2075.41
Insulin-like growth factor-binding protein 2 OS=Mus musculus GN=Igfbp2 PE=2 SV=2	VGTTPQQVADSDDDHSEGGLVENHVDGTMNMLGGGSSAGR	1												2194.15
Pyruvate kinase isozymes M1/M2 OS=Mus musculus GN=Pkm PE=1 SV=4	AGKPVICATQMLESMIK		2												3139.99
Pyruvate kinase isozymes M1/M2 OS=Mus musculus GN=Pkm PE=1 SV=4	LAPITSDPTEAAAVGAVEASFK		2												3109.51
Pyruvate kinase isozymes M1/M2 OS=Mus musculus GN=Pkm PE=1 SV=4	AEGSDVANAVLDGADCIMLSGETAK	1												3118.99
Pyruvate kinase isozymes M1/M2 OS=Mus musculus GN=Pkm PE=1 SV=4	EATESFASDPILYRPVAVALDTK	1												2873.86
Pyruvate kinase isozymes M1/M2 OS=Mus musculus GN=Pkm PE=1 SV=4	LAPITSDPTEAAAVGAVEASFK	1												3024.67
Actin, cytoplasmic 1 OS=Mus musculus GN=Actb PE=1 SV=1	CPEALFQPSFLGMESCGIHETTFNSIMK		1												3402.15
Actin, cytoplasmic 1 OS=Mus musculus GN=Actb PE=1 SV=1	DLYANTVLSGGTTMYPGIADR		1												2908.61
Actin, cytoplasmic 1 OS=Mus musculus GN=Actb PE=1 SV=1	QEYDESGPSIVHR		1												1492.92
Creatine kinase B-type OS=Mus musculus GN=Ckb PE=1 SV=1	LAVEALSSLDGDLSGR	1												2733.32
Creatine kinase B-type OS=Mus musculus GN=Ckb PE=1 SV=1	NYEFMWNPHLGYILTCPSNLGTGLR	1												3374.96
Creatine kinase B-type OS=Mus musculus GN=Ckb PE=1 SV=1	SMTEAEQQQLIDDHFLFDKPVSPLLLASGMAR	1												3388.59
Creatine kinase B-type OS=Mus musculus GN=Ckb PE=1 SV=1	FCTGLTQIETLFK		1												3241.65
Creatine kinase B-type OS=Mus musculus GN=Ckb PE=1 SV=1	LAVEALSSLDGDLSGR		1												2863.37
Creatine kinase B-type OS=Mus musculus GN=Ckb PE=1 SV=1	NYEFMWNPHLGYILTCPSNLGTGLR		1												3442.68
Creatine kinase B-type OS=Mus musculus GN=Ckb PE=1 SV=1	SMTEAEQQQLIDDHFLFDKPVSPLLLASGMAR		1												3456.68
Glia-derived nexin OS=Mus musculus GN=Serpine2 PE=2 SV=2	AKIEVSEDGTK	1												1406.82
Glia-derived nexin OS=Mus musculus GN=Serpine2 PE=2 SV=2	SRPHENVVVSPHGIASILGMLQLGADGK	1												3107.77
Alpha-2-macroglobulin-P OS=Mus musculus GN=A2mp PE=2 SV=2	ASVTVLGDILGSAMQNTQDLLK	2	2											4112.32	4099.13
Alpha-2-macroglobulin-P OS=Mus musculus GN=A2mp PE=2 SV=2	FSINTDDIMGTSLTVR		1												2980.05
Alpha-2-macroglobulin-P OS=Mus musculus GN=A2mp PE=2 SV=2	VAGEGCVYLQTSLK		1												2021.1
Alpha-2-macroglobulin-P OS=Mus musculus GN=A2mp PE=2 SV=2	VVSLDENFHPLNELIPLLYIQDSKK	1												3606.81
Alpha-2-macroglobulin-P OS=Mus musculus GN=A2mp PE=2 SV=2	WLTEENVEAWHTANAVFSPSR	1												2748.53
Tubulin beta-2A chain OS=Mus musculus GN=Tubb2a PE=1 SV=1	LHFFMPGFAPLTSR		1												3146.27
Tubulin beta-2A chain OS=Mus musculus GN=Tubb2a PE=1 SV=1	LTTPTYGDLNHLVSATMSGVTTCLR		1												3466.84
END OF FILE
