# Supplementary material for: Redox-dependent Igfbp2 signaling controls Brca1 DNA damage response to govern neural stem cell fate
Source: Nat Commun. 2023 Jan 27;14:444. doi: 10.1038/s41467-023-36174-z (PMC9883463; doi:10.1038/s41467-023-36174-z)
Supplement: Supplementary file 5 — Supplementary Data 2 [file 41467_2023_36174_MOESM5_ESM.xlsx]

## Sheet: Supplementary Table 2a
Supplementary Data 2a | RNAseq quantification of WT, Ncf1–/–, and Ncf1–/– + Igfbp2 NSC transcriptomes. RNAseq on rRNA-depleted RNA from NSC cultures. Median quality for all bases was equivalent for all samples; the median phred score qualities for each base was ≥ 32. Samples were then mapped with Bowtie2 and quantified with RSEM. Transcripts per million (TPM) were the units used in all downstream…
Number	Gene ID	Gene Description	Gene Symbol	1-Way ANOVA (BH) Adjusted P-value	(Ncf1–/– + Igfbp2) vs. (Ncf1–/–) (BH) Adjusted Tukey Posttest P-value	(Ncf1–/– + Igfbp2) vs. (WT) (BH) Adjusted Tukey Posttest P-value	(Ncf1–/–) vs. (WT) (BH) Adjusted Tukey Posttest P-value	Average Fold Change (Ncf1–/– + Igfbp2) / (Ncf1–/–)	Average Fold Change (Ncf1–/– )/ (WT)	Average Fold Change (Ncf1–/– + Igfbp2) / (WT)	Average Log2 Fold Change (Ncf1–/– + Igfbp2) / (Ncf1–/–)	Average Log2 Fold Change (Ncf1–/– ) / (WT)	Average Log2 Fold Change (Ncf1–/– + Igfbp2) / (WT)	Ncf1–/– (1) (TPM)	Ncf1–/– (2) (TPM)	Ncf1–/– (3) (TPM)	Ncf1–/– (4) (TPM)	Ncf1–/– + Igfbp2 (1I) (TPM)	Ncf1–/– + Igfbp2 (2I) (TPM)	Ncf1–/– + Igfbp2 (3I) (TPM)	Ncf1–/– + Igfbp2 (4I) (TPM)	WT (A) (TPM)	WT (B) (TPM)	WT (C) (TPM)	WT (D) (TPM)	Ncf1–/– Group Mean (TPM)	Ncf1–/– + Igfbp2 Group Mean (TPM)	WT Group Mean (TPM)
1	ENSMUSG00000030154	killer cell lectin-like receptor subfamily B member 1F [Source:MGI Symbol;Acc:MGI:2442965]	Klrb1f	1.99908e-134	1.51933e-05	0.606189	1.29564e-05	0.980392	1.02	1	-0.0285692	0.0285692	0	0.02	0.02	0.02	0.02	0	0	0	0	0	0	0	0	0.02	0	0
2	ENSMUSG00000037747	phytanoyl-CoA hydroxylase interacting protein-like [Source:MGI Symbol;Acc:MGI:1918161]	Phyhipl	8.93386e-07	0.0867679	9.47332e-06	1.29564e-05	0.697677	0.273477	0.190799	-0.519369	-1.87051	-2.38988	196.4	203.9	210	238.1	132.1	156.9	164.1	137.6	803.1	756.9	741.2	811.7	212.1	147.675	778.225
3	ENSMUSG00000062209	v-erb-a erythroblastic leukemia viral oncogene homolog 4 (avian) [Source:MGI Symbol;Acc:MGI:104771]	Erbb4	2.5433e-06	1	9.47332e-06	1.29564e-05	0.963035	0.234864	0.226182	-0.0543398	-2.0901	-2.14444	11.5	13.05	10.6	12.25	7.8	13.3	14	10.4	51.55	54.75	55.2	53.35	11.85	11.375	53.7125
4	ENSMUSG00000024987	cytochrome P450, family 26, subfamily a, polypeptide 1 [Source:MGI Symbol;Acc:MGI:1096359]	Cyp26a1	6.08303e-06	0.00663195	9.47332e-06	4.92132e-05	1.28913	2.1957	2.83055	0.366398	1.13468	1.50108	1.16	1.29	1.34	1.41	1.93	2.02	2.06	1.85	0	0	0.16	0.03	1.3	1.965	0.0475
5	ENSMUSG00000094114	predicted gene, 21967 [Source:MGI Symbol;Acc:MGI:5439436]	Gm21967	6.08303e-06	0.00618908	9.47332e-06	5.98251e-05	0.612198	0.597251	0.365636	-0.70793	-0.743591	-1.45152	1.09	1.14	1.14	1.32	0.29	0.34	0.35	0.34	2.51	2.68	2.85	2.51	1.1725	0.33	2.6375
6	ENSMUSG00000020034	t-complex 11 (mouse) like 2 [Source:MGI Symbol;Acc:MGI:2444679]	Tcp11l2	6.16208e-06	0.667809	9.47332e-06	2.23367e-05	0.788855	0.238696	0.188296	-0.342168	-2.06676	-2.40892	12.96	12.06	14.07	12.18	9.6	10.68	8.91	10.41	51.78	62.22	57.33	56.22	12.8175	9.9	56.8875
7	ENSMUSG00000085069	predicted gene 13111 [Source:MGI Symbol;Acc:MGI:3651882]	Gm13111	7.30623e-06	1	9.47332e-06	2.23367e-05	0.882747	0.118241	0.104377	-0.179928	-3.08019	-3.26012	0.43	0.57	0.49	0.48	0.29	0.35	0.29	0.34	10.73	12.79	10.57	12.4	0.4925	0.3175	11.6225
8	ENSMUSG00000032046	abhydrolase domain containing 12 [Source:MGI Symbol;Acc:MGI:1923442]	Abhd12	7.50173e-06	0.00878726	9.47332e-06	8.21857e-05	0.674562	0.601394	0.405677	-0.567978	-0.733618	-1.3016	194.46	184.24	180.67	199.57	123.34	138.74	134.12	114.45	304.29	310.1	329.77	320.46	189.735	127.662	316.155
9	ENSMUSG00000032531	angiomotin-like 2 [Source:MGI Symbol;Acc:MGI:1929286]	Amotl2	7.50173e-06	0.334982	9.47332e-06	2.95163e-05	0.5847	0.207584	0.121375	-0.774231	-2.26823	-3.04246	136.78	141.12	130.9	132.3	74.9	81.2	80.08	78.54	616.84	741.44	620.2	643.44	135.275	78.68	655.48
10	ENSMUSG00000036815	dipeptidylpeptidase 10 [Source:MGI Symbol;Acc:MGI:2442409]	Dpp10	7.50173e-06	0.0670005	9.47332e-06	3.22411e-05	0.637363	0.347771	0.221656	-0.649814	-1.52379	-2.17361	1.72	1.88	1.64	1.68	0.56	1	0.8	0.6	6.08	6.84	7.2	7.28	1.73	0.74	6.85
11	ENSMUSG00000041272	thymocyte selection-associated high mobility group box [Source:MGI Symbol;Acc:MGI:2181659]	Tox	7.50173e-06	0.326734	9.47332e-06	2.95163e-05	0.704918	0.272931	0.192394	-0.504473	-1.87339	-2.37787	3.64	3.96	4.24	3.68	2.12	2.36	3.04	2.24	17.24	18.48	15.12	16.68	3.88	2.44	16.88
12	ENSMUSG00000056185	sorting nexin 32 [Source:MGI Symbol;Acc:MGI:2444704]	Snx32	7.50173e-06	0.0062269	9.47332e-06	0.000144439	0.553467	0.601961	0.333166	-0.853431	-0.732257	-1.58569	4.86	4.9	5.32	4.86	1.85	2.58	2.59	2.23	8.74	9.57	8.5	8.96	4.985	2.3125	8.9425
13	ENSMUSG00000042834	neuronal regeneration related protein [Source:MGI Symbol;Acc:MGI:99444]	Nrep	9.16889e-06	0.00743762	9.47332e-06	0.000165516	0.493778	0.55972	0.276378	-1.01807	-0.837222	-1.85529	85.2	89.1	94.56	100.02	39.27	53.34	46.23	41.28	171.21	170.13	166.92	153.93	92.22	45.03	165.548
14	ENSMUSG00000045333	zinc finger protein 423 [Source:MGI Symbol;Acc:MGI:1891217]	Zfp423	9.16889e-06	1	1.48268e-05	2.95163e-05	0.943039	0.273993	0.258386	-0.0846108	-1.86779	-1.9524	33.18	30.87	27.65	39.48	25.9	38.29	35.63	23.66	114.59	123.9	125.23	125.65	32.795	30.87	122.343
15	ENSMUSG00000045657	protocadherin beta 10 [Source:MGI Symbol;Acc:MGI:2136745]	Pcdhb10	9.16889e-06	0.187587	1.27989e-05	4.43056e-05	0.882726	0.558407	0.49292	-0.179963	-0.840611	-1.02057	0.58	0.66	0.53	0.54	0.3	0.55	0.42	0.3	1.83	1.92	1.82	1.73	0.5775	0.3925	1.825
16	ENSMUSG00000060534	deleted in colorectal carcinoma [Source:MGI Symbol;Acc:MGI:94869]	Dcc	9.16889e-06	0.298508	1.27989e-05	4.43056e-05	0.61666	0.24266	0.149639	-0.697452	-2.04299	-2.74044	5.7	5.58	5.16	6.09	1.89	3.75	3.78	2.94	23.31	26.04	28.83	27.15	5.6325	3.09	26.3325
17	ENSMUSG00000026304	RAB17, member RAS oncogene family [Source:MGI Symbol;Acc:MGI:104640]	Rab17	9.79401e-06	0.046728	3.86564e-05	2.53467e-05	0.823157	9.08901	7.48168	-0.280761	3.18412	2.90336	20.25	19.55	21.9	21.1	17.65	17.8	17.7	14.3	0.65	1.5	1.75	1.65	20.7	16.8625	1.3875
18	ENSMUSG00000043843	transmembrane protein 145 [Source:MGI Symbol;Acc:MGI:3607779]	Tmem145	9.79401e-06	0.176143	1.35905e-05	4.57867e-05	0.730602	0.365753	0.267219	-0.452843	-1.45106	-1.9039	1.71	2.31	1.77	1.68	0.93	1.32	1.26	0.87	7.41	7.02	6.21	6.72	1.8675	1.095	6.84
19	ENSMUSG00000038665	diacylglycerol kinase, iota [Source:MGI Symbol;Acc:MGI:2443430]	Dgki	1.14511e-05	0.661148	1.92642e-05	4.43056e-05	0.762921	0.258721	0.197384	-0.390394	-1.95053	-2.34093	13.28	14.08	16.56	23.28	8.72	14.16	15.92	11.52	66.72	72.56	65.6	66.32	16.8	12.58	67.8
20	ENSMUSG00000074657	kinesin family member 5A [Source:MGI Symbol;Acc:MGI:109564]	Kif5a	1.14511e-05	0.635181	1.92642e-05	4.43056e-05	0.882979	0.42184	0.372476	-0.179549	-1.24523	-1.42478	0.4	0.39	0.43	0.42	0.18	0.31	0.3	0.19	2.33	2.49	2.02	2.53	0.41	0.245	2.3425
21	ENSMUSG00000063873	solute carrier family 24 (sodium/potassium/calcium exchanger), member 3 [Source:MGI Symbol;Acc:MGI:2137513]	Slc24a3	1.168e-05	0.81593	2.16953e-05	4.43056e-05	0.678867	0.162368	0.110227	-0.558798	-2.62266	-3.18146	15.4	17.2	16.4	19.4	9.15	12.6	13.9	9.5	110.75	118.05	94.4	118.7	17.1	11.2875	110.475
22	ENSMUSG00000017639	RAB11 family interacting protein 4 (class II) [Source:MGI Symbol;Acc:MGI:2442920]	Rab11fip4	1.24371e-05	1	2.93838e-05	4.43056e-05	0.995402	0.340109	0.338546	-0.00664838	-1.55593	-1.56258	1	1.34	1.38	0.98	0.74	1.5	1.24	1.18	5.22	5.82	5.52	5.02	1.175	1.165	5.395
23	ENSMUSG00000041261	carbonic anhydrase 8 [Source:MGI Symbol;Acc:MGI:88253]	Car8	1.3048e-05	0.00869644	0.000144513	2.53467e-05	0.723227	3.30529	2.39048	-0.467479	1.72478	1.2573	14.62	14.31	14.5	15.04	10	10.85	10.9	9.43	2.85	3.08	4.58	4.39	14.6175	10.295	3.725
24	ENSMUSG00000055799	transcription factor 7 like 1 (T cell specific, HMG box) [Source:MGI Symbol;Acc:MGI:1202876]	Tcf7l1	1.56998e-05	1	3.13468e-05	5.16905e-05	0.891558	0.257317	0.229413	-0.1656	-1.95838	-2.12398	30.4	31.95	40.05	35.15	24.9	36.95	34	26.35	121	146.6	141.55	136.95	34.3875	30.55	136.525
25	ENSMUSG00000045441	GPRIN family member 3 [Source:MGI Symbol;Acc:MGI:1924785]	Gprin3	2.0554e-05	0.717897	3.45723e-05	7.66419e-05	0.948718	0.626277	0.594161	-0.0759489	-0.675126	-0.751075	0.1	0.08	0.08	0.03	0.03	0	0.02	0.02	0.67	0.82	0.73	0.63	0.0725	0.0175	0.7125
26	ENSMUSG00000050953	gap junction protein, alpha 1 [Source:MGI Symbol;Acc:MGI:95713]	Gja1	2.0554e-05	0.760486	3.45723e-05	7.66419e-05	0.798175	0.287081	0.229141	-0.325223	-1.80047	-2.12569	39.59	40.99	44.68	50.45	31.27	38.47	37.08	32.62	137.08	164.76	151.89	168.26	43.9275	34.86	155.498
27	ENSMUSG00000061393	activin receptor IIB [Source:MGI Symbol;Acc:MGI:87912]	Acvr2b	2.0554e-05	0.137309	3.00619e-05	0.00010806	0.763158	0.454701	0.347009	-0.389947	-1.13701	-1.52696	3.04	3.18	2.62	3.12	1.86	2.48	2.34	1.5	7.08	8.02	7.82	8.18	2.99	2.045	7.775
28	ENSMUSG00000084959	RIKEN cDNA 4933407I08 gene [Source:MGI Symbol;Acc:MGI:1918259]	4933407I08Rik	2.0554e-05	0.707102	3.45723e-05	7.66419e-05	0.956236	0.666181	0.637026	-0.0645609	-0.586014	-0.650575	0.13	0.19	0.11	0.14	0.05	0.1	0.08	0.14	0.66	0.67	0.79	0.74	0.1425	0.0925	0.715
29	ENSMUSG00000020788	ATPase, Ca++ transporting, ubiquitous [Source:MGI Symbol;Acc:MGI:1194503]	Atp2a3	2.17197e-05	0.00520326	2.20458e-05	0.00369371	1.73052	1.63499	2.82937	0.791202	0.709281	1.50048	0.7	0.91	1.12	0.84	2.24	2.31	2.38	2.17	0.07	0	0.35	0.21	0.8925	2.275	0.1575
30	ENSMUSG00000024411	aquaporin 4 [Source:MGI Symbol;Acc:MGI:107387]	Aqp4	2.31252e-05	0.973037	3.86564e-05	7.66419e-05	0.760834	0.180865	0.137608	-0.394347	-2.46702	-2.86136	18.76	17.66	19.11	19.62	12.41	17.3	11.13	15.38	105.76	113.41	92.89	121.56	18.7875	14.055	108.405
31	ENSMUSG00000051910	SRY (sex determining region Y)-box 6 [Source:MGI Symbol;Acc:MGI:98368]	Sox6	2.43717e-05	0.26295	3.50472e-05	0.00010806	0.692631	0.340748	0.236012	-0.529841	-1.55322	-2.08307	58.85	67.65	59.3	83.65	33.4	54.5	55	42.5	181.95	206.25	201.25	209.05	67.3625	46.35	199.625
32	ENSMUSG00000074634	predicted gene 7120 [Source:MGI Symbol;Acc:MGI:3648543]	Gm7120	2.57102e-05	0.0193629	2.94902e-05	0.000216161	0.452256	0.453378	0.205043	-1.14479	-1.14121	-2.286	7.12	9.96	8.52	8.52	1.8	4.8	3.8	2.84	18.8	19.52	21.36	20.4	8.53	3.31	20.02
33	ENSMUSG00000024500	protein phosphatase 2, regulatory subunit B, beta [Source:MGI Symbol;Acc:MGI:1920180]	Ppp2r2b	2.7285e-05	0.150627	3.65016e-05	0.000144439	0.604836	0.338549	0.204767	-0.725383	-1.56256	-2.28795	69.3	66.06	75.54	73.74	38.52	49.32	42.48	40.26	188.46	218.76	237.78	203.58	71.16	42.645	212.145
34	ENSMUSG00000025466	fucose mutarotase [Source:MGI Symbol;Acc:MGI:1916314]	Fuom	2.85368e-05	0.00743762	0.000563842	4.43056e-05	0.662916	3.23579	2.14506	-0.593103	1.69412	1.10101	112.19	117.52	121.68	132.47	78.65	82.94	85.15	72.67	36.27	35.88	35.62	39	120.965	79.8525	36.6925
35	ENSMUSG00000018411	microtubule-associated protein tau [Source:MGI Symbol;Acc:MGI:97180]	Mapt	2.87299e-05	0.145013	3.77111e-05	0.000156698	0.692021	0.403398	0.27916	-0.531112	-1.30973	-1.84084	204.6	218.4	214.56	250.32	122.28	192.6	159.84	138.48	506.52	539.52	565.44	595.44	221.97	153.3	551.73
36	ENSMUSG00000049939	leucine rich repeat containing 4 [Source:MGI Symbol;Acc:MGI:2182081]	Lrrc4	2.87413e-05	0.0234161	3.45723e-05	0.000223867	0.500463	0.459651	0.230038	-0.998665	-1.12139	-2.12005	13.26	15.18	15.94	16.44	6.12	8.04	7.56	6.72	33.24	37.46	35.78	30.54	15.205	7.11	34.255
37	ENSMUSG00000038871	2,3-bisphosphoglycerate mutase [Source:MGI Symbol;Acc:MGI:1098242]	Bpgm	2.92047e-05	0.0340197	3.45723e-05	0.000199106	0.697004	0.543806	0.379035	-0.520761	-0.878837	-1.3996	64.9	66.25	68.05	62.15	39.1	49.6	55.75	36.5	119.55	124.55	118.35	121.5	65.3375	45.2375	120.987
38	ENSMUSG00000031825	cysteine-rich secretory protein LCCL domain containing 2 [Source:MGI Symbol;Acc:MGI:1926142]	Crispld2	3.01423e-05	0.00226105	5.22666e-05	0.74645	7.08881	2.13547	15.1379	2.82554	1.09455	3.9201	6.25	7.95	12.2	12.95	71.45	71.75	88.7	71.4	1.1	1.6	3.95	9.65	9.8375	75.825	4.075
39	ENSMUSG00000046876	ataxin 1 [Source:MGI Symbol;Acc:MGI:104783]	Atxn1	3.01423e-05	0.962593	7.50141e-05	7.66419e-05	1.23926	0.185318	0.229657	0.309483	-2.43193	-2.12245	1.32	1.86	1.83	2.4	1.56	3.09	2.88	2.61	12.87	16.56	14.34	13.8	1.8525	2.535	14.3925
40	ENSMUSG00000032609	kelch domain containing 8B [Source:MGI Symbol;Acc:MGI:1925517]	Klhdc8b	3.1456e-05	1	6.05684e-05	0.00010806	0.853176	0.247296	0.210987	-0.229085	-2.01569	-2.24477	72.45	67.35	79.65	64.65	54.9	73.2	65.85	47.85	250.35	303.6	320.55	286.5	71.025	60.45	290.25
41	ENSMUSG00000032648	muscle glycogen phosphorylase [Source:MGI Symbol;Acc:MGI:97830]	Pygm	3.78065e-05	0.00520326	3.77111e-05	0.00780514	1.86117	1.71972	3.20069	0.896208	0.782176	1.67838	3.96	4.08	3.76	4.08	8.76	8.76	7.4	8.08	1.52	2	2.56	1.48	3.97	8.25	1.89
42	ENSMUSG00000022376	adenylate cyclase 8 [Source:MGI Symbol;Acc:MGI:1341110]	Adcy8	4.0408e-05	0.122226	5.20102e-05	0.00017391	0.688269	0.432116	0.297412	-0.538955	-1.21051	-1.74946	1.76	1.91	2.12	2.4	0.88	1.32	1.19	1	5.63	6.1	5.6	6.88	2.0475	1.0975	6.0525
43	ENSMUSG00000103845	predicted gene, 19026 [Source:MGI Symbol;Acc:MGI:5011211]	Gm19026	4.0408e-05	0.0117133	3.77111e-05	0.000488337	0.944444	0.924025	0.87269	-0.0824622	-0.113997	-0.196459	0.12	0.12	0.13	0.13	0.05	0.07	0.07	0.06	0.2	0.24	0.22	0.21	0.125	0.0625	0.2175
44	ENSMUSG00000022801	leucine-rich repeats and calponin homology (CH) domain containing 3 [Source:MGI Symbol;Acc:MGI:1917394]	Lrch3	4.2326e-05	0.2211	6.03479e-05	0.000170959	0.748453	0.431938	0.323285	-0.418017	-1.21111	-1.62912	129.47	160.6	136.18	167.53	104.17	126.83	121.11	91.3	333.19	373.67	322.63	350.46	148.445	110.853	344.988
45	ENSMUSG00000025318	junctophilin 3 [Source:MGI Symbol;Acc:MGI:1891497]	Jph3	4.51458e-05	0.596208	7.12848e-05	0.000165516	0.627586	0.239274	0.150165	-0.672114	-2.06326	-2.73538	6.16	6.28	6.84	5.72	2.84	4.36	3.84	3.16	24.36	31.64	28.6	32.6	6.25	3.55	29.3
46	ENSMUSG00000027309	RIKEN cDNA 4930402H24 gene [Source:MGI Symbol;Acc:MGI:1923029]	4930402H24Rik	4.51458e-05	0.812921	7.50141e-05	0.000164783	0.785349	0.280495	0.220287	-0.348595	-1.83395	-2.18255	210.63	186.32	182.58	227.46	114.07	194.99	169.32	154.53	691.73	775.88	788.29	631.38	201.748	158.227	721.82
47	ENSMUSG00000029438	B cell CLL/lymphoma 7A [Source:MGI Symbol;Acc:MGI:1924295]	Bcl7a	4.51458e-05	0.031941	5.01232e-05	0.000303127	0.653795	0.542132	0.354443	-0.613089	-0.883285	-1.49637	26.1	28.59	26.34	28.14	14.43	19.95	20.7	14.91	47.19	52.38	50.85	54.33	27.2925	17.4975	51.1875
48	ENSMUSG00000038712	family with sequence similarity 63, member A [Source:MGI Symbol;Acc:MGI:1922257]	Fam63a	4.51458e-05	0.0368282	5.01232e-05	0.000285557	0.707658	0.567857	0.401848	-0.498876	-0.816401	-1.31528	132.72	143.52	144.84	150	87.84	105.36	122.4	87.36	237.48	260.16	253.44	257.64	142.77	100.74	252.18
49	ENSMUSG00000009281	retinoic acid receptor responder (tazarotene induced) 2 [Source:MGI Symbol;Acc:MGI:1918910]	Rarres2	4.65603e-05	0.00618908	4.64878e-05	0.0031806	1.88079	2.58525	4.8623	0.911336	1.3703	2.28164	3.06	2.84	3.08	2.79	6.26	7.32	5.63	6.45	0.05	0.91	0.66	0.48	2.9425	6.415	0.525
50	ENSMUSG00000021743	Fez family zinc finger 2 [Source:MGI Symbol;Acc:MGI:1859823]	Fezf2	4.65603e-05	1	8.3395e-05	0.000164783	0.985401	0.793436	0.781853	-0.0212165	-0.333814	-0.35503	0	0.03	0.07	0.01	0.02	0.03	0	0	0.3	0.33	0.28	0.27	0.0275	0.0125	0.295
51	ENSMUSG00000034275	immunoglobulin superfamily, member 9B [Source:MGI Symbol;Acc:MGI:2685354]	Igsf9b	4.65603e-05	1	8.81062e-05	0.000156698	0.881423	0.131677	0.116063	-0.182094	-2.92493	-3.10702	8.4	9.54	8.14	10.4	5.24	10.1	9.54	6.8	69.98	76.24	66.94	90.26	9.12	7.92	75.855
52	ENSMUSG00000038740	multivesicular body subunit 12B [Source:MGI Symbol;Acc:MGI:1919793]	Mvb12b	4.65603e-05	0.541003	7.50141e-05	0.000170831	0.805588	0.395533	0.318637	-0.311886	-1.33813	-1.65002	74.1	80.4	88.35	94.95	56.65	74.75	77.15	62.8	201.7	222.6	199.7	236.15	84.45	67.8375	215.037
53	ENSMUSG00000047992	family with sequence similarity 69, member C [Source:MGI Symbol;Acc:MGI:3041188]	Fam69c	4.65603e-05	0.118617	6.48248e-05	0.000223867	0.507134	0.339648	0.172247	-0.979562	-1.55789	-2.53745	5	7.76	7.28	6.8	2.68	3.76	2.76	2.44	19.4	20.72	21.72	24.96	6.71	2.91	21.7
54	ENSMUSG00000069309	histone cluster 1, H2an [Source:MGI Symbol;Acc:MGI:2448300]	Hist1h2an	4.65603e-05	0.00520326	0.0123166	7.66419e-05	0.437489	5.04983	2.20924	-1.19268	2.33623	1.14355	243.58	249.82	262.93	261.25	117.58	116.83	129.68	78.84	57.84	67.26	39.8	33.4	254.395	110.733	49.575
55	ENSMUSG00000078451	peptidylprolyl isomerase (cyclophilin)-like 6 [Source:MGI Symbol;Acc:MGI:1920325]	Ppil6	4.65603e-05	0.00618908	0.00443672	7.66419e-05	0.699377	1.90788	1.33432	-0.515858	0.931967	0.416109	2.07	2.24	2.26	2.27	1.29	1.44	1.14	1.11	0.58	0.71	0.83	0.61	2.21	1.245	0.6825
56	ENSMUSG00000098318	RIKEN cDNA 1190002F15 gene [Source:MGI Symbol;Acc:MGI:1915081]	1190002F15Rik	4.65603e-05	0.00869644	0.000980277	7.3897e-05	0.610841	4.6135	2.81812	-0.71113	2.20586	1.49473	161.95	171.5	180.7	151.5	93.8	116.7	101.7	92.85	39.8	31.7	41.1	28.55	166.412	101.263	35.2875
57	ENSMUSG00000026872	zinc finger E-box binding homeobox 2 [Source:MGI Symbol;Acc:MGI:1344407]	Zeb2	4.67096e-05	0.96791	8.54551e-05	0.000165516	0.849273	0.293586	0.249334	-0.2357	-1.76815	-2.00385	785.96	788.76	706.44	991.76	507.64	791	816.48	663.88	2684.08	2967.16	2466.8	3039.68	818.23	694.75	2789.43
58	ENSMUSG00000097971	predicted gene, 26917 [Source:MGI Symbol;Acc:MGI:5504032]	Gm26917	4.67096e-05	0.965374	0.000107355	0.000135608	1.15134	0.281907	0.32457	0.203313	-1.82671	-1.6234	7247.98	7477.82	8282.12	6820.08	7863.14	11691	7646.42	7142.2	25572.5	27484.2	24175.5	28586	7457	8585.69	26454.6
59	ENSMUSG00000033933	von Hippel-Lindau tumor suppressor [Source:MGI Symbol;Acc:MGI:103223]	Vhl	4.90086e-05	0.0487726	6.30165e-05	0.000305291	0.721347	0.565149	0.407669	-0.471234	-0.823296	-1.29453	51.54	48.96	46.29	51.72	37.83	40.2	34.08	29.97	89.04	88.8	81.36	95.13	49.6275	35.52	88.5825
60	ENSMUSG00000060924	CUB and Sushi multiple domains 1 [Source:MGI Symbol;Acc:MGI:2137383]	Csmd1	4.90086e-05	1	8.81062e-05	0.000165516	0.709124	0.138099	0.0979291	-0.495891	-2.85623	-3.35212	1.68	3.22	0.98	1.19	0.77	1.19	1.26	0.63	19.6	22.54	16.94	17.08	1.7675	0.9625	19.04
61	ENSMUSG00000000197	sodium leak channel, non-selective [Source:MGI Symbol;Acc:MGI:2444306]	Nalcn	5.09534e-05	0.317581	7.76787e-05	0.000213576	0.762973	0.424911	0.324195	-0.390295	-1.23477	-1.62506	0.78	0.8	0.63	0.92	0.28	0.43	0.36	0.37	3.47	3.12	2.65	3.54	0.7825	0.36	3.195
62	ENSMUSG00000068855	histone cluster 2, H2ac [Source:MGI Symbol;Acc:MGI:2448316]	Hist2h2ac	5.09534e-05	0.00663195	0.00265191	7.66419e-05	0.572864	3.77503	2.16258	-0.803734	1.91649	1.11275	237.05	246.79	246.79	253.37	150.11	156.56	148.18	107.14	70.42	74.21	51.9	61.19	246	140.498	64.43
63	ENSMUSG00000032554	transferrin [Source:MGI Symbol;Acc:MGI:98821]	Trf	5.25348e-05	0.025552	6.30165e-05	0.000431163	1.4006	5.48565	7.6832	0.486044	2.45566	2.94171	292.32	292.77	361.44	374.31	443.34	495.81	491.13	421.29	46.62	68.49	67.05	55.35	330.21	462.892	59.3775
64	ENSMUSG00000040746	ring finger protein 167 [Source:MGI Symbol;Acc:MGI:1917760]	Rnf167	5.48453e-05	0.00663195	6.05684e-05	0.00372674	0.570738	0.765268	0.436767	-0.8091	-0.385962	-1.19506	125	128.5	121.9	116.8	66.3	76.9	77.4	58.6	150.8	167.8	166.8	159	123.05	69.8	161.1
65	ENSMUSG00000026778	protein kinase C, theta [Source:MGI Symbol;Acc:MGI:97601]	Prkcq	5.75522e-05	0.544847	8.81062e-05	0.000213576	0.49463	0.209267	0.10351	-1.01558	-2.25658	-3.27216	31.32	34.74	33.72	32.16	13.68	17.34	17.82	14.4	174	177.96	128.34	165.3	32.985	15.81	161.4
66	ENSMUSG00000050587	leucine rich repeat containing 4C [Source:MGI Symbol;Acc:MGI:2442636]	Lrrc4c	5.75522e-05	0.033345	6.9749e-05	0.000405541	0.657727	0.562702	0.370104	-0.60444	-0.829557	-1.434	14.96	13.36	14	16.32	7.72	10.28	9.4	9.8	25.2	25.24	27.8	29.08	14.66	9.3	26.83
67	ENSMUSG00000074093	small VCP/p97-interacting protein [Source:MGI Symbol;Acc:MGI:1922994]	Svip	5.75522e-05	0.0152062	6.30165e-05	0.000761909	0.716276	0.707437	0.50672	-0.481412	-0.499326	-0.980738	3.07	2.67	3.04	3.01	1.69	2.02	1.97	1.63	4.38	4.67	4.95	4.32	2.9475	1.8275	4.58
68	ENSMUSG00000049184	purine-rich element binding protein G [Source:MGI Symbol;Acc:MGI:1922279]	Purg	6.14123e-05	0.069412	7.76787e-05	0.000333923	0.681617	0.510169	0.34774	-0.552967	-0.970951	-1.52392	15.74	16.52	16.54	19.44	9.32	12.1	13.72	10.1	34.9	37.52	32.3	32.88	17.06	11.31	34.4
69	ENSMUSG00000049641	vestigial like 2 homolog (Drosophila) [Source:MGI Symbol;Acc:MGI:2447460]	Vgll2	6.14123e-05	1	0.000107355	0.000170959	0.940909	0.385289	0.362522	-0.0878728	-1.37599	-1.46386	0.2	0.04	0.12	0.04	0.04	0	0.04	0.06	2.26	1.76	1.58	1.82	0.1	0.035	1.855
70	ENSMUSG00000097756	RIKEN cDNA A730056A06 gene [Source:MGI Symbol;Acc:MGI:2442718]	A730056A06Rik	6.14123e-05	0.140515	8.3395e-05	0.000293271	0.77305	0.52875	0.40875	-0.371367	-0.919342	-1.29071	1.03	1.02	1.34	1.07	0.53	0.71	0.63	0.67	2.77	3.3	3.25	2.68	1.115	0.635	3
71	ENSMUSG00000011832	ecotropic viral integration site 5 like [Source:MGI Symbol;Acc:MGI:2442167]	Evi5l	6.14598e-05	0.0458855	7.68257e-05	0.000392581	0.698008	0.566051	0.395108	-0.518685	-0.820997	-1.33968	351.26	344.54	357	343.7	204.54	280.56	259.14	229.32	594.02	683.76	586.32	606.06	349.125	243.39	617.54
72	ENSMUSG00000037306	mannosidase, alpha, class 1C, member 1 [Source:MGI Symbol;Acc:MGI:2446214]	Man1c1	6.14598e-05	1	0.000121012	0.000168385	1.24256	0.083615	0.103897	0.31332	-3.58009	-3.26677	6.42	7.5	7.05	9.66	7.23	10.62	12.84	8.34	100.95	115.68	81.27	112.26	7.6575	9.7575	102.54
73	ENSMUSG00000068744	proline/serine-rich coiled-coil 1 [Source:MGI Symbol;Acc:MGI:1913099]	Psrc1	6.14598e-05	0.0367718	0.000327371	0.00010806	0.760343	4.87764	3.70868	-0.395277	2.28618	1.89091	399.52	433.51	398.86	458.7	309.65	346.28	352.99	275.55	67.1	69.63	101.86	104.83	422.647	321.118	85.855
74	ENSMUSG00000021176	EF-hand calcium binding domain 11 [Source:MGI Symbol;Acc:MGI:1926017]	Efcab11	6.14838e-05	0.00869644	0.00207352	0.000101997	0.726809	2.02936	1.47496	-0.460353	1.02103	0.560673	1.8	2.18	1.89	1.88	1.25	1.06	1.22	1.01	0.36	0.47	0.54	0.42	1.9375	1.135	0.4475
75	ENSMUSG00000020230	protein arginine N-methyltransferase 2 [Source:MGI Symbol;Acc:MGI:1316652]	Prmt2	6.17494e-05	0.0121024	6.9749e-05	0.00113102	0.612264	0.673364	0.412276	-0.707774	-0.570542	-1.27832	103.95	101.64	106.19	109.2	58.24	68.39	75.74	53.83	147.21	167.44	159.74	152.74	105.245	64.05	156.782
76	ENSMUSG00000027419	proprotein convertase subtilisin/kexin type 2 [Source:MGI Symbol;Acc:MGI:97512]	Pcsk2	6.37251e-05	0.138676	8.54551e-05	0.000305291	0.885714	0.694789	0.615385	-0.175087	-0.525353	-0.70044	0.38	0.4	0.5	0.32	0.16	0.34	0.3	0.16	1.02	1.02	1	1.02	0.4	0.24	1.015
77	ENSMUSG00000004892	brevican [Source:MGI Symbol;Acc:MGI:1096385]	Bcan	6.5082e-05	0.185637	8.81062e-05	0.00030305	0.676779	0.419225	0.283723	-0.563242	-1.2542	-1.81745	921.24	980.64	991.32	972.48	555.9	766.08	742.86	550.08	1972.38	2449.02	2339.28	2465.88	966.42	653.73	2306.64
78	ENSMUSG00000023495	poly(rC) binding protein 4 [Source:MGI Symbol;Acc:MGI:1890471]	Pcbp4	6.5082e-05	0.0482083	8.24245e-05	0.000421196	0.651383	0.530707	0.345693	-0.618421	-0.914014	-1.53244	849.76	868.64	908.64	879.52	532.64	673.28	642.08	434.72	1587.36	1746.88	1514.24	1762.4	876.64	570.68	1652.72
79	ENSMUSG00000097504	RIKEN cDNA 4930516B21 gene [Source:MGI Symbol;Acc:MGI:1922364]	4930516B21Rik	6.60499e-05	0.351708	9.90568e-05	0.000263942	0.865079	0.568592	0.491877	-0.209096	-0.814534	-1.02363	0.52	0.59	0.41	0.78	0.22	0.39	0.45	0.39	1.96	1.72	1.73	1.67	0.575	0.3625	1.77
80	ENSMUSG00000001065	zinc finger protein (C2H2 type) 276 [Source:MGI Symbol;Acc:MGI:1888495]	Zfp276	6.63358e-05	0.0151967	7.67363e-05	0.00107365	0.420524	0.559622	0.235334	-1.24974	-0.837476	-2.08722	40.74	40.25	40.39	37.94	12.74	19.18	19.18	13.58	70.56	82.53	64.82	69.93	39.83	16.17	71.96
81	ENSMUSG00000028603	sterol carrier protein 2, liver [Source:MGI Symbol;Acc:MGI:98254]	Scp2	6.63358e-05	0.0420511	8.3395e-05	0.000459829	0.741972	0.619292	0.459497	-0.430563	-0.691309	-1.12187	524.97	568.89	532.35	560.25	366.48	464.04	447.48	343.26	838.17	914.22	867.42	913.23	546.615	405.315	883.26
82	ENSMUSG00000030317	tissue inhibitor of metalloproteinase 4 [Source:MGI Symbol;Acc:MGI:109125]	Timp4	6.63358e-05	0.00869644	0.00270828	0.00010806	0.570654	4.3596	2.48782	-0.809312	2.1242	1.31488	30.01	29.52	27.15	31.04	15.74	17.23	16.68	15.81	3.67	4.17	10.28	5.8	29.43	16.365	5.98
83	ENSMUSG00000062044	lemur tyrosine kinase 3 [Source:MGI Symbol;Acc:MGI:3039582]	Lmtk3	6.63358e-05	0.0677334	8.54551e-05	0.000380859	0.537523	0.428457	0.230305	-0.8956	-1.22278	-2.11838	62.72	68.16	62.56	58.4	24.4	35.2	43.92	30	140.72	169.2	134.08	149.12	62.96	33.38	148.28
84	ENSMUSG00000078640	predicted gene 11627 [Source:MGI Symbol;Acc:MGI:3650659]	Gm11627	6.63358e-05	1	0.000143287	0.000170831	1.30992	0.146489	0.191889	0.389476	-2.77113	-2.38166	0.27	0.27	0.15	0.15	0.9	0.66	0.57	0.21	6.39	7.02	6.69	8.94	0.21	0.585	7.26
85	ENSMUSG00000026932	nucleus accumbens associated 2, BEN and BTB (POZ) domain containing [Source:MGI Symbol;Acc:MGI:1915241]	Nacc2	6.68841e-05	1	0.000116706	0.000213576	0.874829	0.304942	0.266772	-0.192927	-1.71339	-1.90632	71.6	69.36	64.96	82.8	49.68	64.72	83.92	53.76	204.16	259.44	241.84	250.48	72.18	63.02	238.98
86	ENSMUSG00000043091	tubulin, alpha 1C [Source:MGI Symbol;Acc:MGI:1095409]	Tuba1c	6.68841e-05	0.198464	0.000217331	0.000156698	0.831689	9.60351	7.98713	-0.265884	3.26356	2.99768	18.87	20.06	17.73	21.45	17.22	16.65	17.87	12.55	1.13	0.73	1.91	0.78	19.5275	16.0725	1.1375
87	ENSMUSG00000016028	cadherin, EGF LAG seven-pass G-type receptor 1 (flamingo homolog, Drosophila) [Source:MGI Symbol;Acc:MGI:1100883]	Celsr1	6.81902e-05	0.609813	0.000167765	0.000165516	1.32208	0.263684	0.34861	0.402805	-1.92312	-1.52031	1.63	1.82	1.92	2.77	1.89	3.91	3.32	2.93	9.21	11.42	10.3	11.11	2.035	3.0125	10.51
88	ENSMUSG00000093656	predicted gene 20628 [Source:MGI Symbol;Acc:MGI:5313075]	Gm20628	6.89731e-05	0.00663195	0.0078058	0.000127648	0.553949	3.31286	1.83516	-0.852174	1.72808	0.875902	46.9	45.77	44.41	49.84	26.5	27.14	26.5	21.62	17.44	15.72	9.76	10.71	46.73	25.44	13.4075
89	ENSMUSG00000002475	abhydrolase domain containing 3 [Source:MGI Symbol;Acc:MGI:2147183]	Abhd3	6.913e-05	0.590286	0.000109622	0.000263942	0.560582	0.234736	0.131589	-0.835004	-2.09089	-2.92589	13.56	10.08	12	9.88	4.6	7.8	5.4	5.96	43.68	47.56	58.76	56.96	11.38	5.94	51.74
90	ENSMUSG00000022490	protein phosphatase 1, regulatory (inhibitor) subunit 1A [Source:MGI Symbol;Acc:MGI:1889595]	Ppp1r1a	6.913e-05	0.812921	0.000114183	0.000249281	0.701035	0.254313	0.178282	-0.512442	-1.97532	-2.48776	5.71	5.66	5.78	4.94	3.46	4.34	3.68	2.81	20.49	27.53	27.47	23.1	5.5225	3.5725	24.6475
91	ENSMUSG00000044043	protocadherin beta 14 [Source:MGI Symbol;Acc:MGI:2136749]	Pcdhb14	6.913e-05	0.710741	0.000110385	0.000257535	0.94518	0.679949	0.642674	-0.0813396	-0.556502	-0.637842	0.3	0.29	0.34	0.36	0.21	0.31	0.25	0.23	0.88	1.06	0.84	1	0.3225	0.25	0.945
92	ENSMUSG00000046191	protocadherin beta 20 [Source:MGI Symbol;Acc:MGI:2136758]	Pcdhb20	6.913e-05	0.203096	0.000104061	0.000314948	0.817085	0.559618	0.457255	-0.291441	-0.837487	-1.12893	1.44	1.35	1.51	1.65	0.81	1.27	1.16	0.89	3.58	3.6	3.6	3	1.4875	1.0325	3.445
93	ENSMUSG00000054640	solute carrier family 8 (sodium/calcium exchanger), member 1 [Source:MGI Symbol;Acc:MGI:107956]	Slc8a1	6.913e-05	0.661866	0.000109622	0.000258494	0.536011	0.209877	0.112497	-0.899667	-2.25238	-3.15205	5.82	6.12	5.94	8.25	2.73	3.15	3.96	2.31	32.25	36.57	41.22	29.52	6.5325	3.0375	34.89
94	ENSMUSG00000006522	inter-alpha trypsin inhibitor, heavy chain 3 [Source:MGI Symbol;Acc:MGI:96620]	Itih3	7.34202e-05	0.812921	0.000121012	0.000257535	0.853147	0.395028	0.337017	-0.229134	-1.33997	-1.56911	2.45	2.3	2.5	3.05	1.75	3	1.9	1.55	7.85	7.35	9.05	7.95	2.575	2.05	8.05
95	ENSMUSG00000010154	spire homolog 2 (Drosophila) [Source:MGI Symbol;Acc:MGI:2446256]	Spire2	7.34202e-05	0.132552	0.000104061	0.000365528	0.859316	0.664141	0.570707	-0.21874	-0.590438	-0.809178	0.31	0.3	0.36	0.29	0.08	0.08	0.21	0.15	0.81	1	1.08	1.03	0.315	0.13	0.98
96	ENSMUSG00000102151	predicted gene, 37472 [Source:MGI Symbol;Acc:MGI:5610700]	Gm37472	7.34202e-05	0.00520326	0.000106458	0.218975	0.687225	0.936726	0.643741	-0.541146	-0.0943006	-0.635447	0.64	0.78	0.66	0.73	0.14	0.19	0.19	0.16	0.87	0.7	0.83	0.87	0.7025	0.17	0.8175
97	ENSMUSG00000003352	calcium channel, voltage-dependent, beta 3 subunit [Source:MGI Symbol;Acc:MGI:103307]	Cacnb3	7.38774e-05	0.134148	0.000104431	0.000377233	0.70107	0.483204	0.33876	-0.512371	-1.0493	-1.56167	7.48	7.58	9.12	9.22	4.44	6.98	6.46	4.34	17.16	18.96	19.82	17.46	8.35	5.555	18.35
98	ENSMUSG00000024426	alpha tubulin acetyltransferase 1 [Source:MGI Symbol;Acc:MGI:1913869]	Atat1	7.38774e-05	0.152185	0.000104431	0.000365525	0.641831	0.426078	0.27347	-0.639734	-1.23081	-1.87054	355.52	367.68	313.44	318.72	184.48	248.32	240.64	195.04	792.96	916.96	747.84	728.64	338.84	217.12	796.6
99	ENSMUSG00000029022	migration and invasion inhibitory protein [Source:MGI Symbol;Acc:MGI:106506]	Miip	7.38774e-05	0.00520326	0.378429	0.000170831	0.407579	3.21259	1.30938	-1.29485	1.68374	0.388887	109.44	111.2	112.24	95.92	42.64	45.92	51.28	32.56	26.96	30	40.96	32.8	107.2	43.1	32.68
100	ENSMUSG00000030494	rhophilin, Rho GTPase binding protein 2 [Source:MGI Symbol;Acc:MGI:1289234]	Rhpn2	7.38774e-05	0.935445	0.000125237	0.000248927	0.945946	0.584211	0.552632	-0.0801703	-0.77544	-0.85561	1.08	1.36	1.36	1.08	1.08	1.04	1.28	1	2.52	2.96	2.96	2.76	1.22	1.1	2.8
101	ENSMUSG00000038077	potassium voltage-gated channel, shaker-related, subfamily, member 6 [Source:MGI Symbol;Acc:MGI:96663]	Kcna6	7.38774e-05	0.812921	0.000124286	0.000262208	0.776093	0.29972	0.232611	-0.365698	-1.73831	-2.10401	15.2	16.28	16.2	16.92	9.68	14.04	13.16	12.36	45.4	60.84	59.72	58.92	16.15	12.31	56.22
102	ENSMUSG00000099423	predicted gene, 17826 [Source:MGI Symbol;Acc:MGI:5010011]	Gm17826	7.38774e-05	0.015791	8.54551e-05	0.0012867	0.792453	0.785185	0.622222	-0.335603	-0.348895	-0.684498	0.34	0.29	0.35	0.32	0	0.13	0	0.07	0.73	0.58	0.72	0.72	0.325	0.05	0.6875
103	ENSMUSG00000052914	cytochrome P450, family 2, subfamily j, polypeptide 6 [Source:MGI Symbol;Acc:MGI:1270148]	Cyp2j6	7.45472e-05	0.0144529	8.54551e-05	0.00146961	0.674299	0.712296	0.480301	-0.56854	-0.489451	-1.05799	8.86	8.06	8.67	9.28	5.27	6.42	5.74	4.78	13.53	11.98	12.25	12.81	8.7175	5.5525	12.6425
104	ENSMUSG00000015291	guanosine diphosphate (GDP) dissociation inhibitor 1 [Source:MGI Symbol;Acc:MGI:99846]	Gdi1	7.48986e-05	0.0443144	9.74072e-05	0.000578254	0.750944	0.635667	0.47735	-0.413223	-0.653656	-1.06688	471.5	530.6	450.9	476.7	332	405.4	404.3	306.4	748.8	740.5	773.4	775.3	482.425	362.025	759.5
105	ENSMUSG00000032087	Down syndrome cell adhesion molecule like 1 [Source:MGI Symbol;Acc:MGI:2150309]	Dscaml1	7.48986e-05	1	0.000141804	0.000230572	0.876697	0.227659	0.199588	-0.18985	-2.13505	-2.3249	1.17	1.08	1.4	1.19	0.69	1.1	1.07	0.89	7.93	9.39	7.27	10.24	1.21	0.9375	8.7075
106	ENSMUSG00000071424	glutamate receptor, ionotropic, delta 2 [Source:MGI Symbol;Acc:MGI:95813]	Grid2	7.53284e-05	0.16948	0.000107355	0.000370315	0.566583	0.373008	0.21134	-0.819641	-1.42272	-2.24236	6.18	8.34	6.42	6.9	2.82	4.38	3.36	3.48	20.28	23.22	17.1	20.76	6.96	3.51	20.34
107	ENSMUSG00000020961	stonin 2 [Source:MGI Symbol;Acc:MGI:1918272]	Ston2	7.88696e-05	1	0.000143047	0.000249837	0.902505	0.319305	0.288174	-0.147993	-1.64699	-1.79499	25.55	24.22	33.11	30.87	17.15	31.99	31.08	22.05	86.24	86.59	88.69	103.25	28.4375	25.5675	91.1925
108	ENSMUSG00000039652	cytoplasmic polyadenylation element binding protein 3 [Source:MGI Symbol;Acc:MGI:2443075]	Cpeb3	7.92944e-05	0.438662	0.000121012	0.000314948	0.735162	0.388491	0.285604	-0.443866	-1.36405	-1.80791	12.48	20.28	22.44	21	11.04	18.6	13.56	11.76	48.12	53.4	48.36	52.56	19.05	13.74	50.61
109	ENSMUSG00000021485	Max dimerization protein 3 [Source:MGI Symbol;Acc:MGI:104987]	Mxd3	7.99058e-05	0.00743762	0.00842511	0.000156698	0.536151	3.77807	2.02562	-0.899289	1.91765	1.01836	38.67	38.01	38.55	38.58	19.59	21.78	24.12	15.12	11.16	12.12	7.38	7.11	38.4525	20.1525	9.4425
110	ENSMUSG00000034758	transducin-like enhancer of split 6, homolog of Drosophila E(spl) [Source:MGI Symbol;Acc:MGI:2149593]	Tle6	7.99058e-05	0.478127	0.000228721	0.000170959	0.879224	7.96933	7.00683	-0.185697	2.99446	2.80876	293.16	337.82	302.4	299.46	249.2	293.16	310.1	231	21	26.32	40.18	63.7	308.21	270.865	37.8
111	ENSMUSG00000029033	ArfGAP with coiled-coil, ankyrin repeat and PH domains 3 [Source:MGI Symbol;Acc:MGI:2153589]	Acap3	8.0526e-05	0.0115203	9.15658e-05	0.00222209	0.531813	0.669582	0.356093	-0.911008	-0.578667	-1.48967	220.68	237.06	232.38	252.81	95.31	148.5	154.35	101.43	339.57	370.35	348.66	351.63	235.732	124.897	352.553
112	ENSMUSG00000031636	PDZ and LIM domain 3 [Source:MGI Symbol;Acc:MGI:1859274]	Pdlim3	8.0526e-05	0.039179	0.000533624	0.000164783	0.725079	7.24971	5.25662	-0.463789	2.85792	2.39413	13.08	14.35	15.51	16.06	10.02	11.45	10.96	9.25	0.31	0.29	3.32	0.77	14.75	10.42	1.1725
113	ENSMUSG00000021830	thioredoxin domain containing 16 [Source:MGI Symbol;Acc:MGI:1917811]	Txndc16	8.20706e-05	0.114419	0.000109622	0.000451982	0.710574	0.513289	0.36473	-0.492943	-0.962156	-1.4551	119.9	131.4	138.6	156.5	82.3	111.1	100.7	93	253.4	285.3	245.9	283.7	136.6	96.775	267.075
114	ENSMUSG00000097004	RIKEN cDNA 4731419I09 gene [Source:MGI Symbol;Acc:MGI:3704222]	4731419I09Rik	8.4673e-05	0.00520326	1	0.000223867	0.860558	1.16744	1.00465	-0.216656	0.223351	0.00669465	0.24	0.27	0.27	0.24	0.06	0.09	0.09	0.08	0.06	0.07	0.06	0.11	0.255	0.08	0.075
115	ENSMUSG00000026614	solute carrier family 30, member 10 [Source:MGI Symbol;Acc:MGI:2685058]	Slc30a10	8.79018e-05	0.0852714	0.000109622	0.000523388	0.677608	0.517911	0.350941	-0.561476	-0.949223	-1.5107	1.08	1.1	1.13	1.22	0.32	0.56	0.52	0.38	2.52	3.11	3.38	3.46	1.1325	0.445	3.1175
116	ENSMUSG00000066278	vacuolar protein sorting 37B (yeast) [Source:MGI Symbol;Acc:MGI:1916724]	Vps37b	8.79018e-05	0.153407	0.000116706	0.000438487	0.611348	0.416119	0.254393	-0.709935	-1.26493	-1.97487	43.92	43.44	47.52	46.53	23.91	35.73	27.54	22.17	100.17	116.52	125.04	99.84	45.3525	27.3375	110.392
117	ENSMUSG00000030257	SLIT-ROBO Rho GTPase activating protein 3 [Source:MGI Symbol;Acc:MGI:2152938]	Srgap3	8.86149e-05	0.470836	0.000131038	0.000346003	0.711388	0.364057	0.258986	-0.491292	-1.45776	-1.94906	41	46.1	40.05	53.7	22.6	36.05	37.4	31.45	106.35	129.3	130.55	137.55	45.2125	31.875	125.938
118	ENSMUSG00000046295	ankyrin repeat and LEM domain containing 1 [Source:MGI Symbol;Acc:MGI:1918775]	Ankle1	8.86149e-05	0.00606382	0.159172	0.000170959	0.37134	4.57201	1.69777	-1.42919	2.19283	0.76364	25.55	28.65	27	27.5	9.15	9.85	13.3	5.55	6.7	6.25	3.85	3.85	27.175	9.4625	5.1625
119	ENSMUSG00000034855	chemokine (C-X-C motif) ligand 10 [Source:MGI Symbol;Acc:MGI:1352450]	Cxcl10	8.97175e-05	0.0243633	0.000104431	0.00111195	1.47871	4.61111	6.81852	0.564344	2.20511	2.76946	11.76	10.24	11.6	12.2	18.8	15.24	19.6	16	0.64	0.76	2.88	2.52	11.45	17.41	1.7
120	ENSMUSG00000036908	unc-93 homolog B1 (C. elegans) [Source:MGI Symbol;Acc:MGI:1859307]	Unc93b1	8.97175e-05	0.0206747	0.000104431	0.00123599	1.5369	5.0756	7.80069	0.620022	2.34358	2.9636	14.92	12.88	15.88	11.4	22.56	23.24	18.6	22.4	0.84	0.68	3.4	2.72	13.77	21.7	1.91
121	ENSMUSG00000030172	ELKS/RAB6-interacting/CAST family member 1 [Source:MGI Symbol;Acc:MGI:2151013]	Erc1	9.07758e-05	1	0.000152666	0.000285557	0.860053	0.238287	0.20494	-0.217503	-2.06923	-2.28673	51.96	61.68	47.4	78.48	33.96	62.52	64.32	44.64	226.2	259.44	235.8	296.52	59.88	51.36	254.49
122	ENSMUSG00000062727	histone cluster 1, H2bk [Source:MGI Symbol;Acc:MGI:2448399]	Hist1h2bk	9.07758e-05	0.0103821	0.0026393	0.000164783	0.613282	3.96516	2.43176	-0.705377	1.98738	1.282	731.35	731.52	742.21	759.44	484.63	493.6	484	354.31	233.91	238.22	122.6	149.92	741.13	454.135	186.162
123	ENSMUSG00000006463	zinc finger, DHHC domain containing 24 [Source:MGI Symbol;Acc:MGI:1917855]	Zdhhc24	9.15408e-05	0.0113519	0.000104431	0.00308666	0.597372	0.717629	0.428692	-0.743298	-0.478689	-1.22199	21.12	21.78	18.72	19.62	10.32	14.34	12.6	9.66	27.78	30.12	28.74	28.14	20.31	11.73	28.695
124	ENSMUSG00000029380	chemokine (C-X-C motif) ligand 1 [Source:MGI Symbol;Acc:MGI:108068]	Cxcl1	9.15408e-05	0.00869644	0.000105658	0.00613401	2.07036	4.95814	10.2651	1.04988	2.3098	3.35968	4.42	3.86	4.42	4.62	10	11.44	7.82	10.88	0	0	0.08	0.22	4.33	10.035	0.075
125	ENSMUSG00000036223	spindle and kinetochore associated complex subunit 1 [Source:MGI Symbol;Acc:MGI:1913718]	Ska1	9.15408e-05	0.00869644	0.00480077	0.000165516	0.582878	3.69283	2.15247	-0.778734	1.88472	1.10599	6.68	7.38	7.18	7.7	3.86	4.42	4.28	2.64	1.66	1.34	0.82	1.1	7.235	3.8	1.23
126	ENSMUSG00000036955	KIF1 binding protein [Source:MGI Symbol;Acc:MGI:1919570]	Kif1bp	9.15408e-05	0.21257	0.00012781	0.000438487	0.741891	0.489593	0.363225	-0.430721	-1.03034	-1.46107	125.76	144.08	141.28	164.48	94.24	120.72	123.68	87.36	276.88	310.08	275.92	316.96	143.9	106.5	294.96
127	ENSMUSG00000051062	fibrillarin-like 1 [Source:MGI Symbol;Acc:MGI:3034689]	Fbll1	9.15408e-05	0.909154	0.000148661	0.000305291	0.857143	0.372047	0.318898	-0.222392	-1.42644	-1.64883	0.53	0.54	0.38	0.22	0.19	0.27	0.23	0.17	2.83	3.37	2.75	2.29	0.4175	0.215	2.81
128	ENSMUSG00000068101	centromere protein M [Source:MGI Symbol;Acc:MGI:1913820]	Cenpm	9.15408e-05	0.0321829	0.000740051	0.000165516	0.740301	3.91782	2.90036	-0.433817	1.97005	1.53623	26.3	24.36	26.2	26.88	18.18	20.62	21.98	14.98	5.68	6.54	6.18	5.1	25.935	18.94	5.875
129	ENSMUSG00000101599	predicted gene, 20342 [Source:MGI Symbol;Acc:MGI:5012527]	Gm20342	9.15408e-05	0.0125031	0.000104431	0.0026416	0.772247	0.807552	0.62363	-0.372865	-0.308373	-0.681238	0.7	0.66	0.57	0.7	0.2	0.39	0.25	0.28	1.13	1.1	1.01	0.97	0.6575	0.28	1.0525
130	ENSMUSG00000018537	polycomb group ring finger 2 [Source:MGI Symbol;Acc:MGI:99161]	Pcgf2	9.15444e-05	0.335906	0.000134961	0.000400968	0.625373	0.351098	0.219567	-0.677211	-1.51005	-2.18726	20.58	28.35	31.15	19.81	9.38	14.07	23.94	13.58	67.27	80.71	73.15	70.77	24.9725	15.2425	72.975
131	ENSMUSG00000063446	lipid phosphate phosphatase-related protein type 1 [Source:MGI Symbol;Acc:MGI:2445015]	Lppr1	9.15444e-05	0.775104	0.000144513	0.000331166	0.600985	0.225806	0.135706	-0.734599	-2.14684	-2.88144	4.35	3.99	5.1	4.89	2.34	2.49	1.92	2.67	24.12	23.19	19.17	28.41	4.5825	2.355	23.7225
132	ENSMUSG00000078486	PPARGC1 and ESRR induced regulator, muscle 1 [Source:MGI Symbol;Acc:MGI:1921433]	Perm1	9.15444e-05	0.133302	0.000123401	0.000505071	0.85214	0.669271	0.570312	-0.230837	-0.579338	-0.810175	0.24	0.3	0.3	0.3	0.08	0.13	0.09	0.08	0.83	1.01	0.78	1.06	0.285	0.095	0.92
133	ENSMUSG00000099881	RIKEN cDNA 2810013P06 gene [Source:MGI Symbol;Acc:MGI:1914456]	2810013P06Rik	9.15444e-05	0.0284659	0.000109622	0.00106753	0.613062	0.596315	0.365578	-0.705896	-0.745854	-1.45175	2.76	2.41	2.46	2.61	1.25	1.36	1.12	1	4.96	5.13	5.6	4.19	2.56	1.1825	4.97
134	ENSMUSG00000062510	NSL1, MIND kinetochore complex component, homolog (S. cerevisiae) [Source:MGI Symbol;Acc:MGI:2685830]	Nsl1	9.45069e-05	0.00663195	0.0247534	0.000170831	0.54051	2.98746	1.61475	-0.887607	1.57892	0.691314	13.98	14.79	14.49	14.7	6.72	7.74	8.67	6.36	4.23	5.85	4.08	2.58	14.49	7.3725	4.185
135	ENSMUSG00000050064	zinc finger protein 697 [Source:MGI Symbol;Acc:MGI:2139736]	Zfp697	9.49661e-05	0.0247028	0.000109622	0.00123145	0.596661	0.608556	0.363102	-0.745017	-0.716538	-1.46155	11	9.68	9.2	11.64	5.28	5.68	7	5.2	16.52	16.64	19.44	18.2	10.38	5.79	17.7
136	ENSMUSG00000020808	family with sequence similarity 64, member A [Source:MGI Symbol;Acc:MGI:1924434]	Fam64a	9.56843e-05	0.0144529	0.00194431	0.000165516	0.592348	7.27322	4.30828	-0.755484	2.86259	2.10711	233.2	256.2	268.3	244.55	144.4	164.5	178.6	104.55	37.3	36.45	32.15	28.45	250.562	148.012	33.5875
137	ENSMUSG00000047246	histone cluster 1, H2be [Source:MGI Symbol;Acc:MGI:2448380]	Hist1h2be	9.57929e-05	0.0164316	0.00167152	0.000165516	0.676733	3.5104	2.37561	-0.563341	1.81164	1.2483	339.48	354.78	331.53	343.41	238.47	246.12	251.67	189.03	114.54	124.74	69.06	78.84	342.3	231.322	96.795
138	ENSMUSG00000004798	unc-51 like kinase 2 [Source:MGI Symbol;Acc:MGI:1352758]	Ulk2	9.66724e-05	1	0.000169397	0.000305291	0.939311	0.422388	0.396754	-0.0903253	-1.24336	-1.33368	24.36	26.16	26.76	31.92	20.1	30.3	28.35	23.58	58.83	66.39	70.2	68.58	27.3	25.5825	66
139	ENSMUSG00000031887	TNFRSF1A-associated via death domain [Source:MGI Symbol;Acc:MGI:109200]	Tradd	9.68791e-05	0.00869644	0.000109622	0.00811096	0.565026	0.767881	0.433873	-0.82361	-0.381045	-1.20465	24.2	19.68	19.24	23.92	11.44	12.68	12.36	10.96	28.6	28.64	29	28.32	21.76	11.86	28.64
140	ENSMUSG00000069272	histone cluster 1, H2ae [Source:MGI Symbol;Acc:MGI:2448290]	Hist1h2ae	9.68791e-05	0.00869644	0.00617556	0.000168385	0.565478	3.84736	2.1756	-0.822456	1.94387	1.12141	254.33	287.04	293.06	304.39	171.15	169.08	171.56	130.45	88.83	86.64	46.94	70.63	284.705	160.56	73.26
141	ENSMUSG00000020644	inhibitor of DNA binding 2 [Source:MGI Symbol;Acc:MGI:96397]	Id2	9.69685e-05	0.973097	0.000163221	0.000320459	0.73842	0.223451	0.165	-0.437487	-2.16197	-2.59946	19	19.97	21.73	24.03	13.59	14.99	19.08	13.86	79.23	93.39	111.42	109.05	21.1825	15.38	98.2725
142	ENSMUSG00000021379	inhibitor of DNA binding 4 [Source:MGI Symbol;Acc:MGI:99414]	Id4	9.69685e-05	0.812921	0.000152099	0.000346003	0.506333	0.182505	0.0924086	-0.98184	-2.45399	-3.43583	5.66	6.01	6.1	7.44	1.96	3.79	2.84	2.2	30.67	38.46	40.38	46.54	6.3025	2.6975	39.0125
143	ENSMUSG00000022212	copine VI [Source:MGI Symbol;Acc:MGI:1334445]	Cpne6	9.69685e-05	1	0.000180341	0.000305291	0.934579	0.357262	0.33389	-0.0976108	-1.48495	-1.58256	0.14	0.07	0.07	0	0	0	0	0	1.96	2.03	1.54	2.45	0.07	0	1.995
144	ENSMUSG00000023236	secretogranin V [Source:MGI Symbol;Acc:MGI:98289]	Scg5	9.69685e-05	0.263078	0.000143047	0.000462535	0.671668	0.413703	0.277871	-0.574181	-1.27333	-1.84751	8.68	7.92	7.78	6.28	5.5	5.22	3.72	4.84	22.46	19.06	17.1	21.16	7.665	4.82	19.945
145	ENSMUSG00000024780	cell division cycle 37-like 1 [Source:MGI Symbol;Acc:MGI:1914322]	Cdc37l1	9.69685e-05	0.0213527	0.000113925	0.00150043	0.630013	0.648649	0.408657	-0.666548	-0.624491	-1.29104	6.81	6.78	6.76	7.57	3.37	4.67	4.81	3.26	12.03	11.97	10.54	10.67	6.98	4.0275	11.3025
146	ENSMUSG00000032218	cyclin B2 [Source:MGI Symbol;Acc:MGI:88311]	Ccnb2	9.69685e-05	0.0388479	0.000740614	0.000170959	0.72889	5.24786	3.82511	-0.456227	2.39173	1.9355	29.4	31.81	29.22	34.3	20.77	25.25	25.56	18.25	5.91	5.97	4.84	3.81	31.1825	22.4575	5.1325
147	ENSMUSG00000064036	maestro [Source:MGI Symbol;Acc:MGI:2152817]	Mro	9.69685e-05	0.114337	0.000131038	0.000592887	0.653129	0.483393	0.315718	-0.61456	-1.04873	-1.66329	63.06	54.72	51.78	67.74	42.12	40.56	33.66	37.26	112.68	113.58	134.64	134.28	59.325	38.4	123.795
148	ENSMUSG00000069300	histone cluster 1, H2bj [Source:MGI Symbol;Acc:MGI:2448388]	Hist1h2bj	9.69685e-05	0.00878726	0.00555443	0.000169179	0.565404	4.04985	2.2898	-0.822646	2.01787	1.19522	713.57	738.87	744.69	785.92	450.03	449.65	469.51	315.7	219.62	235.8	121.08	157.07	745.763	421.223	183.393
149	ENSMUSG00000010505	myelin transcription factor 1 [Source:MGI Symbol;Acc:MGI:1100535]	Myt1	9.79402e-05	0.149207	0.000134961	0.000556986	0.448002	0.347623	0.155736	-1.15842	-1.52441	-2.68283	100.21	124.85	105.27	70.4	41.14	47.74	55.22	33.22	285.67	294.25	333.41	246.95	100.183	44.33	290.07
150	ENSMUSG00000027447	cystatin C [Source:MGI Symbol;Acc:MGI:102519]	Cst3	9.80713e-05	0.366164	0.000144513	0.000438487	0.571502	0.317481	0.181441	-0.80717	-1.65526	-2.46243	633.18	563.31	587.1	494.94	320.91	370.62	289.56	319.38	1445.22	1774.14	2012.79	1953.36	569.633	325.118	1796.38
151	ENSMUSG00000066151	FK506 binding protein 15 [Source:MGI Symbol;Acc:MGI:2444782]	Fkbp15	0.000104688	0.484778	0.000150486	0.000425618	0.776706	0.433967	0.337065	-0.36456	-1.20434	-1.5689	46.26	49.56	45.9	57.42	30.48	42.72	47.46	33.12	119.46	122.82	100.62	121.2	49.785	38.445	116.025
152	ENSMUSG00000003575	CREB regulated transcription coactivator 1 [Source:MGI Symbol;Acc:MGI:2142523]	Crtc1	0.00010472	0.40566	0.000149	0.000446647	0.810289	0.501729	0.406545	-0.303491	-0.995021	-1.29851	25.9	26.15	25.05	27.75	17.1	22.7	24.55	19.85	48.05	51.4	59.15	54.35	26.2125	21.05	53.2375
153	ENSMUSG00000015755	TGF-beta activated kinase 1/MAP3K7 binding protein 2 [Source:MGI Symbol;Acc:MGI:1915902]	Tab2	0.00010472	0.577312	0.000153632	0.000405541	0.777778	0.408358	0.317611	-0.36257	-1.2921	-1.65467	71.05	77.1	82.6	95.55	52.45	66.55	75.65	58.25	185.2	192.65	195.4	231.6	81.575	63.225	201.213
154	ENSMUSG00000021194	chromogranin A [Source:MGI Symbol;Acc:MGI:88394]	Chga	0.00010544	0.0487054	0.00012781	0.000942459	0.600858	0.540353	0.324675	-0.734903	-0.888027	-1.62293	1.88	1.96	1.76	2.05	0.73	0.74	0.9	0.63	4.27	5.28	4.03	3.98	1.9125	0.75	4.39
155	ENSMUSG00000021767	K(lysine) acetyltransferase 6B [Source:MGI Symbol;Acc:MGI:1858746]	Kat6b	0.000105675	0.180239	0.000143287	0.000563685	0.748573	0.52393	0.3922	-0.417785	-0.932555	-1.35034	88.27	91.26	92.82	93.34	56.81	70.46	84.76	60.71	157.17	188.24	185.25	170.95	91.4225	68.185	175.403
156	ENSMUSG00000084771	RIKEN cDNA A230072E10 gene [Source:MGI Symbol;Acc:MGI:3603753]	A230072E10Rik	0.000106342	0.135234	0.000143047	0.000624861	0.891473	0.741379	0.66092	-0.165737	-0.431716	-0.597453	0.28	0.36	0.32	0.2	0.12	0.2	0.2	0.08	0.76	0.68	0.72	0.8	0.29	0.15	0.74
157	ENSMUSG00000000732	icos ligand [Source:MGI Symbol;Acc:MGI:1354701]	Icosl	0.000106357	0.0307668	0.000127018	0.00128134	1.10837	1.22897	1.36215	0.148433	0.297452	0.445885	0.31	0.29	0.32	0.34	0.47	0.46	0.47	0.43	0.01	0.03	0.14	0.1	0.315	0.4575	0.07
158	ENSMUSG00000023707	2-oxoglutarate and iron-dependent oxygenase domain containing 2 [Source:MGI Symbol;Acc:MGI:1913877]	Ogfod2	0.000106357	0.00953462	0.000123401	0.00755829	0.692206	0.812813	0.562634	-0.530726	-0.299004	-0.829731	54.2	58.5	56.1	54.3	39.3	39.6	41.8	32.5	65.8	67.7	70	71.9	55.775	38.3	68.85
159	ENSMUSG00000027331	kinetochore-localized astrin/SPAG5 binding [Source:MGI Symbol;Acc:MGI:1289298]	Knstrn	0.000106357	0.0175498	0.0018385	0.000170959	0.647229	4.69929	3.04152	-0.627652	2.23244	1.60479	406.44	476.46	410.13	466.38	261.36	307.26	329.04	239.67	83.79	102.24	117.54	67.68	439.853	284.332	92.8125
160	ENSMUSG00000027848	olfactomedin-like 3 [Source:MGI Symbol;Acc:MGI:1914877]	Olfml3	0.000106357	0.0172821	0.000121369	0.00233667	1.6647	5.066	8.43337	0.735262	2.34085	3.07611	35.28	38	38.04	47.4	63	74.68	72.24	56.96	5.36	5.12	11.08	6.56	39.68	66.72	7.03
161	ENSMUSG00000030595	nuclear factor of kappa light polypeptide gene enhancer in B cells inhibitor, beta [Source:MGI Symbol;Acc:MGI:104752]	Nfkbib	0.000106357	0.266675	0.000149	0.000532668	0.729443	0.467146	0.340756	-0.455133	-1.09806	-1.55319	30.36	32.04	31.11	34.44	21.18	24.87	28.23	17.97	70.17	71.73	60	76.56	31.9875	23.0625	69.615
162	ENSMUSG00000035835	lipid phosphate phosphatase-related protein type 3 [Source:MGI Symbol;Acc:MGI:2388640]	Lppr3	0.000106357	0.222148	0.000145428	0.00055204	0.571681	0.373925	0.213766	-0.806717	-1.41918	-2.2259	14.1	12.9	13.6	11.9	6.4	6.4	8.9	6.6	34.2	37.3	31.9	43.7	13.125	7.075	36.775
163	ENSMUSG00000058773	histone cluster 1, H1b [Source:MGI Symbol;Acc:MGI:1861461]	Hist1h1b	0.000106357	0.0129085	0.00299534	0.000170959	0.610084	4.35989	2.6599	-0.712919	2.12429	1.41137	339.39	351.96	362.39	359.31	227.07	245.52	227.09	160.84	102.31	102.25	50.86	65.6	353.262	215.13	80.255
164	ENSMUSG00000061578	kinase suppressor of ras 2 [Source:MGI Symbol;Acc:MGI:3610315]	Ksr2	0.000106357	0.962593	0.000189549	0.000362979	0.931034	0.535797	0.498845	-0.103093	-0.900242	-1.00334	0.14	0.2	0.08	0.22	0.1	0.1	0.08	0.04	1.24	1.12	0.92	1.38	0.16	0.08	1.165
165	ENSMUSG00000076437	RIKEN cDNA 2700094K13 gene [Source:MGI Symbol;Acc:MGI:1919907]	2700094K13Rik	0.000106357	0.0168992	0.00201945	0.000170959	0.667279	3.6072	2.40701	-0.583637	1.85088	1.26724	832.08	838.98	857.46	916.68	571.8	646.44	634.32	445.02	227.64	237.3	285.78	201.48	861.3	574.395	238.05
166	ENSMUSG00000076858	T cell receptor alpha variable 3-4 [Source:MGI Symbol;Acc:MGI:2684925]	Trav3-4	0.000106357	1	0.000231433	0.000305291	1.03002	0.29336	0.302168	0.0426767	-1.76925	-1.72658	0.21	0	0	0.12	0	0.25	0.21	0	3.27	2.88	2.18	2.43	0.0825	0.115	2.69
167	ENSMUSG00000081058	histone cluster 2, H3c2 [Source:MGI Symbol;Acc:MGI:2448357]	Hist2h3c2	0.000106357	0.0126517	0.00308119	0.000170959	0.591477	5.05588	2.99044	-0.757605	2.33796	1.58036	365.15	401.37	395.16	399.57	240.04	251.34	268.33	162.1	86.6	95.63	50.92	72.44	390.312	230.452	76.3975
168	ENSMUSG00000103713	predicted gene 2136 [Source:MGI Symbol;Acc:MGI:3780305]	Gm2136	0.000106357	0.216339	0.000146515	0.000563685	0.914498	0.752448	0.688112	-0.128948	-0.410337	-0.539285	0.29	0.34	0.39	0.36	0.19	0.31	0.21	0.21	0.86	0.74	0.71	0.84	0.345	0.23	0.7875
169	ENSMUSG00000029729	zinc finger with KRAB and SCAN domains 1 [Source:MGI Symbol;Acc:MGI:1921820]	Zkscan1	0.000108135	0.161664	0.000144513	0.000629511	0.714141	0.507423	0.362371	-0.48572	-0.97874	-1.46446	40.84	47.2	43.96	60.88	27.36	37.96	40.08	31.2	93.16	97.4	93.44	100	48.22	34.15	96
170	ENSMUSG00000039686	zyg-11 related, cell cycle regulator [Source:MGI Symbol;Acc:MGI:2442511]	Zer1	0.000108316	0.143606	0.000144513	0.000651305	0.74414	0.546877	0.406953	-0.426354	-0.870711	-1.29707	75.6	82.98	76.5	85.59	51.84	70.83	63.18	51.75	137.61	161.19	137.61	153.27	80.1675	59.4	147.42
171	ENSMUSG00000101799	RIKEN cDNA 9330175M20 gene [Source:MGI Symbol;Acc:MGI:3045285]	9330175M20Rik	0.000108434	1	0.000229615	0.000314948	1	0.943529	0.943529	0	-0.0838606	-0.0838606	0	0	0.01	0	0	0	0.01	0	0.06	0.05	0.07	0.07	0.0025	0.0025	0.0625
172	ENSMUSG00000000805	carbonic anhydrase 4 [Source:MGI Symbol;Acc:MGI:1096574]	Car4	0.000109723	0.00663195	0.000143287	0.0729261	3.30497	6.0344	19.9435	1.72464	2.59321	4.31785	11.1	11.46	12.24	10.32	46.8	39.3	30.72	41.52	0	0	1.32	2.82	11.28	39.585	1.035
173	ENSMUSG00000024654	asparaginase like 1 [Source:MGI Symbol;Acc:MGI:1913764]	Asrgl1	0.00011365	0.0381598	0.000138303	0.00123599	0.548507	0.544112	0.29845	-0.866417	-0.878024	-1.74444	73.58	70.92	78.06	68.24	37.86	41.16	44.42	34.26	111.22	144.18	142.42	139.98	72.7	39.425	134.45
174	ENSMUSG00000025147	MOB kinase activator 2 [Source:MGI Symbol;Acc:MGI:1919891]	Mob2	0.00011365	0.0169089	0.000129977	0.00295321	0.721929	0.760458	0.548997	-0.470071	-0.395059	-0.865129	5.43	5.58	5.45	6.08	3.62	4.45	3.99	3.1	7.53	7.65	7.69	8.03	5.635	3.79	7.725
175	ENSMUSG00000035062	zinc finger, C4H2 domain containing [Source:MGI Symbol;Acc:MGI:2679294]	Zc4h2	0.00011365	0.00743762	0.000143287	0.0400917	0.590666	0.847414	0.500539	-0.759585	-0.238861	-0.998446	18.09	17.58	18.93	20.04	9.78	11.82	10.92	9.93	20.49	22.11	24.09	22.11	18.66	10.6125	22.2
176	ENSMUSG00000057716	transmembrane protein 178B [Source:MGI Symbol;Acc:MGI:3647581]	Tmem178b	0.00011365	1	0.000243144	0.000322381	1.00701	0.272028	0.273934	0.0100745	-1.87817	-1.8681	7.62	7.56	10.08	9.27	5.4	9.81	11.46	8.13	28.38	36.93	34.44	37.89	8.6325	8.7	34.41
177	ENSMUSG00000106334		WI1-49P9.2	0.00011429	0.00927066	0.00807012	0.000198276	0.53907	4.53032	2.44216	-0.891456	2.17961	1.28816	95.49	105.7	95.12	103.07	40.5	60.72	63.99	48.24	14.57	19.18	21.65	29.64	99.845	53.3625	21.26
178	ENSMUSG00000039485	TSPY-like 4 [Source:MGI Symbol;Acc:MGI:106393]	Tspyl4	0.000115789	0.399495	0.000167765	0.000519203	0.7257	0.420614	0.305239	-0.462555	-1.24943	-1.71199	5.78	6.74	7.15	8.12	3.95	5.57	5.33	4.22	17.62	20.67	15.57	17.72	6.9475	4.7675	17.895
179	ENSMUSG00000001156	MAX dimerization protein 1 [Source:MGI Symbol;Acc:MGI:96908]	Mxd1	0.00011641	0.292859	0.000163221	0.000575079	0.786458	0.521739	0.410326	-0.346558	-0.938599	-1.28516	2.6	2.58	2.87	3.31	1.82	2.48	1.94	1.84	5.81	6.9	5.77	6.96	2.84	2.02	6.36
180	ENSMUSG00000027820	membrane metallo endopeptidase [Source:MGI Symbol;Acc:MGI:97004]	Mme	0.00011641	0.636091	0.000187278	0.000462535	0.866667	0.526316	0.45614	-0.206451	-0.925999	-1.13245	0.16	0.32	0.16	0.16	0.08	0	0.08	0	1.6	1.12	1.2	1.2	0.2	0.04	1.28
181	ENSMUSG00000031858	MAU2 chromatid cohesion factor homolog (C. elegans) [Source:MGI Symbol;Acc:MGI:1921799]	Mau2	0.00011641	0.0213527	0.000134961	0.00209478	0.629754	0.664746	0.418627	-0.667139	-0.589124	-1.25626	19.14	19.08	19.08	21.78	10.74	13.42	14.52	9.64	29.08	32.8	30.1	29	19.77	12.08	30.245
182	ENSMUSG00000046844	vesicle amine transport protein 1 homolog-like (T. californica) [Source:MGI Symbol;Acc:MGI:2142534]	Vat1l	0.00011641	0.154926	0.000150984	0.000682789	0.578409	0.419847	0.242844	-0.789838	-1.25206	-2.0419	8.2	5.64	6.72	10.64	2.84	4.68	4.16	4.68	19.2	21.64	17.92	21.08	7.8	4.09	19.96
183	ENSMUSG00000072694	RIKEN cDNA 1500011B03 gene [Source:MGI Symbol;Acc:MGI:1913486]	1500011B03Rik	0.00011641	0.0195432	0.000134961	0.00239842	0.634355	0.683834	0.433794	-0.656638	-0.548281	-1.20492	20.44	19.82	18.34	21.58	11.7	13.4	14.98	9.32	28.26	31.1	29.28	30.46	20.045	12.35	29.775
184	ENSMUSG00000019942	cyclin-dependent kinase 1 [Source:MGI Symbol;Acc:MGI:88351]	Cdk1	0.000120878	0.0230678	0.00168953	0.000207521	0.656385	5.60937	3.6819	-0.607386	2.48784	1.88045	791.35	876.12	827.05	918.82	536.69	590.52	684.18	427.7	181.44	166.32	132.93	124.53	853.335	559.773	151.305
185	ENSMUSG00000069266	histone cluster 1, H4b [Source:MGI Symbol;Acc:MGI:2448420]	Hist1h4b	0.000121348	0.0145048	0.00326562	0.00020426	0.641972	3.48967	2.24027	-0.639418	1.80309	1.16367	728.91	774.67	793.03	822.19	545.05	527.16	540.41	388.13	273.49	249.23	162.33	205.82	779.7	500.188	222.718
186	ENSMUSG00000022516	nudix (nucleoside diphosphate linked moiety X)-type motif 16-like 1 [Source:MGI Symbol;Acc:MGI:1914161]	Nudt16l1	0.000121364	0.034913	0.000143287	0.00144737	0.794091	0.736151	0.584571	-0.332623	-0.441926	-0.774549	20.1	21.88	21.35	22.37	16.89	18.3	17.77	14.27	29.52	29.47	30.6	28.26	21.425	16.8075	29.4625
187	ENSMUSG00000087259	RIKEN cDNA 2610035D17 gene [Source:MGI Symbol;Acc:MGI:1919636]	2610035D17Rik	0.000122444	0.111523	0.000152099	0.000824577	0.466097	0.396368	0.184746	-1.1013	-1.33509	-2.43639	17.4	16	15.2	12.88	6.52	9.12	4.84	6.04	40.64	47.68	38.52	34.36	15.37	6.63	40.3
188	ENSMUSG00000026854	ubiquitin specific peptidase 20 [Source:MGI Symbol;Acc:MGI:1921520]	Usp20	0.000124251	0.786247	0.000204143	0.000459829	0.727985	0.314113	0.22867	-0.458019	-1.67064	-2.12866	75.48	76.56	72	78.12	43.68	63.36	61.08	50.76	249.72	223.8	208.44	288.72	75.54	54.72	242.67
189	ENSMUSG00000034930	rhotekin [Source:MGI Symbol;Acc:MGI:107371]	Rtkn	0.000124251	0.033345	0.000144513	0.00155803	0.62027	0.609582	0.378106	-0.689032	-0.714107	-1.40314	98.63	91.98	93.38	99.68	55.86	59.01	78.05	43.54	157.08	170.73	147.14	157.01	95.9175	59.115	157.99
190	ENSMUSG00000051242	protocadherin beta 9 [Source:MGI Symbol;Acc:MGI:2136744]	Pcdhb9	0.000124251	0.87773	0.000212594	0.000438487	0.923351	0.55988	0.516966	-0.115049	-0.83681	-0.951859	0.45	0.28	0.52	0.36	0.19	0.35	0.3	0.34	1.45	1.8	1.39	1.38	0.4025	0.295	1.505
191	ENSMUSG00000051550	zinc finger protein 579 [Source:MGI Symbol;Acc:MGI:1915740]	Zfp579	0.000124251	0.350264	0.000178652	0.000587344	0.667016	0.394504	0.263141	-0.584206	-1.34189	-1.92609	65.64	61.5	75.72	60.18	34.8	60.66	43.5	35.16	161.28	196.26	154.98	160.38	65.76	43.53	168.225
192	ENSMUSG00000097730	predicted gene, 26588 [Source:MGI Symbol;Acc:MGI:5477082]	Gm26588	0.000124251	0.0544728	0.000146515	0.0011876	0.662366	0.585642	0.387909	-0.5943	-0.771908	-1.36621	1.36	1	1.5	1.44	0.48	0.7	0.52	0.46	3.14	3.06	2.44	3.24	1.325	0.54	2.97
193	ENSMUSG00000107116		RP24-122N24.4	0.00012521	0.00953462	0.000143287	0.0119832	0.912281	0.944099	0.861284	-0.13245	-0.0829894	-0.21544	0.13	0.17	0.13	0.13	0.05	0.05	0.02	0.04	0.19	0.21	0.23	0.2	0.14	0.04	0.2075
194	ENSMUSG00000100252	Mir124-2 host gene (non-protein coding) [Source:MGI Symbol;Acc:MGI:1917691]	Mir124-2hg	0.000125499	0.00520326	0.00135318	0.0162231	0.262956	1.38841	0.365091	-1.92711	0.473438	-1.45367	22.19	20.72	21.14	23.03	5.39	5.88	4.34	4.34	14.49	17.5	17.64	11.97	21.77	4.9875	15.4
195	ENSMUSG00000029177	centromere protein A [Source:MGI Symbol;Acc:MGI:88375]	Cenpa	0.000126148	0.0174775	0.00260687	0.000213576	0.631071	4.70503	2.96921	-0.664126	2.2342	1.57008	828.8	782.3	754.3	717.1	496	562.5	517.9	367.4	200.3	210.6	122.4	118.7	770.625	485.95	163
196	ENSMUSG00000021643	small EDRK-rich factor 1 [Source:MGI Symbol;Acc:MGI:1337114]	Serf1	0.00012621	0.0290532	0.000144513	0.00177622	0.642602	0.641796	0.412419	-0.638003	-0.639814	-1.27782	117.3	118.02	128.7	146.7	69.06	88.14	96.78	72.78	191.7	192.18	211.2	202.92	127.68	81.69	199.5
197	ENSMUSG00000032085	transgelin [Source:MGI Symbol;Acc:MGI:106012]	Tagln	0.000126313	0.00663195	0.000169397	0.167884	2.33811	1.60948	3.76312	1.22534	0.68659	1.91193	1.79	2.12	2.51	2.15	7.45	6.25	6.11	5.58	0.47	0.53	1.63	1.18	2.1425	6.3475	0.9525
198	ENSMUSG00000056941	COMM domain containing 7 [Source:MGI Symbol;Acc:MGI:1914197]	Commd7	0.000126313	0.00869644	0.000149	0.039252	0.61856	0.850985	0.526386	-0.693014	-0.232794	-0.925808	29.97	26.76	26.94	27.63	16.32	19.2	18.18	13.62	32.73	33.3	33.33	32.13	27.825	16.83	32.8725
199	ENSMUSG00000064168	histone cluster 1, H2bh [Source:MGI Symbol;Acc:MGI:2448387]	Hist1h2bh	0.000126313	0.00953462	0.00926292	0.000216161	0.511454	5.68132	2.90573	-0.967325	2.50623	1.5389	240.65	267.02	240.25	294.92	129.64	138.8	160.13	102.84	54.38	62.58	31.86	31.44	260.71	132.852	45.065
200	ENSMUSG00000094777	histone cluster 1, H2ap [Source:MGI Symbol;Acc:MGI:3710573]	Hist1h2ap	0.000126313	0.0144634	0.00374498	0.000213576	0.609857	4.2782	2.60909	-0.713457	2.09701	1.38355	1090.51	1176	1161.13	1158.83	728.6	751.2	794.8	520.93	334.37	352.44	165.15	217.03	1146.62	698.883	267.248
201	ENSMUSG00000050965	protein kinase C, alpha [Source:MGI Symbol;Acc:MGI:97595]	Prkca	0.000127129	1	0.000257682	0.000396192	0.922316	0.332183	0.306377	-0.116667	-1.58995	-1.70662	14.84	21.04	16	24.96	14.48	19.4	21.24	15.44	51.72	67.28	59.88	60.48	19.21	17.64	59.84
202	ENSMUSG00000043505	GTPase, IMAP family member 5 [Source:MGI Symbol;Acc:MGI:2442232]	Gimap5	0.000128083	0.00606382	1	0.000352403	0.76616	1.315	1.0075	-0.384283	0.395063	0.0107798	0.3	0.39	0.33	0.24	0	0	0	0.03	0	0	0	0	0.315	0.0075	0
203	ENSMUSG00000084967	predicted gene 12296 [Source:MGI Symbol;Acc:MGI:3711946]	Gm12296	0.000128083	0.324246	0.000187526	0.000635237	0.958716	0.846602	0.81165	-0.0608252	-0.240244	-0.301069	0.06	0.14	0.1	0.06	0.04	0.04	0.06	0.04	0.32	0.29	0.27	0.27	0.09	0.045	0.2875
204	ENSMUSG00000069268	histone cluster 1, H2bf [Source:MGI Symbol;Acc:MGI:2448383]	Hist1h2bf	0.00012854	0.0154389	0.00351555	0.000216161	0.628262	3.88938	2.44355	-0.670562	1.95954	1.28898	683.17	740.01	706.8	747.35	483.15	457.14	512.01	353.93	221.31	241.68	110.11	163.72	719.332	451.558	184.205
205	ENSMUSG00000069270	histone cluster 1, H2ac [Source:MGI Symbol;Acc:MGI:2448287]	Hist1h2ac	0.000128826	0.00869644	0.029271	0.000229439	0.56644	2.78588	1.57803	-0.820005	1.47813	0.658128	312.66	333.17	311.86	339.26	186.5	192.95	206.59	146.87	127.21	138.53	82.05	115.19	324.238	183.227	115.745
206	ENSMUSG00000035385	chemokine (C-C motif) ligand 2 [Source:MGI Symbol;Acc:MGI:98259]	Ccl2	0.000129421	0.0363504	0.000149	0.00159315	1.49935	7.14419	10.7116	0.584336	2.83677	3.42111	6.38	5.34	7.6	7.4	8.88	11.08	12.44	9.66	0	0	0.3	0	6.68	10.515	0.075
207	ENSMUSG00000060487	sterile alpha motif domain containing 5 [Source:MGI Symbol;Acc:MGI:2444815]	Samd5	0.000129963	0.380264	0.000192805	0.000622951	0.824841	0.547038	0.45122	-0.277812	-0.870286	-1.1481	0.41	0.54	0.61	0.72	0.17	0.28	0.52	0.21	2.09	2.01	1.78	1.6	0.57	0.295	1.87
208	ENSMUSG00000031990	junction adhesion molecule 3 [Source:MGI Symbol;Acc:MGI:1933825]	Jam3	0.000130111	0.0130087	0.000144513	0.00620249	0.564633	0.722659	0.408037	-0.824614	-0.468612	-1.29323	48.32	46.68	51.34	53.58	24.88	30.9	31.1	24.26	67.68	78.04	67	65.46	49.98	27.785	69.545
209	ENSMUSG00000003279	discs, large (Drosophila) homolog-associated protein 1 [Source:MGI Symbol;Acc:MGI:1346065]	Dlgap1	0.000130422	0.557627	0.000207423	0.000563685	0.660779	0.332133	0.219467	-0.597761	-1.59017	-2.18793	92	104.96	93.6	104	52	72.96	75.2	59.2	238.24	300.16	340.32	317.28	98.64	64.84	299
210	ENSMUSG00000022456	septin 3 [Source:MGI Symbol;Acc:MGI:1345148]	42250	0.000130422	0.164989	0.00017796	0.0008239	0.578679	0.423856	0.245277	-0.789165	-1.23835	-2.02752	16.38	16.8	16.72	20.58	8.38	10.42	13.26	7.04	41.08	50.46	38.24	41.94	17.62	9.775	42.93
211	ENSMUSG00000036206	SH3-domain binding protein 4 [Source:MGI Symbol;Acc:MGI:2138297]	Sh3bp4	0.000130422	1	0.000259793	0.000424737	0.755978	0.174772	0.132124	-0.403583	-2.51645	-2.92004	17.18	16.92	18.36	17.14	11.44	15.44	13.22	11.54	107.06	101.1	82.14	126.82	17.4	12.91	104.28
212	ENSMUSG00000036611	endonuclease/exonuclease/phosphatase family domain containing 1 [Source:MGI Symbol;Acc:MGI:1914734]	Eepd1	0.000130422	1	0.000257682	0.000438487	0.792323	0.23002	0.18225	-0.33584	-2.12017	-2.45601	9.02	9.62	9.1	8.9	6.16	8.38	6.64	7.02	34.76	39.68	47.82	50.42	9.16	7.05	43.17
213	ENSMUSG00000037894	H2A histone family, member Z [Source:MGI Symbol;Acc:MGI:1888388]	H2afz	0.000130422	0.00971417	0.00932224	0.000223867	0.579052	3.497	2.02494	-0.788235	1.80612	1.01788	2564.73	2678.13	2500.82	2830.94	1500.87	1604.96	1873.41	1142.33	812.14	780.15	766.5	662.27	2643.66	1530.39	755.265
214	ENSMUSG00000041840	HAUS augmin-like complex, subunit 1 [Source:MGI Symbol;Acc:MGI:2385076]	Haus1	0.000130422	0.0112963	0.00711914	0.000223867	0.658772	2.52677	1.66457	-0.602148	1.3373	0.735147	13.83	14.38	14.73	17.24	9.08	10.28	10.15	8.77	5.03	4.89	5.88	5.6	15.045	9.57	5.35
215	ENSMUSG00000054717	high mobility group box 2 [Source:MGI Symbol;Acc:MGI:96157]	Hmgb2	0.000130422	0.017096	0.00313835	0.0002232	0.617681	4.72523	2.91869	-0.695065	2.24038	1.54532	68.66	74.91	70.65	82.21	43.5	44.63	57.29	36.15	14.51	16.01	14.82	14.24	74.1075	45.3925	14.895
216	ENSMUSG00000037032	amyloid beta (A4) precursor protein-binding, family B, member 1 [Source:MGI Symbol;Acc:MGI:107765]	Apbb1	0.000132384	0.618377	0.00021591	0.000559117	0.692443	0.338198	0.234183	-0.530232	-1.56406	-2.09429	338.58	338.01	386.84	355.3	219.64	309.51	253.46	198.55	1038.54	1167.17	845.12	1151.97	354.683	245.29	1050.7
217	ENSMUSG00000075031	histone cluster 1, H2bb [Source:MGI Symbol;Acc:MGI:2448377]	Hist1h2bb	0.000132384	0.0210059	0.0022796	0.000223867	0.682866	3.5591	2.43039	-0.550327	1.83151	1.28119	683.99	728.02	689.05	732.79	496.56	511.23	542.6	383.48	251.47	234.61	130.26	177.01	708.462	483.467	198.338
218	ENSMUSG00000039824	myosin, light polypeptide 6B [Source:MGI Symbol;Acc:MGI:1917789]	Myl6b	0.00013257	0.0610255	0.000162057	0.00124901	0.66082	0.579003	0.382617	-0.597671	-0.788358	-1.38603	9.92	8.93	10.79	10.26	5.35	7.71	6.53	5.42	16.24	17.19	20.17	18.22	9.975	6.2525	17.955
219	ENSMUSG00000047030	spermatogenesis associated 2 [Source:MGI Symbol;Acc:MGI:2146885]	Spata2	0.00013257	0.372495	0.000202807	0.000651041	0.738487	0.45193	0.333745	-0.437355	-1.14583	-1.58318	51.36	54.36	62.22	55.2	34.38	43.92	50.82	34.62	120.72	135.18	107.52	135.18	55.785	40.935	124.65
220	ENSMUSG00000037313	transforming, acidic coiled-coil containing protein 3 [Source:MGI Symbol;Acc:MGI:1341163]	Tacc3	0.000133178	0.00960637	0.0105952	0.000229034	0.538107	4.4129	2.37462	-0.894034	2.14173	1.24769	356.8	376	365.04	391.84	168.48	203.68	263.76	163.84	81.84	113.12	69.28	70.24	372.42	199.94	83.62
221	ENSMUSG00000044201	cell division cycle 25C [Source:MGI Symbol;Acc:MGI:88350]	Cdc25c	0.000133178	0.0125907	0.00573292	0.000223867	0.617079	3.38889	2.09121	-0.696474	1.76081	1.06434	8.93	9.1	8.96	9.88	4.83	6.22	5.97	4.2	2.84	2.49	1.52	1.21	9.2175	5.305	2.015
222	ENSMUSG00000024772	EH-domain containing 1 [Source:MGI Symbol;Acc:MGI:1341878]	Ehd1	0.00013454	0.198029	0.000189719	0.000816174	0.728686	0.516788	0.376576	-0.456631	-0.952355	-1.40899	87.92	101.12	93	102.44	64.32	81.36	83.84	49.56	192.04	203.4	170.8	181.48	96.12	69.77	186.93
223	ENSMUSG00000028351	bone morphogenic protein/retinoic acid inducible neural specific 1 [Source:MGI Symbol;Acc:MGI:1928478]	Brinp1	0.00013454	0.415708	0.000207423	0.000651041	0.640253	0.36305	0.232444	-0.643286	-1.46176	-2.10505	6.48	7.35	6.96	8.4	4.2	4.86	4.32	3.87	20.79	26.34	18.51	21.78	7.2975	4.3125	21.855
224	ENSMUSG00000031504	RAB20, member RAS oncogene family [Source:MGI Symbol;Acc:MGI:102789]	Rab20	0.00013454	1	0.00032076	0.000374167	0.990148	1.85812	1.83982	-0.0142842	0.893846	0.879562	0.83	0.97	1.15	1.17	1.09	1.02	1.01	0.92	0.02	0.03	0.2	0.12	1.03	1.01	0.0925
225	ENSMUSG00000070420	zinc finger and SCAN domain containing 25 [Source:MGI Symbol;Acc:MGI:3647079]	Zscan25	0.00013454	0.0160707	0.000149	0.00490861	0.587111	0.709003	0.416263	-0.768295	-0.496137	-1.26443	16.08	18.09	17.07	18	8.73	10.11	12	8.16	23.04	23.67	27.36	25.23	17.31	9.75	24.825
226	ENSMUSG00000020135	adenomatosis polyposis coli 2 [Source:MGI Symbol;Acc:MGI:1346052]	Apc2	0.000137868	1	0.000317032	0.00040017	1.00422	0.318525	0.31987	0.00607783	-1.65052	-1.64444	60.9	67.38	57.18	66.36	44.16	80.28	73.68	54.78	169.92	195.48	223.62	210.12	62.955	63.225	199.785
227	ENSMUSG00000053519	Kv channel-interacting protein 1 [Source:MGI Symbol;Acc:MGI:1917607]	Kcnip1	0.000138066	0.0279296	0.000155556	0.00228154	1.57408	6.16169	9.699	0.65451	2.62333	3.27784	25.25	29.85	29.75	35	50.2	50.95	52.3	37.5	3	3.1	4.75	5.25	29.9625	47.7375	4.025
228	ENSMUSG00000057375	Yip1 domain family, member 1 [Source:MGI Symbol;Acc:MGI:1915532]	Yipf1	0.000138066	0.0334976	0.000158404	0.00193763	0.793213	0.750385	0.595215	-0.33422	-0.414298	-0.748517	164.34	161.48	165.77	167.75	133.43	140.36	133.43	114.95	234.63	206.25	215.38	223.74	164.835	130.542	220
229	ENSMUSG00000000538	target of myb1-like 2 (chicken) [Source:MGI Symbol;Acc:MGI:2443306]	Tom1l2	0.000139262	0.915425	0.000259793	0.000502397	0.850907	0.38842	0.330509	-0.232926	-1.36431	-1.59724	95.81	109.67	117.15	128.59	72.27	113.19	119.79	78.1	254.54	308.99	285.89	318.56	112.805	95.8375	291.995
230	ENSMUSG00000048537	pleckstrin homology-like domain, family B, member 1 [Source:MGI Symbol;Acc:MGI:2143230]	Phldb1	0.000140106	0.309257	0.000207098	0.000724131	0.626797	0.391616	0.245464	-0.67393	-1.35249	-2.02642	443.34	452.88	466.92	444.42	218.88	302.58	373.5	236.52	1107.72	1354.68	985.86	1173.6	451.89	282.87	1155.46
231	ENSMUSG00000038776	epoxide hydrolase 1, microsomal [Source:MGI Symbol;Acc:MGI:95405]	Ephx1	0.000142861	0.0751657	0.000178194	0.00123145	1.32588	4.00231	5.30658	0.406948	2.00083	2.40778	249.16	257.32	275.48	321.08	353.92	393.76	374.64	341.48	25.4	47.76	83.68	115.76	275.76	365.95	68.15
232	ENSMUSG00000016946	potassium channel tetramerisation domain containing 5 [Source:MGI Symbol;Acc:MGI:1916509]	Kctd5	0.000143489	0.268881	0.000207098	0.000777385	0.713134	0.472792	0.337164	-0.487756	-1.08072	-1.56848	40.26	43.48	44.9	50.86	29.7	34.58	36.32	26.26	89.18	95.2	88.26	111.48	44.875	31.715	96.03
233	ENSMUSG00000056313	RIKEN cDNA 1810011O10 gene [Source:MGI Symbol;Acc:MGI:1916318]	1810011O10Rik	0.000143489	0.129426	0.000189719	0.00101395	1.23458	3.02386	3.73319	0.304017	1.59639	1.90041	2.14	2.14	2.7	2.96	3.29	3.04	3.89	2.99	0.07	0.09	0.37	0.08	2.485	3.3025	0.1525
234	ENSMUSG00000039354	SWI/SNF related matrix associated, actin dependent regulator of chromatin, subfamily a-like 1 [Source:MGI Symbol;Acc:MGI:1859183]	Smarcal1	0.000143506	0.152035	0.000745086	0.000290014	4.64268	0.0635878	0.295218	2.21496	-3.97511	-1.76015	5.67	5.04	4.32	5.85	22.95	32.4	32.49	23.67	75.42	100.35	116.01	95.49	5.22	27.8775	96.8175
235	ENSMUSG00000001663	glutathione S-transferase, theta 1 [Source:MGI Symbol;Acc:MGI:107379]	Gstt1	0.000146476	1	0.000364933	0.000379222	0.959925	5.72532	5.49588	-0.0590065	2.51736	2.45835	105.78	106.56	118.47	123.33	106.08	116.76	121.86	91.08	12.39	8.55	33.96	21.12	113.535	108.945	19.005
236	ENSMUSG00000028347	transmembrane protein with EGF-like and two follistatin-like domains 1 [Source:MGI Symbol;Acc:MGI:1926810]	Tmeff1	0.000146476	1	0.000300212	0.000483471	0.89868	0.377006	0.338808	-0.154121	-1.40734	-1.56146	27.8	28.28	27.8	33.32	24.44	27.4	28.2	24.88	69.52	73.04	81.76	93.16	29.3	26.23	79.37
237	ENSMUSG00000039410	PR domain containing 16 [Source:MGI Symbol;Acc:MGI:1917923]	Prdm16	0.000146476	1	0.000300212	0.000482089	0.732219	0.179408	0.131366	-0.449653	-2.47869	-2.92834	25.61	23.4	24.83	30.42	9.62	27.56	21.84	16.25	123.11	138.19	183.69	154.44	26.065	18.8175	149.857
238	ENSMUSG00000054723	vimentin-type intermediate filament associated coiled-coil protein [Source:MGI Symbol;Acc:MGI:2146912]	Vmac	0.000146476	0.547097	0.000236414	0.000651041	0.762958	0.426215	0.325184	-0.390325	-1.23035	-1.62067	6.56	6.52	6.16	5.7	4.68	5.28	4.18	3.94	14.34	14.14	16.7	18.72	6.235	4.52	15.975
239	ENSMUSG00000027454	GINS complex subunit 1 (Psf1 homolog) [Source:MGI Symbol;Acc:MGI:1916520]	Gins1	0.000147809	0.00869644	0.0340673	0.000268774	0.526857	3.32832	1.75355	-0.924515	1.73479	0.810279	35.4	36.76	40.32	42.88	19.2	22.04	22.72	16	11.32	14.12	10.68	7.76	38.84	19.99	10.97
240	ENSMUSG00000043421	hypoxia inducible lipid droplet associated [Source:MGI Symbol;Acc:MGI:1916823]	Hilpda	0.000147809	0.0195432	0.000163221	0.00404916	1.4045	1.85859	2.61039	0.49006	0.894205	1.38427	17.36	17.06	20.86	18	26.4	25.08	27.62	25.44	8.42	7.5	8.92	12.74	18.32	26.135	9.395
241	ENSMUSG00000072941	superoxide dismutase 3, extracellular [Source:MGI Symbol;Acc:MGI:103181]	Sod3	0.000147908	1	0.000321351	0.000438487	1.00315	1.45309	1.45767	0.00453678	0.539123	0.54366	0.56	0.6	0.57	0.62	0.6	0.58	0.58	0.61	0.03	0.02	0.24	0.08	0.5875	0.5925	0.0925
242	ENSMUSG00000031748	guanine nucleotide binding protein, alpha O [Source:MGI Symbol;Acc:MGI:95775]	Gnao1	0.000151234	1	0.000321351	0.000454292	0.898558	0.144452	0.129798	-0.154317	-2.79134	-2.94566	76.34	93.83	89.54	99.55	59.51	92.07	90.53	80.3	561.33	699.27	502.04	748.11	89.815	80.6025	627.688
243	ENSMUSG00000042589	cut-like homeobox 2 [Source:MGI Symbol;Acc:MGI:107321]	Cux2	0.000151234	1	0.000300212	0.000516064	0.768772	0.243132	0.186913	-0.379373	-2.04019	-2.41956	22.11	33.22	19.8	29.81	14.63	22.11	26.29	16.72	100.87	127.38	92.4	123.42	26.235	19.9375	111.017
244	ENSMUSG00000089857	zinc finger protein 882 [Source:MGI Symbol;Acc:MGI:3642748]	Zfp882	0.000151234	0.0243386	0.000169311	0.00316487	0.541834	0.627106	0.339787	-0.884078	-0.673218	-1.5573	9.69	9.39	8.79	10.56	3.6	5.43	5.22	4.74	13.62	17.37	17.25	15.42	9.6075	4.7475	15.915
245	ENSMUSG00000105827	histone cluster 2, H2bb [Source:MGI Symbol;Acc:MGI:2448413]	Hist2h2bb	0.000151234	0.00978976	0.0140955	0.000262208	0.571375	3.35815	1.91876	-0.80749	1.74767	0.940177	0	0	0	0	0	0	0.03	0	0	0	0	0	427.265	243.7	126.53
246	ENSMUSG00000034336	internexin neuronal intermediate filament protein, alpha [Source:MGI Symbol;Acc:MGI:96568]	Ina	0.000151664	1	0.000309534	0.000494872	0.896552	0.34279	0.307329	-0.157541	-1.5446	-1.70215	0.44	0.52	0.42	0.42	0.26	0.3	0.35	0.29	3	4.13	3.03	2.76	0.45	0.3	3.23
247	ENSMUSG00000024220	zinc finger protein 523 [Source:MGI Symbol;Acc:MGI:2687278]	Zfp523	0.000154596	0.0533102	0.000188068	0.00165213	0.730487	0.659201	0.481538	-0.45307	-0.60121	-1.05428	87.52	88.88	84.88	83.2	68	67.68	67.04	47.84	134.64	138.32	132.08	119.6	86.12	62.64	131.16
248	ENSMUSG00000059534	ubiquinol-cytochrome c reductase, complex III subunit X [Source:MGI Symbol;Acc:MGI:1913402]	Uqcr10	0.000154596	0.0620759	0.00124837	0.000285557	0.834388	2.03104	1.69467	-0.26121	1.02222	0.761008	942.81	913.14	939.96	929.16	801.18	832.83	797.16	676.32	423.3	413.16	538.5	457.08	931.268	776.872	458.01
249	ENSMUSG00000068220	lectin, galactose binding, soluble 1 [Source:MGI Symbol;Acc:MGI:96777]	Lgals1	0.000154596	0.0670005	0.00120625	0.000285557	0.708168	11.7595	8.32771	-0.497835	3.55576	3.05792	551.04	583.81	562.75	633.72	426.15	441.06	468.43	314.16	10.61	9.4	148.62	25.96	582.83	412.45	48.6475
250	ENSMUSG00000071478	histone cluster 1, H2ad [Source:MGI Symbol;Acc:MGI:2448289]	Hist1h2ad	0.000154596	0.0144529	0.00620788	0.000261855	0.607836	3.71935	2.26075	-0.718246	1.89505	1.1768	381.24	400.13	423.82	444.99	250.25	280.08	261.22	209.92	145.6	140.53	64.43	90.19	412.545	250.368	110.188
251	ENSMUSG00000097904	predicted gene, 26711 [Source:MGI Symbol;Acc:MGI:5477205]	Gm26711	0.000154596	0.436766	0.000241319	0.000724131	0.856604	0.588235	0.503885	-0.2233	-0.765535	-0.988835	0.27	0.38	0.32	0.33	0.15	0.18	0.1	0.11	1.16	1.51	1.33	1.01	0.325	0.135	1.2525
252	ENSMUSG00000028367	thioredoxin 1 [Source:MGI Symbol;Acc:MGI:98874]	Txn1	0.000154771	0.115712	0.000922709	0.00030305	0.782641	4.95681	3.87941	-0.353577	2.30941	1.95584	262.76	266.37	267.96	304.18	209.01	227.71	252.96	171.35	41.48	46.53	78.41	52.56	275.317	215.257	54.745
253	ENSMUSG00000104466	predicted gene 10513 [Source:MGI Symbol;Acc:MGI:3641888]	Gm10513	0.000155667	0.667074	0.000266808	0.000651305	0.99505	0.968825	0.964029	-0.00715979	-0.0456921	-0.0528519	0.01	0.01	0.01	0.01	0.01	0.01	0	0	0.04	0.05	0.04	0.04	0.01	0.005	0.0425
254	ENSMUSG00000021596	multiple C2 domains, transmembrane 1 [Source:MGI Symbol;Acc:MGI:1926021]	Mctp1	0.000155876	0.0587742	0.000190691	0.00159315	1.38186	4.23232	5.84848	0.466613	2.08145	2.54806	7.36	6.4	7.76	8	11.04	12.24	10.56	8.48	1.04	0.72	1.84	0.32	7.38	10.58	0.98
255	ENSMUSG00000021620	acyl-CoA thioesterase 12 [Source:MGI Symbol;Acc:MGI:1921406]	Acot12	0.000155876	0.0145651	0.00625238	0.000262208	0.757412	1.82759	1.38424	-0.400849	0.869939	0.46909	0.72	0.75	0.96	0.99	0.33	0.48	0.36	0.45	0	0.03	0	0.03	0.855	0.405	0.015
256	ENSMUSG00000028552	epidermal growth factor receptor pathway substrate 15 [Source:MGI Symbol;Acc:MGI:104583]	Eps15	0.000155876	0.133312	0.000207423	0.00113102	0.650169	0.503795	0.327552	-0.621113	-0.989091	-1.6102	307.01	352.11	367.84	417.34	226.71	238.48	262.68	209.77	705.21	826.43	635.8	703.34	361.075	234.41	717.695
257	ENSMUSG00000029192	TBC1 domain family, member 14 [Source:MGI Symbol;Acc:MGI:1098708]	Tbc1d14	0.000157713	0.159582	0.000215446	0.00107704	0.714918	0.537658	0.384381	-0.48415	-0.89524	-1.37939	270.25	258.52	280.37	318.78	186.76	218.5	244.49	155.48	492.2	534.52	491.97	582.59	281.98	201.308	525.32
258	ENSMUSG00000045532	complement component 1, q subcomponent-like 1 [Source:MGI Symbol;Acc:MGI:1344400]	C1ql1	0.000161904	1	0.000349551	0.000474639	0.880607	0.0809137	0.0712532	-0.18343	-3.62747	-3.8109	2.58	2.8	3.81	1.97	2.28	2.32	2.02	2.73	34.29	42.21	54.73	52.13	2.79	2.3375	45.84
259	ENSMUSG00000040374	peroxisomal biogenesis factor 2 [Source:MGI Symbol;Acc:MGI:107486]	Pex2	0.00016247	0.00869644	0.000204143	0.0537777	0.589978	0.843844	0.497849	-0.761268	-0.244952	-1.00622	88.2	92.46	97.26	110.4	55.5	60.6	61.2	50.16	114.66	112.98	113.82	119.46	97.08	56.865	115.23
260	ENSMUSG00000029348	aspartate beta-hydroxylase domain containing 2 [Source:MGI Symbol;Acc:MGI:1920148]	Asphd2	0.00016282	0.734295	0.000287544	0.000654529	0.738629	0.354215	0.261634	-0.437077	-1.4973	-1.93438	42.63	43.68	52.22	52.71	23.87	42.35	48.72	25.27	127.68	135.17	124.46	159.88	47.81	35.0525	136.798
261	ENSMUSG00000044022	protocadherin beta 21 [Source:MGI Symbol;Acc:MGI:2136759]	Pcdhb21	0.000162858	0.735548	0.000287544	0.000654529	0.91411	0.62512	0.571429	-0.12956	-0.677795	-0.807355	0.53	0.56	0.59	0.84	0.39	0.64	0.47	0.46	1.53	1.71	1.75	1.44	0.63	0.49	1.6075
262	ENSMUSG00000103216	predicted gene, 37248 [Source:MGI Symbol;Acc:MGI:5610476]	Gm37248	0.000164176	0.0103821	0.000189719	0.019079	0.942263	0.964365	0.908686	-0.0857979	-0.0523484	-0.138146	0.08	0.09	0.09	0.07	0.02	0.02	0.03	0.01	0.13	0.11	0.11	0.14	0.0825	0.02	0.1225
263	ENSMUSG00000042046	dual serine/threonine and tyrosine protein kinase [Source:MGI Symbol;Acc:MGI:1925064]	Dstyk	0.000169821	0.0638036	0.000207024	0.0016439	0.666328	0.594784	0.396321	-0.585696	-0.749563	-1.33526	28.98	36.36	31.02	37.38	19.2	24.78	25.86	17.94	54.9	59.7	52.68	60.3	33.435	21.945	56.895
264	ENSMUSG00000027244	autophagy related 13 [Source:MGI Symbol;Acc:MGI:1196429]	Atg13	0.000169918	0.142607	0.000225115	0.0011876	0.760799	0.595463	0.453027	-0.394413	-0.747916	-1.14233	33.6	32.34	34.14	37.14	22.08	30.84	28.38	22.14	53.82	57.42	63.84	58.08	34.305	25.86	58.29
265	ENSMUSG00000087042	predicted gene 11611 [Source:MGI Symbol;Acc:MGI:3707011]	Gm11611	0.000169918	0.849072	0.000309534	0.000630982	0.921171	0.584211	0.538158	-0.118459	-0.77544	-0.893899	0.08	0.06	0.19	0.11	0.02	0.03	0	0.04	1.12	0.94	0.71	0.83	0.11	0.0225	0.9
266	ENSMUSG00000028226	matrix metallopeptidase 16 [Source:MGI Symbol;Acc:MGI:1276107]	Mmp16	0.000170047	0.0489714	0.000203204	0.00197816	0.556948	0.555724	0.309509	-0.844385	-0.84756	-1.69194	36.24	30.42	31.5	44.64	14.94	21	25.68	16.14	64.26	69.9	61.98	64.02	35.7	19.44	65.04
267	ENSMUSG00000002055	sperm associated antigen 5 [Source:MGI Symbol;Acc:MGI:1927470]	Spag5	0.000170229	0.00869644	0.0651733	0.000305291	0.512584	3.16604	1.62286	-0.96414	1.66268	0.69854	133.28	152.96	148.64	168.24	68.72	87.12	89.84	61.52	40.88	48.4	50.32	48.16	150.78	76.8	46.94
268	ENSMUSG00000051065	Mab-21 domain containing 2 [Source:MGI Symbol;Acc:MGI:1917028]	Mb21d2	0.000171129	0.953965	0.00032076	0.000607834	0.823345	0.340732	0.28054	-0.28043	-1.55329	-1.83372	3.58	3.61	3.77	4.23	2.83	3.11	3.33	2.53	13.18	15.71	10.59	12.84	3.7975	2.95	13.08
269	ENSMUSG00000039706	LIM domain binding 2 [Source:MGI Symbol;Acc:MGI:894670]	Ldb2	0.000172593	1	0.000366124	0.000505071	0.968982	0.30279	0.293398	-0.045458	-1.72361	-1.76907	17.15	15.96	15.61	24.01	12.67	16.87	25.48	15.33	68.11	65.52	52.08	63.7	18.1825	17.5875	62.3525
270	ENSMUSG00000022619	mitogen-activated protein kinase 8 interacting protein 2 [Source:MGI Symbol;Acc:MGI:1926555]	Mapk8ip2	0.000173932	0.811366	0.000308786	0.000675743	0.618362	0.256464	0.158587	-0.693477	-1.96317	-2.65665	4.4	4.56	4.54	4.72	1.84	2.92	3.16	1.82	20.74	25.92	18.34	17.64	4.555	2.435	20.66
271	ENSMUSG00000048304	SLIT and NTRK-like family, member 3 [Source:MGI Symbol;Acc:MGI:2679447]	Slitrk3	0.000173932	0.447832	0.000276076	0.00083041	0.742812	0.446505	0.331669	-0.428932	-1.16325	-1.59218	2.06	2.12	1.86	2.48	1.22	1.58	1.24	1.26	5.58	6.66	4.94	6.86	2.13	1.325	6.01
272	ENSMUSG00000028654	v-myc myelocytomatosis viral oncogene homolog, lung carcinoma derived (avian) [Source:MGI Symbol;Acc:MGI:96799]	Mycl	0.000175866	0.755997	0.000308105	0.00069672	0.758811	0.37031	0.280995	-0.398188	-1.43319	-1.83138	33.55	31.55	32.05	35.05	22.1	28.45	26.6	22.2	98.2	89.75	72.7	103.15	33.05	24.8375	90.95
273	ENSMUSG00000050545	family with sequence similarity 228, member B [Source:MGI Symbol;Acc:MGI:2442121]	Fam228b	0.000175866	0.0195432	0.000194639	0.00549627	0.855462	0.867347	0.741983	-0.225224	-0.205319	-0.430543	0.44	0.46	0.49	0.56	0.22	0.33	0.25	0.29	0.68	0.67	0.75	0.76	0.4875	0.2725	0.715
274	ENSMUSG00000017453	pipecolic acid oxidase [Source:MGI Symbol;Acc:MGI:1197006]	Pipox	0.000176856	1	0.000462367	0.000438487	0.954372	3.63739	3.47142	-0.0673767	1.8629	1.79553	31.17	32.22	34.8	36.54	31.2	35.16	33.69	28.35	4.68	6.66	13.47	9.33	33.6825	32.1	8.535
275	ENSMUSG00000050954	zinc finger protein 169 [Source:MGI Symbol;Acc:MGI:1915161]	Zfp169	0.000176856	0.854652	0.00032076	0.000654529	0.77365	0.329097	0.254606	-0.370247	-1.60341	-1.97366	20.09	24.57	19.74	27.16	16.59	23.8	18.55	10.99	68.88	85.33	68.81	63.35	22.89	17.4825	71.5925
276	ENSMUSG00000055745	leucine zipper, down-regulated in cancer 1-like [Source:MGI Symbol;Acc:MGI:2675858]	Ldoc1l	0.000176856	0.812921	0.000318761	0.000669125	0.893546	0.529039	0.472721	-0.162386	-0.918554	-1.08094	2.24	2.52	2.79	3.48	1.93	2.49	2.8	2.21	5.51	6.6	6.22	6.08	2.7575	2.3575	6.1025
277	ENSMUSG00000069267	histone cluster 1, H3b [Source:MGI Symbol;Acc:MGI:2448319]	Hist1h3b	0.000176856	0.0192486	0.0045248	0.000293271	0.633383	3.94718	2.50008	-0.658851	1.98082	1.32197	523.08	581.86	586.84	598.52	383	386.17	406.53	273.47	181.7	181.73	91.23	122.59	572.575	362.293	144.312
278	ENSMUSG00000022425	ectonucleotide pyrophosphatase/phosphodiesterase 2 [Source:MGI Symbol;Acc:MGI:1321390]	Enpp2	0.000177604	0.776973	0.000312402	0.000705993	0.73147	0.340323	0.248936	-0.45113	-1.55502	-2.00615	53.72	53.44	53.92	52.4	36.48	43.28	35.72	39.6	147.16	140.12	152.28	195.48	53.37	38.77	158.76
279	ENSMUSG00000023505	cell division cycle associated 3 [Source:MGI Symbol;Acc:MGI:1315198]	Cdca3	0.000177604	0.0280199	0.00271116	0.00030305	0.6527	5.3479	3.49058	-0.615509	2.41897	1.80346	312.42	322.26	330.48	347.28	206.04	242.76	255.36	151.08	72.12	75.54	54.42	40.08	328.11	213.81	60.54
280	ENSMUSG00000009828	intestinal cell kinase [Source:MGI Symbol;Acc:MGI:1934157]	Ick	0.000179804	0.392248	0.000281631	0.00090879	0.724202	0.450857	0.326511	-0.465537	-1.14926	-1.6148	70	70.88	68	90.24	43.12	61.2	69.44	41.76	166.48	185.76	147.36	168.72	74.78	53.88	167.08
281	ENSMUSG00000031262	centromere protein I [Source:MGI Symbol;Acc:MGI:2147897]	Cenpi	0.000183421	0.0125978	0.0119871	0.000303336	0.528786	5.26524	2.78418	-0.919244	2.3965	1.47725	32.95	41.95	37.7	43.2	21.25	18	25.25	16	8	7.4	5.55	5.4	38.95	20.125	6.5875
282	ENSMUSG00000069265	histone cluster 1, H3a [Source:MGI Symbol;Acc:MGI:2668828]	Hist1h3a	0.000183421	0.0144529	0.00929145	0.000303127	0.612095	3.26452	1.99819	-0.708173	1.70687	0.998695	398.5	429.52	432.96	432.47	271.25	288.71	275.5	199.54	155.89	163.94	86.57	109.57	423.363	258.75	128.993
283	ENSMUSG00000013921	CAP-GLY domain containing linker protein 3 [Source:MGI Symbol;Acc:MGI:1923936]	Clip3	0.000184277	1	0.000349323	0.000629511	0.879956	0.382767	0.336818	-0.184497	-1.38546	-1.56996	600.04	601.23	672.35	709.1	455.84	636.44	666.61	513.31	1434.37	1614.48	1936.97	1768.13	645.68	568.05	1688.49
284	ENSMUSG00000032737	inositol polyphosphate phosphatase-like 1 [Source:MGI Symbol;Acc:MGI:1333787]	Inppl1	0.000184277	0.540753	0.000301091	0.00083041	0.820677	0.510609	0.419045	-0.285114	-0.969709	-1.25482	80.88	86.92	86.64	98.68	57.68	81.72	87.16	62.52	163.04	187.88	161.28	183.2	88.28	72.27	173.85
285	ENSMUSG00000039452	sorting nexin 22 [Source:MGI Symbol;Acc:MGI:2685966]	Snx22	0.000184277	0.023236	0.000207098	0.00462943	0.60132	0.679982	0.408887	-0.733795	-0.556431	-1.29023	3.1	3.01	3.08	1.96	1.06	1.5	1.45	1.1	4.54	4.59	4.3	4.85	2.7875	1.2775	4.57
286	ENSMUSG00000040722	secretory carrier membrane protein 5 [Source:MGI Symbol;Acc:MGI:1928948]	Scamp5	0.000184277	0.0637081	0.000225115	0.00188629	0.699718	0.62662	0.438458	-0.515155	-0.674336	-1.18949	21.65	22.71	23.36	23.99	13.8	18.02	18.9	12.25	34.53	40.46	35.93	37.82	22.9275	15.7425	37.185
287	ENSMUSG00000046204	paraneoplastic antigen MA2 [Source:MGI Symbol;Acc:MGI:2444129]	Pnma2	0.000184277	0.0499566	0.000217331	0.00219133	0.514793	0.537361	0.27663	-0.957936	-0.896037	-1.85397	2.76	2.48	2.4	1.88	0.56	1.2	0.6	0.6	4.64	5.84	6.04	4.64	2.38	0.74	5.29
288	ENSMUSG00000099583	histone cluster 1, H3d [Source:MGI Symbol;Acc:MGI:2448322]	Hist1h3d	0.000184346	0.0171476	0.00624367	0.000303235	0.638029	3.29525	2.10247	-0.648306	1.72039	1.07208	628.06	680.36	682.34	698.22	445.01	477.85	464.11	327.23	243.01	246.8	139.96	183.46	672.245	428.55	203.308
289	ENSMUSG00000019699	thymoma viral proto-oncogene 3 [Source:MGI Symbol;Acc:MGI:1345147]	Akt3	0.000184433	0.498374	0.000300985	0.000865233	0.742718	0.434062	0.322386	-0.429114	-1.20403	-1.63314	16.98	19.35	21.57	24.27	12.57	17.19	17.1	13.14	52.32	52.14	40.14	49.92	20.5425	15	48.63
290	ENSMUSG00000015599	tau tubulin kinase 1 [Source:MGI Symbol;Acc:MGI:2147036]	Ttbk1	0.000185688	1	0.000382916	0.000578254	0.916052	0.299945	0.274765	-0.126499	-1.73723	-1.86373	1.5	1.84	1.54	1.96	1.11	1.81	1.76	1.25	7.77	9.48	6.24	8.65	1.71	1.4825	8.035
291	ENSMUSG00000034000	sialidase 4 [Source:MGI Symbol;Acc:MGI:2661364]	Neu4	0.000185688	1	0.000404467	0.00055204	0.938182	0.181638	0.17041	-0.0920606	-2.46086	-2.55292	0.38	0.22	0.62	0.28	0.16	0.52	0.22	0.26	6.68	6.02	5.16	8.42	0.375	0.29	6.57
292	ENSMUSG00000001435	collagen, type XVIII, alpha 1 [Source:MGI Symbol;Acc:MGI:88451]	Col18a1	0.000188227	0.0381714	0.000219262	0.00283126	1.56591	8.28346	12.9711	0.646998	3.05023	3.69723	31.3	36.15	38.45	47.9	56.4	63.9	70.9	51.9	2	1.4	7.35	4.3	38.45	60.775	3.7625
293	ENSMUSG00000028689	coiled-coil domain containing 163 [Source:MGI Symbol;Acc:MGI:1915644]	Ccdc163	0.000188227	0.00618908	1	0.000607834	0.516562	1.85471	0.958073	-0.952986	0.891194	-0.0617924	107.66	101.36	105.84	114.66	56.98	48.72	58.38	55.86	52.36	57.54	49.56	70.28	107.38	54.985	57.435
294	ENSMUSG00000031661	naked cuticle 1 homolog (Drosophila) [Source:MGI Symbol;Acc:MGI:2135954]	Nkd1	0.000188227	0.0126517	0.0127194	0.000305291	0.549828	4.36937	2.4024	-0.862947	2.12743	1.26448	12.54	13.64	13.62	14.4	5.44	7.9	9.02	5.64	1.24	1.68	3.68	2.72	13.55	7	2.33
295	ENSMUSG00000100210	histone cluster 1, H3f [Source:MGI Symbol;Acc:MGI:2448329]	Hist1h3f	0.000188227	0.0154361	0.00860011	0.000305291	0.619068	3.27044	2.02462	-0.691831	1.70948	1.01765	334.9	341.29	351	332.91	225.15	232.12	228.79	154.41	124.6	126.47	74.25	87.78	340.025	210.118	103.275
296	ENSMUSG00000107086		RP23-113M20.5	0.000188227	0.00618908	0.00049122	1	0.698225	1.01807	0.710843	-0.518236	0.02584	-0.492396	0.78	0.69	0.63	0.66	0.19	0.2	0.15	0.18	0.56	0.63	0.68	0.77	0.69	0.18	0.66
297	ENSMUSG00000004071	cell death inducing Trp53 target 1 [Source:MGI Symbol;Acc:MGI:1913876]	Cdip1	0.000188655	0.112075	0.000252279	0.00149647	0.730219	0.59725	0.436124	-0.453598	-0.743593	-1.19719	127.8	139.02	128.88	138.96	87	108.18	115.8	78.36	204.6	241.8	215.04	236.46	133.665	97.335	224.475
298	ENSMUSG00000063063	catenin (cadherin associated protein), alpha 2 [Source:MGI Symbol;Acc:MGI:88275]	Ctnna2	0.000188655	0.948676	0.000349323	0.000675743	0.566579	0.179536	0.101721	-0.819651	-2.47766	-3.29731	24.85	25.41	29.05	27.16	11.55	19.04	15.26	12.74	163.1	184.45	113.68	150.08	26.6175	14.6475	152.827
299	ENSMUSG00000035863	paralemmin [Source:MGI Symbol;Acc:MGI:1261814]	Palm	0.000189056	1	0.000361321	0.000654529	0.858674	0.360844	0.309848	-0.219817	-1.47055	-1.69037	13.36	13.56	15.76	14.88	10.22	14.48	13.48	10.68	33.72	40.56	45.18	47.14	14.39	12.215	41.65
300	ENSMUSG00000039976	TBC1 domain family, member 16 [Source:MGI Symbol;Acc:MGI:2652878]	Tbc1d16	0.00018971	1	0.000396243	0.000592887	0.947595	0.40742	0.386069	-0.0776583	-1.29541	-1.37307	8.9	10.42	11.02	12.22	7.5	11.42	12.64	8.56	26.4	27.84	24.8	31.24	10.64	10.03	27.57
301	ENSMUSG00000031302	neuroligin 3 [Source:MGI Symbol;Acc:MGI:2444609]	Nlgn3	0.000189887	0.657135	0.00032076	0.000824577	0.799948	0.450175	0.360117	-0.322021	-1.15144	-1.47346	125.28	132.48	124.5	155.4	85.86	123.18	125.76	94.5	268.38	321.42	275.94	333.48	134.415	107.325	299.805
302	ENSMUSG00000064220	histone cluster 2, H2aa1 [Source:MGI Symbol;Acc:MGI:96097]	Hist2h2aa1	0.000190049	0.016212	0.00791371	0.000305291	0.637493	3.05874	1.94993	-0.649518	1.61294	0.963421	691.95	683.15	786.89	722.84	465.26	536.29	464.83	371.23	272.78	278.16	180.78	208.73	721.207	459.402	235.113
303	ENSMUSG00000019831	WAS protein family, member 1 [Source:MGI Symbol;Acc:MGI:1890563]	Wasf1	0.000190471	0.812921	0.000333762	0.000761909	0.710581	0.313698	0.222908	-0.492929	-1.67255	-2.16548	27.86	31.66	32.08	38.6	19.34	25.22	28.48	18.32	109.66	117.78	81.58	114.78	32.55	22.84	105.95
304	ENSMUSG00000036402	guanine nucleotide binding protein (G protein), gamma 12 [Source:MGI Symbol;Acc:MGI:1336171]	Gng12	0.000190471	0.660956	0.00032076	0.000830072	0.865185	0.547818	0.473964	-0.208919	-0.868232	-1.07715	375.62	393.75	381.5	479.15	301.91	365.68	427.77	314.37	724.85	783.65	704.55	765.73	407.505	352.433	744.695
305	ENSMUSG00000069303	histone cluster 1 H2br [Source:MGI Symbol;Acc:MGI:3710645]	Hist1h2br	0.000190471	0.0257724	0.00347875	0.000307446	0.672126	3.70473	2.49005	-0.573195	1.88937	1.31617	182.42	192.56	197.78	197.38	132.98	142.04	145.12	96.18	60.16	66.32	34.42	44.06	192.535	129.08	51.24
306	ENSMUSG00000097398	pluripotency associated transcript 5 [Source:MGI Symbol;Acc:MGI:1925900]	Platr5	0.000190471	1	0.000430165	0.000556986	1	0.826446	0.826446	0	-0.275007	-0.275007	0	0	0	0	0	0	0	0	0.18	0.24	0.16	0.26	0	0	0.21
307	ENSMUSG00000075029	RIKEN cDNA 4930558J22 gene [Source:MGI Symbol;Acc:MGI:3590517]	4930558J22Rik	0.000195292	0.0174223	0.00678043	0.000310133	0.662612	2.84048	1.88214	-0.593763	1.50613	0.912371	26.29	28.11	30.42	27.1	18.29	19.94	19.84	14.74	11.13	10.92	6.89	7.87	27.98	18.2025	9.2025
308	ENSMUSG00000048249	CREB3 regulatory factor [Source:MGI Symbol;Acc:MGI:1924378]	Crebrf	0.000195886	0.642491	0.000321351	0.000859361	0.643161	0.320157	0.205912	-0.636748	-1.64315	-2.2799	21.36	16.56	15.72	17.52	9.12	18.84	7.74	8.64	54.96	48.18	60.36	67.26	17.79	11.085	57.69
309	ENSMUSG00000085007	predicted gene 11549 [Source:MGI Symbol;Acc:MGI:3650339]	Gm11549	0.000195886	0.0381227	0.0024173	0.000314948	0.749032	2.73517	2.04873	-0.416901	1.45163	1.03473	2.06	2.33	2	2.52	1.26	1.72	1.63	1.06	0.11	0.1	0.32	0.19	2.2275	1.4175	0.18
310	ENSMUSG00000034761	mitogen-activated protein kinase kinase kinase kinase 5 [Source:MGI Symbol;Acc:MGI:1925503]	Map4k5	0.000196089	0.298319	0.000300985	0.00113102	0.70686	0.476664	0.336935	-0.500503	-1.06896	-1.56946	67.3	83.4	77.3	98.9	48.8	66.1	67	48	181.3	173.9	148.3	186.7	81.725	57.475	172.55
311	ENSMUSG00000037544	discs, large (Drosophila) homolog-associated protein 5 [Source:MGI Symbol;Acc:MGI:2183453]	Dlgap5	0.000196089	0.0192486	0.00582695	0.000314948	0.584192	5.69727	3.3283	-0.775486	2.51027	1.73478	173.92	209.04	197.76	199.68	107.36	121.68	143.04	82.16	35.92	45.92	34.8	17.04	195.1	113.56	33.42
312	ENSMUSG00000043154	protein phosphatase 2, regulatory subunit B'', alpha [Source:MGI Symbol;Acc:MGI:2442104]	Ppp2r3a	0.000196089	1	0.000427117	0.000592887	0.972302	0.388409	0.377651	-0.0405243	-1.36435	-1.40488	37.03	49.07	41.93	67.62	35.84	55.93	54.39	43.96	123.2	129.85	119.84	137.13	48.9125	47.53	127.505
313	ENSMUSG00000049916	RIKEN cDNA 2610318N02 gene [Source:MGI Symbol;Acc:MGI:1917708]	2610318N02Rik	0.000196089	0.00936914	0.0478129	0.000338543	0.68174	1.87849	1.28065	-0.552706	0.909577	0.356871	3.45	3.63	3.13	3.26	2.1	2.07	2.26	1.48	1.31	1.23	1.39	1.37	3.3675	1.9775	1.325
314	ENSMUSG00000058385	histone cluster 1, H2bg [Source:MGI Symbol;Acc:MGI:2448386]	Hist1h2bg	0.000196089	0.0264543	0.00355213	0.000314948	0.682348	3.4261	2.3378	-0.55142	1.77657	1.22515	743.08	775.41	778.26	818.17	551.8	588.83	582	401.56	263.85	283.99	160.31	198.19	778.73	531.048	226.585
315	ENSMUSG00000017778	cytochrome c oxidase subunit VIIc [Source:MGI Symbol;Acc:MGI:103226]	Cox7c	0.000197207	0.013982	0.0126261	0.000314948	0.716947	1.96292	1.40731	-0.480061	0.973003	0.492942	1412.12	1409	1521.6	1561.44	1034.92	1091.56	1168.04	937.32	747.48	677.2	851.36	729.84	1476.04	1057.96	751.47
316	ENSMUSG00000026764	kinesin family member 5C [Source:MGI Symbol;Acc:MGI:1098269]	Kif5c	0.000197207	1	0.000381183	0.000682789	0.788344	0.270828	0.213506	-0.343104	-1.88455	-2.22765	8.1	12.36	6.66	14.52	4.8	4.5	13.98	8.7	34.68	45	43.32	41.52	10.41	7.995	41.13
317	ENSMUSG00000069310	histone cluster 1, H3c [Source:MGI Symbol;Acc:MGI:2448320]	Hist1h3c	0.000197207	0.0265408	0.00359253	0.000314948	0.656526	4.25657	2.79455	-0.607076	2.08969	1.48261	714.02	727.92	767.58	740.24	511.06	556.77	519.9	347.49	218.74	223.25	104.4	143.54	737.44	483.805	172.482
318	ENSMUSG00000087408	ceramide synthase 1 [Source:MGI Symbol;Acc:MGI:2136690]	Cers1	0.000197207	1	0.000418194	0.000617826	0.949324	0.352572	0.334705	-0.0750281	-1.50401	-1.57904	32.94	35.22	37.05	36.42	28.5	36.6	37.05	32.1	80.37	105.69	111.15	111.84	35.4075	33.5625	102.263
319	ENSMUSG00000031673	cadherin 11 [Source:MGI Symbol;Acc:MGI:99217]	Cdh11	0.00020064	0.199199	0.000297574	0.00131145	0.498884	0.391335	0.195231	-1.00322	-1.35352	-2.35675	9.27	10.45	9.72	11.36	4.1	5.34	5.04	3.87	28.02	33.69	26.17	22.6	10.2	4.5875	27.62
320	ENSMUSG00000032330	cytochrome c oxidase subunit VIIa 2 [Source:MGI Symbol;Acc:MGI:1316715]	Cox7a2	0.00020064	0.023236	0.00436627	0.000314948	0.78115	1.87447	1.46424	-0.356329	0.906483	0.550154	131.9	133.26	139.11	140.05	103.72	116.19	111.68	92.73	69.99	64.28	76.41	77.84	136.08	106.08	72.13
321	ENSMUSG00000034457	ectodysplasin A2 receptor [Source:MGI Symbol;Acc:MGI:2442860]	Eda2r	0.00020064	0.2211	0.00101311	0.000374167	0.867492	2.28936	1.986	-0.205078	1.19495	0.989869	62.08	60.88	63.08	71.68	50.84	60.2	59.48	52.52	23.52	26.76	28.32	31.72	64.43	55.76	27.58
322	ENSMUSG00000087150	cDNA sequence BC064078 [Source:MGI Symbol;Acc:MGI:3040692]	BC064078	0.000201519	0.0449681	0.00227024	0.000331862	0.71616	3.96454	2.83924	-0.481647	1.98715	1.50551	7.36	6.56	7.4	8.22	5	5.2	6.02	3.8	0.86	0.72	1.9	0.98	7.385	5.005	1.115
323	ENSMUSG00000015478	ring finger protein 5 [Source:MGI Symbol;Acc:MGI:1860076]	Rnf5	0.000201639	0.104375	0.00027349	0.00168351	0.797	0.67534	0.538246	-0.327348	-0.566314	-0.893662	129.51	112.05	131.31	122.49	97.2	100.23	111.87	84.69	179.91	180.51	176.16	198.84	123.84	98.4975	183.855
324	ENSMUSG00000021066	atlastin GTPase 1 [Source:MGI Symbol;Acc:MGI:1921241]	Atl1	0.000201639	0.107186	0.00027349	0.00165249	0.717923	0.596598	0.428311	-0.4781	-0.745169	-1.22327	1.21	1.46	1.46	1.69	0.7	0.84	0.88	0.63	3.65	3.24	2.69	2.88	1.455	0.7625	3.115
325	ENSMUSG00000062961	coiled-coil domain containing 177 [Source:MGI Symbol;Acc:MGI:2686414]	Ccdc177	0.000203953	1	0.000405605	0.000675785	0.93211	0.470233	0.438309	-0.101428	-1.08855	-1.18998	0.21	0.31	0.41	0.52	0.23	0.3	0.36	0.19	1.56	1.8	2.35	1.88	0.3625	0.27	1.8975
326	ENSMUSG00000011158	BRF1 homolog, subunit of RNA polymerase III transcription initiation factor IIIB (S. cerevisiae) [Source:MGI Symbol;Acc:MGI:1919558]	Brf1	0.000204045	0.0646539	0.000259793	0.00223161	0.740541	0.667296	0.49416	-0.433349	-0.5836	-1.01695	8.2	8.51	8.56	9.58	5.53	6.27	7.61	5.36	13.06	14.57	14.02	12.57	8.7125	6.1925	13.555
327	ENSMUSG00000022629	kinesin family member 21A [Source:MGI Symbol;Acc:MGI:109188]	Kif21a	0.000204045	0.989537	0.000390713	0.000724131	0.87416	0.410484	0.358829	-0.194031	-1.2846	-1.47863	27.8	32.75	29.9	39.45	19.25	31.05	34.65	28.1	71	90.4	82.35	78.45	32.475	28.2625	80.55
328	ENSMUSG00000031285	doublecortin [Source:MGI Symbol;Acc:MGI:1277171]	Dcx	0.000205485	1	0.000397802	0.000724131	0.457376	0.13054	0.0597058	-1.12855	-2.93744	-4.06598	6.3	6.66	4.32	5.7	2.46	1.74	2.46	1.68	46.8	66.72	44.46	44.7	5.745	2.085	50.67
329	ENSMUSG00000037257	alpha- and gamma-adaptin binding protein [Source:MGI Symbol;Acc:MGI:1914189]	Aagab	0.000206425	0.0207448	0.000241319	0.00685855	0.695417	0.758858	0.527723	-0.524049	-0.398098	-0.922147	10.02	10.71	11.03	10.5	6.4	8.04	8.02	5.71	13.19	14.48	14.8	14.49	10.565	7.0425	14.24
330	ENSMUSG00000026563	transcriptional adaptor 1 [Source:MGI Symbol;Acc:MGI:1196415]	Tada1	0.000207047	0.015791	0.000243992	0.0131973	0.638909	0.776538	0.496137	-0.646317	-0.364872	-1.01119	50.32	53.84	53.76	55.2	30.6	38.52	37.64	27.96	71.72	73.08	63.76	67.04	53.28	33.68	68.9
331	ENSMUSG00000054920	kelch-like 5 [Source:MGI Symbol;Acc:MGI:1919028]	Klhl5	0.000207581	0.371322	0.00032076	0.00113102	0.747231	0.489847	0.366029	-0.420373	-1.0296	-1.44997	14.41	14.84	15.84	17.73	10.21	12.23	12.75	10.74	34.69	34.37	26.98	36.37	15.705	11.4825	33.1025
332	ENSMUSG00000036781	ribosomal protein S27-like [Source:MGI Symbol;Acc:MGI:1915191]	Rps27l	0.000208698	0.098249	0.00149634	0.000361698	0.815685	2.54031	2.07209	-0.293916	1.34501	1.05109	1340.64	1309.62	1370.76	1580.28	1049.04	1195.32	1285.02	1038.78	544.26	522.18	602.34	533.76	1400.33	1142.04	550.635
333	ENSMUSG00000075297	histocompatibility 60b [Source:MGI Symbol;Acc:MGI:3649078]	H60b	0.000210577	0.0288742	0.00354484	0.000333923	0.659601	4.44321	2.93075	-0.600335	2.1516	1.55127	6.22	6.94	7.12	7.8	3.66	4.34	5.56	3.6	0.54	0.58	1.64	0.46	7.02	4.29	0.805
334	ENSMUSG00000025909	syntrophin, gamma 1 [Source:MGI Symbol;Acc:MGI:1918346]	Sntg1	0.000211591	0.567939	0.000343576	0.000990894	0.611868	0.326354	0.199686	-0.708707	-1.61549	-2.3242	1.54	1.43	1.87	3.63	0.99	0.99	1.1	0.55	8.58	10.34	7.59	7.7	2.1175	0.9075	8.5525
335	ENSMUSG00000098090	RIKEN cDNA 2700099C18 gene [Source:MGI Symbol;Acc:MGI:1924272]	2700099C18Rik	0.000211591	0.00960637	0.0443934	0.000356551	0.477714	4.52358	2.16098	-1.06578	2.17746	1.11168	25.4	24.28	25.72	31.88	10.92	11.8	15.84	10.6	7.24	4.8	4.6	3.96	26.82	12.29	5.15
336	ENSMUSG00000006715	geminin [Source:MGI Symbol;Acc:MGI:1927344]	Gmnn	0.000212986	0.0453745	0.00243414	0.000346003	0.699608	4.63857	3.24518	-0.515381	2.21368	1.6983	101	106.55	96.05	113.35	65.7	77.15	91.05	56.6	23.8	22.35	21.55	19.05	104.237	72.625	21.6875
337	ENSMUSG00000022762	neural cell adhesion molecule 2 [Source:MGI Symbol;Acc:MGI:97282]	Ncam2	0.000213223	0.819686	0.000382916	0.000838023	0.748597	0.328449	0.245876	-0.417738	-1.60626	-2.024	16.84	17.64	15.16	21.22	10.08	15.22	14.14	12.6	60.8	60.92	42.72	59.48	17.715	13.01	55.98
338	ENSMUSG00000069301	histone cluster 1, H2ag [Source:MGI Symbol;Acc:MGI:2448293]	Hist1h2ag	0.000213223	0.0173484	0.00842838	0.000334808	0.608001	3.77336	2.29421	-0.717854	1.91585	1.198	437.37	458.7	473.64	495.99	294.41	313.85	315.95	208.57	157.39	154.37	74.52	105.22	466.425	283.195	122.875
339	ENSMUSG00000026429	ubiquitin-conjugating enzyme E2T (putative) [Source:MGI Symbol;Acc:MGI:1914446]	Ube2t	0.000213418	0.0505146	0.00229074	0.000352403	0.731419	3.58788	2.62424	-0.45123	1.84313	1.3919	32.44	35.28	35.36	35	25	26.6	29.64	18.68	10.96	8.68	6.28	9.68	34.52	24.98	8.9
340	ENSMUSG00000093721	predicted gene 3896 [Source:MGI Symbol;Acc:MGI:3782069]	Gm3896	0.000214794	0.0252337	0.000255411	0.00574612	0.926174	0.921649	0.853608	-0.110644	-0.11771	-0.228354	0.11	0.14	0.11	0.11	0.01	0.05	0.03	0.05	0.25	0.21	0.2	0.19	0.1175	0.035	0.2125
341	ENSMUSG00000019478	RAB4A, member RAS oncogene family [Source:MGI Symbol;Acc:MGI:105069]	Rab4a	0.000217342	0.36233	0.000326421	0.0011876	0.712121	0.463565	0.330114	-0.489805	-1.10916	-1.59896	13	14.72	15.68	15.96	9.76	11.28	12.46	7.62	37	36.52	28.64	30.52	14.84	10.28	33.17
342	ENSMUSG00000029999	transforming growth factor alpha [Source:MGI Symbol;Acc:MGI:98724]	Tgfa	0.000217342	1	0.000430165	0.000724131	0.783197	0.226909	0.177714	-0.352554	-2.13981	-2.49237	20.45	27.25	24.05	27.8	17.05	22.7	23	14.35	106.8	122.35	87.75	135.45	24.8875	19.275	113.088
343	ENSMUSG00000030350	protein arginine N-methyltransferase 8 [Source:MGI Symbol;Acc:MGI:3043083]	Prmt8	0.000217444	1	0.000479456	0.000654529	0.997525	0.880174	0.877996	-0.00357545	-0.184139	-0.187714	0.01	0.03	0	0	0.01	0	0.01	0.01	0.15	0.18	0.15	0.11	0.01	0.0075	0.1475
344	ENSMUSG00000069308	histone cluster 1, H2bp [Source:MGI Symbol;Acc:MGI:2448409]	Hist1h2bp	0.000217444	0.0158592	0.0116446	0.000346003	0.610834	3.26049	1.99162	-0.711149	1.70509	0.993939	560.62	584.26	539.64	605.82	362.92	380.38	383.34	270.82	215.06	223.26	112.08	149.28	572.585	349.365	174.92
345	ENSMUSG00000030707	coronin, actin binding protein 1A [Source:MGI Symbol;Acc:MGI:1345961]	Coro1a	0.000218962	0.240682	0.00032076	0.0013493	0.668073	0.47757	0.319052	-0.581923	-1.06621	-1.64814	14.19	14.85	11.44	17.16	8.58	9.68	11.33	7.59	31.24	31.35	26.73	35.75	14.41	9.295	31.2675
346	ENSMUSG00000046897	zinc finger protein 740 [Source:MGI Symbol;Acc:MGI:1915994]	Zfp740	0.000219995	0.141788	0.000308786	0.00165213	0.678259	0.542923	0.368243	-0.560091	-0.88118	-1.44127	183.69	194.22	183.42	238.05	103.95	153.9	168.39	114.66	367.56	408.42	345.69	354.06	199.845	135.225	368.933
347	ENSMUSG00000049539	histone cluster 1, H1a [Source:MGI Symbol;Acc:MGI:1931523]	Hist1h1a	0.000219995	0.00947039	0.0696876	0.000377233	0.486709	3.74627	1.82334	-1.03887	1.90545	0.866584	229.56	233.45	226.44	236.86	118.93	135.34	112.85	81.67	87.17	81.63	40.45	35.08	231.577	112.198	61.0825
348	ENSMUSG00000071669	sorting nexin 29 [Source:MGI Symbol;Acc:MGI:1921728]	Snx29	0.000219995	0.249945	0.00032076	0.0013493	0.71234	0.509581	0.362995	-0.489362	-0.972618	-1.46198	20.58	19.11	20.16	22.05	12.39	14.84	17.01	12.95	35.28	43.19	38.92	47.18	20.475	14.2975	41.1425
349	ENSMUSG00000097649	predicted gene 10561 [Source:MGI Symbol;Acc:MGI:3648163]	Gm10561	0.000219995	0.0151967	0.000266808	0.0174148	0.637681	0.788872	0.503049	-0.649093	-0.342137	-0.99123	1.49	1.78	1.69	1.39	0.52	0.71	0.79	0.58	2	2.18	2.59	2.35	1.5875	0.65	2.28
350	ENSMUSG00000102750	predicted gene, 37058 [Source:MGI Symbol;Acc:MGI:5610286]	Gm37058	0.000219995	0.108626	0.000300985	0.00187921	0.907127	0.820922	0.744681	-0.140623	-0.284683	-0.425306	0.22	0.19	0.11	0.11	0	0.05	0.06	0.09	0.41	0.41	0.45	0.37	0.1575	0.05	0.41
351	ENSMUSG00000018102	histone cluster 1, H2bc [Source:MGI Symbol;Acc:MGI:1915274]	Hist1h2bc	0.000220964	0.0144529	0.0155483	0.000352726	0.673525	2.26406	1.5249	-0.570197	1.17891	0.608718	282.7	287.83	289.27	294.45	202.8	207.36	211.79	154.16	127.24	148.65	128.45	103.24	288.562	194.028	126.895
352	ENSMUSG00000019992	mitochondrial fission regulator 2 [Source:MGI Symbol;Acc:MGI:1919054]	Mtfr2	0.000221209	0.0145651	0.0154984	0.000356551	0.672032	2.28331	1.53446	-0.573398	1.19113	0.617728	2.44	2.63	2.68	3.16	1.5	1.62	1.75	1.15	0.83	0.66	0.57	0.47	2.7275	1.505	0.6325
353	ENSMUSG00000041605	RIKEN cDNA 5730559C18 gene [Source:MGI Symbol;Acc:MGI:1921579]	5730559C18Rik	0.000221209	0.850374	0.000404684	0.000876123	0.521832	0.198733	0.103705	-0.938342	-2.3311	-3.26944	36.48	35.58	35.82	37.44	14.04	24.42	20.4	15.06	183.36	180.06	146.88	237.06	36.33	18.48	186.84
354	ENSMUSG00000053647	G protein-coupled estrogen receptor 1 [Source:MGI Symbol;Acc:MGI:1924104]	Gper1	0.000221209	0.158124	0.000317032	0.00161889	1.26158	3.47447	4.38332	0.335233	1.79679	2.13202	25.72	26.42	25.7	25.66	29.7	37.26	31.34	33.32	3.4	3.78	13	6.76	25.875	32.905	6.735
355	ENSMUSG00000054945	predicted gene 9958 [Source:MGI Symbol;Acc:MGI:3641866]	Gm9958	0.000221209	0.00618908	0.332027	0.0011876	0.712264	1.30328	0.928279	-0.489516	0.382146	-0.10737	0.53	0.64	0.58	0.61	0.07	0.19	0.19	0.08	0.26	0.2	0.27	0.15	0.59	0.1325	0.22
356	ENSMUSG00000061601	piccolo (presynaptic cytomatrix protein) [Source:MGI Symbol;Acc:MGI:1349390]	Pclo	0.000221209	0.398379	0.000341342	0.0011876	0.780347	0.520301	0.406015	-0.357813	-0.942582	-1.30039	2.12	2.68	1.92	3.12	0.96	2.04	2.04	1.76	5.32	5.92	6.08	5.28	2.46	1.7	5.65
357	ENSMUSG00000071866	peptidylprolyl isomerase A [Source:MGI Symbol;Acc:MGI:97749]	Ppia	0.000221209	0.0195432	0.00741105	0.000352403	0.694701	2.46543	1.71274	-0.525535	1.30184	0.776304	7712.95	7784.5	7985.25	8945.65	5596.95	5885.9	6298.6	4745.35	3137.3	2952.3	3958.25	3103	8107.09	5631.7	3287.71
358	ENSMUSG00000075389	RIKEN cDNA 2810410L24 gene [Source:MGI Symbol;Acc:MGI:1923627]	2810410L24Rik	0.000221209	0.0111314	0.000287544	0.040748	0.339752	0.73442	0.249521	-1.55745	-0.445323	-2.00277	16.38	15.22	14.98	10.7	3.44	5.08	4.58	3.72	18.56	21.98	20.94	17.96	14.32	4.205	19.86
359	ENSMUSG00000094910	RIKEN cDNA D430019H16 gene [Source:MGI Symbol;Acc:MGI:2443127]	D430019H16Rik	0.000221209	0.31703	0.000330186	0.00126439	0.757273	0.524869	0.397469	-0.401114	-0.92997	-1.33108	1.79	1.9	2	2.34	1.07	1.59	1.34	1.11	4.39	4.51	4.31	5.71	2.0075	1.2775	4.73
360	ENSMUSG00000102813	predicted gene, 37795 [Source:MGI Symbol;Acc:MGI:5611023]	Gm37795	0.000221209	0.00618908	0.637294	0.000973736	0.619978	1.48788	0.922456	-0.68971	0.573262	-0.116449	1.28	1.3	1.23	1.4	0.33	0.47	0.47	0.44	0.4	0.6	0.76	0.43	1.3025	0.4275	0.5475
361	ENSMUSG00000027699	ect2 oncogene [Source:MGI Symbol;Acc:MGI:95281]	Ect2	0.000222653	0.0340844	0.00334919	0.000356551	0.661592	5.01075	3.31508	-0.595985	2.32503	1.72904	268.84	273.91	276.38	323.18	159.64	210.34	225.16	159.25	69.03	77.35	40.56	37.83	285.577	188.597	56.1925
362	ENSMUSG00000020857	NME/NM23 nucleoside diphosphate kinase 2 [Source:MGI Symbol;Acc:MGI:97356]	Nme2	0.000224524	0.0598249	0.00224084	0.000370247	0.785851	2.48366	1.95179	-0.347672	1.31247	0.964798	324.46	348.62	357.64	362.44	283.32	288.64	288.42	233.58	126.26	108.84	177.44	146	348.29	273.49	139.635
363	ENSMUSG00000097723	predicted gene, 26848 [Source:MGI Symbol;Acc:MGI:5477342]	Gm26848	0.000224524	0.00606382	0.0789206	0.00187921	0.518487	1.5163	0.78618	-0.947621	0.600553	-0.347069	1.85	2.02	1.96	1.8	0.33	0.71	0.58	0.41	1.12	0.75	1.09	0.71	1.9075	0.5075	0.9175
364	ENSMUSG00000025287	acyl-CoA thioesterase 9 [Source:MGI Symbol;Acc:MGI:1928939]	Acot9	0.000227756	0.00869644	0.321593	0.000456935	0.559006	2.21053	1.2357	-0.839064	1.14439	0.305326	8.56	8.12	8.12	9.84	4.48	5.2	4.52	3.4	3.28	3.56	3.68	2.96	8.66	4.4	3.37
365	ENSMUSG00000028464	tropomyosin 2, beta [Source:MGI Symbol;Acc:MGI:98810]	Tpm2	0.000230952	0.0836307	0.000308105	0.0022911	1.36039	3.95481	5.38007	0.444017	1.98361	2.42762	14.76	16.32	17.16	16.02	22.08	26.52	20.7	19.56	2.16	0.96	6.3	3.84	16.065	22.215	3.315
366	ENSMUSG00000034377	tubby like protein 4 [Source:MGI Symbol;Acc:MGI:1916092]	Tulp4	0.000230952	0.866864	0.000418194	0.00090879	0.807637	0.377008	0.304486	-0.308221	-1.40733	-1.71555	303.6	361.8	334.32	439.8	234.36	313.2	378.12	236.16	987.6	1083.6	795.12	958.56	359.88	290.46	956.22
367	ENSMUSG00000062248	CDC28 protein kinase regulatory subunit 2 [Source:MGI Symbol;Acc:MGI:1913447]	Cks2	0.000230952	0.0270572	0.0047919	0.000361698	0.625594	5.26326	3.29266	-0.676702	2.39596	1.71925	45	46.44	42.09	54	26.12	30.47	36.43	22.8	9.31	9.85	6.46	6.77	46.8825	28.955	8.0975
368	ENSMUSG00000038860	GTPase activating RANGAP domain-like 3 [Source:MGI Symbol;Acc:MGI:2139309]	Garnl3	0.000232178	1	0.000477613	0.000777633	0.836768	0.265427	0.222101	-0.2571	-1.91361	-2.17071	8.88	15.96	12.24	7.44	6.12	12.36	8.76	9.36	38.88	48.24	39.12	52.56	11.13	9.15	44.7
369	ENSMUSG00000071516	histone cluster 1, H2ai [Source:MGI Symbol;Acc:MGI:2448457]	Hist1h2ai	0.000232178	0.0188609	0.00872208	0.000361698	0.638144	3.18995	2.03565	-0.648046	1.67353	1.02549	338.94	343.84	323.63	339.99	241.29	224.18	237.54	154.74	121.26	127.82	78.72	91.53	336.6	214.438	104.832
370	ENSMUSG00000091735	G protein-coupled receptor 62 [Source:MGI Symbol;Acc:MGI:3525078]	Gpr62	0.000232413	0.934576	0.000432525	0.000880641	0.941748	0.638958	0.601737	-0.0865877	-0.646207	-0.732795	0.31	0.28	0.3	0.26	0.21	0.2	0.17	0.27	1	1.03	0.8	1.23	0.2875	0.2125	1.015
371	ENSMUSG00000018659	pyridoxine 5'-phosphate oxidase [Source:MGI Symbol;Acc:MGI:2144151]	Pnpo	0.000233854	0.363496	0.000358894	0.0012867	0.845564	0.621935	0.525886	-0.242014	-0.685165	-0.927179	1.26	1.05	1.38	1.44	1.14	0.72	1.02	0.84	2.43	2.85	2.43	2.97	1.2825	0.93	2.67
372	ENSMUSG00000020635	FK506 binding protein 1b [Source:MGI Symbol;Acc:MGI:1336205]	Fkbp1b	0.000233854	0.0825128	0.000309534	0.00235326	0.757241	0.667587	0.505525	-0.401175	-0.582971	-0.984146	0.66	0.8	0.83	0.96	0.32	0.49	0.27	0.41	1.49	1.57	1.79	2.01	0.8125	0.3725	1.715
373	ENSMUSG00000027330	cell division cycle 25B [Source:MGI Symbol;Acc:MGI:99701]	Cdc25b	0.000233854	0.0176926	0.010075	0.000365525	0.619902	3.37953	2.09498	-0.689889	1.75682	1.06694	107.73	111.37	108.43	113.96	56.35	80.01	80.15	55.65	28.91	31.64	42.7	24.57	110.373	68.04	31.955
374	ENSMUSG00000033597	CASK interacting protein 1 [Source:MGI Symbol;Acc:MGI:2442952]	Caskin1	0.000233854	0.997203	0.000450682	0.000852109	0.819984	0.326599	0.267806	-0.286332	-1.61441	-1.90074	2.34	2.12	2.11	2.04	1.13	1.68	2.1	1.43	7.23	9.41	7.49	10.48	2.1525	1.585	8.6525
375	ENSMUSG00000017119	neighbor of Brca1 gene 1 [Source:MGI Symbol;Acc:MGI:108498]	Nbr1	0.000233938	0.80248	0.000411876	0.000993263	0.864566	0.515334	0.44554	-0.209952	-0.956421	-1.16637	496	583.2	517.4	678	396.6	562.6	572.4	434.4	1013.6	1099.6	1150.2	1154.2	568.65	491.5	1104.4
376	ENSMUSG00000027584	opioid receptor-like 1 [Source:MGI Symbol;Acc:MGI:97440]	Oprl1	0.000234863	1	0.000499235	0.000761909	0.889169	0.265197	0.235805	-0.169471	-1.91486	-2.08433	3.52	3.08	2.64	2.64	2.31	3.19	1.54	3.08	15.51	16.72	11.77	11.88	2.97	2.53	13.97
377	ENSMUSG00000063297	leucine zipper protein 2 [Source:MGI Symbol;Acc:MGI:1889615]	Luzp2	0.000235339	0.0458996	0.000300212	0.00370328	0.636203	0.63801	0.405904	-0.65244	-0.64835	-1.30079	23.71	26.91	27.24	31.61	14.92	18.51	18.66	16.1	39.45	45.63	40.76	48.01	27.3675	17.0475	43.4625
378	ENSMUSG00000039179	tektin 5 [Source:MGI Symbol;Acc:MGI:1917676]	Tekt5	0.000236083	0.609074	0.000396243	0.0011191	0.852399	0.555328	0.473361	-0.2304	-0.848588	-1.07899	0.4	0.26	0.44	0.32	0.16	0.18	0.12	0.16	1.34	1.68	1.1	1.64	0.355	0.155	1.44
379	ENSMUSG00000061615	histone cluster 1, H2ab [Source:MGI Symbol;Acc:MGI:2448306]	Hist1h2ab	0.000239624	0.0203832	0.00789234	0.000370247	0.615878	3.98423	2.4538	-0.699283	1.9943	1.29502	664.51	690.98	691.42	762.91	443.25	466.43	503.31	315.98	222.48	224.04	101.81	153.91	702.455	432.243	175.56
380	ENSMUSG00000015094	neural proliferation, differentiation and control 1 [Source:MGI Symbol;Acc:MGI:1099802]	Npdc1	0.00024075	0.337442	0.000362614	0.0013493	0.72456	0.490745	0.355574	-0.464823	-1.02696	-1.49178	534.38	529.62	539.42	491.26	342.72	445.06	417.62	311.22	920.22	997.22	1221.64	1133.44	523.67	379.155	1068.13
381	ENSMUSG00000049100	protocadherin 10 [Source:MGI Symbol;Acc:MGI:1338042]	Pcdh10	0.00024075	0.956153	0.000456899	0.00090879	0.799706	0.33099	0.264694	-0.322458	-1.59514	-1.9176	118.7	120.9	125.85	141.3	74.25	125.15	119.5	85.55	307.3	402.5	449.25	380.05	126.688	101.112	384.775
382	ENSMUSG00000072235	tubulin, alpha 1A [Source:MGI Symbol;Acc:MGI:98869]	Tuba1a	0.00024075	0.0734228	0.000315766	0.00267297	0.638664	0.588927	0.376126	-0.646871	-0.76384	-1.41071	3433.26	3406.2	3457.2	3564.06	2289.21	2416.83	2406.33	1738.53	6672.21	5991.15	4969.2	5905.8	3465.18	2212.72	5884.59
383	ENSMUSG00000018820	zinc finger, FYVE domain containing 27 [Source:MGI Symbol;Acc:MGI:1919602]	Zfyve27	0.000242359	0.0293721	0.000300212	0.00590984	0.64743	0.700421	0.453474	-0.627204	-0.513706	-1.14091	65.92	61.36	67.2	67.68	36.08	48.48	47.6	36.16	85.44	96.32	103.6	90.64	65.54	42.08	94
384	ENSMUSG00000036461	E74-like factor 1 [Source:MGI Symbol;Acc:MGI:107180]	Elf1	0.000242359	1	0.0004743	0.000883686	0.855593	0.375414	0.321201	-0.225003	-1.41345	-1.63845	5.58	6.48	6.34	7.1	4.72	5.88	6.02	4.62	18.54	20.32	14.58	21.14	6.375	5.31	18.645
385	ENSMUSG00000046718	bone marrow stromal cell antigen 2 [Source:MGI Symbol;Acc:MGI:1916800]	Bst2	0.000242359	0.0808638	0.000319298	0.00255194	1.31516	2.72949	3.58972	0.395242	1.44863	1.84387	6.31	6.38	7.09	6.49	9.99	8.3	9.31	8.21	0.77	0.69	2.83	2.8	6.5675	8.9525	1.7725
386	ENSMUSG00000027499	protein kinase inhibitor, alpha [Source:MGI Symbol;Acc:MGI:104747]	Pkia	0.000243399	0.00618908	0.000829376	0.733828	0.508426	1.06952	0.543774	-0.975889	0.0969681	-0.878921	68.43	70.56	65.22	70.08	31.32	40.02	38.55	27.6	64.98	58.68	69.21	63.33	68.5725	34.3725	64.05
387	ENSMUSG00000050222	interleukin 17D [Source:MGI Symbol;Acc:MGI:2446510]	Il17d	0.000243399	0.212992	0.000346522	0.00160981	0.750487	0.57	0.427778	-0.4141	-0.810966	-1.22507	1.37	2.11	1.16	1.62	0.8	1.06	1.12	0.72	3.36	3.17	3.54	3.93	1.565	0.925	3.5
388	ENSMUSG00000098912	RIKEN cDNA 1500004A13 gene [Source:MGI Symbol;Acc:MGI:2442808]	1500004A13Rik	0.000244308	0.00961351	0.000321351	0.086975	0.504921	0.822352	0.415223	-0.985871	-0.282172	-1.26804	74.7	89.37	72.09	83.97	36	44.01	45.27	34.38	95.94	101.79	87.75	104.67	80.0325	39.915	97.5375
389	ENSMUSG00000051517	Rho guanine nucleotide exchange factor (GEF) 39 [Source:MGI Symbol;Acc:MGI:3036286]	Arhgef39	0.000246194	0.0242749	0.00628213	0.000377233	0.639084	3.88909	2.48545	-0.645923	1.95943	1.31351	58.1	55.9	44.4	51.5	37.5	33.8	35.1	26.3	16.6	13	9.6	11.8	52.475	33.175	12.75
390	ENSMUSG00000082287	predicted gene 15333 [Source:MGI Symbol;Acc:MGI:3705523]	Gm15333	0.000247603	1	0.000578782	0.000724131	1	0.856531	0.856531	0	-0.223423	-0.223423	0	0	0	0	0	0	0	0	0.15	0.19	0.12	0.21	0	0	0.1675
391	ENSMUSG00000031214	oligophrenin 1 [Source:MGI Symbol;Acc:MGI:2151070]	Ophn1	0.000248344	0.286627	0.000363919	0.00150043	0.737664	0.52509	0.38734	-0.438964	-0.929363	-1.36833	41	43.1	32.6	39.4	31.8	28.3	30.5	23.5	63.4	79.2	82.7	75.6	39.025	28.525	75.225
392	ENSMUSG00000096054	spectrin repeat containing, nuclear envelope 1 [Source:MGI Symbol;Acc:MGI:1927152]	Syne1	0.000248344	1	0.000586433	0.000709481	1.01738	0.357425	0.363636	0.0248552	-1.48429	-1.45943	1.72	2.02	1.62	3.3	1.22	2.82	3.04	1.8	7.28	8.48	7.18	8.48	2.165	2.22	7.855
393	ENSMUSG00000102252	small nuclear ribonucleoprotein N [Source:MGI Symbol;Acc:MGI:98347]	Snrpn	0.000249582	0.0914027	0.000321351	0.00246288	0.727052	0.635733	0.462211	-0.459869	-0.653508	-1.11338	34.32	32.62	37.42	40.02	24.04	29.9	29.94	20	59.18	60.9	54.02	55.3	36.095	25.97	57.35
394	ENSMUSG00000074004	UDP-GlcNAc:betaGal beta-1,3-N-acetylglucosaminyltransferase 6 (core 3 synthase) [Source:MGI Symbol;Acc:MGI:3039603]	B3gnt6	0.000250364	0.530948	0.000404684	0.00122556	0.983254	0.924779	0.909292	-0.0243645	-0.11282	-0.137184	0.05	0.05	0.04	0.04	0.02	0.03	0.03	0.03	0.14	0.15	0.1	0.13	0.045	0.0275	0.13
395	ENSMUSG00000056602	furry homolog (Drosophila) [Source:MGI Symbol;Acc:MGI:2443895]	Fry	0.000255615	0.241908	0.000363392	0.00160981	0.577718	0.42773	0.247107	-0.791564	-1.22523	-2.01679	33.32	29.41	22.95	32.3	11.56	24.14	17	13.77	71.06	76.33	56.95	76.84	29.495	16.6175	70.295
396	ENSMUSG00000017716	baculoviral IAP repeat-containing 5 [Source:MGI Symbol;Acc:MGI:1203517]	Birc5	0.000258685	0.018837	0.0110566	0.000396833	0.570388	4.88909	2.78868	-0.809984	2.28957	1.47958	87.68	90.3	90.08	109.68	52.22	58.08	64.52	38.92	22.64	23.56	11.86	16.02	94.435	53.435	18.52
397	ENSMUSG00000045871	SLIT and NTRK-like family, member 6 [Source:MGI Symbol;Acc:MGI:2443198]	Slitrk6	0.000258685	0.983815	0.000491352	0.000949713	0.924152	0.55298	0.511038	-0.113798	-0.8547	-0.968499	0.25	0.24	0.26	0.26	0.14	0.11	0.14	0.24	1.39	1.54	1.16	0.97	0.2525	0.1575	1.265
398	ENSMUSG00000028626	collagen, type IX, alpha 2 [Source:MGI Symbol;Acc:MGI:88466]	Col9a2	0.000260322	0.707331	0.000435265	0.00115846	0.675735	0.338983	0.229063	-0.56547	-1.56071	-2.12618	1.95	2.7	2.67	2.28	0.84	2.22	1.08	1.05	6.93	9.06	10.83	9.3	2.4	1.2975	9.03
399	ENSMUSG00000024235	mitogen-activated protein kinase kinase kinase 8 [Source:MGI Symbol;Acc:MGI:1346878]	Map3k8	0.000260335	0.124288	0.00178199	0.000446647	0.773256	4.22086	3.2638	-0.370982	2.07754	1.70655	8.5	6.75	7.3	7.85	6.2	5.35	6.35	4.7	0.35	0.7	2.4	0.7	7.6	5.65	1.0375
400	ENSMUSG00000069274	histone cluster 1, H4f [Source:MGI Symbol;Acc:MGI:2448425]	Hist1h4f	0.000260335	0.0332823	0.00443901	0.000400968	0.694779	3.27417	2.27483	-0.525373	1.71113	1.18576	761.7	831.14	860.07	888.8	614.14	624.76	631.1	450.53	301.31	313.4	167.73	235.41	835.428	580.133	254.463
401	ENSMUSG00000090122	potassium voltage-gated channel, Isk-related family, member 1-like, pseudogene [Source:MGI Symbol;Acc:MGI:1913490]	Kcne1l	0.000260335	1	0.000522657	0.000880641	0.783333	0.216149	0.169317	-0.352302	-2.2099	-2.5622	4.08	3.07	3.34	2.91	1.96	3.07	2.21	2.39	20.46	23.01	13.79	19.24	3.35	2.4075	19.125
402	ENSMUSG00000028051	hyperpolarization-activated, cyclic nucleotide-gated K+ 3 [Source:MGI Symbol;Acc:MGI:1298211]	Hcn3	0.000261967	0.213731	0.000364933	0.00174333	0.689095	0.519277	0.357831	-0.537225	-0.945423	-1.48265	3.28	3.68	2.32	3.96	2.28	1.84	2.44	1.32	7.6	6.84	8.24	6.52	3.31	1.97	7.3
403	ENSMUSG00000022978	MIS18 kinetochore protein homolog A (S. pombe) [Source:MGI Symbol;Acc:MGI:1913828]	Mis18a	0.000262297	0.0114911	0.0517682	0.000438487	0.549884	3.08188	1.69468	-0.862801	1.62381	0.76101	29.19	33.39	29.1	33.42	15.63	15.57	22.41	13.38	8.91	10.5	8.91	9.57	31.275	16.7475	9.4725
404	ENSMUSG00000032076	cell adhesion molecule 1 [Source:MGI Symbol;Acc:MGI:1889272]	Cadm1	0.000262297	1	0.000513995	0.000944281	0.794315	0.276852	0.219907	-0.332216	-1.85282	-2.18503	118.44	131.58	125.01	157.86	83.16	112.41	135.45	91.44	452.16	576.81	383.4	522.9	133.222	105.615	483.817
405	ENSMUSG00000032487	prostaglandin-endoperoxide synthase 2 [Source:MGI Symbol;Acc:MGI:97798]	Ptgs2	0.000262297	1	0.000703718	0.000675785	1.09053	0.366516	0.399698	0.125036	-1.44805	-1.32302	0.16	0.24	0.16	0.3	0.14	0.36	0.6	0.2	2.3	2.3	2.88	1.78	0.215	0.325	2.315
406	ENSMUSG00000045464	RIKEN cDNA 2810002D19 gene [Source:MGI Symbol;Acc:MGI:1913707]	2810002D19Rik	0.000262297	0.0126517	0.000326421	0.0428218	0.691919	0.851003	0.588825	-0.531325	-0.232764	-0.764089	1.93	1.87	1.85	2.23	1.08	1.15	1.15	0.84	2.34	2.57	2.74	2.31	1.97	1.055	2.49
407	ENSMUSG00000047388	ATM interactor [Source:MGI Symbol;Acc:MGI:2682328]	Atmin	0.000262297	0.812921	0.000466645	0.0011191	0.828191	0.45323	0.375362	-0.271964	-1.14168	-1.41365	2.93	3.57	3.46	4.84	2.19	3.28	3.66	2.44	9.26	10.4	7.97	9.85	3.7	2.8925	9.37
408	ENSMUSG00000051295	RIKEN cDNA 9630028B13 gene [Source:MGI Symbol;Acc:MGI:2442281]	9630028B13Rik	0.000262297	0.411959	0.000404684	0.00139984	0.871622	0.655592	0.571429	-0.198226	-0.609129	-0.807355	0.45	0.53	0.4	0.54	0.34	0.27	0.34	0.21	1.13	1.12	1.24	1.54	0.48	0.29	1.2575
409	ENSMUSG00000067924	CAAX box 1B [Source:MGI Symbol;Acc:MGI:3576504]	Cxx1b	0.000262297	0.0539487	0.000321351	0.00385967	0.735674	0.700333	0.515217	-0.442862	-0.513887	-0.956749	43.69	48.39	45	48.08	32.3	38.57	36.55	27.74	62	66.44	72.65	65.01	46.29	33.79	66.525
410	ENSMUSG00000071176	Rho guanine nucleotide exchange factor (GEF) 10 [Source:MGI Symbol;Acc:MGI:2444453]	Arhgef10	0.000262297	1	0.00061077	0.000765469	1.00431	0.275646	0.276834	0.0062046	-1.85911	-1.85291	25.62	26.04	24.57	33.46	21.42	32.13	30.59	26.04	101.5	117.39	78.47	111.09	27.4225	27.545	102.112
411	ENSMUSG00000085566	RIKEN cDNA A730017L22 gene [Source:MGI Symbol;Acc:MGI:3584452]	A730017L22Rik	0.000262297	0.0253866	0.000317032	0.00843806	0.580073	0.691299	0.401004	-0.785695	-0.532617	-1.31831	4.77	5.1	4.86	6.06	1.95	2.97	2.94	2.52	7.11	8.04	9.09	7.62	5.1975	2.595	7.965
412	ENSMUSG00000086537	neuroendocrine secretory protein antisense [Source:MGI Symbol;Acc:MGI:1861674]	Nespas	0.000262297	0.00606382	0.012379	0.00629008	0.394725	1.4977	0.591178	-1.34108	0.582745	-0.758335	4.89	5.4	4.26	4.2	1.11	1.11	1.86	0.9	2.97	2.67	2.64	2.91	4.6875	1.245	2.7975
413	ENSMUSG00000099517	histone cluster 1, H3g [Source:MGI Symbol;Acc:MGI:2145541]	Hist1h3g	0.000262412	0.0283871	0.00559132	0.000405541	0.649194	4.07269	2.64396	-0.623278	2.02598	1.4027	276.91	311.47	315.41	318.7	206.64	216.48	227.25	141.86	94.3	92.05	45.38	65.42	305.623	198.058	74.2875
414	ENSMUSG00000024642	transducin-like enhancer of split 4, homolog of Drosophila E(spl) [Source:MGI Symbol;Acc:MGI:104633]	Tle4	0.000263925	0.469411	0.000418194	0.0013493	0.719677	0.445646	0.320721	-0.474579	-1.16603	-1.64061	14.06	17.24	17	21.9	9.84	13.08	16.42	10.06	36.88	38.3	40.22	47.1	17.55	12.35	40.625
415	ENSMUSG00000043323	fibrosin-like 1 [Source:MGI Symbol;Acc:MGI:1920907]	Fbrsl1	0.000263925	0.848898	0.00048435	0.00107644	0.751121	0.332478	0.249732	-0.412882	-1.58867	-2.00155	95.52	112.72	120.16	113.44	60.96	95.44	103.6	70.88	255.12	353.68	375.28	352.88	110.46	82.72	334.24
416	ENSMUSG00000047013	F-box protein 41 [Source:MGI Symbol;Acc:MGI:1261912]	Fbxo41	0.000263925	0.449812	0.000414983	0.00136245	0.827806	0.573939	0.47511	-0.272635	-0.801032	-1.07367	0.81	0.93	0.81	1.29	0.36	0.93	0.66	0.54	2.07	2.49	2.55	2.55	0.96	0.6225	2.415
417	ENSMUSG00000001017	chromatin target of PRMT1 [Source:MGI Symbol;Acc:MGI:1913761]	Chtop	0.000265454	0.0231468	0.00032076	0.00995695	0.652705	0.743213	0.485099	-0.615496	-0.428152	-1.04365	585.45	599.67	600.84	680.22	365.4	440.01	475.38	327.51	784.8	813.33	836.73	884.79	616.545	402.075	829.913
418	ENSMUSG00000030826	branched chain aminotransferase 2, mitochondrial [Source:MGI Symbol;Acc:MGI:1276534]	Bcat2	0.00026704	0.00743762	1	0.000675743	0.571136	1.84717	1.05498	-0.808094	0.885315	0.0772218	48.44	46.76	45.99	45.29	24.64	24.85	30.66	24.64	23.52	20.86	30.38	24.36	46.62	26.1975	24.78
419	ENSMUSG00000026235	Eph receptor A4 [Source:MGI Symbol;Acc:MGI:98277]	Epha4	0.000268486	1	0.000554037	0.000929074	0.725176	0.182177	0.132111	-0.463598	-2.45658	-2.92018	13.23	15.4	14.91	17.92	7.35	13.02	12.74	10.36	90.93	113.89	76.3	74.2	15.365	10.8675	88.83
420	ENSMUSG00000026526	fumarate hydratase 1 [Source:MGI Symbol;Acc:MGI:95530]	Fh1	0.00026857	0.0328942	0.00487846	0.000421196	0.73296	2.49593	1.82941	-0.448194	1.31958	0.871382	178.35	191.1	207.4	231.2	147.65	154.4	153.9	135.25	77.2	76.85	92.8	74.5	202.012	147.8	80.3375
421	ENSMUSG00000039323	insulin-like growth factor binding protein 2 [Source:MGI Symbol;Acc:MGI:96437]	Igfbp2	0.000272142	0.699823	0.000462367	0.00121364	1.1447	6.68127	7.64802	0.194965	2.74012	2.93509	1214.85	1290.69	1474.23	1444.56	1562.55	1627.65	1735.65	1283.94	48.63	50.91	493.5	215.43	1356.08	1552.45	202.118
422	ENSMUSG00000033981	glutamate receptor, ionotropic, AMPA2 (alpha 2) [Source:MGI Symbol;Acc:MGI:95809]	Gria2	0.000272635	0.0234161	0.000321351	0.0101491	0.434333	0.639565	0.277784	-1.20313	-0.644837	-1.84796	104.8	118.4	103.52	125.52	36.8	54.08	61.6	41.68	188.72	203.36	155.6	161.68	113.06	48.54	177.34
423	ENSMUSG00000035131	bone morphogenetic protein/retinoic acid inducible neural specific 3 [Source:MGI Symbol;Acc:MGI:2443035]	Brinp3	0.000274581	0.0253866	0.000321351	0.00916822	0.521334	0.666994	0.347727	-0.93972	-0.584255	-1.52397	24.7	23.85	24.05	25.35	12.8	14.4	11.2	10.75	33.55	33.75	44.25	37.3	24.4875	12.2875	37.2125
424	ENSMUSG00000012428	STEAP family member 4 [Source:MGI Symbol;Acc:MGI:1923560]	Steap4	0.000275355	0.0192531	0.0122895	0.000425618	0.785714	1.65094	1.29717	-0.347923	0.723291	0.375367	0.66	0.7	0.72	0.92	0.38	0.46	0.28	0.38	0.01	0.03	0.13	0.07	0.75	0.375	0.06
425	ENSMUSG00000094338	histone cluster 1, H2bl [Source:MGI Symbol;Acc:MGI:2448403]	Hist1h2bl	0.000275355	0.0234161	0.00812696	0.000425249	0.632649	3.72908	2.3592	-0.660523	1.89882	1.2383	210.48	242.4	233.11	269.8	159.54	164.99	162.25	116.43	76.92	77.06	44.12	55.28	238.947	150.803	63.345
426	ENSMUSG00000040254	sema domain, immunoglobulin domain (Ig), short basic domain, secreted, (semaphorin) 3D [Source:MGI Symbol;Acc:MGI:1860118]	Sema3d	0.000276203	1	0.000577324	0.000938557	0.855769	0.275132	0.23545	-0.224706	-1.8618	-2.08651	1.15	1.65	2.05	1.55	0.9	1.75	1.4	0.85	8	9.4	6.35	10.05	1.6	1.225	8.45
427	ENSMUSG00000001786	F-box protein 7 [Source:MGI Symbol;Acc:MGI:1917004]	Fbxo7	0.000276703	0.812921	0.000494353	0.00115734	0.764985	0.369113	0.282366	-0.386496	-1.43787	-1.82436	49.14	47.25	52.29	47.18	35.84	38.71	40.6	33.74	141.05	130.06	106.47	159.88	48.965	37.2225	134.365
428	ENSMUSG00000020642	ring finger protein 144A [Source:MGI Symbol;Acc:MGI:1344401]	Rnf144a	0.000279597	0.750495	0.000482683	0.00121364	0.808042	0.455789	0.368297	-0.307499	-1.13356	-1.44106	24.14	24.6	24.72	30.48	17.52	24.36	21.98	19.36	49.12	54.9	65.14	63.66	25.985	20.805	58.205
429	ENSMUSG00000028082	SH3 domain protein D19 [Source:MGI Symbol;Acc:MGI:1350923]	Sh3d19	0.000279597	0.255344	0.000404467	0.00177622	0.67252	0.490826	0.33009	-0.572352	-1.02672	-1.59907	83.16	94.64	108.57	128.8	51.31	85.61	83.79	57.19	193.34	229.46	201.39	225.82	103.793	69.475	212.502
430	ENSMUSG00000031642	SH3 domain containing ring finger 1 [Source:MGI Symbol;Acc:MGI:1913066]	Sh3rf1	0.000285621	1	0.000637718	0.000863313	0.960061	0.255227	0.245034	-0.0588014	-1.97014	-2.02895	3.3	3.68	3.93	4.62	2.96	4.25	4.05	3.49	19.42	18.57	13.23	21.3	3.8825	3.6875	18.13
431	ENSMUSG00000022773	yippee-like 1 (Drosophila) [Source:MGI Symbol;Acc:MGI:1913303]	Ypel1	0.000285648	0.0349253	0.000337143	0.00629008	0.497122	0.610612	0.303548	-1.00833	-0.711673	-1.72	50.26	50.12	33.32	42.98	20.65	23.45	21.21	20.51	76.51	77.42	76.3	61.67	44.17	21.455	72.975
432	ENSMUSG00000053552	early B cell factor 4 [Source:MGI Symbol;Acc:MGI:2385972]	Ebf4	0.000285648	0.812921	0.000496347	0.00119323	0.77754	0.398463	0.309821	-0.363012	-1.32748	-1.69049	11.28	10.74	10.38	10.26	6.66	8.76	8.76	8.1	23.94	26.46	28.02	34.68	10.665	8.07	28.275
433	ENSMUSG00000025337	Shwachman-Bodian-Diamond syndrome homolog (human) [Source:MGI Symbol;Acc:MGI:1913961]	Sbds	0.000290787	0.0210562	0.000337878	0.0130893	0.588758	0.727387	0.428255	-0.764254	-0.459206	-1.22346	93.2	89.95	92.75	97.25	48.65	60.35	69.45	39.6	121.45	136.1	136.05	120.9	93.2875	54.5125	128.625
434	ENSMUSG00000103464	predicted gene, 38246 [Source:MGI Symbol;Acc:MGI:5611474]	Gm38246	0.000290787	0.0129085	0.000361378	0.0521982	0.740793	0.875931	0.648883	-0.432857	-0.191112	-0.623969	0.74	0.89	0.67	0.76	0.21	0.42	0.21	0.39	1.03	1.05	1.04	0.94	0.765	0.3075	1.015
435	ENSMUSG00000014668	checkpoint with forkhead and ring finger domains [Source:MGI Symbol;Acc:MGI:2444898]	Chfr	0.000294072	0.0271538	0.000341342	0.00929828	0.594591	0.698837	0.415522	-0.750031	-0.516971	-1.267	176.88	213.36	213	215.04	104.52	151.08	126.96	102.36	289.8	306.36	313.8	262.68	204.57	121.23	293.16
436	ENSMUSG00000022018	regulator of cell cycle [Source:MGI Symbol;Acc:MGI:1913464]	Rgcc	0.000294072	0.0197062	0.0003425	0.0160629	0.588216	0.741301	0.436045	-0.765581	-0.431869	-1.19745	15.26	14.23	14.81	13.48	7.63	8.96	8.39	7.36	17.7	23.09	19.55	19	14.445	8.085	19.835
437	ENSMUSG00000102801	predicted gene, 37478 [Source:MGI Symbol;Acc:MGI:5610706]	Gm37478	0.000294072	0.728178	0.000495632	0.00126984	0.995025	0.971014	0.966184	-0.0071955	-0.0424353	-0.0496308	0	0	0.01	0.01	0	0	0	0	0.03	0.04	0.03	0.04	0.005	0	0.035
438	ENSMUSG00000105663		RP24-296L6.1	0.000294072	0.0732568	0.000363392	0.00355772	0.87193	0.810811	0.70697	-0.197716	-0.302563	-0.500279	0.38	0.56	0.34	0.42	0.23	0.25	0.3	0.19	0.8	0.77	0.71	0.75	0.425	0.2425	0.7575
439	ENSMUSG00000041775	mitogen-activated protein kinase 1 interacting protein 1 [Source:MGI Symbol;Acc:MGI:1916796]	Mapk1ip1	0.000295479	0.0425248	0.000349396	0.00540327	0.761137	0.749716	0.570637	-0.393771	-0.415584	-0.809355	13.05	11.04	12.9	11.76	8.19	9.18	10.41	8.37	15.39	16.86	17.43	16.68	12.1875	9.0375	16.59
440	ENSMUSG00000024600	solute carrier family 27 (fatty acid transporter), member 6 [Source:MGI Symbol;Acc:MGI:3036230]	Slc27a6	0.000299681	0.0838568	0.00259463	0.000482089	0.80985	2.25598	1.827	-0.304273	1.17375	0.86948	2.84	2.88	2.87	3.45	2.3	2.13	2.45	2.11	0.68	0.32	0.97	1.14	3.01	2.2475	0.7775
441	ENSMUSG00000031728	zinc finger protein 821 [Source:MGI Symbol;Acc:MGI:1923121]	Zfp821	0.000301292	0.0154178	0.000362243	0.0357082	0.587466	0.793857	0.466364	-0.767423	-0.333049	-1.10047	7.75	7.52	8.03	9.4	3.94	5.05	5.25	3.32	10.12	10.54	11.28	10.29	8.175	4.39	10.5575
442	ENSMUSG00000041064	PIF1 5'-to-3' DNA helicase homolog (S. cerevisiae) [Source:MGI Symbol;Acc:MGI:2143057]	Pif1	0.000301496	0.00953462	0.173378	0.000540156	0.469031	3.43986	1.6134	-1.09224	1.78235	0.690106	43.6	36.16	35.76	40.64	17.12	20.72	19.68	13.6	10.72	16.16	9.28	6.4	39.04	17.78	10.64
443	ENSMUSG00000097816	predicted gene, 26811 [Source:MGI Symbol;Acc:MGI:5477305]	Gm26811	0.000301496	0.0113519	0.000390713	0.0928938	0.913793	0.962656	0.879668	-0.130061	-0.0549083	-0.184969	0.16	0.16	0.14	0.18	0.04	0.09	0.05	0.06	0.18	0.21	0.21	0.22	0.16	0.06	0.205
444	ENSMUSG00000031955	breast cancer anti-estrogen resistance 1 [Source:MGI Symbol;Acc:MGI:108091]	Bcar1	0.000302603	1	0.000733874	0.00083041	1.07094	0.231317	0.247728	0.0988831	-2.11205	-2.01317	7.33	7.83	8.15	8.07	7.14	9.83	10.2	6.72	38.38	42.84	27.03	40.7	7.845	8.4725	37.2375
445	ENSMUSG00000006398	cell division cycle 20 [Source:MGI Symbol;Acc:MGI:1859866]	Cdc20	0.000303924	0.0377817	0.00496493	0.000459829	0.67354	4.0102	2.70103	-0.570165	2.00367	1.43351	132.75	142.23	142.77	156.36	90.51	107.13	114.03	73.71	42.57	47.55	25.17	24.87	143.528	96.345	35.04
446	ENSMUSG00000041762	G protein-coupled receptor 155 [Source:MGI Symbol;Acc:MGI:1915776]	Gpr155	0.000303924	1	0.000628047	0.000993806	0.930233	0.405387	0.377104	-0.104337	-1.30263	-1.40696	9.52	8.4	10.88	15.36	7.76	10.88	9.6	12.56	26.8	31.12	26	30.88	11.04	10.2	28.7
447	ENSMUSG00000045008	RIKEN cDNA 9030612E09 gene [Source:MGI Symbol;Acc:MGI:1921780]	9030612E09Rik	0.000303924	0.134148	0.000403069	0.00261829	0.906977	0.821181	0.744792	-0.140863	-0.284229	-0.425091	0.26	0.15	0.15	0.17	0.11	0.06	0.07	0.05	0.44	0.49	0.36	0.47	0.1825	0.0725	0.44
448	ENSMUSG00000049932	H2A histone family, member X [Source:MGI Symbol;Acc:MGI:102688]	H2afx	0.000303924	0.0197062	0.0135455	0.000459829	0.624929	3.20927	2.00557	-0.678235	1.68225	1.00401	190.07	210.11	202.61	223.16	123.88	143.52	153	94.26	70.9	73.52	54	56.19	206.488	128.665	63.6525
449	ENSMUSG00000054793	cell adhesion molecule 4 [Source:MGI Symbol;Acc:MGI:2449088]	Cadm4	0.000303924	1	0.000664443	0.000941012	0.960721	0.384837	0.36972	-0.0578112	-1.37768	-1.43549	67.35	66.24	72.45	66.95	58.26	76.83	67.48	59.54	149.99	162.94	198.4	204.43	68.2475	65.5275	178.94
450	ENSMUSG00000056014	RIKEN cDNA A430033K04 gene [Source:MGI Symbol;Acc:MGI:3583896]	A430033K04Rik	0.000303924	0.212528	0.000418194	0.00211855	0.727891	0.5625	0.409439	-0.458205	-0.830075	-1.28828	7.08	7.2	8.64	8.36	4.08	6.76	5.92	4.92	12.44	15.84	15.48	14.96	7.82	5.42	14.68
451	ENSMUSG00000081264	predicted gene 14021 [Source:MGI Symbol;Acc:MGI:3651447]	Gm14021	0.000303924	1	0.000586433	0.00107704	0.96028	0.663566	0.637209	-0.0584724	-0.591688	-0.650161	0.07	0.05	0.08	0.08	0.03	0	0	0.08	0.69	0.66	0.41	0.69	0.07	0.0275	0.6125
452	ENSMUSG00000060093	histone cluster 1, H4a [Source:MGI Symbol;Acc:MGI:2448419]	Hist1h4a	0.00030436	0.0165831	0.0244625	0.000467717	0.59281	3.14549	1.86468	-0.754358	1.65329	0.898928	683	749.6	797.44	783.84	453.69	485.31	510.91	335.12	306.39	278.07	174.03	196.94	753.47	446.257	238.857
453	ENSMUSG00000053080	RIKEN cDNA 2700081O15 gene [Source:MGI Symbol;Acc:MGI:1919667]	2700081O15Rik	0.000307532	0.0278364	0.000358894	0.00949461	0.429551	0.620265	0.266435	-1.2191	-0.689044	-1.90814	70.5	67.8	74.22	69.36	23.82	31.02	38.58	25.38	93.12	120.42	133.2	110.16	70.47	29.7	114.225
454	ENSMUSG00000067352	predicted gene 14149 [Source:MGI Symbol;Acc:MGI:3651549]	Gm14149	0.000307532	0.0425248	0.000363392	0.00575947	0.733766	0.731591	0.536817	-0.446608	-0.45089	-0.897497	1.98	2.16	2	2.18	1.14	1.26	1.44	1.2	3.6	3.44	3.08	2.72	2.08	1.26	3.21
455	ENSMUSG00000029223	ubiquitin carboxy-terminal hydrolase L1 [Source:MGI Symbol;Acc:MGI:103149]	Uchl1	0.000307984	0.0111141	0.000404684	0.110585	0.612026	0.85828	0.52529	-0.708336	-0.22048	-0.928815	188.88	188.24	192.2	194.36	115	132.84	129.68	88.32	234.64	224.48	225.28	206.04	190.92	116.46	222.61
456	ENSMUSG00000029521	checkpoint kinase 2 [Source:MGI Symbol;Acc:MGI:1355321]	Chek2	0.000307984	0.0203832	0.013181	0.000462535	0.673849	2.52138	1.69903	-0.569503	1.33421	0.764711	59.82	63.36	56.28	60.66	34.92	39.18	50.58	35.82	21.24	21.72	25.08	24.78	60.03	40.125	23.205
457	ENSMUSG00000023800	T cell lymphoma invasion and metastasis 2 [Source:MGI Symbol;Acc:MGI:1344338]	Tiam2	0.000310144	0.725924	0.000520913	0.0013493	0.735955	0.391209	0.287912	-0.44231	-1.35399	-1.7963	1.38	1.68	1.6	2.02	0.76	1.24	1.12	0.74	5.22	6.52	6.94	4.62	1.67	0.965	5.825
458	ENSMUSG00000033006	SRY (sex determining region Y)-box 10 [Source:MGI Symbol;Acc:MGI:98358]	Sox10	0.000310144	1	0.000695963	0.000949713	0.858175	0.10576	0.0907605	-0.220656	-3.24114	-3.46179	13.84	13.85	15.54	12.28	10.04	13.37	12.23	11.43	144.22	167.27	93.93	153.27	13.8775	11.7675	139.673
459	ENSMUSG00000063687	protocadherin beta 5 [Source:MGI Symbol;Acc:MGI:2136739]	Pcdhb5	0.000310144	0.531726	0.000494353	0.00152167	0.901569	0.687255	0.619608	-0.14949	-0.541083	-0.690573	0.74	0.71	0.83	0.73	0.58	0.57	0.66	0.51	1.31	1.69	1.44	1.76	0.7525	0.58	1.55
460	ENSMUSG00000069305	histone cluster 1, H4n [Source:MGI Symbol;Acc:MGI:4843992]	Hist1h4n	0.000310144	0.0273389	0.00803582	0.0004629	0.69197	2.70873	1.87436	-0.531219	1.43761	0.906395	1303.53	1408.89	1454.02	1432.91	1004.28	1070.88	1009.56	788.63	643.45	589.67	342.55	488.96	1399.84	968.337	516.158
461	ENSMUSG00000095677	dynein light chain Tctex-type 1F [Source:MGI Symbol;Acc:MGI:3780996]	Dynlt1f	0.000310144	0.0144529	0.0387571	0.000488337	0.70598	1.8665	1.31771	-0.5023	0.900336	0.398035	65.48	69.58	69.12	68.23	45.53	48.24	56.38	40.99	36.25	33.21	38.68	35.95	68.1025	47.785	36.0225
462	ENSMUSG00000104017	predicted gene, 37363 [Source:MGI Symbol;Acc:MGI:5610591]	Gm37363	0.000310144	0.00869644	0.00050952	0.635138	0.973301	0.995169	0.968599	-0.0390421	-0.00698643	-0.0460285	0.03	0.03	0.03	0.03	0	0	0	0.01	0.03	0.04	0.03	0.04	0.03	0.0025	0.035
463	ENSMUSG00000022019	tudor domain containing 3 [Source:MGI Symbol;Acc:MGI:2444023]	Tdrd3	0.000313962	0.0742418	0.000390713	0.00391811	0.72608	0.670745	0.487014	-0.4618	-0.576164	-1.03796	33.65	42.55	34.15	41.9	23.1	30.15	31.85	24.35	56.05	56.85	56.6	59.45	38.0625	27.3625	57.2375
464	ENSMUSG00000089788	predicted gene 16586 [Source:MGI Symbol;Acc:MGI:4415006]	Gm16586	0.000313962	0.00663195	0.621416	0.00137588	0.428882	1.94509	0.834213	-1.22135	0.959837	-0.261512	3.34	3.73	3.16	4.19	0.65	1.16	1.25	0.84	1.44	1.17	1.78	1.08	3.605	0.975	1.3675
465	ENSMUSG00000024019	cap methyltransferase 1 [Source:MGI Symbol;Acc:MGI:1921407]	Cmtr1	0.000315379	0.55434	0.000503102	0.00152167	0.808624	0.524269	0.423936	-0.306459	-0.931622	-1.23808	70.92	70.65	83.16	91.53	48.24	80.01	74.07	52.65	144.99	143.46	158.13	160.29	79.065	63.7425	151.718
466	ENSMUSG00000034714	tweety homolog 2 (Drosophila) [Source:MGI Symbol;Acc:MGI:2157091]	Ttyh2	0.000315379	1	0.000618038	0.0011191	0.933698	0.530457	0.495286	-0.0989723	-0.914693	-1.01366	31.4	34.84	38.38	37.68	27.5	39.44	36.54	29.12	62.4	68.56	75.14	65.7	35.575	33.15	67.95
467	ENSMUSG00000074637	SRY (sex determining region Y)-box 2 [Source:MGI Symbol;Acc:MGI:98364]	Sox2	0.000315406	0.433316	0.000484377	0.00165213	0.781661	0.530897	0.414982	-0.355385	-0.913495	-1.26888	71.23	74.58	76.05	90.3	52.09	67.21	68.19	55.64	128.11	140.55	160.2	162.66	78.04	60.7825	147.88
468	ENSMUSG00000026708	centromere protein L [Source:MGI Symbol;Acc:MGI:1917704]	Cenpl	0.000315831	0.0100061	0.153628	0.000563685	0.503409	3.06977	1.54535	-0.990197	1.61813	0.627933	58.4	64.2	60.7	76.7	31	32.5	38.9	26.5	24.4	21.3	17.1	19.2	65	32.225	20.5
469	ENSMUSG00000028373	astrotactin 2 [Source:MGI Symbol;Acc:MGI:1889277]	Astn2	0.000315831	1	0.000829376	0.00083041	1.10765	0.317415	0.351585	0.147505	-1.65556	-1.50805	2.86	2.5	2.64	3.42	2.46	3.62	4.12	2.88	9.9	12.02	9.32	13.34	2.855	3.27	11.145
470	ENSMUSG00000046807	leucine rich repeat containing 75B [Source:MGI Symbol;Acc:MGI:2143657]	Lrrc75b	0.000315831	1	0.000628047	0.0011191	0.836972	0.306423	0.256467	-0.256748	-1.7064	-1.96315	0.71	0.69	0.8	0.67	0.38	0.5	0.36	0.51	3.76	3.72	5.23	5.71	0.7175	0.4375	4.605
471	ENSMUSG00000060288	peptidyl prolyl isomerase H [Source:MGI Symbol;Acc:MGI:106499]	Ppih	0.000315831	0.0185619	0.018334	0.000482555	0.660518	2.48551	1.64173	-0.59833	1.31354	0.715213	184.68	186.12	192.72	204.48	118.02	145.38	142.02	100.5	86.46	85.32	67.68	67.14	192	126.48	76.65
472	ENSMUSG00000075266	centromere protein W [Source:MGI Symbol;Acc:MGI:1913561]	Cenpw	0.000315831	0.13904	0.0021967	0.000538827	0.809862	2.74847	2.22589	-0.304251	1.45863	1.15438	4.71	4.27	4.99	4.54	3.36	3.87	4.34	2.66	1.27	0.95	0.82	1.15	4.6275	3.5575	1.0475
473	ENSMUSG00000084799	INO80 complex subunit D, opposite strand [Source:MGI Symbol;Acc:MGI:3651861]	Ino80dos	0.000315831	0.0340196	0.000369858	0.00778584	0.569558	0.659115	0.375405	-0.812085	-0.601397	-1.41348	10	11.28	10.88	12.72	5.52	5.64	6.6	6.08	17.64	20.64	15.72	16.16	11.22	5.96	17.54
474	ENSMUSG00000028653	tRNA isopentenyltransferase 1 [Source:MGI Symbol;Acc:MGI:1914216]	Trit1	0.00031748	0.0103821	0.000432525	0.155638	0.587593	0.865193	0.508381	-0.767112	-0.208907	-0.976018	10.29	10.86	10.68	12.69	5.94	6.33	6.87	5.37	13.05	14.34	12.15	12.54	11.13	6.1275	13.02
475	ENSMUSG00000022311	CUB and Sushi multiple domains 3 [Source:MGI Symbol;Acc:MGI:2386403]	Csmd3	0.000317649	0.800268	0.000556335	0.00134531	0.612094	0.285386	0.174683	-0.708175	-1.80901	-2.51719	7.56	6.03	6.75	6.75	3.42	2.16	5.31	4.14	31.68	26.01	19.35	27.9	6.7725	3.7575	26.235
476	ENSMUSG00000015968	calcium channel, voltage-dependent, L type, alpha 1D subunit [Source:MGI Symbol;Acc:MGI:88293]	Cacna1d	0.000320248	0.621915	0.000520913	0.00149747	0.916981	0.701058	0.642857	-0.125036	-0.512394	-0.63743	0.26	0.42	0.24	0.38	0.12	0.24	0.32	0.18	0.74	0.92	0.96	0.94	0.325	0.215	0.89
477	ENSMUSG00000103906	tigger transposable element derived 5 [Source:MGI Symbol;Acc:MGI:2145902]	Tigd5	0.000321572	0.0338474	0.000379852	0.00808979	0.799094	0.807317	0.645122	-0.323563	-0.308793	-0.632356	0.67	0.73	0.57	0.65	0.27	0.36	0.37	0.29	1.16	1.08	1.11	0.85	0.655	0.3225	1.05
478	ENSMUSG00000026683	NUF2, NDC80 kinetochore complex component, homolog (S. cerevisiae) [Source:MGI Symbol;Acc:MGI:1914227]	Nuf2	0.000321677	0.0251473	0.010002	0.000483471	0.585612	5.44248	3.18718	-0.771982	2.44426	1.67228	118.75	132.75	121.25	162.6	71.4	82	93.2	65.25	27.85	29.3	20.05	17.9	133.838	77.9625	23.775
479	ENSMUSG00000091049	predicted gene 1979 [Source:MGI Symbol;Acc:MGI:3780148]	Gm1979	0.000321812	0.517283	0.000508213	0.00159315	0.980392	0.918919	0.900901	-0.0285692	-0.121991	-0.15056	0	0	0.04	0.04	0	0	0	0	0.1	0.12	0.1	0.12	0.02	0	0.11
480	ENSMUSG00000098087	predicted gene, 17750 [Source:MGI Symbol;Acc:MGI:5009828]	Gm17750	0.000321886	0.560593	0.000513995	0.00156009	0.739687	0.447106	0.330719	-0.435013	-1.16131	-1.59632	4.12	3.36	5.04	4.57	3.06	2.77	3.01	2.76	10.44	9.01	13.12	10.6	4.2725	2.9	10.7925
481	ENSMUSG00000021285	protein phosphatase 1, regulatory (inhibitor) subunit 13B [Source:MGI Symbol;Acc:MGI:1336199]	Ppp1r13b	0.000322741	1	0.000741324	0.000953005	0.997354	0.348708	0.347786	-0.00382171	-1.51991	-1.52373	0.76	0.74	0.76	1.3	0.66	1.04	1.12	0.72	4.38	5.42	3.4	4.48	0.89	0.885	4.42
482	ENSMUSG00000102992	predicted gene, 37766 [Source:MGI Symbol;Acc:MGI:5610994]	Gm37766	0.000323452	0.1936	0.000443361	0.00239218	0.968599	0.922049	0.893096	-0.0460285	-0.117085	-0.163113	0.01	0.04	0.05	0.04	0	0	0	0.01	0.14	0.11	0.14	0.1	0.035	0.0025	0.1225
483	ENSMUSG00000087060	Egfr long non-coding downstream RNA [Source:MGI Symbol;Acc:MGI:1919985]	Eldr	0.000325782	0.0160707	0.0324525	0.000509371	0.467346	7.51235	3.51087	-1.09744	2.90926	1.81183	30.31	39.2	34.65	43.89	15.75	16.45	22.61	12.25	2.8	3.85	5.39	4.2	37.0125	16.765	4.06
484	ENSMUSG00000022540	rogdi homolog (Drosophila) [Source:MGI Symbol;Acc:MGI:1913299]	Rogdi	0.000328682	0.155087	0.000435811	0.00270784	0.767581	0.638958	0.490452	-0.381609	-0.646208	-1.02782	76.6	76.3	66.3	61.2	52.6	58.3	62.7	40.7	107.4	106.7	111.2	115.8	70.1	53.575	110.275
485	ENSMUSG00000061482	histone cluster 1, H4d [Source:MGI Symbol;Acc:MGI:2448423]	Hist1h4d	0.000329915	0.0195432	0.0175788	0.000502102	0.654427	2.60931	1.7076	-0.611696	1.38367	0.771972	1320.01	1411.18	1488.01	1493.77	969.96	999.1	1056.79	711.49	616.27	608.76	420.13	541.83	1428.24	934.335	546.747
486	ENSMUSG00000025289	peroxiredoxin 4 [Source:MGI Symbol;Acc:MGI:1859815]	Prdx4	0.000330124	0.0276811	0.00886879	0.000495828	0.704666	2.49754	1.75993	-0.504989	1.32051	0.815517	125.94	123.66	128.13	135.21	89.67	103.05	93.66	73.89	40.35	42.45	57.51	62.67	128.235	90.0675	50.745
487	ENSMUSG00000039814	X Kell blood group precursor-related family, member 5 [Source:MGI Symbol;Acc:MGI:2442327]	Xkr5	0.000330124	0.918747	0.00101605	0.000765469	0.923529	3.84615	3.55204	-0.11477	1.94342	1.82865	9.25	9.3	9.8	10.15	9.15	9.65	10.3	6.15	1.5	1.5	1.85	2.2	9.625	8.8125	1.7625
488	ENSMUSG00000039844	Rap guanine nucleotide exchange factor (GEF) 1 [Source:MGI Symbol;Acc:MGI:104580]	Rapgef1	0.000330124	0.960886	0.000617603	0.00123145	0.791554	0.334905	0.265095	-0.33724	-1.57818	-1.91542	97.02	101.5	104.3	142.17	65.87	100.03	116.06	69.44	325.78	395.08	271.46	344.33	111.248	87.85	334.163
489	ENSMUSG00000060981	histone cluster 1, H4h [Source:MGI Symbol;Acc:MGI:2448427]	Hist1h4h	0.000330124	0.017684	0.0228916	0.000507389	0.66257	2.37066	1.57073	-0.593856	1.24529	0.651432	1162.75	1246.01	1246.78	1211.36	859.71	841.23	882.82	639.55	613.99	582.93	401.3	452.44	1216.72	805.827	512.665
490	ENSMUSG00000020935	dephospho-CoA kinase domain containing [Source:MGI Symbol;Acc:MGI:1915337]	Dcakd	0.000330961	0.0575938	0.000404684	0.0051503	0.682113	0.67075	0.457527	-0.551918	-0.576154	-1.12807	194.1	209.3	211.5	221.65	128.7	160.05	168.25	112.35	283.1	324.45	339.95	301.65	209.137	142.338	312.288
491	ENSMUSG00000021900	biotinidase [Source:MGI Symbol;Acc:MGI:1347001]	Btd	0.000330961	0.267503	0.000479456	0.00216974	0.843628	0.673675	0.568331	-0.245321	-0.569875	-0.815196	13.42	13.6	15.5	15	11.46	13.86	12.36	10.22	20.24	21.32	22.44	23.32	14.38	11.975	21.83
492	ENSMUSG00000022749	TBC1 domain family, member 23 [Source:MGI Symbol;Acc:MGI:1914831]	Tbc1d23	0.000330961	0.150424	0.000443361	0.00283892	0.714501	0.594748	0.424948	-0.484993	-0.74965	-1.23464	3.61	3.67	3.82	4.83	2.42	2.81	2.7	2.31	7.78	7.63	6.04	8.06	3.9825	2.56	7.3775
493	ENSMUSG00000024989	centrosomal protein 55 [Source:MGI Symbol;Acc:MGI:1921357]	Cep55	0.000330961	0.134594	0.00238668	0.000563685	0.75547	5.03195	3.80148	-0.404554	2.33112	1.92656	19.41	20.22	19.47	25.11	14.58	16.53	19.02	12.51	4.35	3.96	3.15	2.07	21.0525	15.66	3.3825
494	ENSMUSG00000025128	basic helix-loop-helix family, member e22 [Source:MGI Symbol;Acc:MGI:1930001]	Bhlhe22	0.000330961	1	0.000777459	0.000966601	1.00228	0.682737	0.684292	0.00328258	-0.550598	-0.547315	0.14	0.09	0.05	0.11	0.09	0.1	0.13	0.08	0.53	0.79	0.57	0.54	0.0975	0.1	0.6075
495	ENSMUSG00000026748	plexin domain containing 2 [Source:MGI Symbol;Acc:MGI:1914698]	Plxdc2	0.000330961	1	0.000638386	0.00121364	0.851781	0.384104	0.327172	-0.231446	-1.38043	-1.61188	7.12	8.44	10.12	11.88	5.32	10.12	9.2	6.76	26.96	28.32	21.16	27.76	9.39	7.85	26.05
496	ENSMUSG00000048154	lysine (K)-specific methyltransferase 2D [Source:MGI Symbol;Acc:MGI:2682319]	Kmt2d	0.000330961	0.812921	0.000586433	0.0013493	0.773138	0.386137	0.298537	-0.371202	-1.37282	-1.74402	17.2	24.84	16.4	30.48	11.4	20.52	22.28	13.64	51.88	64.32	62.84	57.6	22.23	16.96	59.16
497	ENSMUSG00000085562	RIKEN cDNA 2610028E06 gene [Source:MGI Symbol;Acc:MGI:1919645]	2610028E06Rik	0.000330961	1	0.000878244	0.000879676	1.02439	0.666667	0.682927	0.0347654	-0.584963	-0.550197	0.05	0	0.05	0	0	0.05	0	0.15	0.45	0.45	0.65	0.6	0.025	0.05	0.5375
498	ENSMUSG00000102143	predicted gene, 38057 [Source:MGI Symbol;Acc:MGI:5611285]	Gm38057	0.000330961	0.00618908	0.00401435	0.0367384	0.643312	1.16296	0.748148	-0.636409	0.217805	-0.418604	0.95	1.03	0.86	1.01	0.16	0.3	0.34	0.25	0.76	0.74	0.73	0.52	0.9625	0.2625	0.6875
499	ENSMUSG00000043542	zinc finger, C2HC-type containing 1A [Source:MGI Symbol;Acc:MGI:1914556]	Zc2hc1a	0.000331668	0.00869644	0.000674861	1	0.588753	0.972227	0.572402	-0.764265	-0.0406348	-0.8049	13.38	12.78	12.63	12.87	6.69	6.81	8.76	6.51	14.4	12	13.86	12.99	12.915	7.1925	13.3125
500	ENSMUSG00000067455	histone cluster 1, H4j [Source:MGI Symbol;Acc:MGI:2448436]	Hist1h4j	0.000331668	0.0171066	0.0281802	0.00052132	0.619195	2.73588	1.69404	-0.691535	1.452	0.76047	274.43	286.03	303.4	264.11	176.72	194.48	190.55	135.16	124.2	117.8	70.05	97.7	281.993	174.227	102.438
501	ENSMUSG00000032017	glutamate receptor, ionotropic, kainate 4 [Source:MGI Symbol;Acc:MGI:95817]	Grik4	0.000331745	1	0.00081585	0.000949713	1.02174	0.464646	0.474747	0.0310269	-1.10579	-1.07477	1.66	2.06	2.04	2.2	1.5	2.26	2.52	1.94	4.88	5.76	4.8	6.3	1.99	2.055	5.435
502	ENSMUSG00000033594	spermatogenesis associated 2-like [Source:MGI Symbol;Acc:MGI:1926029]	Spata2l	0.000331745	0.27293	0.00048435	0.002174	0.785714	0.599496	0.471033	-0.347923	-0.738177	-1.0861	1.18	1.44	1.72	1.18	0.78	1.02	0.76	0.92	2.82	3.3	2.48	3.28	1.38	0.87	2.97
503	ENSMUSG00000038065	maturin, neural progenitor differentiation regulator homolog (Xenopus) [Source:MGI Symbol;Acc:MGI:1915485]	Mturn	0.000331745	0.0559581	0.000405605	0.00535481	0.477223	0.557437	0.266022	-1.06726	-0.843121	-1.91038	4	3.24	4.68	2.52	1.08	1.84	1	0.88	6.12	7.72	7.08	8.16	3.61	1.2	7.27
504	ENSMUSG00000029413	N-acylethanolamine acid amidase [Source:MGI Symbol;Acc:MGI:1914361]	Naaa	0.000332002	1	0.000841001	0.000933329	1.44173	0.0641182	0.0924414	0.527805	-3.96312	-3.43532	3.6	3.3	3.1	4.45	4.5	6.45	6.45	5.2	66.1	95.6	56.6	65.45	3.6125	5.65	70.9375
505	ENSMUSG00000031740	matrix metallopeptidase 2 [Source:MGI Symbol;Acc:MGI:97009]	Mmp2	0.000333392	0.0612417	0.000411876	0.00495884	1.29933	1.91038	2.48222	0.377768	0.933863	1.31163	1.88	2.53	2.4	2.62	2.81	3.86	3.42	3.36	0.47	0.74	0.99	0.83	2.3575	3.3625	0.7575
506	ENSMUSG00000005936	potassium channel tetramerisation domain containing 20 [Source:MGI Symbol;Acc:MGI:1914239]	Kctd20	0.000334385	0.0231415	0.000402821	0.0162456	0.699255	0.787985	0.551003	-0.516109	-0.343759	-0.859868	131.2	150.8	140.08	164.72	94.08	109.84	113.68	91.52	182.08	187.68	192.16	183.84	146.7	102.28	186.44
507	ENSMUSG00000029632	NADH dehydrogenase (ubiquinone) 1 alpha subcomplex, 4 [Source:MGI Symbol;Acc:MGI:107686]	Ndufa4	0.00033688	0.0185619	0.0226715	0.000523388	0.717485	1.95014	1.3992	-0.47898	0.963578	0.484597	290.4	284.62	294.63	304.02	198.27	228.43	221.91	192.35	141.9	140.13	187.61	130.25	293.418	210.24	149.972
508	ENSMUSG00000031227	melanoma antigen, family E, 1 [Source:MGI Symbol;Acc:MGI:2148149]	Magee1	0.00033688	1	0.000683838	0.0011912	0.924467	0.492137	0.454964	-0.113306	-1.02287	-1.13617	5.7	6.74	6.44	8.1	4.98	7.37	7.04	5.25	13.03	15.5	14.14	16.28	6.745	6.16	14.7375
509	ENSMUSG00000021070	bradykinin receptor, beta 2 [Source:MGI Symbol;Acc:MGI:102845]	Bdkrb2	0.000337323	0.0106699	0.000479456	0.180658	1.42742	1.18377	1.68974	0.513409	0.24339	0.756799	0.08	0.24	0.36	0.28	0.81	0.81	0.86	0.6	0.04	0.05	0.02	0.08	0.24	0.77	0.0475
510	ENSMUSG00000015217	high mobility group box 3 [Source:MGI Symbol;Acc:MGI:1098219]	Hmgb3	0.000341415	0.00869644	0.680922	0.000737009	0.500641	2.3965	1.19979	-0.998151	1.26093	0.262777	322.68	349.62	360.3	398.52	168.48	196.2	207	142.8	139.2	165.3	175.26	115.08	357.78	178.62	148.71
511	ENSMUSG00000006586	runt-related transcription factor 1; translocated to, 1 (cyclin D-related) [Source:MGI Symbol;Acc:MGI:104793]	Runx1t1	0.000344732	1	0.000777218	0.00107263	0.961735	0.276446	0.265867	-0.0562891	-1.85493	-1.91122	0.84	0.96	0.6	1.44	0.42	0.48	1.68	0.96	4.38	6.66	6.84	6.48	0.96	0.885	6.09
512	ENSMUSG00000020520	UDP-N-acetyl-alpha-D-galactosamine:polypeptide N-acetylgalactosaminyltransferase 10 [Source:MGI Symbol;Acc:MGI:1890480]	Galnt10	0.000344732	0.0195432	0.000411876	0.0251016	0.589672	0.762691	0.449737	-0.762015	-0.39083	-1.15285	27.64	29.72	29.08	31.56	14.92	19.38	19.3	14.34	36.34	35.14	42.38	42.1	29.5	16.985	38.99
513	ENSMUSG00000000037	sex comb on midleg-like 2 (Drosophila) [Source:MGI Symbol;Acc:MGI:1340042]	Scml2	0.000347153	0.01715	0.0303906	0.000549534	0.63486	2.53548	1.60968	-0.655489	1.34226	0.686772	6.65	7.91	6.16	6.72	3.78	4.62	3.99	3.57	2.03	3.01	1.75	1.61	6.86	3.99	2.1
514	ENSMUSG00000002625	A kinase (PRKA) anchor protein 8-like [Source:MGI Symbol;Acc:MGI:1860606]	Akap8l	0.000347153	0.0176926	0.000418194	0.032176	0.590135	0.77887	0.459639	-0.760883	-0.360545	-1.12143	7.99	7.99	7.49	6.59	3.56	4.35	4.56	3.63	8.41	10.12	10.68	10.52	7.515	4.025	9.9325
515	ENSMUSG00000026270	calpain 10 [Source:MGI Symbol;Acc:MGI:1344392]	Capn10	0.000347153	0.0185619	0.000418194	0.0293366	0.602237	0.778376	0.468767	-0.731596	-0.361461	-1.09306	62.72	58.31	62.51	58.31	35.28	39.55	41.3	27.93	68.67	85.33	78.4	79.45	60.4625	36.015	77.9625
516	ENSMUSG00000027667	zinc finger protein 639 [Source:MGI Symbol;Acc:MGI:1915028]	Zfp639	0.000347153	0.00618908	0.0618754	0.00388365	0.508252	1.48222	0.753343	-0.976385	0.567764	-0.408621	123.39	125.46	115.47	124.92	52.56	63.63	73.44	57.06	76.68	79.11	96.12	76.86	122.31	61.6725	82.1925
517	ENSMUSG00000070866	zinc finger protein 804A [Source:MGI Symbol;Acc:MGI:2442949]	Zfp804a	0.000347153	1	0.000802778	0.00104951	0.995146	0.399225	0.397287	-0.00702043	-1.32473	-1.33175	0.02	0.06	0.02	0.02	0.02	0.02	0.02	0.04	1.2	1.56	1.42	2.14	0.03	0.025	1.58
518	ENSMUSG00000102555	RIKEN cDNA 6430511E19 gene [Source:MGI Symbol;Acc:MGI:2443259]	6430511E19Rik	0.000347153	0.00618908	0.00328625	0.0598499	0.661705	1.13692	0.752308	-0.59574	0.185135	-0.410605	0.96	0.83	0.75	0.85	0.15	0.28	0.24	0.22	0.72	0.55	0.7	0.53	0.8475	0.2225	0.625
519	ENSMUSG00000024027	glucagon-like peptide 1 receptor [Source:MGI Symbol;Acc:MGI:99571]	Glp1r	0.000348676	0.00869644	0.000604732	0.748796	1.10565	1.0175	1.125	0.144896	0.0250288	0.169925	0	0	0.05	0.02	0.12	0.14	0.14	0.1	0	0	0	0	0.0175	0.125	0
520	ENSMUSG00000028906	erythrocyte protein band 4.1 [Source:MGI Symbol;Acc:MGI:95401]	Epb4.1	0.000348676	0.168495	0.000479456	0.00288154	0.542733	0.469977	0.255072	-0.881684	-1.08934	-1.97102	244.26	259.38	251.46	298.62	119.88	151.2	177.84	121.14	468.18	613.08	659.7	505.62	263.43	142.515	561.645
521	ENSMUSG00000030849	fibroblast growth factor receptor 2 [Source:MGI Symbol;Acc:MGI:95523]	Fgfr2	0.000348676	1	0.00084683	0.00100213	1.0261	0.377215	0.387061	0.0371768	-1.40654	-1.36937	209.82	235.56	276.12	320.32	213.72	297.96	313.82	243.62	625.82	816.92	632.84	692.9	260.455	267.28	692.12
522	ENSMUSG00000027384	NADH dehydrogenase (ubiquinone) complex I, assembly factor 5 [Source:MGI Symbol;Acc:MGI:1916737]	Ndufaf5	0.000350963	0.0323299	0.00807012	0.000538068	0.766982	1.96995	1.51092	-0.382736	0.978162	0.595426	30.75	30.66	32.91	36.09	25.32	26.91	25.56	21.3	16.32	14.85	17.67	15.39	32.6025	24.7725	16.0575
523	ENSMUSG00000024302	dystrobrevin alpha [Source:MGI Symbol;Acc:MGI:106039]	Dtna	0.00035589	0.207152	0.000495632	0.00267297	0.61035	0.487885	0.297781	-0.71229	-1.03539	-1.74768	18.14	20.38	18.64	25.02	10.08	13.16	14.58	10.78	35.22	41.32	48.32	47.78	20.545	12.15	43.16
524	ENSMUSG00000037204	autophagy related 101 [Source:MGI Symbol;Acc:MGI:1915368]	Atg101	0.00035589	0.0193741	0.000427585	0.0274331	0.729	0.832914	0.607194	-0.456009	-0.263761	-0.71977	10.4	10.77	10.01	11.13	7.25	8.3	7.76	6.45	12.07	12.42	13.91	13.2	10.5775	7.44	12.9
525	ENSMUSG00000046523	potassium channel tetramerisation domain containing 4 [Source:MGI Symbol;Acc:MGI:1914766]	Kctd4	0.00035589	0.607606	0.000585452	0.00167862	0.806557	0.513036	0.413793	-0.310151	-0.962868	-1.27302	0.56	0.56	0.48	0.5	0.26	0.25	0.18	0.23	2.32	2.22	1.39	1.96	0.525	0.23	1.9725
526	ENSMUSG00000104501	predicted gene, 37736 [Source:MGI Symbol;Acc:MGI:5610964]	Gm37736	0.00035589	0.77412	0.00061077	0.00154574	0.924893	0.687316	0.635693	-0.112642	-0.540955	-0.653597	0.2	0.26	0.07	0.13	0.03	0.1	0.07	0.11	0.78	0.79	0.68	0.53	0.165	0.0775	0.695
527	ENSMUSG00000107118		RP23-189N6.2	0.00035589	0.00618908	0.00356715	0.0550062	0.852883	1.05672	0.901261	-0.229581	0.0795968	-0.149984	0.26	0.25	0.24	0.28	0.06	0.08	0.09	0.06	0.15	0.22	0.22	0.17	0.2575	0.0725	0.19
528	ENSMUSG00000032122	solute carrier family 37 (glycerol-3-phosphate transporter), member 2 [Source:MGI Symbol;Acc:MGI:1929693]	Slc37a2	0.000357468	0.0743943	0.0036753	0.000575079	0.716078	4.35776	3.1205	-0.481812	2.12359	1.64178	7.41	7.02	7.71	8.94	4.41	6.57	6.09	4.05	0.63	0.72	1.47	1.23	7.77	5.28	1.0125
529	ENSMUSG00000040865	INO80 complex subunit D [Source:MGI Symbol;Acc:MGI:3027003]	Ino80d	0.000357468	0.814345	0.000638831	0.00146961	0.857463	0.495785	0.425117	-0.221854	-1.01221	-1.23407	23.52	25.34	19.6	25.76	14.14	24.43	24.22	17.43	42.7	50.12	50.61	50.68	23.555	20.055	48.5275
530	ENSMUSG00000047037	non imprinted in Prader-Willi/Angelman syndrome 1 homolog (human) [Source:MGI Symbol;Acc:MGI:2442058]	Nipa1	0.000357468	0.0719611	0.000443361	0.00484754	0.761031	0.712577	0.542293	-0.393973	-0.488883	-0.882856	4.9	4.9	5.74	6.07	3.69	4.27	4.01	3.52	7.73	8.18	7.26	8.77	5.4025	3.8725	7.985
531	ENSMUSG00000060591	interferon induced transmembrane protein 2 [Source:MGI Symbol;Acc:MGI:1933382]	Ifitm2	0.000358566	0.421921	0.000556335	0.00199449	1.17579	3.07565	3.61632	0.233632	1.62089	1.85452	28.05	24.38	26.36	30.64	33.54	33.68	33.09	29.06	5.89	4.77	14.96	7.26	27.3575	32.3425	8.22
532	ENSMUSG00000035629	RIKEN cDNA 1700021K19 gene [Source:MGI Symbol;Acc:MGI:1915160]	1700021K19Rik	0.000360535	1	0.00080005	0.00113253	0.9569	0.344495	0.329648	-0.0635595	-1.53744	-1.601	53.55	58.68	55.26	81.18	45.99	68.94	71.1	51.75	160.74	194.94	160.47	213.3	62.1675	59.445	182.363
533	ENSMUSG00000052581	leucine rich repeat transmembrane neuronal 4 [Source:MGI Symbol;Acc:MGI:2389180]	Lrrtm4	0.000362811	0.0418962	0.000432525	0.00790962	0.57839	0.649243	0.375516	-0.789886	-0.623169	-1.41305	8.32	8.48	6.72	10.24	3.12	5.28	5.44	4	13.6	14.72	13.52	12.32	8.44	4.46	13.54
534	ENSMUSG00000103749	protocadherin gamma subfamily B, 5 [Source:MGI Symbol;Acc:MGI:1935196]	Pcdhgb5	0.000363349	0.578032	0.000586433	0.00176063	0.829764	0.555291	0.460761	-0.269226	-0.848683	-1.11791	3.12	3.5	3.56	4.5	2.2	3.4	3.06	2.84	6.64	7	8.42	7.58	3.67	2.875	7.41
535	ENSMUSG00000007872	inhibitor of DNA binding 3 [Source:MGI Symbol;Acc:MGI:96398]	Id3	0.000363396	0.610784	0.000594251	0.00171905	0.803715	0.509817	0.409748	-0.315244	-0.971947	-1.28719	194.07	190.11	212.82	184.44	157.92	171.78	178.89	118.68	350.55	352.26	450.12	383.7	195.36	156.817	384.158
536	ENSMUSG00000027546	ATPase, class II, type 9A [Source:MGI Symbol;Acc:MGI:1330826]	Atp9a	0.000363396	1	0.000843655	0.00109789	0.993373	0.210174	0.208781	-0.00959184	-2.25034	-2.25994	66.33	69.63	71.61	87.23	59.95	87.01	80.96	64.9	361.68	373.23	255.64	427.13	73.7	73.205	354.42
537	ENSMUSG00000093989	ribonuclease, RNase K [Source:MGI Symbol;Acc:MGI:106369]	Rnasek	0.000368906	0.852549	0.000668976	0.0014794	0.907668	0.590198	0.535704	-0.139764	-0.760729	-0.900493	92.16	94.92	97.41	107.58	83.25	101.67	98.31	72.27	175.44	178.11	160.05	153.48	98.0175	88.875	166.77
538	ENSMUSG00000026147	collagen, type IX, alpha 1 [Source:MGI Symbol;Acc:MGI:88465]	Col9a1	0.00037	1	0.000752979	0.00123599	0.643805	0.144825	0.0932393	-0.635304	-2.78761	-3.42292	3	3.16	4.64	3.28	1.64	2	2.28	1.72	32.08	33.12	19.72	35.92	3.52	1.91	30.21
539	ENSMUSG00000062380	tubulin, beta 3 class III [Source:MGI Symbol;Acc:MGI:107813]	Tubb3	0.00037	0.367324	0.000556483	0.002174	0.56509	0.39468	0.22303	-0.823447	-1.34124	-2.16469	4.63	5.19	5.32	4.75	1.96	2.97	2.71	1.86	12.89	16.75	16	10.89	4.9725	2.375	14.1325
540	ENSMUSG00000090439	predicted gene, 17455 [Source:MGI Symbol;Acc:MGI:4937089]	Gm17455	0.00037	1	0.000802778	0.0011849	0.987923	0.715026	0.70639	-0.0175299	-0.483933	-0.501463	0.09	0	0.05	0	0.04	0	0.05	0	0.5	0.33	0.41	0.55	0.035	0.0225	0.4475
541	ENSMUSG00000006378	glycine C-acetyltransferase (2-amino-3-ketobutyrate-coenzyme A ligase) [Source:MGI Symbol;Acc:MGI:1349389]	Gcat	0.000370863	0.812921	0.00129271	0.0008239	0.901873	3.58842	3.2363	-0.149004	1.84335	1.69434	27.06	28.14	27.06	29.61	25.71	27.45	28.2	19.14	5.7	5.58	11.34	5.67	27.9675	25.125	7.0725
542	ENSMUSG00000034235	ubiquitin specific peptidase 54 [Source:MGI Symbol;Acc:MGI:1926037]	Usp54	0.000370863	0.436766	0.000577324	0.00204195	0.685764	0.449649	0.308353	-0.544216	-1.15313	-1.69735	17.45	19.25	20.8	24.9	10.55	15.05	18.35	11.3	38.1	52.8	47.25	50	20.6	13.8125	47.0375
543	ENSMUSG00000019194	sodium channel, voltage-gated, type I, beta [Source:MGI Symbol;Acc:MGI:98247]	Scn1b	0.00037476	0.0303816	0.000439377	0.0122685	1.67149	3.37917	5.64826	0.741137	1.75667	2.49781	21.45	22.77	26.79	27.21	39.33	46.68	43.02	37.83	0.9	1.26	12.18	11.91	24.555	41.715	6.5625
544	ENSMUSG00000024862	kinesin light chain 2 [Source:MGI Symbol;Acc:MGI:107953]	Klc2	0.000375345	0.0587072	0.000457403	0.00611006	0.656458	0.65993	0.433217	-0.607224	-0.599615	-1.20684	51.66	62.91	50.58	58.77	31.32	43.29	44.37	26.64	79.74	87.75	86.94	86.94	55.98	36.405	85.3425
545	ENSMUSG00000021290	RIKEN cDNA 2010107E04 gene [Source:MGI Symbol;Acc:MGI:1917507]	2010107E04Rik	0.000378403	0.0151789	0.0616673	0.000617826	0.732263	1.6902	1.23767	-0.449566	0.757194	0.307628	243.95	231.59	246.27	258.85	177.1	184.23	192.78	162.92	134.75	129.79	165.69	148.34	245.165	179.257	144.643
546	ENSMUSG00000046982	teashirt zinc finger family member 1 [Source:MGI Symbol;Acc:MGI:1346031]	Tshz1	0.000380025	0.993895	0.000730779	0.00137731	0.834831	0.375649	0.313603	-0.260444	-1.41254	-1.67299	11.38	13.66	12.78	16.06	8.58	12.88	13.4	9.46	35.92	42.34	29.84	41.98	13.47	11.08	37.52
547	ENSMUSG00000020212	transformed mouse 3T3 cell double minute 1 [Source:MGI Symbol;Acc:MGI:96951]	Mdm1	0.000381049	0.00873845	0.708185	0.00083041	0.483019	2.51582	1.21519	-1.04985	1.33103	0.281182	13.44	14.52	16.2	15.44	6.28	6.44	9.16	4.84	5.52	5.64	6.2	3.92	14.9	6.68	5.32
548	ENSMUSG00000023764	Sfi1 homolog, spindle assembly associated (yeast) [Source:MGI Symbol;Acc:MGI:1926137]	Sfi1	0.000381049	0.00747185	0.00101311	1	0.478209	1.02769	0.49145	-1.06429	0.0394013	-1.02488	141.6	126.8	114	118.4	45.6	65.4	62.2	64.2	113.6	126.4	129.4	117.8	125.2	59.35	121.8
549	ENSMUSG00000030677	kinesin family member 22 [Source:MGI Symbol;Acc:MGI:109233]	Kif22	0.000381049	0.0525605	0.00549704	0.000592887	0.686707	4.05356	2.78361	-0.542232	2.01919	1.47696	24.43	27	26.81	30.53	17.01	20.12	22.75	13.56	6.85	7.32	5.07	4.58	27.1925	18.36	5.955
550	ENSMUSG00000031284	p21 protein (Cdc42/Rac)-activated kinase 3 [Source:MGI Symbol;Acc:MGI:1339656]	Pak3	0.000381049	0.751917	0.000652704	0.00165249	0.540997	0.273557	0.147994	-0.886307	-1.87009	-2.75639	54.5	56.1	58.7	69.4	27.9	36.4	35.8	27.2	216.5	271.9	161.3	233.5	59.675	31.825	220.8
551	ENSMUSG00000038491	cyclin-dependent kinase 19, opposite strand [Source:MGI Symbol;Acc:MGI:1914837]	Cdk19os	0.000381049	0.706817	0.000638831	0.00170649	0.876543	0.597052	0.523342	-0.190103	-0.744072	-0.934175	0.26	0.24	0.22	0.14	0.06	0	0.2	0	1.12	1.24	1.04	0.74	0.215	0.065	1.035
552	ENSMUSG00000039278	proprotein convertase subtilisin/kexin type 1 inhibitor [Source:MGI Symbol;Acc:MGI:1353431]	Pcsk1n	0.000381049	1	0.000787565	0.00126984	0.894253	0.350044	0.313028	-0.161245	-1.51439	-1.67564	9.51	10.9	10.39	8.7	8.19	10.63	8.35	7.73	25.12	29.05	28.61	37.49	9.875	8.725	30.0675
553	ENSMUSG00000054499	death effector domain-containing DNA binding protein 2 [Source:MGI Symbol;Acc:MGI:1914629]	Dedd2	0.000381049	0.130456	0.000502769	0.00376897	0.761938	0.661025	0.50366	-0.392255	-0.597224	-0.989479	2.83	2.47	2.59	2.56	1.71	2.15	1.83	1.32	3.78	4.6	5.01	4.47	2.6125	1.7525	4.465
554	ENSMUSG00000057948	unc-13 homolog D (C. elegans) [Source:MGI Symbol;Acc:MGI:1917700]	Unc13d	0.000381049	0.0180376	0.032258	0.000592887	0.635428	2.54372	1.61635	-0.654198	1.34694	0.692739	77.49	67.14	72.72	60.57	39.24	43.02	50.67	42.21	27.45	20.16	29.7	29.52	69.48	43.785	26.7075
555	ENSMUSG00000059316	solute carrier family 27 (fatty acid transporter), member 4 [Source:MGI Symbol;Acc:MGI:1347347]	Slc27a4	0.000381049	0.537169	0.000604732	0.00192721	0.754431	0.479826	0.361996	-0.406538	-1.05942	-1.46596	19.26	21.62	22.2	25.44	13.88	19.22	19.32	13.38	47.46	52.48	38.38	50.5	22.13	16.45	47.205
556	ENSMUSG00000062257	opioid binding protein/cell adhesion molecule-like [Source:MGI Symbol;Acc:MGI:97397]	Opcml	0.000381049	1	0.000764736	0.0012867	0.552347	0.130737	0.0722124	-0.856354	-2.93526	-3.79161	20.96	21.44	19.2	23.04	7.76	12.4	12.08	12.72	191.2	191.2	108.56	183.04	21.16	11.24	168.5
557	ENSMUSG00000095217	histone cluster 1, H2bn [Source:MGI Symbol;Acc:MGI:2448407]	Hist1h2bn	0.000381049	0.0250617	0.0146596	0.000578254	0.619025	3.58296	2.21794	-0.691931	1.84115	1.14922	410.91	429.07	467.83	481.64	274.06	317.57	305.51	209.05	153.95	169.59	74.44	98.57	447.363	276.548	124.138
558	ENSMUSG00000043993	RIKEN cDNA 2900052L18 gene [Source:MGI Symbol;Acc:MGI:1924085]	2900052L18Rik	0.000382772	0.00618908	0.00498108	0.0380645	0.438804	1.29133	0.566642	-1.18835	0.368861	-0.81949	3.1	3.95	3.59	3.09	0.85	1.19	1.02	0.72	2.15	2.48	2.89	2.21	3.4325	0.945	2.4325
559	ENSMUSG00000038437	myeloid/lymphoid or mixed-lineage leukemia (trithorax homolog, Drosophila); translocated to, 6 [Source:MGI Symbol;Acc:MGI:1935145]	Mllt6	0.000384558	0.926145	0.000728002	0.00148738	0.841609	0.426403	0.358865	-0.248777	-1.22971	-1.47849	27.66	32.34	34.92	34.8	19.56	35.16	32.34	21.48	65.28	80.76	87.66	75.9	32.43	27.135	77.4
560	ENSMUSG00000039461	T cell leukemia translocation altered gene [Source:MGI Symbol;Acc:MGI:1918829]	Tcta	0.000384811	0.0693641	0.000479456	0.00553936	0.733371	0.698191	0.512033	-0.447385	-0.518307	-0.965692	33.87	27.63	28.5	29.88	22.17	23.34	21.72	19.62	43.02	40.11	48.9	41.4	29.97	21.7125	43.3575
561	ENSMUSG00000074403	histone cluster 2, H3b [Source:MGI Symbol;Acc:MGI:2448351]	Hist2h3b	0.000385127	0.0308014	0.0102004	0.000587203	0.648961	3.53923	2.29683	-0.623795	1.82344	1.19964	772.02	832.42	879.5	778.88	555.2	607.92	587.24	365.68	252.75	291.77	158.7	215.81	815.705	529.01	229.757
562	ENSMUSG00000049225	pyruvate dehyrogenase phosphatase catalytic subunit 1 [Source:MGI Symbol;Acc:MGI:2685870]	Pdp1	0.000385529	0.992137	0.000740051	0.00142568	0.880806	0.458676	0.404004	-0.183104	-1.12445	-1.30756	8.22	6.54	8.22	8.76	5.94	7.86	7.8	5.88	18.24	19.86	15	20.82	7.935	6.87	18.48
563	ENSMUSG00000038831	Ral GEF with PH domain and SH3 binding motif 1 [Source:MGI Symbol;Acc:MGI:1922008]	Ralgps1	0.000386832	1	0.000783469	0.00132525	0.824017	0.277095	0.228331	-0.279254	-1.85155	-2.1308	29.28	30.54	31.32	35.1	20.22	28.26	30.54	24.3	112.98	147.6	92.94	112.5	31.56	25.83	116.505
564	ENSMUSG00000051344	pleckstrin homology domain containing, family M, member 3 [Source:MGI Symbol;Acc:MGI:2443627]	Plekhm3	0.000386832	0.993895	0.000740051	0.00142568	0.869902	0.432849	0.376536	-0.201075	-1.20806	-1.40914	6.42	7.8	8.4	12.12	4.62	8.16	10.14	6.78	20.88	21.18	20.46	22.98	8.685	7.425	21.375
565	ENSMUSG00000095865	predicted gene 13237 [Source:MGI Symbol;Acc:MGI:3649924]	Gm13237	0.000388927	0.125497	0.00300638	0.000651041	0.738014	5.37171	3.9644	-0.43828	2.42538	1.9871	37.33	38.99	44.74	42.43	26.05	33.46	37.91	22.19	6.37	8.07	7.97	4.77	40.8725	29.9025	6.795
566	ENSMUSG00000029461	family with sequence similarity 168, member A [Source:MGI Symbol;Acc:MGI:2442372]	Fam168a	0.000390497	0.951831	0.000736697	0.00148738	0.879695	0.481996	0.42401	-0.184925	-1.05291	-1.23783	29.2	33.94	34.5	42.66	24.04	34.36	37.34	27.2	64.94	79.14	71.4	79.9	35.075	30.735	73.845
567	ENSMUSG00000019989	ectonucleotide pyrophosphatase/phosphodiesterase 3 [Source:MGI Symbol;Acc:MGI:2143702]	Enpp3	0.000391197	0.00953462	0.446603	0.000777633	0.72583	1.5098	1.09586	-0.462297	0.594361	0.132064	0.67	0.7	0.66	0.9	0.24	0.22	0.35	0.22	0.2	0.18	0.15	0.06	0.7325	0.2575	0.1475
568	ENSMUSG00000026786	amyloid beta (A4) precursor protein-binding, family B, member 1 interacting protein [Source:MGI Symbol;Acc:MGI:1861354]	Apbb1ip	0.000392781	0.0665871	0.000485331	0.00592223	1.43956	3.25	4.67857	0.525628	1.70044	2.22607	2.4	1.96	2.92	3.28	3.84	4.56	5.12	3.44	0.04	0.12	0.32	0	2.64	4.24	0.12
569	ENSMUSG00000050315	synaptopodin 2 [Source:MGI Symbol;Acc:MGI:2153070]	Synpo2	0.000392781	1	0.000993252	0.00110239	1.26505	0.102007	0.129045	0.339198	-3.29326	-2.95406	2.24	2.52	3.36	3.99	3.57	4.27	4.76	3.78	30.73	51.87	34.93	36.4	3.0275	4.095	38.4825
570	ENSMUSG00000058230	Rho GTPase activating protein 35 [Source:MGI Symbol;Acc:MGI:1929494]	Arhgap35	0.000392781	1	0.000899367	0.0011876	0.980626	0.31534	0.30923	-0.0282244	-1.66502	-1.69325	53.46	69.15	64.29	98.67	51.06	79.02	88.74	61.14	231.15	259.29	181.95	241.89	71.3925	69.99	228.57
571	ENSMUSG00000044600	small integral membrane protein 7 [Source:MGI Symbol;Acc:MGI:1914068]	Smim7	0.000394136	0.00658992	0.0657133	0.00449385	0.729159	1.21667	0.887144	-0.455695	0.282935	-0.17276	115.62	107.88	119.67	116.94	81.63	82.86	87.66	82.26	88.47	93	98.43	97.56	115.028	83.6025	94.365
572	ENSMUSG00000054999	N-acetylated alpha-linked acidic dipeptidase-like 1 [Source:MGI Symbol;Acc:MGI:2685810]	Naaladl1	0.000394136	0.00869644	1	0.00102639	0.762393	1.33867	1.02059	-0.391393	0.420803	0.0294104	0.53	0.54	0.37	0.41	0.08	0.12	0.13	0.13	0.12	0.1	0.04	0.11	0.4625	0.115	0.0925
573	ENSMUSG00000044737	kallikrein related-peptidase 14 [Source:MGI Symbol;Acc:MGI:2447564]	Klk14	0.000395465	0.00869644	0.000763508	0.965037	1.94788	1.09746	2.13771	0.961902	0.134165	1.09607	0.15	0.26	0.34	0.43	1.51	1.48	1.93	1.17	0.29	0.16	0.17	0.1	0.295	1.5225	0.18
574	ENSMUSG00000097750	predicted gene 4673 [Source:MGI Symbol;Acc:MGI:3782854]	Gm4673	0.000395465	0.00960637	0.00061077	0.429544	0.682033	0.925602	0.631291	-0.552086	-0.111537	-0.663623	1.15	1.12	1.23	0.96	0.37	0.5	0.5	0.4	1.11	1.21	1.47	1.35	1.115	0.4425	1.285
575	ENSMUSG00000103164	predicted gene, 38150 [Source:MGI Symbol;Acc:MGI:5611378]	Gm38150	0.000395465	0.00663195	0.189609	0.00283419	0.759013	1.21709	0.923788	-0.397803	0.283436	-0.114367	0.31	0.26	0.34	0.36	0	0	0	0	0.1	0	0.08	0.15	0.3175	0	0.0825
576	ENSMUSG00000044641	par-6 family cell polarity regulator beta [Source:MGI Symbol;Acc:MGI:2135605]	Pard6b	0.00039789	0.448903	0.00061077	0.00217611	0.906445	0.733232	0.664634	-0.141709	-0.447659	-0.589368	0.2	0.19	0.2	0.22	0.06	0.07	0.13	0.1	0.58	0.71	0.78	0.49	0.2025	0.09	0.64
577	ENSMUSG00000024844	barrier to autointegration factor 1 [Source:MGI Symbol;Acc:MGI:1346330]	Banf1	0.000399177	0.0726039	0.00443739	0.000635237	0.784532	2.31567	1.81672	-0.350096	1.21143	0.861335	279.1	292.88	306.84	311.14	241.44	247.48	263.34	180.44	123.74	122.14	131.38	134.34	297.49	233.175	127.9
578	ENSMUSG00000053693	microtubule associated serine/threonine kinase 1 [Source:MGI Symbol;Acc:MGI:1861901]	Mast1	0.000399177	0.411495	0.000605549	0.00228188	0.597387	0.40345	0.241016	-0.743262	-1.30954	-2.0528	4.5	3.54	2.16	2.64	1.38	1.2	2.52	0.96	7.98	11.46	9.42	8.88	3.21	1.515	9.435
579	ENSMUSG00000096210	H1 histone family, member 0 [Source:MGI Symbol;Acc:MGI:95893]	H1f0	0.000399177	0.0113908	0.208222	0.000724131	0.618289	2.04498	1.26439	-0.693648	1.03209	0.338442	104.14	107.55	110.79	107.67	65.48	73.33	72.03	53.59	42.86	45.16	58.66	61.62	107.537	66.1075	52.075
580	ENSMUSG00000037979	coiled-coil domain containing 92 [Source:MGI Symbol;Acc:MGI:106485]	Ccdc92	0.000401085	0.906556	0.000740051	0.00156009	0.843023	0.44026	0.371149	-0.246356	-1.18357	-1.42993	8.19	10.53	9.21	16.23	6.6	10.95	10.95	8.1	25.14	27.12	25.5	27.63	11.04	9.15	26.3475
581	ENSMUSG00000096768	erythroid differentiation regulator 1 [Source:MGI Symbol;Acc:MGI:2384747]	Erdr1	0.000406843	0.00927066	0.643679	0.000869191	0.290963	6.17708	1.7973	-1.78109	2.62692	0.845834	127.84	145	143.24	129.68	30.2	37.32	59.88	28.56	1.16	1.12	41.2	41.52	136.44	38.99	21.25
582	ENSMUSG00000079470	UTP14, U3 small nucleolar ribonucleoprotein, homolog B (yeast) [Source:MGI Symbol;Acc:MGI:2445092]	Utp14b	0.000408576	0.515621	0.000638831	0.00212252	0.769202	0.506031	0.38924	-0.378566	-0.982702	-1.36127	10.26	13.12	10.16	15.32	6.94	10.32	11.8	7.6	25.64	24.74	22.62	27.46	12.215	9.165	25.115
583	ENSMUSG00000038206	F-box protein 8 [Source:MGI Symbol;Acc:MGI:1354696]	Fbxo8	0.000408853	0.0797941	0.000508213	0.00544819	0.731705	0.686702	0.502463	-0.450667	-0.542245	-0.992912	20.13	19.17	21.09	24.84	15.21	15.12	17.25	13.71	30.99	30.81	29.16	34.98	21.3075	15.3225	31.485
584	ENSMUSG00000017652	CD40 antigen [Source:MGI Symbol;Acc:MGI:88336]	Cd40	0.000409311	0.0202609	0.000495632	0.0332462	1.65243	1.89556	3.13229	0.724592	0.922625	1.64722	5.04	3.22	4.2	5.32	7.49	7.56	9.45	7.49	1.82	1.33	1.89	2.45	4.445	7.9975	1.8725
585	ENSMUSG00000025574	thymidine kinase 1 [Source:MGI Symbol;Acc:MGI:98763]	Tk1	0.000409311	0.0443144	0.00730118	0.000629511	0.627265	6.35154	3.9841	-0.672853	2.66711	1.99425	225.82	245.35	248.92	266.56	138.39	181.72	199.08	98.21	44.17	38.78	38.15	30.87	246.662	154.35	37.9925
586	ENSMUSG00000068206	protein interacting with C kinase 1 [Source:MGI Symbol;Acc:MGI:894645]	Pick1	0.000409311	0.00869644	0.000740051	0.81822	0.531586	0.941166	0.500311	-0.911625	-0.0874788	-0.999104	111.36	109.2	101.76	97.92	47.76	61.8	63.72	48.24	102.84	115.8	123.24	104.88	105.06	55.38	111.69
587	ENSMUSG00000090952	predicted gene, 17251 [Source:MGI Symbol;Acc:MGI:4936885]	Gm17251	0.000409311	0.0699624	0.000503592	0.00601958	0.660032	0.648187	0.427824	-0.599392	-0.625518	-1.22491	4.19	3.56	3.37	3.47	1.97	1.9	2.54	1.86	5.49	7.36	5.76	6.07	3.6475	2.0675	6.17
588	ENSMUSG00000046618	olfactomedin-like 2A [Source:MGI Symbol;Acc:MGI:2444741]	Olfml2a	0.000409465	0.0180376	0.000503592	0.0470446	1.3189	1.2543	1.6543	0.399337	0.326888	0.726225	1.21	1.33	1.4	1.53	1.99	2.24	2.14	2.12	0.61	0.84	1.18	0.92	1.3675	2.1225	0.8875
589	ENSMUSG00000074676	forkhead box S1 [Source:MGI Symbol;Acc:MGI:95546]	Foxs1	0.000409465	0.00869644	0.000907912	1	1.29439	1.00706	1.30353	0.372275	0.010148	0.382423	0.08	0.06	0.08	0.06	0.43	0.38	0.3	0.43	0.03	0.03	0.04	0.15	0.07	0.385	0.0625
590	ENSMUSG00000106224		RP24-404P10.2	0.000409465	0.00663195	0.369305	0.00227499	0.763072	1.23139	0.939638	-0.390109	0.300286	-0.0898233	0.45	0.52	0.55	0.6	0.22	0.18	0.15	0.12	0.3	0.21	0.26	0.2	0.53	0.1675	0.2425
591	ENSMUSG00000031217	ephrin B1 [Source:MGI Symbol;Acc:MGI:102708]	Efnb1	0.000411935	0.249257	0.000585452	0.00297677	0.752465	0.58885	0.443089	-0.410303	-0.764027	-1.17433	8.86	9.18	8.22	10.3	5.32	7.48	8.36	5.36	15.34	18.46	15.4	15.68	9.14	6.63	16.22
592	ENSMUSG00000102672	predicted gene, 37105 [Source:MGI Symbol;Acc:MGI:5610333]	Gm37105	0.0004126	0.0174775	0.00050952	0.0523544	0.670578	0.831832	0.557808	-0.576524	-0.265636	-0.84216	1.85	1.77	1.57	1.89	0.5	1.06	0.92	0.95	2.58	2.24	2.38	2.12	1.77	0.8575	2.33
593	ENSMUSG00000027115	kinesin family member 18A [Source:MGI Symbol;Acc:MGI:2446977]	Kif18a	0.00041286	0.018837	0.0351576	0.000651041	0.530014	4.56608	2.42009	-0.915897	2.19096	1.27506	47.7	57.54	49.44	65.88	27	27.66	37.02	23.34	13.08	11.82	10.32	9.96	55.14	28.755	11.295
594	ENSMUSG00000019856	family with sequence similarity 184, member A [Source:MGI Symbol;Acc:MGI:1923156]	Fam184a	0.000416085	0.549368	0.000668495	0.00212252	0.66975	0.408696	0.273724	-0.578305	-1.2909	-1.86921	20	23.6	17.44	21.44	9.68	12.48	18.64	13.12	45.76	52.72	63.44	45.68	20.62	13.48	51.9
595	ENSMUSG00000027635	DSN1, MIND kinetochore complex component, homolog (S. cerevisiae) [Source:MGI Symbol;Acc:MGI:1914184]	Dsn1	0.000416085	0.00869644	1	0.00134364	0.472274	2.02523	0.956465	-1.0823	1.01809	-0.0642161	72.6	82.08	72.72	78.42	28.74	35.34	43.44	34.8	26.04	38.88	43.02	41.04	76.455	35.58	37.245
596	ENSMUSG00000044519	zinc finger protein 488 [Source:MGI Symbol;Acc:MGI:2686052]	Zfp488	0.000416085	0.314435	0.000605549	0.00270614	0.480363	0.379238	0.182172	-1.0578	-1.39882	-2.45663	11.32	13.4	9.42	12.53	3.66	6.25	5.27	5.16	37.42	37.34	24.16	30.69	11.6675	5.085	32.4025
597	ENSMUSG00000049612	oligodendrocyte myelin glycoprotein [Source:MGI Symbol;Acc:MGI:106586]	Omg	0.000416085	0.0123912	0.000581094	0.183308	0.475832	0.833184	0.396456	-1.07147	-0.263293	-1.33477	9.89	10.51	10.03	12.12	4.02	4.97	4.98	4.18	12.11	11.65	15.4	12.71	10.6375	4.5375	12.9675
598	ENSMUSG00000103081	protocadherin gamma subfamily B, 8 [Source:MGI Symbol;Acc:MGI:1935200]	Pcdhgb8	0.000416085	0.130939	0.00055307	0.00422156	0.869436	0.784633	0.682189	-0.201848	-0.34991	-0.551757	0.74	0.66	0.58	0.76	0.35	0.44	0.57	0.5	1.09	1.03	1.25	1.22	0.685	0.465	1.1475
599	ENSMUSG00000001062	VPS9 domain containing 1 [Source:MGI Symbol;Acc:MGI:1914143]	Vps9d1	0.000416932	0.0207448	0.000503592	0.0315511	0.505839	0.730912	0.369724	-0.98325	-0.45223	-1.43548	83.85	89.83	80.08	84.76	37.7	47.84	44.33	39.39	100.36	104.78	125.45	134.03	84.63	42.315	116.155
600	ENSMUSG00000075284	WAS/WASL interacting protein family, member 1 [Source:MGI Symbol;Acc:MGI:2178801]	Wipf1	0.000417894	1	0.000930152	0.0012867	0.946975	0.311142	0.294643	-0.0786019	-1.68436	-1.76296	22.75	21.35	25.41	28.14	20.09	26.39	26.81	18.97	85.4	94.85	60.55	81.9	24.4125	23.065	80.675
601	ENSMUSG00000013419	zinc finger protein 651 [Source:MGI Symbol;Acc:MGI:2670992]	Zfp651	0.000417959	0.724678	0.000719253	0.00189701	0.800384	0.478421	0.38292	-0.321236	-1.06365	-1.38488	4.93	5.49	5.44	6.19	3.46	4.54	5.16	3.69	10.14	12.38	13.29	14.64	5.5125	4.2125	12.6125
602	ENSMUSG00000032905	autophagy related 12 [Source:MGI Symbol;Acc:MGI:1914776]	Atg12	0.000419912	0.0197466	0.00050952	0.0373399	0.700142	0.826612	0.578746	-0.51428	-0.274718	-0.788998	12.96	12.69	12.2	14.31	8.09	9.75	9.06	8.42	15.05	14.83	16.91	17.15	13.04	8.83	15.985
603	ENSMUSG00000101462	predicted gene 3052 [Source:MGI Symbol;Acc:MGI:3781230]	Gm3052	0.000419912	0.0920304	0.000532276	0.00517508	0.687583	0.640719	0.440547	-0.540393	-0.642237	-1.18263	3	3.06	2.22	2.7	1.04	2.24	1.8	1.22	5.14	4.78	5.14	4.32	2.745	1.575	4.845
604	ENSMUSG00000050856	ATP synthase, H+ transporting, mitochondrial F1F0 complex, subunit E [Source:MGI Symbol;Acc:MGI:106636]	Atp5k	0.000421612	0.017096	0.0540983	0.000674338	0.763227	1.59273	1.21562	-0.389815	0.671504	0.281689	647.58	630.81	703.89	622.68	486.63	504.6	540.36	455.64	398.25	390.09	448.2	397.5	651.24	496.808	408.51
605	ENSMUSG00000023015	Rac GTPase-activating protein 1 [Source:MGI Symbol;Acc:MGI:1349423]	Racgap1	0.000422024	0.0207448	0.0267365	0.000651305	0.567036	4.0417	2.29179	-0.818489	2.01496	1.19647	710.36	776.02	768.88	933.52	413.7	498.4	549.78	344.54	228.9	240.24	188.44	128.38	797.195	451.605	196.49
606	ENSMUSG00000035722	ATP-binding cassette, sub-family A (ABC1), member 7 [Source:MGI Symbol;Acc:MGI:1351646]	Abca7	0.000422024	1	0.000945906	0.00128763	0.964544	0.376142	0.362806	-0.0520815	-1.41065	-1.46273	6.03	6.75	6.42	7.26	4.5	7.47	8.4	5.01	17.91	19.26	16.62	23.19	6.615	6.345	19.245
607	ENSMUSG00000036885	Rho guanine nucleotide exchange factor (GEF) 26 [Source:MGI Symbol;Acc:MGI:1918053]	Arhgef26	0.000422527	0.812921	0.000740051	0.00177792	0.7508	0.387239	0.290739	-0.4135	-1.3687	-1.7822	47.22	51.3	45.18	71.16	31.26	47.7	45.48	35.88	108.9	153.24	147	152.04	53.715	40.08	140.295
608	ENSMUSG00000037235	Max dimerization protein 4 [Source:MGI Symbol;Acc:MGI:104991]	Mxd4	0.000424067	0.171929	0.000578782	0.00377963	0.706766	0.591382	0.417969	-0.500695	-0.757839	-1.25853	93.92	91.24	109.6	108.56	62	89.6	77.04	55.24	152.56	180.44	187.72	164.04	100.83	70.97	171.19
609	ENSMUSG00000098243	predicted gene 4258 [Source:MGI Symbol;Acc:MGI:3782435]	Gm4258	0.000424067	0.00869644	0.00108725	1	0.378796	1.01995	0.386352	-1.40051	0.0284949	-1.37201	8.52	10.06	7.52	8.76	2.1	3.32	3.6	1.7	8.66	9.6	8.02	7.82	8.715	2.68	8.525
610	ENSMUSG00000045215	additional sex combs like 3 (Drosophila) [Source:MGI Symbol;Acc:MGI:2685175]	Asxl3	0.000426109	0.812921	0.000752979	0.00174333	0.838957	0.47626	0.399562	-0.253331	-1.07018	-1.32351	0.45	0.54	0.57	0.96	0.24	0.51	0.48	0.24	2.64	2.94	1.95	2.16	0.63	0.3675	2.4225
611	ENSMUSG00000018770	ATP synthase, H+ transporting, mitochondrial F0 complex, subunit C3 (subunit 9) [Source:MGI Symbol;Acc:MGI:2442035]	Atp5g3	0.000426254	0.029712	0.0134785	0.000651041	0.699031	2.45266	1.71448	-0.516572	1.29434	0.777773	1863.3	1855.3	1931.35	2203.5	1324.15	1497.05	1532	1135.4	758.75	708.65	977.95	754.3	1963.36	1372.15	799.913
612	ENSMUSG00000025271	6-phosphofructo-2-kinase/fructose-2,6-biphosphatase 1 [Source:MGI Symbol;Acc:MGI:107816]	Pfkfb1	0.000426254	0.0797941	0.00459333	0.000675743	0.740108	3.27128	2.4211	-0.434192	1.70985	1.27566	8.19	9.8	6.86	8.05	6.16	6.93	5.04	5.18	1.96	1.82	2.03	1.47	8.225	5.8275	1.82
613	ENSMUSG00000030199	ets variant 6 [Source:MGI Symbol;Acc:MGI:109336]	Etv6	0.000426254	1	0.00124837	0.00107704	1.08678	0.476174	0.517496	0.12006	-1.07044	-0.95038	31.65	32.6	32.15	35	27.15	40.2	45.2	30.6	69.95	73.8	63.45	73.15	32.85	35.7875	70.0875
614	ENSMUSG00000031028	tubby candidate gene [Source:MGI Symbol;Acc:MGI:2651573]	Tub	0.000426254	0.707852	0.000728058	0.00195794	0.639685	0.342719	0.219232	-0.644566	-1.5449	-2.18947	9.09	12.06	11.22	13.17	4.92	7.98	10.23	4.56	34.65	41.13	26.46	38.31	11.385	6.9225	35.1375
615	ENSMUSG00000061436	homeodomain interacting protein kinase 2 [Source:MGI Symbol;Acc:MGI:1314872]	Hipk2	0.000426254	1	0.00100974	0.00123599	1.00703	0.193537	0.194897	0.0101086	-2.36932	-2.35921	88.9	114.94	91.63	158.48	70.49	134.12	154.49	98.07	620.76	690.83	417.48	633.15	113.487	114.293	590.555
616	ENSMUSG00000069805	fructose bisphosphatase 1 [Source:MGI Symbol;Acc:MGI:95492]	Fbp1	0.000428713	0.717005	0.000733263	0.00195794	0.756036	0.432655	0.327103	-0.403474	-1.20871	-1.61218	0.96	0.93	0.66	1.32	0.33	0.75	0.27	0.6	4.29	2.73	3.27	3.9	0.9675	0.4875	3.5475
617	ENSMUSG00000022956	ATP synthase, H+ transporting, mitochondrial F1 complex, O subunit [Source:MGI Symbol;Acc:MGI:106341]	Atp5o	0.000430279	0.027699	0.0157779	0.000654253	0.733054	2.04369	1.49814	-0.448009	1.03118	0.583168	1911.98	1880.13	1976.52	2134.51	1476.93	1567.09	1480.64	1267.7	870.31	809.27	1183.07	1002.4	1975.79	1448.09	966.263
618	ENSMUSG00000064080	fibulin 2 [Source:MGI Symbol;Acc:MGI:95488]	Fbln2	0.00043046	0.0209762	0.000520913	0.0334291	2.19539	8.43701	18.5225	1.13448	3.07673	4.21121	379.6	427.2	472.48	602.56	872	1121.36	1278.88	863.92	6.16	7.2	121.6	84.56	470.46	1034.04	54.88
619	ENSMUSG00000038876	ring finger protein 146 [Source:MGI Symbol;Acc:MGI:1915281]	Rnf146	0.000434099	0.0331723	0.000513995	0.0148943	0.6	0.707437	0.424462	-0.736966	-0.499327	-1.23629	69.1	83.15	78.4	97.35	41.2	48.35	61.6	44.05	115.1	114.05	124.6	111.55	82	48.8	116.325
620	ENSMUSG00000020740	golgi associated, gamma adaptin ear containing, ARF binding protein 3 [Source:MGI Symbol;Acc:MGI:2384159]	Gga3	0.000434279	0.178057	0.000586433	0.00381999	0.65729	0.550507	0.361843	-0.605399	-0.861167	-1.46657	69.96	73.8	50.04	82.32	29.52	55.44	46.56	48.6	118.2	135.84	131.52	119.28	69.03	45.03	126.21
621	ENSMUSG00000097879	predicted gene, 26869 [Source:MGI Symbol;Acc:MGI:5477363]	Gm26869	0.000434715	0.00747185	0.00142868	0.814652	0.575243	1.05371	0.606138	-0.797757	0.0754757	-0.722282	2.14	2.35	1.85	2.02	0.63	0.91	0.87	0.7	2.09	1.97	2.07	1.6	2.09	0.7775	1.9325
622	ENSMUSG00000092341	metastasis associated lung adenocarcinoma transcript 1 (non-coding RNA) [Source:MGI Symbol;Acc:MGI:1919539]	Malat1	0.00043601	0.00869644	0.00101311	1	0.399924	0.996533	0.398538	-1.3222	-0.00501048	-1.32721	3042.3	3302.05	2923.1	3131.4	895.25	1401.2	1519.55	1140.2	2945.25	2960.05	3695.55	2841.15	3099.71	1239.05	3110.5
623	ENSMUSG00000096807	histone cluster 1, H2bm [Source:MGI Symbol;Acc:MGI:2448404]	Hist1h2bm	0.000436781	0.0192531	0.0385071	0.000675785	0.596614	3.00239	1.79127	-0.74513	1.58611	0.840984	256.12	276.69	266.95	299.65	166.91	191.3	177.9	118.2	109.8	107.56	59.2	86.95	274.853	163.577	90.8775
624	ENSMUSG00000047446	ADP-ribosylation factor-like 4A [Source:MGI Symbol;Acc:MGI:99437]	Arl4a	0.000440267	0.0358509	0.000520913	0.0135444	0.539324	0.66749	0.359993	-0.890775	-0.583183	-1.47396	97.6	95.1	97.6	111.3	46.95	61.95	63.75	42.1	160.55	142.9	128.75	171.45	100.4	53.6875	150.912
625	ENSMUSG00000069302	histone cluster 1, H2ah [Source:MGI Symbol;Acc:MGI:2448295]	Hist1h2ah	0.000440931	0.0395037	0.00948797	0.000667993	0.645286	4.19526	2.70714	-0.631989	2.06876	1.43677	171.5	200.22	171.16	167.95	110.67	135.36	133.03	78.21	52.53	47.33	30.02	36.51	177.708	114.317	41.5975
626	ENSMUSG00000098424	predicted gene 27202 [Source:MGI Symbol;Acc:MGI:5521045]	Gm27202	0.000442264	1	0.00100974	0.00132875	0.934741	0.165976	0.155145	-0.0973616	-2.59095	-2.68831	0.52	0.21	0.28	0.2	0.15	0.31	0.09	0.32	6.02	9.14	4.98	7.25	0.3025	0.2175	6.8475
627	ENSMUSG00000014547	WD repeat and FYVE domain containing 2 [Source:MGI Symbol;Acc:MGI:2442811]	Wdfy2	0.000444366	1	0.00090646	0.00150043	0.943076	0.531089	0.500858	-0.0845536	-0.912974	-0.997528	4.7	5.41	4.43	6.23	4.1	5.36	5.71	4.19	9.36	10.81	10.59	11.88	5.1925	4.84	10.66
628	ENSMUSG00000062202	BTB (POZ) domain containing 9 [Source:MGI Symbol;Acc:MGI:1916625]	Btbd9	0.000444366	0.701704	0.000740051	0.00206608	0.792052	0.478761	0.379204	-0.336333	-1.06262	-1.39896	8.64	9.66	9.24	11.74	6.64	8.84	8.76	6.04	21.8	25.08	17.82	21.7	9.82	7.57	21.6
629	ENSMUSG00000023904	host cell factor C1 regulator 1 (XPO1-dependent) [Source:MGI Symbol;Acc:MGI:2663619]	Hcfc1r1	0.000445359	0.586466	0.000728058	0.00222246	0.777041	0.498063	0.387015	-0.363938	-1.0056	-1.36954	86.25	74.34	79.59	78.48	61.14	67.95	59.79	57.84	134.82	151.23	166.05	191.73	79.665	61.68	160.958
630	ENSMUSG00000033059	brain glycogen phosphorylase [Source:MGI Symbol;Acc:MGI:97828]	Pygb	0.000445359	1	0.000957756	0.0014171	0.849695	0.207509	0.176319	-0.234984	-2.26875	-2.50374	127.75	133.8	146.2	153.1	101.7	136.75	117.45	120.05	511.65	639.4	695.6	871.4	140.213	118.987	679.513
631	ENSMUSG00000057706	mex3 homolog B (C. elegans) [Source:MGI Symbol;Acc:MGI:1918252]	Mex3b	0.000445359	0.105578	0.000577324	0.00514434	0.57112	0.554112	0.316464	-0.808134	-0.851751	-1.65989	6.17	7.11	6.67	8.46	3	4.17	4.78	2.56	13.05	12.94	12.05	16.45	7.1025	3.6275	13.6225
632	ENSMUSG00000028804	CUB and Sushi multiple domains 2 [Source:MGI Symbol;Acc:MGI:2386401]	Csmd2	0.000446519	0.801141	0.000768824	0.00193962	0.775985	0.428563	0.332558	-0.365899	-1.22242	-1.58832	30.3	37.08	33.18	35.52	16.68	33.54	34.08	20.4	75.36	95.94	73.56	78	34.02	26.175	80.715
633	ENSMUSG00000087620	RIKEN cDNA 5330434G04 gene [Source:MGI Symbol;Acc:MGI:1925519]	5330434G04Rik	0.000447473	0.0676412	0.000556483	0.00718555	0.613846	0.629845	0.386628	-0.704051	-0.666931	-1.37098	4.84	6	5.12	6.04	2.2	3.16	3.56	3.04	9.84	9.2	10.6	7.64	5.5	2.99	9.32
634	ENSMUSG00000051486	protocadherin beta 11 [Source:MGI Symbol;Acc:MGI:2136746]	Pcdhb11	0.000448337	1	0.000895929	0.00156009	0.960854	0.666667	0.640569	-0.0576107	-0.584963	-0.642573	0.45	0.38	0.4	0.39	0.27	0.36	0.46	0.31	1.03	1.16	1.33	0.91	0.405	0.35	1.1075
635	ENSMUSG00000063021	histone cluster 1, H2ak [Source:MGI Symbol;Acc:MGI:2448297]	Hist1h2ak	0.000448337	0.0197466	0.0360767	0.000692089	0.593936	3.12409	1.85551	-0.751621	1.64344	0.891815	311.67	340.05	344.31	379.85	216.49	225.8	229.85	143.42	122.89	136.52	76.04	102.24	343.97	203.89	109.422
636	ENSMUSG00000003849	NAD(P)H dehydrogenase, quinone 1 [Source:MGI Symbol;Acc:MGI:103187]	Nqo1	0.000448625	0.645688	0.00175582	0.000941012	0.897104	2.51931	2.26009	-0.156653	1.33303	1.17638	6.75	6.56	6.07	5.97	5.76	6.74	4.76	5.07	1.37	1.6	2.72	1.96	6.3375	5.5825	1.9125
637	ENSMUSG00000041570	calmodulin regulated spectrin-associated protein family, member 2 [Source:MGI Symbol;Acc:MGI:1922434]	Camsap2	0.000450036	1	0.000935665	0.00150043	0.83667	0.263137	0.220159	-0.257269	-1.92612	-2.18338	59.64	72.66	64.26	98.1	45.48	69.84	79.98	50.58	298.62	298.5	204.54	329.34	73.665	61.47	282.75
638	ENSMUSG00000021185	RIKEN cDNA 9030617O03 gene [Source:MGI Symbol;Acc:MGI:2444813]	9030617O03Rik	0.000450118	0.466511	0.000705998	0.00250749	1.20258	4.59763	5.52902	0.266136	2.20089	2.46702	54.16	67.6	74.24	78.8	75.44	93.68	90.64	71.52	5.68	9.36	21.04	20.56	68.7	82.82	14.16
639	ENSMUSG00000028480	GLI pathogenesis-related 2 [Source:MGI Symbol;Acc:MGI:1917770]	Glipr2	0.000450118	1	0.000893432	0.00159497	1.06999	5.03624	5.38873	0.0975981	2.33235	2.42994	60.76	65.68	68	76.74	73.46	76.68	84.04	56.26	5.96	6.56	23.46	14.66	67.795	72.61	12.66
640	ENSMUSG00000029621	actin related protein 2/3 complex, subunit 1A [Source:MGI Symbol;Acc:MGI:1928896]	Arpc1a	0.000450118	0.067293	0.000565212	0.00737924	0.736649	0.715535	0.527098	-0.440951	-0.482906	-0.923857	319.08	334.68	348	346.2	226.32	265.56	275.88	224.16	493.2	522.42	425.52	444.3	336.99	247.98	471.36
641	ENSMUSG00000038481	cyclin-dependent kinase 19 [Source:MGI Symbol;Acc:MGI:1925584]	Cdk19	0.000450118	0.572932	0.000733874	0.00228519	0.811427	0.544977	0.442209	-0.301466	-0.875733	-1.1772	17.74	18.66	19.32	25.34	12.64	18.64	18.64	15.1	34.3	36.56	40.36	40.86	20.265	16.255	38.02
642	ENSMUSG00000039187	Fanconi anemia, complementation group I [Source:MGI Symbol;Acc:MGI:2384790]	Fanci	0.000450118	0.0539131	0.00722081	0.000688172	0.653086	5.29169	3.45593	-0.614656	2.40373	1.78907	37.14	40.86	36.06	48.84	21.54	30.78	31.2	21.48	7.08	8.04	7.32	5.1	40.725	26.25	6.885
643	ENSMUSG00000066357	WD repeat domain 6 [Source:MGI Symbol;Acc:MGI:1930140]	Wdr6	0.000450118	0.119807	0.000586433	0.0049021	0.66936	0.605295	0.40516	-0.579146	-0.72429	-1.30344	37.73	41.21	40.95	46.9	23.52	33.12	31.46	22.22	64.82	75.77	76.27	61.3	41.6975	27.58	69.54
644	ENSMUSG00000104211	predicted gene, 37985 [Source:MGI Symbol;Acc:MGI:5611213]	Gm37985	0.000450118	0.0185619	0.000570778	0.0562867	0.969194	0.981395	0.951163	-0.0451422	-0.0270937	-0.0722358	0.06	0.06	0.05	0.05	0.02	0.03	0.02	0.02	0.08	0.08	0.08	0.06	0.055	0.0225	0.075
645	ENSMUSG00000104814		RP24-161C20.4	0.000450118	0.00663195	0.0771108	0.00494015	0.626994	1.32736	0.832248	-0.673477	0.408561	-0.264915	1	1.26	0.9	0.99	0.22	0.37	0.33	0.19	0.57	0.47	0.53	0.57	1.0375	0.2775	0.535
646	ENSMUSG00000009894	synaptosomal-associated protein, 47 [Source:MGI Symbol;Acc:MGI:1915076]	Snap47	0.000450697	0.151943	0.000604732	0.00439703	0.794241	0.689677	0.54777	-0.332352	-0.536007	-0.868359	162	165.92	169.6	187.44	126.08	142.64	154.96	119.52	227.92	243.52	274.24	249.28	171.24	135.8	248.74
647	ENSMUSG00000001018	SNAP-associated protein [Source:MGI Symbol;Acc:MGI:1333745]	Snapin	0.000450782	0.0706182	0.000572869	0.00716688	0.672977	0.664393	0.447121	-0.571371	-0.589891	-1.16126	88.6	89.35	93.85	99.25	54.9	73.65	64	55.85	122.15	132.45	157.4	148.5	92.7625	62.1	140.125
648	ENSMUSG00000026810	dolichol-phosphate (beta-D) mannosyltransferase 2 [Source:MGI Symbol;Acc:MGI:1330238]	Dpm2	0.000450782	0.017096	0.000586433	0.0812218	0.631574	0.834315	0.526931	-0.662977	-0.261336	-0.924313	102.56	94.8	89.72	99.88	57	64.52	72.16	49.24	109.16	114.64	126	114.8	96.74	60.73	116.15
649	ENSMUSG00000035274	trophoblast glycoprotein [Source:MGI Symbol;Acc:MGI:1341264]	Tpbg	0.000450782	0.149057	0.000604732	0.00446101	0.678252	0.589233	0.399649	-0.560106	-0.763089	-1.32319	10.38	12.12	10.98	12.87	5.55	7.2	10.92	6.48	19.17	22.56	18.84	20.88	11.5875	7.5375	20.3625
650	ENSMUSG00000037624	potassium channel, subfamily K, member 2 [Source:MGI Symbol;Acc:MGI:109366]	Kcnk2	0.000450782	1	0.00115428	0.00126038	1.07236	0.244776	0.262487	0.100787	-2.03047	-1.92968	52.6	61.5	63.5	79.6	52.7	74.2	90.6	58.6	234	285.6	327.7	215.8	64.3	69.025	265.775
651	ENSMUSG00000041774	YdjC homolog (bacterial) [Source:MGI Symbol;Acc:MGI:1916351]	Ydjc	0.000450782	0.344786	0.000674861	0.00291836	0.7336	0.537866	0.394578	-0.446934	-0.894682	-1.34162	4.68	4.5	6	5.82	4.26	3.06	3.96	3.06	12	11.4	8.7	10.38	5.25	3.585	10.62
652	ENSMUSG00000087269	RIKEN cDNA D330023K18 gene [Source:MGI Symbol;Acc:MGI:2445152]	D330023K18Rik	0.000450782	0.0748846	0.000573548	0.00682055	0.708295	0.683439	0.484076	-0.497579	-0.549114	-1.04669	4.14	3.94	4.58	4.8	2.62	2.66	2.64	3.28	6.02	7.78	7.3	6.3	4.365	2.8	6.85
653	ENSMUSG00000000915	huntingtin interacting protein 1 related [Source:MGI Symbol;Acc:MGI:1352504]	Hip1r	0.000455123	0.975108	0.000869368	0.00170692	0.76126	0.31437	0.239318	-0.393539	-1.66946	-2.063	21.91	24.64	28.28	20.86	15.26	22.12	21.14	13.37	73.99	73.08	66.08	99.96	23.9225	17.9725	78.2775
654	ENSMUSG00000050272	Down syndrome cell adhesion molecule [Source:MGI Symbol;Acc:MGI:1196281]	Dscam	0.000457892	1	0.00124458	0.00121364	1.14859	0.251894	0.289323	0.19986	-1.98911	-1.78925	1.52	1.75	1.57	2.13	1.44	2.5	2.71	1.95	8.96	9.91	7.9	12.78	1.7425	2.15	9.8875
655	ENSMUSG00000028832	stathmin 1 [Source:MGI Symbol;Acc:MGI:96739]	Stmn1	0.000459183	0.00869644	1	0.00117622	0.505254	2.151	1.0868	-0.98492	1.10501	0.120088	1321.5	1402.65	1382.35	1528.35	679.3	777.3	842.05	546.4	590.8	712.3	800.3	514.1	1408.71	711.263	654.375
656	ENSMUSG00000038384	SET domain containing 1B [Source:MGI Symbol;Acc:MGI:2652820]	Setd1b	0.000459183	1	0.000946132	0.00156009	0.89724	0.38907	0.349089	-0.156434	-1.3619	-1.51833	18.6	18.66	17.58	22.32	12.54	21.9	21.6	12.78	44.88	55.92	58.56	45.24	19.29	17.205	51.15
657	ENSMUSG00000058360	predicted gene 10040 [Source:MGI Symbol;Acc:MGI:3708676]	Gm10040	0.000460008	0.0197466	0.000577603	0.0468484	0.574937	0.779761	0.448313	-0.798524	-0.358897	-1.15742	7.4	8.18	6.92	9.33	3	4.87	4.4	4.33	9.65	11.42	10.7	10.18	7.9575	4.15	10.4875
658	ENSMUSG00000102401	predicted gene, 37864 [Source:MGI Symbol;Acc:MGI:5611092]	Gm37864	0.000460099	0.0725408	0.000579477	0.00718716	0.94	0.914634	0.859756	-0.0892673	-0.128733	-0.218001	0.08	0.14	0.15	0.13	0.06	0.06	0.08	0.03	0.24	0.21	0.25	0.22	0.125	0.0575	0.23
659	ENSMUSG00000021959	large tumor suppressor 2 [Source:MGI Symbol;Acc:MGI:1354386]	Lats2	0.000460554	1	0.0012037	0.00126439	1.04609	0.401593	0.420103	0.0650084	-1.31619	-1.25118	35	39.6	41.1	51.7	32.8	51.3	55.1	36.1	90	113.5	114.7	104.6	41.85	43.825	105.7
660	ENSMUSG00000015776	mediator complex subunit 22 [Source:MGI Symbol;Acc:MGI:98446]	Med22	0.00046127	0.00953462	0.000789506	0.730977	0.530756	0.922689	0.489723	-0.913879	-0.116083	-1.02996	49.65	48.45	52.2	52.65	22.32	29.79	34.44	19.29	56.28	56.49	54.36	53.16	50.7375	26.46	55.0725
661	ENSMUSG00000029328	heterogeneous nuclear ribonucleoprotein D-like [Source:MGI Symbol;Acc:MGI:1355299]	Hnrnpdl	0.00046127	0.00869644	1	0.00134364	0.433527	2.32177	1.00655	-1.20581	1.21522	0.00941721	512.33	546.91	519.75	625.73	206.71	256.69	320.67	169.47	230.16	242.27	264.6	210.28	551.18	238.385	236.827
662	ENSMUSG00000099893	predicted gene 29245 [Source:MGI Symbol;Acc:MGI:5579951]	Gm29245	0.00046127	0.592281	0.000745086	0.00233381	0.926267	0.750865	0.695502	-0.1105	-0.413374	-0.523874	0.07	0.14	0.05	0.08	0.02	0	0	0	0.55	0.51	0.32	0.4	0.085	0.005	0.445
663	ENSMUSG00000028066	polyamine-modulated factor 1 [Source:MGI Symbol;Acc:MGI:1914287]	Pmf1	0.000462954	0.0617668	0.00661448	0.000724131	0.690662	4.01086	2.77015	-0.533948	2.00391	1.46996	254.31	269.71	280.07	292.81	188.65	214.2	227.85	125.65	71.12	83.3	60.9	55.16	274.225	189.088	67.62
664	ENSMUSG00000038917	RIKEN cDNA 3930402G23 gene [Source:MGI Symbol;Acc:MGI:1921277]	3930402G23Rik	0.000462954	0.950112	0.000876257	0.00177792	1.0779	2.97991	3.21205	0.108227	1.57527	1.6835	2.18	2.03	2.52	2.62	2.24	2.63	3.4	2.12	0.01	0.04	0.26	0.17	2.3375	2.5975	0.12
665	ENSMUSG00000060240	cell cycle exit and neuronal differentiation 1 [Source:MGI Symbol;Acc:MGI:1929898]	Cend1	0.000462954	0.167696	0.000628047	0.00435872	0.662651	0.567266	0.375899	-0.59368	-0.817902	-1.41158	12.92	16.28	13.28	16.6	7.36	11.6	11.92	6.92	25.52	29.88	23.8	28	14.77	9.45	26.8
666	ENSMUSG00000024791	cell division cycle associated 5 [Source:MGI Symbol;Acc:MGI:1915099]	Cdca5	0.000463238	0.0366454	0.0118749	0.000706441	0.626317	4.39565	2.75307	-0.675036	2.13608	1.46104	27.75	31.35	28.02	34.2	18.09	20.49	23.58	12.33	6.9	7.38	4.56	5.67	30.33	18.6225	6.1275
667	ENSMUSG00000002329	magnesium-dependent phosphatase 1 [Source:MGI Symbol;Acc:MGI:1915131]	Mdp1	0.000468178	0.00747185	0.00177315	0.676645	0.674163	1.05538	0.711498	-0.568831	0.0777622	-0.491069	14.14	13.21	13.89	14.79	8.8	10.32	9.5	7.85	13.27	12.99	13.08	13.54	14.0075	9.1175	13.22
668	ENSMUSG00000087305	RIKEN cDNA A430035B10 gene [Source:MGI Symbol;Acc:MGI:2443789]	A430035B10Rik	0.000471791	0.0221895	0.000581553	0.0372439	0.560656	0.756824	0.424318	-0.834813	-0.401971	-1.23678	3.2	2.85	2.65	2.55	0.8	1.45	1.65	0.65	4.2	3.45	4.4	4.1	2.8125	1.1375	4.0375
669	ENSMUSG00000048721	fibronectin type III domain containing 9 [Source:MGI Symbol;Acc:MGI:2443410]	Fndc9	0.000476662	0.986057	0.000905627	0.00177622	0.814545	0.367401	0.299265	-0.295933	-1.44457	-1.7405	0.35	0.32	0.41	0.42	0.05	0.12	0.22	0.09	3.35	2.93	1.75	2.94	0.375	0.12	2.7425
670	ENSMUSG00000064288	histone cluster 1, H4k [Source:MGI Symbol;Acc:MGI:2448439]	Hist1h4k	0.000476662	0.0251473	0.0243304	0.000724131	0.64109	2.82663	1.81212	-0.641401	1.49908	0.857682	623.6	631.36	669.06	648.03	440.77	466.95	455.99	283.77	258.03	260.21	158.77	230.34	643.013	411.87	226.838
671	ENSMUSG00000105202		RP23-50E10.5	0.000476662	0.219697	0.000668055	0.00390701	0.93018	0.848948	0.789675	-0.104418	-0.236251	-0.340669	0.13	0.13	0.09	0.09	0.04	0.04	0.03	0.02	0.29	0.23	0.38	0.33	0.11	0.0325	0.3075
672	ENSMUSG00000069273	histone cluster 1, H3e [Source:MGI Symbol;Acc:MGI:2448326]	Hist1h3e	0.000481115	0.0224399	0.0310973	0.000737009	0.67023	2.3325	1.56331	-0.577271	1.22188	0.644608	319.82	328.32	326.11	314.47	227.46	239.05	233.9	162.01	155.88	161.34	107.2	125.8	322.18	215.605	137.555
673	ENSMUSG00000097536	RIKEN cDNA 2610037D02 gene [Source:MGI Symbol;Acc:MGI:1917290]	2610037D02Rik	0.000482805	0.00663195	0.004854	0.0730501	0.618596	1.16079	0.718062	-0.692931	0.215111	-0.47782	1.82	1.64	1.48	1.6	0.64	0.74	0.64	0.5	1.32	1.04	1.26	1.46	1.635	0.63	1.27
674	ENSMUSG00000036904	frizzled homolog 8 (Drosophila) [Source:MGI Symbol;Acc:MGI:108460]	Fzd8	0.000483134	0.253986	0.000687472	0.00369371	0.708187	0.557366	0.39472	-0.497797	-0.843302	-1.3411	2.61	3.44	2.72	4.33	1.63	2.43	2.58	1.47	6.25	7.61	6.37	6.45	3.275	2.0275	6.67
675	ENSMUSG00000046785	EPM2A (laforin) interacting protein 1 [Source:MGI Symbol;Acc:MGI:1925031]	Epm2aip1	0.000483134	0.0494724	0.000586433	0.0110932	0.564594	0.647794	0.36574	-0.824715	-0.626394	-1.45111	17.43	18.96	17.37	23.13	8.1	12.51	12.06	9	27.24	29.22	34.89	29.52	19.2225	10.4175	30.2175
676	ENSMUSG00000023755	Ras homolog enriched in brain like 1 [Source:MGI Symbol;Acc:MGI:1916409]	Rhebl1	0.00048421	0.00712055	0.00295709	0.201687	0.491397	1.16414	0.572057	-1.02504	0.219268	-0.80577	4.41	5.28	5.19	4.95	2.13	1.44	2.25	1.89	3.78	3.54	4.56	4.59	4.9575	1.9275	4.1175
677	ENSMUSG00000023919	centromere protein Q [Source:MGI Symbol;Acc:MGI:1933744]	Cenpq	0.00048421	0.0193321	0.0500036	0.000765469	0.545837	3.75968	2.05217	-0.873458	1.91061	1.03715	20.76	21.06	20.8	28.5	10.24	13.22	13.78	10.68	5.3	5.9	4.54	5.56	22.78	11.98	5.325
678	ENSMUSG00000001403	ubiquitin-conjugating enzyme E2C [Source:MGI Symbol;Acc:MGI:1915862]	Ube2c	0.000484637	0.0699312	0.00624686	0.000761909	0.715664	3.46918	2.48277	-0.482645	1.7946	1.31195	177.22	191.16	194	214.88	127.06	149.62	168.46	109.98	69.38	68.06	39.68	44.08	194.315	138.78	55.3
679	ENSMUSG00000040537	a disintegrin and metallopeptidase domain 22 [Source:MGI Symbol;Acc:MGI:1340046]	Adam22	0.000484637	0.988662	0.000922709	0.00180372	0.851537	0.419905	0.357565	-0.231859	-1.25186	-1.48372	101.28	100.08	101.76	153.6	73.44	106.08	126	82.8	238.32	279.84	263.28	311.76	114.18	97.08	273.3
680	ENSMUSG00000023232	serine incorporator 2 [Source:MGI Symbol;Acc:MGI:1919132]	Serinc2	0.000490667	0.0293467	0.000586433	0.0230496	1.55708	2.00917	3.12844	0.638841	1.0066	1.64544	0.95	1.7	2.3	2	3.2	3.15	3.8	2.9	0.25	0.35	0.35	0.5	1.7375	3.2625	0.3625
681	ENSMUSG00000090523	glycophorin C [Source:MGI Symbol;Acc:MGI:1098566]	Gypc	0.000490667	1	0.00137163	0.00123145	0.950296	3.82353	3.63348	-0.0735514	1.9349	1.86135	8.58	9.72	8.88	11.07	8.34	10.74	9.6	7.47	0.9	0.81	2.4	2.94	9.5625	9.0375	1.7625
682	ENSMUSG00000027508	phosphoprotein associated with glycosphingolipid microdomains 1 [Source:MGI Symbol;Acc:MGI:2443160]	Pag1	0.00049159	1	0.000957478	0.00175303	0.862906	0.401226	0.34622	-0.212724	-1.31751	-1.53024	25.5	30.1	29.65	38.4	18.7	32.4	31.55	23.5	63.6	76.9	85.6	88.05	30.9125	26.5375	78.5375
683	ENSMUSG00000025036	sideroflexin 2 [Source:MGI Symbol;Acc:MGI:2137678]	Sfxn2	0.000492182	0.00743762	0.313482	0.00308561	0.586902	1.46675	0.860837	-0.768809	0.552622	-0.216187	1.86	1.88	1.95	2.22	0.59	0.89	0.87	0.64	0.89	1.06	1.32	0.85	1.9775	0.7475	1.03
684	ENSMUSG00000021190	legumain [Source:MGI Symbol;Acc:MGI:1330838]	Lgmn	0.000496683	1	0.00105855	0.00159315	0.975638	0.666381	0.650147	-0.0355818	-0.58558	-0.621162	82.29	83.16	86.4	86.49	80.58	91.14	83.22	75.06	115.89	133.14	122.55	138.15	84.585	82.5	127.433
685	ENSMUSG00000103839	predicted gene, 37607 [Source:MGI Symbol;Acc:MGI:5610835]	Gm37607	0.000496998	0.0224399	0.000604732	0.0400712	0.657825	0.802128	0.52766	-0.604224	-0.318096	-0.922321	1.79	2.2	1.7	1.62	0.65	1.06	0.98	0.75	2.85	2.5	2.5	2.25	1.8275	0.86	2.525
686	ENSMUSG00000103272	predicted gene, 37914 [Source:MGI Symbol;Acc:MGI:5611142]	Gm37914	0.000502607	0.00663195	0.00461987	0.0865187	0.854617	1.05383	0.900621	-0.22665	0.0756425	-0.151008	0.26	0.3	0.23	0.3	0.07	0.09	0.12	0.07	0.21	0.18	0.22	0.22	0.2725	0.0875	0.2075
687	ENSMUSG00000034709	protein phosphatase 1, regulatory subunit 21 [Source:MGI Symbol;Acc:MGI:1921075]	Ppp1r21	0.000503601	0.0667434	0.00061077	0.00866543	0.623846	0.64693	0.403584	-0.680739	-0.628319	-1.30906	43.8	45.9	47.94	53.28	27.48	34.08	33.18	22.86	75.78	85.86	69.96	65.7	47.73	29.4	74.325
688	ENSMUSG00000018339	glutathione peroxidase 3 [Source:MGI Symbol;Acc:MGI:105102]	Gpx3	0.000503679	0.323255	0.000733874	0.0034423	1.20135	2.58202	3.1019	0.264654	1.3685	1.63315	26.37	25.86	30.03	28.02	33.87	34.26	34.65	30.51	5.88	7.2	17.58	9.6	27.57	33.3225	10.065
689	ENSMUSG00000020564	ataxin 7-like 1 [Source:MGI Symbol;Acc:MGI:3584458]	Atxn7l1	0.000503679	0.580876	0.000800212	0.00259903	0.640359	0.389653	0.249518	-0.643047	-1.35974	-2.00279	12.04	15.26	14.98	18.34	11.48	8.26	10.22	7.42	42.84	42.84	29.68	46.48	15.155	9.345	40.46
690	ENSMUSG00000021986	APC membrane recruitment 2 [Source:MGI Symbol;Acc:MGI:1919375]	Amer2	0.000503679	1	0.00100974	0.00171732	0.910536	0.461434	0.420152	-0.135213	-1.1158	-1.25102	2.74	3.14	3.33	3.78	2.41	3.2	3.76	2.1	8.27	9.22	6.57	8.76	3.2475	2.8675	8.205
691	ENSMUSG00000073805	family with sequence similarity 196, member A [Source:MGI Symbol;Acc:MGI:3605068]	Fam196a	0.000503679	0.697253	0.000829376	0.00234504	0.900722	0.665865	0.59976	-0.150846	-0.586698	-0.737544	0.3	0.56	0.27	0.41	0.14	0.34	0.27	0.24	1.07	1.2	0.87	1.18	0.385	0.2475	1.08
692	ENSMUSG00000022323	heat-responsive protein 12 [Source:MGI Symbol;Acc:MGI:1095401]	Hrsp12	0.000503868	0.0758122	0.000621544	0.00784065	0.733732	0.708306	0.519707	-0.446675	-0.497555	-0.94423	41.48	37.48	42.36	48.64	31.08	34.32	31.52	26.72	54.76	63.36	58.68	64.8	42.49	30.91	60.4
693	ENSMUSG00000029992	glutamine fructose-6-phosphate transaminase 1 [Source:MGI Symbol;Acc:MGI:95698]	Gfpt1	0.000504302	1	0.00149834	0.00121906	1.14382	0.37967	0.434275	0.193861	-1.39718	-1.20332	36.72	46.5	40.98	61.62	42.12	66.78	59.16	45.06	123.72	132.66	105.06	134.52	46.455	53.28	123.99
694	ENSMUSG00000040631	docking protein 4 [Source:MGI Symbol;Acc:MGI:2148865]	Dok4	0.000504302	0.00869644	0.00130411	1	0.673176	1.01143	0.680873	-0.570945	0.0164029	-0.554542	1.29	1.51	1.5	1.43	0.57	0.78	0.7	0.5	1.36	1.36	1.62	1.28	1.4325	0.6375	1.405
695	ENSMUSG00000047033	protocadherin beta 15 [Source:MGI Symbol;Acc:MGI:2136750]	Pcdhb15	0.000504302	0.972849	0.00155732	0.0011912	1.05691	0.639792	0.676203	0.0798533	-0.644325	-0.564472	0.29	0.19	0.17	0.27	0.25	0.45	0.29	0.21	0.97	1.09	0.87	0.76	0.23	0.3	0.9225
696	ENSMUSG00000086746	predicted gene 15222 [Source:MGI Symbol;Acc:MGI:3705297]	Gm15222	0.000504302	1	0.00106679	0.00161889	0.952381	0.519802	0.49505	-0.0703893	-0.943966	-1.01436	0	0	0	0.2	0	0	0	0	0.97	1.08	1.33	0.7	0.05	0	1.02
697	ENSMUSG00000024350	DnaJ (Hsp40) homolog, subfamily C, member 18 [Source:MGI Symbol;Acc:MGI:1923844]	Dnajc18	0.000504641	0.21039	0.000698769	0.00427159	0.792143	0.661671	0.524138	-0.336168	-0.595814	-0.931982	10.68	10.73	11.31	13.17	7.6	9.87	9.78	8.27	15.71	19.43	18.05	18.21	11.4725	8.88	17.85
698	ENSMUSG00000049106	DDB1 and CUL4 associated factor 5 [Source:MGI Symbol;Acc:MGI:2444785]	Dcaf5	0.000504641	0.827735	0.000897071	0.00211235	0.878478	0.55045	0.483559	-0.186922	-0.861315	-1.04824	4.34	5.08	4.97	6.05	3.64	5.09	5.19	3.55	8.87	9.71	11.04	10.78	5.11	4.3675	10.1
699	ENSMUSG00000027074	solute carrier family 43, member 3 [Source:MGI Symbol;Acc:MGI:1931054]	Slc43a3	0.000504847	0.246988	0.00302301	0.000903913	0.75415	9.76207	7.36207	-0.407076	3.28719	2.88011	14.16	11.34	11.76	15.36	8.64	10.62	12.66	6.78	0.24	0.36	0.9	0.3	13.155	9.675	0.45
700	ENSMUSG00000027796	SMAD family member 9 [Source:MGI Symbol;Acc:MGI:1859993]	Smad9	0.000504847	1	0.00124458	0.00142568	1.0137	0.486667	0.493333	0.0196288	-1.03899	-1.01937	0.23	0.24	0.28	0.36	0.23	0.34	0.31	0.3	1.66	1.64	1.15	2.05	0.2775	0.295	1.625
701	ENSMUSG00000074476	SPC24, NDC80 kinetochore complex component, homolog (S. cerevisiae) [Source:MGI Symbol;Acc:MGI:1914879]	Spc24	0.000505387	0.0294868	0.0196624	0.000765469	0.654733	2.88196	1.88692	-0.611022	1.52705	0.916031	15.71	16.99	15.62	17.51	9.72	12.11	12.6	7.29	5.73	5.98	4.35	4.17	16.4575	10.43	5.0575
702	ENSMUSG00000023861	mitochondrial pyruvate carrier 1 [Source:MGI Symbol;Acc:MGI:1915240]	Mpc1	0.00050762	0.0170253	0.0942512	0.000842929	0.715507	1.73812	1.24364	-0.482962	0.797527	0.314565	540.8	543.52	523.68	605.84	411.28	430.96	398.16	342.48	293.68	299.44	349.2	329.68	553.46	395.72	318
703	ENSMUSG00000028032	3'-phosphoadenosine 5'-phosphosulfate synthase 1 [Source:MGI Symbol;Acc:MGI:1330587]	Papss1	0.00050762	0.391787	0.000752979	0.00319047	0.817385	0.619993	0.506773	-0.290913	-0.689676	-0.980589	197.58	211.86	225.54	255.36	159.36	198.12	211.5	158.04	349.92	379.5	326.22	382.86	222.585	181.755	359.625
704	ENSMUSG00000029723	TSC22 domain family, member 4 [Source:MGI Symbol;Acc:MGI:1926079]	Tsc22d4	0.00050762	0.344315	0.000740614	0.00340951	0.729856	0.542034	0.395607	-0.454316	-0.883546	-1.33786	2017.53	1811.88	1912.59	1532.79	1345.14	1525.59	1204.02	1233.72	2825.91	3181.59	3558.24	3858.93	1818.7	1327.12	3356.17
705	ENSMUSG00000078700	RIKEN cDNA D030028A08 gene [Source:MGI Symbol;Acc:MGI:2441931]	D030028A08Rik	0.00050762	0.652512	0.000830356	0.00248508	0.739726	0.446939	0.330612	-0.434937	-1.16185	-1.59679	1.04	1.16	1.4	1.16	0.36	0.84	0.56	0.72	3.52	3.16	5.04	3.88	1.19	0.62	3.9
706	ENSMUSG00000032988	solute carrier family 16 (monocarboxylic acid transporters), member 8 [Source:MGI Symbol;Acc:MGI:1929519]	Slc16a8	0.000507693	0.189711	0.000697737	0.00453971	0.905051	0.818182	0.740496	-0.14393	-0.289507	-0.433436	0.22	0.26	0.2	0.27	0.06	0.15	0.11	0.16	0.46	0.5	0.63	0.46	0.2375	0.12	0.5125
707	ENSMUSG00000038943	protein regulator of cytokinesis 1 [Source:MGI Symbol;Acc:MGI:1858961]	Prc1	0.000508402	0.050827	0.00935484	0.000777385	0.648826	4.70208	3.05083	-0.624096	2.2333	1.6092	497.64	541.06	521.04	654.42	303.03	406.12	443.95	282.1	132.08	132.86	111.15	91.65	553.54	358.8	116.935
708	ENSMUSG00000041431	cyclin B1 [Source:MGI Symbol;Acc:MGI:88302]	Ccnb1	0.000509376	0.0449681	0.0106827	0.000777375	0.633995	4.82524	3.05918	-0.657456	2.2706	1.61315	416.15	454.3	442.54	570.5	275.17	333.62	350.14	233.73	115.08	126.7	75.53	69.86	470.873	298.165	96.7925
709	ENSMUSG00000101972	histone cluster 1, H3i [Source:MGI Symbol;Acc:MGI:2448350]	Hist1h3i	0.000511016	0.0320466	0.0174022	0.000777375	0.694529	2.45808	1.70721	-0.525893	1.29753	0.771639	516.3	508.98	556.02	514.54	363.17	415.92	389.65	285.66	246.3	253.62	154.76	195.58	523.96	363.6	212.565
710	ENSMUSG00000047419	cardiomyopathy associated 5 [Source:MGI Symbol;Acc:MGI:1923719]	Cmya5	0.000511558	0.661295	0.000841001	0.00249314	0.987981	0.945455	0.934091	-0.0174451	-0.08092	-0.0983651	0.05	0.03	0.03	0.05	0.02	0.04	0.03	0.02	0.09	0.09	0.11	0.11	0.04	0.0275	0.1
711	ENSMUSG00000022340	syntabulin (syntaxin-interacting) [Source:MGI Symbol;Acc:MGI:2442392]	Sybu	0.000513656	0.233198	0.000728058	0.00421556	0.718287	0.580349	0.416857	-0.477368	-0.785008	-1.26238	19.35	17.82	18.99	18.75	13.11	13.14	13.59	12.84	28.11	34.56	39.21	30.09	18.7275	13.17	32.9925
712	ENSMUSG00000047773	ankyrin-repeat and fibronectin type III domain containing 1 [Source:MGI Symbol;Acc:MGI:2686021]	Ankfn1	0.000513656	0.924234	0.000947372	0.00203239	0.953488	0.731293	0.697279	-0.0687128	-0.451479	-0.520192	0.08	0.06	0.06	0.1	0.04	0	0.04	0.02	0.44	0.54	0.58	0.32	0.075	0.025	0.47
713	ENSMUSG00000018362	karyopherin (importin) alpha 2 [Source:MGI Symbol;Acc:MGI:103561]	Kpna2	0.000514057	0.0275376	0.0236983	0.000781225	0.618428	3.32329	2.05521	-0.693322	1.73261	1.03929	661.78	732.2	683.13	867.51	426.44	472.08	553	367.99	250.25	253.33	192.71	186.97	736.155	454.877	220.815
714	ENSMUSG00000026799	mediator complex subunit 27 [Source:MGI Symbol;Acc:MGI:1916225]	Med27	0.000515878	0.152759	0.000688908	0.00513608	0.703788	0.615477	0.433166	-0.506786	-0.700222	-1.20701	72.6	71.3	81.2	77.1	54.9	54.1	63.6	38.9	109.6	140.2	128	115.7	75.55	52.875	123.375
715	ENSMUSG00000097583	RIKEN cDNA 6430590A07 gene [Source:MGI Symbol;Acc:MGI:3648839]	6430590A07Rik	0.000516732	0.0171476	0.000683838	0.109752	0.682451	0.862981	0.588942	-0.551202	-0.2126	-0.763802	0.93	0.75	0.71	0.79	0.21	0.25	0.18	0.26	1.03	1.35	0.92	1.02	0.795	0.225	1.08
716	ENSMUSG00000021303	guanine nucleotide binding protein (G protein), gamma 4 [Source:MGI Symbol;Acc:MGI:102703]	Gng4	0.000518907	1	0.00126551	0.0014794	1.02765	0.284777	0.292651	0.0393487	-1.8121	-1.77275	0.06	0.04	0.1	0.14	0.06	0.12	0.08	0.2	2.14	2.16	3.44	3.5	0.085	0.115	2.81
717	ENSMUSG00000039661	dual specificity phosphatase 26 (putative) [Source:MGI Symbol;Acc:MGI:1914209]	Dusp26	0.0005194	1	0.00118897	0.00159244	0.707692	0.0743464	0.0526144	-0.498806	-3.74959	-4.2484	4.1	3.85	5.35	5.45	2.9	3.45	2.75	3	91.65	85.05	46.1	79.2	4.6875	3.025	75.5
718	ENSMUSG00000022221	receptor-interacting serine-threonine kinase 3 [Source:MGI Symbol;Acc:MGI:2154952]	Ripk3	0.000519907	0.137819	0.000688877	0.00552827	1.29084	2.40605	3.10583	0.368314	1.26667	1.63498	1.71	2.01	1.47	1.95	2.46	2.97	3.06	1.89	0.09	0	0.24	0.3	1.785	2.595	0.1575
719	ENSMUSG00000033760	RNA binding motif protein 4B [Source:MGI Symbol;Acc:MGI:1913954]	Rbm4b	0.000519907	0.0173751	0.000683838	0.101631	0.496665	0.793771	0.394238	-1.00966	-0.333205	-1.34286	63.07	75.39	69.16	80.71	33.18	38.71	44.59	24.71	87.5	93.52	100.87	82.39	72.0825	35.2975	91.07
720	ENSMUSG00000038457	transmembrane protein 255B [Source:MGI Symbol;Acc:MGI:2685533]	Tmem255b	0.000519907	0.139807	0.000688877	0.00548027	0.619105	0.564891	0.349727	-0.691744	-0.823956	-1.5157	3.2	4.18	2.96	2.2	1.6	1.7	1.94	1	5.56	5.96	7.34	6.42	3.135	1.56	6.32
721	ENSMUSG00000040658	2'-deoxynucleoside 5'-phosphate N-hydrolase 1 [Source:MGI Symbol;Acc:MGI:3039376]	Dnph1	0.000519907	0.0195432	0.0561894	0.00083041	0.647014	2.30436	1.49095	-0.628132	1.20437	0.576236	14.24	15.47	15.07	16.18	8.91	10.93	11.29	6.9	6.66	6.32	6.04	5.17	15.24	9.5075	6.0475
722	ENSMUSG00000047361	predicted gene 973 [Source:MGI Symbol;Acc:MGI:2685819]	Gm973	0.000521371	0.201414	0.000728002	0.00454789	0.659391	0.551628	0.363739	-0.600793	-0.858232	-1.45903	26.64	18.45	22.77	21.15	14.4	18.81	11.79	12.33	35.73	42.75	47.07	39.06	22.2525	14.3325	41.1525
723	ENSMUSG00000037419	endonuclease domain containing 1 [Source:MGI Symbol;Acc:MGI:1919196]	Endod1	0.000524153	0.205923	0.000728058	0.00453971	0.779868	0.653752	0.50984	-0.358698	-0.613186	-0.971883	1.61	1.52	1.62	1.88	0.88	1.34	1.07	1	2.46	3.48	3.07	3.25	1.6575	1.0725	3.065
724	ENSMUSG00000050671	isthmin 2 homolog (zebrafish) [Source:MGI Symbol;Acc:MGI:2685110]	Ism2	0.000524153	0.0434755	0.00063353	0.0148881	1.4531	2.05	2.97885	0.53913	1.03562	1.57475	1.29	1.83	1.65	1.89	2.82	3.48	3.06	2.13	0.3	0.18	0.36	0.36	1.665	2.8725	0.3
725	ENSMUSG00000075028	PR domain containing 11 [Source:MGI Symbol;Acc:MGI:2685553]	Prdm11	0.000524153	0.0844415	0.000664513	0.00776543	0.675524	0.657774	0.444342	-0.56592	-0.604337	-1.17026	7.85	9.55	7.15	7.2	3.85	6.4	5.65	4.25	11.8	11.9	13.7	12.95	7.9375	5.0375	12.5875
726	ENSMUSG00000046985	transmembrane anterior posterior transformation 1 [Source:MGI Symbol;Acc:MGI:2683537]	Tapt1	0.000524816	0.0253866	0.000638831	0.0364506	0.721726	0.824221	0.594861	-0.470477	-0.278898	-0.749375	96.16	99.92	110.64	110.16	69.52	81.84	83.2	65.2	122.32	129.44	122	132.88	104.22	74.94	126.66
727	ENSMUSG00000097820	RIKEN cDNA E530011L22 gene [Source:MGI Symbol;Acc:MGI:2443770]	E530011L22Rik	0.000525057	0.0915204	0.000668976	0.00735457	0.756267	0.711596	0.538157	-0.403032	-0.49087	-0.893902	0.83	0.81	0.73	0.81	0.33	0.4	0.45	0.25	1.26	1.55	1.89	1.39	0.795	0.3575	1.5225
728	ENSMUSG00000094103	RIKEN cDNA 1700047I17 gene 2 [Source:MGI Symbol;Acc:MGI:3714351]	1700047I17Rik2	0.000529518	1	0.00130832	0.00149462	1.02587	0.371236	0.380841	0.0368537	-1.42959	-1.39274	6.09	6.14	5.81	6.56	5.32	7.18	7.19	5.65	16.01	21.78	15.03	20.22	6.15	6.335	18.26
729	ENSMUSG00000040840	RIKEN cDNA 4930579G18 gene [Source:MGI Symbol;Acc:MGI:1923163]	4930579G18Rik	0.00053066	0.00663195	0.0186595	0.0166506	0.680473	1.19858	0.815603	-0.555389	0.261328	-0.294061	0.74	0.77	0.56	0.69	0.16	0.13	0.12	0.19	0.36	0.47	0.5	0.31	0.69	0.15	0.41
730	ENSMUSG00000019464	prostaglandin E receptor 1 (subtype EP1) [Source:MGI Symbol;Acc:MGI:97793]	Ptger1	0.000531076	0.194917	0.000732449	0.00471484	0.628049	0.534519	0.335704	-0.671051	-0.903688	-1.57474	6.44	7.88	8.02	9.74	3.3	5.46	6.12	3.78	13.96	17.66	17.72	14.16	8.02	4.665	15.875
731	ENSMUSG00000092134	predicted gene 17089 [Source:MGI Symbol;Acc:MGI:4937916]	Gm17089	0.000532831	0.592753	0.000855207	0.00276045	0.961625	0.856867	0.823985	-0.0564533	-0.222858	-0.279311	0.15	0.12	0.05	0.11	0.04	0.03	0.08	0.11	0.31	0.28	0.27	0.31	0.1075	0.065	0.2925
732	ENSMUSG00000014496	ankyrin repeat domain 28 [Source:MGI Symbol;Acc:MGI:2145661]	Ankrd28	0.000534095	0.359051	0.000783469	0.00355772	0.720433	0.531287	0.382756	-0.473064	-0.912437	-1.3855	7.73	8.58	9.06	11.3	5.37	6.33	7.83	5.77	19.16	20.4	14.81	18.18	9.1675	6.325	18.1375
733	ENSMUSG00000022181	complement component 6 [Source:MGI Symbol;Acc:MGI:88233]	C6	0.000535568	0.00743762	0.00307765	0.243745	0.84375	1.04348	0.880435	-0.245112	0.0614005	-0.183712	0.15	0.2	0.2	0.25	0	0	0	0.05	0.15	0.15	0.15	0.15	0.2	0.0125	0.15
734	ENSMUSG00000039531	zinc finger with UFM1-specific peptidase domain [Source:MGI Symbol;Acc:MGI:1919830]	Zufsp	0.000536141	0.00927066	0.00112053	1	0.654902	0.977948	0.64046	-0.610649	-0.03217	-0.642819	1.5	1.67	1.52	1.51	0.49	0.79	0.73	0.67	1.65	1.75	1.73	1.3	1.55	0.67	1.6075
735	ENSMUSG00000024622	HMG box domain containing 3 [Source:MGI Symbol;Acc:MGI:2441817]	Hmgxb3	0.000538248	0.962366	0.00100974	0.00207715	0.895501	0.528872	0.473606	-0.159232	-0.919008	-1.07824	3.66	4.39	4.04	5.25	2.94	4.56	4.76	2.85	8.67	9.85	8.25	9.58	4.335	3.7775	9.0875
736	ENSMUSG00000020422	tensin 3 [Source:MGI Symbol;Acc:MGI:2443012]	Tns3	0.000538503	1	0.00126071	0.00158865	0.970664	0.197523	0.191728	-0.0429568	-2.33991	-2.38287	93.88	95.44	99.64	113.36	71.28	114.04	113.48	91.6	539.12	591.52	342.68	579.76	100.58	97.6	513.27
737	ENSMUSG00000039556	protein phosphatase 1, regulatory (inhibitor) subunit 3F [Source:MGI Symbol;Acc:MGI:1859617]	Ppp1r3f	0.00054103	0.367875	0.000794115	0.00356234	0.744959	0.551217	0.410634	-0.424767	-0.859309	-1.28408	6.72	9.36	8.1	8.52	5.1	6.72	7.92	3.6	15.18	14.16	16.08	17.16	8.175	5.835	15.645
738	ENSMUSG00000056752	dynein, axonemal, heavy chain 9 [Source:MGI Symbol;Acc:MGI:1289279]	Dnah9	0.000541535	0.890497	0.000982019	0.00217559	0.738372	0.342629	0.252988	-0.43758	-1.54528	-1.98286	0.42	0.72	0.9	0.84	0.06	0.66	0.18	0.18	3.6	3.84	5.4	3.24	0.72	0.27	4.02
739	ENSMUSG00000026822	lipocalin 2 [Source:MGI Symbol;Acc:MGI:96757]	Lcn2	0.000543993	0.646425	0.000892349	0.00270244	1.1957	10.9238	13.0616	0.257861	3.4494	3.70726	16.86	16.86	20.88	15.9	20.82	20.46	16.02	27.78	0	0	0.78	2.04	17.625	21.27	0.705
740	ENSMUSG00000004698	histone deacetylase 9 [Source:MGI Symbol;Acc:MGI:1931221]	Hdac9	0.000545857	0.661818	0.000895929	0.00268437	0.89502	0.668165	0.598022	-0.160008	-0.581723	-0.741731	0.62	0.89	0.77	1.15	0.57	0.67	0.84	0.57	1.9	1.83	1.57	1.82	0.8575	0.6625	1.78
741	ENSMUSG00000024065	EH-domain containing 3 [Source:MGI Symbol;Acc:MGI:1928900]	Ehd3	0.000545857	0.667736	0.000896613	0.00267297	0.752188	0.457853	0.344391	-0.410836	-1.12704	-1.53788	5.91	5.8	5.86	7	3.78	4.95	5.3	3.46	15.71	15.82	10.87	16	6.1425	4.3725	14.6
742	ENSMUSG00000090101	small nucleolar RNA host gene 9 [Source:MGI Symbol;Acc:MGI:1920724]	Snhg9	0.000545857	0.00869644	1	0.00163949	0.515152	1.90471	0.981212	-0.956931	0.929568	-0.0273633	26.69	27.41	28.14	26.29	9.57	12.35	17.59	14.46	13.67	15.98	13.48	11.95	27.1325	13.4925	13.77
743	ENSMUSG00000097413	RIKEN cDNA A830052D11 gene [Source:MGI Symbol;Acc:MGI:3028074]	A830052D11Rik	0.000545857	1	0.00122362	0.00165213	0.989518	0.722727	0.715152	-0.0152024	-0.468477	-0.483679	0.18	0.19	0.2	0.2	0.21	0.22	0.06	0.23	0.69	0.78	0.56	0.57	0.1925	0.18	0.65
744	ENSMUSG00000101856	RIKEN cDNA 1700096K18 gene [Source:MGI Symbol;Acc:MGI:1920821]	1700096K18Rik	0.000545857	0.00869644	0.00140012	1	0.719355	1.00977	0.726384	-0.475225	0.0140296	-0.461195	2.07	2.12	2.07	2.14	1.14	1.26	1.37	1.15	1.81	2.07	2.06	2.34	2.1	1.23	2.07
745	ENSMUSG00000107000		RP23-15K13.2	0.000545857	0.0117439	0.000855614	0.500636	0.65731	0.921336	0.605603	-0.605354	-0.1182	-0.723555	1.22	1.19	1.11	1.03	0.26	0.48	0.48	0.4	1.16	1.37	1.58	1.17	1.1375	0.405	1.32
746	ENSMUSG00000020340	cytoplasmic FMR1 interacting protein 2 [Source:MGI Symbol;Acc:MGI:1924134]	Cyfip2	0.000546775	1	0.00128238	0.00159497	0.904791	0.0730479	0.066093	-0.144344	-3.77501	-3.91936	33.55	38.1	38.45	49.75	28.7	39.8	43.25	32.5	632.9	661.25	338.95	605.95	39.9625	36.0625	559.763
747	ENSMUSG00000046500	family with sequence similarity 19, member A4 [Source:MGI Symbol;Acc:MGI:2444563]	Fam19a4	0.000546775	0.0203133	0.0568405	0.000876123	0.575074	3.16729	1.82143	-0.79818	1.66325	0.86507	3.07	2.99	2.58	4.21	1.41	1.41	1.61	1.26	0.31	0.24	0.48	0.29	3.2125	1.4225	0.33
748	ENSMUSG00000024219	ankyrin repeat and SAM domain containing 1 [Source:MGI Symbol;Acc:MGI:2446180]	Anks1	0.000546875	1	0.00132418	0.00156009	1.0115	0.344336	0.348297	0.0165007	-1.53811	-1.52161	9.64	11.88	11.96	14.68	8.52	14.24	16.68	9.32	36.12	44.16	30.72	36.48	12.04	12.19	36.87
749	ENSMUSG00000039219	AT rich interactive domain 4B (RBP1-like) [Source:MGI Symbol;Acc:MGI:2137512]	Arid4b	0.000546875	0.0551462	0.000670384	0.012326	0.57568	0.651687	0.375163	-0.796662	-0.617748	-1.41441	82.6	89.6	76.9	96.4	33.8	52.5	68.9	42	119.7	142.8	142.5	127.3	86.375	49.3	133.075
750	ENSMUSG00000032766	guanine nucleotide binding protein (G protein), gamma 11 [Source:MGI Symbol;Acc:MGI:1913316]	Gng11	0.000548379	0.812921	0.00189391	0.00121364	0.899725	3.88414	3.49465	-0.152445	1.95759	1.80515	9.85	7.85	10.27	11.61	9.12	8.88	10.18	7.03	1.46	0.9	2.63	2.23	9.895	8.8025	1.805
751	ENSMUSG00000072980	Opa interacting protein 5 [Source:MGI Symbol;Acc:MGI:1917895]	Oip5	0.000550888	0.0410283	0.0137963	0.000839166	0.632701	4.18828	2.64993	-0.660405	2.06636	1.40595	13.3	12.56	12.86	17.34	8.4	9.2	10.24	6.16	2.8	2.5	2.36	2.68	14.015	8.5	2.585
752	ENSMUSG00000107133		RP23-408A1.6	0.00055668	0.00869644	1	0.00159315	0.956938	1.045	1	-0.0635029	0.0635029	0	0.03	0.04	0.06	0.05	0	0	0	0	0	0	0	0	0.045	0	0
753	ENSMUSG00000053646	plexin B1 [Source:MGI Symbol;Acc:MGI:2154238]	Plxnb1	0.000558723	0.812921	0.00096996	0.00239842	0.684648	0.340952	0.233432	-0.546566	-1.55236	-2.09892	101.99	107.45	105.84	109.13	50.33	90.58	85.12	63.28	224.42	319.34	364.56	344.19	106.103	72.3275	313.127
754	ENSMUSG00000074748	ataxin 7-like 3B [Source:MGI Symbol;Acc:MGI:1914971]	Atxn7l3b	0.000558723	0.155087	0.000740051	0.00565426	0.720017	0.632312	0.455275	-0.473897	-0.661292	-1.13519	77.02	86.68	93.3	112.38	59.06	71.94	75.36	58.48	144.88	159.82	133.52	148.28	92.345	66.21	146.625
755	ENSMUSG00000049124	predicted gene 8186 [Source:MGI Symbol;Acc:MGI:3643110]	Gm8186	0.000559139	0.0151967	0.199652	0.000993806	0.703152	1.69203	1.18975	-0.508092	0.758755	0.250663	89.67	93.58	89.55	102.35	61.54	69.86	72.43	58.77	56.11	52.86	60.81	50.3	93.7875	65.65	55.02
756	ENSMUSG00000030987	stromal interaction molecule 1 [Source:MGI Symbol;Acc:MGI:107476]	Stim1	0.000561465	0.371821	0.000829376	0.00371697	0.826482	0.644271	0.532478	-0.274945	-0.63426	-0.909205	4.37	4.71	4.61	5.42	3.4	4.44	4.05	3.21	6.88	8.84	8.14	8.01	4.7775	3.775	7.9675
757	ENSMUSG00000041794	myosin VIIA and Rab interacting protein [Source:MGI Symbol;Acc:MGI:2384407]	Myrip	0.000561465	1	0.00113946	0.00195759	0.869863	0.3827	0.332896	-0.20114	-1.38571	-1.58685	1.96	1.52	1.84	2.36	0.72	2.68	1.28	1.48	6.16	5.32	7.36	7.68	1.92	1.54	6.63
758	ENSMUSG00000051790	neuroligin 2 [Source:MGI Symbol;Acc:MGI:2681835]	Nlgn2	0.000561465	1	0.00137163	0.00156009	1.02501	0.383451	0.393041	0.0356397	-1.38289	-1.34725	74.6	85.72	86.8	105.52	69.68	102.76	108.28	80.84	200.36	239.04	210	276.68	88.16	90.39	231.52
759	ENSMUSG00000030522	myotubularin related protein 10 [Source:MGI Symbol;Acc:MGI:2142292]	Mtmr10	0.00056259	0.25505	0.000783678	0.00446101	0.707082	0.56629	0.400413	-0.500051	-0.820387	-1.32044	45.28	43.08	43.36	50.68	28.16	32.28	35.2	32.16	69.08	95.48	86.16	74.44	45.6	31.95	81.29
760	ENSMUSG00000031821	GINS complex subunit 2 (Psf2 homolog) [Source:MGI Symbol;Acc:MGI:1921019]	Gins2	0.00056259	0.184574	0.0040514	0.000960596	0.759817	4.54762	3.45536	-0.396277	2.18511	1.78883	60.08	75.88	79.92	85.72	56.04	58.32	69.28	44.56	15.92	19.52	12.76	15	75.4	57.05	15.8
761	ENSMUSG00000032380	death-associated protein kinase 2 [Source:MGI Symbol;Acc:MGI:1341297]	Dapk2	0.00056259	0.921735	0.00103782	0.00222246	1.09859	4.13592	4.54369	0.135655	2.04821	2.18386	9.48	10.96	12.08	14.6	13.68	14.2	12.32	11.96	1.04	0.28	2.88	4.16	11.78	13.04	2.09
762	ENSMUSG00000060678	histone cluster 1, H4c [Source:MGI Symbol;Acc:MGI:2448421]	Hist1h4c	0.00056279	0.0192486	0.0763122	0.000923676	0.6503	2.18561	1.4213	-0.620822	1.12803	0.507212	1042.81	1082.8	1113.5	1042.34	755.11	727.87	731.27	568.58	614.43	520.94	339.61	481.78	1070.36	695.707	489.19
763	ENSMUSG00000026821	ral guanine nucleotide dissociation stimulator [Source:MGI Symbol;Acc:MGI:107485]	Ralgds	0.000566418	0.993895	0.00108558	0.00213011	0.86109	0.439016	0.378033	-0.215764	-1.18765	-1.40342	206.2	221.2	230.9	260.6	166	231.4	211.4	181.9	478.1	568.1	436.5	615.5	229.725	197.675	524.55
764	ENSMUSG00000101878	predicted pseudogene 8203 [Source:MGI Symbol;Acc:MGI:3646499]	Gm8203	0.000566418	0.0195432	0.0695742	0.000922746	0.565076	3.16104	1.78623	-0.823483	1.6604	0.836915	137.74	163.12	137.18	161.56	85.98	87.82	105.33	57.95	44.61	59.95	44.6	37.79	149.9	84.27	46.7375
765	ENSMUSG00000051599	protocadherin beta 2 [Source:MGI Symbol;Acc:MGI:2136735]	Pcdhb2	0.000571074	1	0.00124458	0.0017903	0.976744	0.634686	0.619926	-0.0339473	-0.655884	-0.689832	0.82	0.84	0.6	0.62	0.44	0.8	0.86	0.62	1.54	1.92	1.58	1.8	0.72	0.68	1.71
766	ENSMUSG00000027223	mitogen-activated protein kinase 8 interacting protein 1 [Source:MGI Symbol;Acc:MGI:1309464]	Mapk8ip1	0.000571855	0.124697	0.000740051	0.00666613	0.724284	0.659928	0.477975	-0.465372	-0.59962	-1.06499	95.88	100.95	104.13	102.09	66.45	86.25	82.11	56.01	136.56	171.54	154.47	150.24	100.763	72.705	153.202
767	ENSMUSG00000003617	ceruloplasmin [Source:MGI Symbol;Acc:MGI:88476]	Cp	0.000575651	1	0.00135318	0.00163949	1	7.62824	7.62824	0	2.93135	2.93135	316.32	311.04	290.72	348.48	251.36	388.16	302.72	324.32	6.08	7.84	114.24	34.4	316.64	316.64	40.64
768	ENSMUSG00000010021	kinesin family member 19A [Source:MGI Symbol;Acc:MGI:2447024]	Kif19a	0.000575651	1	0.00155651	0.00148156	1.12906	0.297673	0.33609	0.175119	-1.7482	-1.57308	8.68	8.05	10.43	7.35	5.53	12.53	11.9	9.52	31.36	33.18	24.01	36.82	8.6275	9.87	31.3425
769	ENSMUSG00000027602	microtubule-associated protein 1 light chain 3 alpha [Source:MGI Symbol;Acc:MGI:1915661]	Map1lc3a	0.000575651	1	0.00113946	0.00209037	0.939309	0.609059	0.572094	-0.0903276	-0.715347	-0.805675	82.17	84.66	91.08	75.21	80.46	87.99	77.61	66.6	133.02	124.53	138.51	153.45	83.28	78.165	137.377
770	ENSMUSG00000053046	BR serine/threonine kinase 2 [Source:MGI Symbol;Acc:MGI:1923020]	Brsk2	0.000575651	0.337603	0.000829376	0.00402019	0.531698	0.415737	0.221047	-0.91132	-1.26626	-2.17758	92.96	90.08	77.76	80.96	35.2	50.72	64	29.92	203.2	262.56	180	181.92	85.44	44.96	206.92
771	ENSMUSG00000074635	RIKEN cDNA 3110070M22 gene [Source:MGI Symbol;Acc:MGI:1914554]	3110070M22Rik	0.000575651	0.51178	0.000895556	0.00327192	0.849802	0.633292	0.538173	-0.234801	-0.659058	-0.893859	0.19	0.33	0.27	0.27	0.11	0.11	0.05	0.03	0.66	1.04	1.19	1.1	0.265	0.075	0.9975
772	ENSMUSG00000027386	fibulin 7 [Source:MGI Symbol;Acc:MGI:1917620]	Fbln7	0.000576751	0.111074	0.000740051	0.00727789	1.35596	2.70726	3.67094	0.439314	1.43684	1.87615	4.4	5	5	6.94	7.48	8.08	8.6	6.2	0.8	1.1	1.74	1.72	5.335	7.59	1.34
773	ENSMUSG00000048385	scratch homolog 1, zinc finger protein (Drosophila) [Source:MGI Symbol;Acc:MGI:2176606]	Scrt1	0.000579133	0.944071	0.00107618	0.00225537	0.84359	0.444191	0.374715	-0.245387	-1.17075	-1.41613	0.84	0.88	0.94	1.14	0.54	0.82	0.7	0.52	2.64	4.34	3.52	3.06	0.95	0.645	3.39
774	ENSMUSG00000040125	G protein-coupled receptor 26 [Source:MGI Symbol;Acc:MGI:2441758]	Gpr26	0.000580406	1	0.00126819	0.00180283	1.00721	1.25282	1.26185	0.0103605	0.325181	0.335542	0.38	0.38	0.38	0.41	0.32	0.45	0.45	0.37	0.08	0.1	0.18	0.07	0.3875	0.3975	0.1075
775	ENSMUSG00000102917	predicted gene, 37724 [Source:MGI Symbol;Acc:MGI:5610952]	Gm37724	0.000580406	0.00869644	0.0016742	1	0.503605	1.03945	0.523471	-0.989635	0.0558172	-0.933817	5.54	5.88	5.08	5.85	1.91	2.87	2.48	2.01	5.16	6.3	5.28	4.61	5.5875	2.3175	5.3375
776	ENSMUSG00000074282	zinc finger protein 94 [Source:MGI Symbol;Acc:MGI:107610]	Zfp94	0.000581486	0.0187672	0.000745086	0.104835	0.500763	0.791828	0.396518	-0.997799	-0.336741	-1.33454	16.98	16.5	12.72	15.3	6.54	9.36	6.66	6.24	19.2	16.92	21.24	21.36	15.375	7.2	19.68
777	ENSMUSG00000020186	cysteine and glycine-rich protein 2 [Source:MGI Symbol;Acc:MGI:1202907]	Csrp2	0.000584353	0.303578	0.00325783	0.00106851	0.828403	2.90941	2.41017	-0.271595	1.54073	1.26913	12.74	12.61	13.47	14.99	10.96	11.43	12.2	9.3	2.22	2.66	6.11	4.88	13.4525	10.9725	3.9675
778	ENSMUSG00000064262	GTPase, IMAP family member 8 [Source:MGI Symbol;Acc:MGI:2685303]	Gimap8	0.000584649	0.0339312	0.0206659	0.000890751	0.795944	1.64718	1.31106	-0.329261	0.72	0.390739	0.91	1.05	1.04	0.89	0.42	0.77	0.52	0.57	0.24	0.1	0.31	0.14	0.9725	0.57	0.1975
779	ENSMUSG00000055633	zinc finger protein 580 [Source:MGI Symbol;Acc:MGI:1916242]	Zfp580	0.000588396	0.0679105	0.000728058	0.0109962	0.704674	0.709232	0.499778	-0.504973	-0.495669	-1.00064	15.14	14.44	15.43	14.75	9.76	11.1	12.25	7.82	19.75	19.94	22.09	24.12	14.94	10.2325	21.475
780	ENSMUSG00000041298	katanin p60 subunit A-like 1 [Source:MGI Symbol;Acc:MGI:2387638]	Katnal1	0.000590177	1	0.00128319	0.00183853	0.937959	0.378227	0.354761	-0.0924031	-1.40268	-1.49508	33.84	43.44	47.7	48	34.74	48.54	45.06	33.66	107.28	130.98	93.18	132.48	43.245	40.5	115.98
781	ENSMUSG00000024985	transcription factor 7 like 2, T cell specific, HMG box [Source:MGI Symbol;Acc:MGI:1202879]	Tcf7l2	0.000592981	1	0.00134739	0.00176063	0.919358	0.185233	0.170296	-0.121301	-2.43259	-2.55389	234.3	276.32	246.62	275.44	187	270.16	290.18	201.74	1354.76	1624.92	948.64	1664.3	258.17	237.27	1398.15
782	ENSMUSG00000025747	thymidylate synthase [Source:MGI Symbol;Acc:MGI:98878]	Tyms	0.000592981	0.0222874	0.0518897	0.000938557	0.550713	3.85093	2.12076	-0.860627	1.94521	1.08458	200.52	226.62	256.05	252.9	129.69	125.1	172.26	86.67	61.92	65.43	62.64	50.13	234.023	128.43	60.03
783	ENSMUSG00000027525	phosphatase and actin regulator 3 [Source:MGI Symbol;Acc:MGI:1921439]	Phactr3	0.000592981	1	0.00128319	0.00186308	0.616719	0.0945973	0.0583399	-0.697316	-3.40206	-4.09937	12.18	12.46	11.55	11.13	5.88	7.14	7.07	7.56	139.86	173.18	85.33	140.14	11.83	6.9125	134.627
784	ENSMUSG00000017679	tocopherol (alpha) transfer protein-like [Source:MGI Symbol;Acc:MGI:1923330]	Ttpal	0.000594887	0.0712134	0.000733874	0.0106992	0.605401	0.640958	0.388036	-0.724038	-0.641699	-1.36574	42.21	47.81	48.72	60.2	22.33	32.55	39.41	24.57	72.52	85.54	79.38	75.18	49.735	29.715	78.155
785	ENSMUSG00000045608	developing brain homeobox 2 [Source:MGI Symbol;Acc:MGI:107445]	Dbx2	0.000595065	0.602784	0.00245568	0.0011912	0.857716	4.06206	3.4841	-0.221428	2.02221	1.80078	24.48	24.51	25.97	25.76	20.78	24.8	21.73	18.51	2.05	2.3	11.76	5.67	25.18	21.455	5.445
786	ENSMUSG00000074807	predicted gene 10762 [Source:MGI Symbol;Acc:MGI:3704209]	Gm10762	0.000596487	0.044941	0.000728002	0.0177589	0.584556	0.686815	0.401481	-0.774588	-0.542007	-1.31659	4.27	4.54	4.5	5.87	2.29	2.51	2.99	1.76	7.5	8.11	8.01	6.13	4.795	2.3875	7.4375
787	ENSMUSG00000063787	coiled-coil-helix-coiled-coil-helix domain containing 1 [Source:MGI Symbol;Acc:MGI:1913371]	Chchd1	0.000597578	0.327254	0.00321764	0.00110002	0.870225	2.0388	1.77422	-0.20054	1.02772	0.827182	65.54	68.81	71.9	79.79	59.1	68.22	67.76	53.32	37.15	31.91	34.52	34.68	71.51	62.1	34.565
788	ENSMUSG00000090958	leucine rich repeat containing 32 [Source:MGI Symbol;Acc:MGI:93882]	Lrrc32	0.000597578	0.0829964	0.000740051	0.00943854	1.37914	2.375	3.27546	0.463771	1.24793	1.7117	1.17	1.42	1.45	2.22	2.16	2.88	2.92	2.19	0.02	0.01	0.19	0.1	1.565	2.5375	0.08
789	ENSMUSG00000032599	inositol hexaphosphate kinase 2 [Source:MGI Symbol;Acc:MGI:1923750]	Ip6k2	0.000597949	0.0154247	0.000841001	0.258732	0.5324	0.854427	0.454896	-0.909419	-0.226971	-1.13639	353.52	386.76	385.68	383.64	184.56	208.2	258.48	150.6	408.96	422.28	500.88	435.36	377.4	200.46	441.87
790	ENSMUSG00000042744	predicted gene 15800 [Source:MGI Symbol;Acc:MGI:3647820]	Gm15800	0.000597949	1	0.0015197	0.00159315	1.08494	0.283381	0.307451	0.117614	-1.81919	-1.70157	23.8	27.65	24.99	31.64	17.08	37.03	38.01	25.48	83.16	111.44	82.67	114.24	27.02	29.4	97.8775
791	ENSMUSG00000059474	mbt domain containing 1 [Source:MGI Symbol;Acc:MGI:2143977]	Mbtd1	0.000597949	0.0216866	0.000740614	0.0669458	0.618746	0.805739	0.498548	-0.692581	-0.311615	-1.0042	205.66	216.86	220.22	224.28	102.9	148.4	172.9	110.74	272.3	267.82	276.5	260.4	216.755	133.735	269.255
792	ENSMUSG00000072620	schlafen 2 [Source:MGI Symbol;Acc:MGI:1313258]	Slfn2	0.000599792	0.00869644	0.976871	0.00216992	0.945626	1.05224	0.995025	-0.0806577	0.0734622	-0.0071955	0.04	0.07	0.06	0.06	0	0	0	0	0	0	0.02	0	0.0575	0	0.005
793	ENSMUSG00000055717	SLAIN motif family, member 1 [Source:MGI Symbol;Acc:MGI:2145578]	Slain1	0.000601663	1	0.00140012	0.00171732	0.996989	0.432103	0.430802	-0.00435038	-1.21055	-1.2149	23.36	26.2	26.8	25.92	21.12	27.48	32.48	20.88	58.72	72.32	52.48	58.44	25.57	25.49	60.49
794	ENSMUSG00000033031	RIKEN cDNA C330027C09 gene [Source:MGI Symbol;Acc:MGI:2146335]	C330027C09Rik	0.000607394	0.0175498	0.120187	0.00101998	0.474015	4.44041	2.10482	-1.077	2.15069	1.0737	84.96	106.64	99.12	125.52	39.68	56.64	59.6	39.28	26.08	28.56	21.6	14.4	104.06	48.8	22.66
795	ENSMUSG00000004748	mitochondrial fission process 1 [Source:MGI Symbol;Acc:MGI:1916686]	Mtfp1	0.000607599	0.0231468	0.0505245	0.000949713	0.684823	2.09756	1.43646	-0.546198	1.06871	0.522515	6.74	7.56	7.14	7.24	4.5	4.52	5.68	3.68	2.4	2.56	3.8	2.82	7.17	4.595	2.895
796	ENSMUSG00000080902	predicted gene 11226 [Source:MGI Symbol;Acc:MGI:3650241]	Gm11226	0.000607599	0.00947625	1	0.00159315	0.477864	2.18252	1.04294	-1.06533	1.12599	0.0606628	2.24	3.19	2.45	2.35	0.52	0.69	1.11	0.48	0.72	0.48	0.86	0.46	2.5575	0.7	0.63
797	ENSMUSG00000042116	von Willebrand factor A domain containing 1 [Source:MGI Symbol;Acc:MGI:2179729]	Vwa1	0.000608103	0.519481	0.000937735	0.00344879	1.14541	2.26847	2.59834	0.195868	1.18172	1.37759	4.44	4.7	4.49	4.17	5.52	5.99	4.81	4.65	0.72	0.84	2.4	1.65	4.45	5.2425	1.4025
798	ENSMUSG00000029578	WD repeat domain, phosphoinositide interacting 2 [Source:MGI Symbol;Acc:MGI:1923831]	Wipi2	0.000608761	0.0509466	0.000736697	0.0160837	0.692748	0.736442	0.510168	-0.529598	-0.441356	-0.970954	85.35	91.35	83.5	94.3	57.4	69.7	67.25	50	109.55	125.75	133.5	114	88.625	61.0875	120.7
799	ENSMUSG00000029816	glycoprotein (transmembrane) nmb [Source:MGI Symbol;Acc:MGI:1934765]	Gpnmb	0.000608761	0.77122	0.0022545	0.00126726	0.871701	5.26127	4.58626	-0.198095	2.39541	2.19732	17.47	17.09	16.72	18.22	12.91	17.17	14.88	15.11	0.27	0.22	7.79	1.69	17.375	15.0175	2.4925
800	ENSMUSG00000010607	phosphatidylinositol glycan anchor biosynthesis, class Y-like [Source:MGI Symbol;Acc:MGI:1913518]	Pigyl	0.00060941	0.0192531	0.000783267	0.107518	0.774451	0.893503	0.691975	-0.368754	-0.162455	-0.531209	54.1	51.72	51.6	49	39.44	42.96	41.76	34.8	60.48	55.82	56.58	58.62	51.605	39.74	57.875
801	ENSMUSG00000024044	erythrocyte protein band 4.1 like 3 [Source:MGI Symbol;Acc:MGI:103008]	Epb4.1l3	0.000611937	1	0.00135552	0.00184557	0.930197	0.260063	0.24191	-0.104391	-1.94307	-2.04746	2	1.84	2.42	2.92	1.5	2.2	2.34	2.22	12.14	12.5	7.84	14.2	2.295	2.065	11.67
802	ENSMUSG00000024516	SEC11 homolog C (S. cerevisiae) [Source:MGI Symbol;Acc:MGI:1913536]	Sec11c	0.000614451	0.0506863	0.0129455	0.000941012	0.742003	2.25654	1.67436	-0.430503	1.17411	0.743609	237.93	239.96	248.29	273.98	170.66	199.43	218.61	152.39	99.96	102.69	122.22	116.13	250.04	185.273	110.25
803	ENSMUSG00000001260	gamma-aminobutyric acid (GABA) A receptor, subunit gamma 1 [Source:MGI Symbol;Acc:MGI:103156]	Gabrg1	0.000614477	0.00960637	1	0.00150942	0.537272	1.99595	1.07237	-0.896276	0.997077	0.100801	37.36	38.12	33.52	44.76	19	22.2	19.8	19.76	17.4	15.84	21.96	19.84	38.44	20.19	18.76
804	ENSMUSG00000028394	polymerase (DNA directed), epsilon 3 (p17 subunit) [Source:MGI Symbol;Acc:MGI:1933378]	Pole3	0.000614477	0.00869644	0.666614	0.0028851	0.583509	1.53466	0.895486	-0.777172	0.617914	-0.159258	68.94	71.76	69.57	79.11	41.25	44.7	48.51	32.73	46.05	48.66	45.51	46.95	72.345	41.7975	46.7925
805	ENSMUSG00000032177	phosphodiesterase 4A, cAMP specific [Source:MGI Symbol;Acc:MGI:99558]	Pde4a	0.000614477	0.899588	0.0020196	0.00135563	1.19929	0.378583	0.454029	0.262175	-1.40132	-1.13914	5.4	6	5.4	7.2	5.46	8.04	8.1	7.98	14.46	18.54	16.14	20.82	6	7.395	17.49
806	ENSMUSG00000033849	UDP-Gal:betaGlcNAc beta 1,3-galactosyltransferase, polypeptide 2 [Source:MGI Symbol;Acc:MGI:1349461]	B3galt2	0.000614477	0.020504	0.000777102	0.0873359	0.800664	0.897168	0.718331	-0.32073	-0.156549	-0.47728	0.51	0.5	0.42	0.59	0.17	0.28	0.15	0.22	0.71	0.57	0.76	0.67	0.505	0.205	0.6775
807	ENSMUSG00000049336	teneurin transmembrane protein 2 [Source:MGI Symbol;Acc:MGI:1345184]	Tenm2	0.000614477	1	0.0012149	0.00217611	0.82	0.333333	0.273333	-0.286304	-1.58496	-1.87127	1.28	1.36	0.48	0.88	0.64	0.4	0.96	0.56	4.88	5.84	5.84	3.44	1	0.64	5
808	ENSMUSG00000062421	ADP-ribosylation factor 2 [Source:MGI Symbol;Acc:MGI:99595]	Arf2	0.000614477	0.0175498	0.000813181	0.14779	0.587969	0.838955	0.493279	-0.766189	-0.253334	-1.01952	61.28	66.6	59.2	73.56	37.28	42.12	43.6	28.6	82.88	80.4	74.84	73.32	65.16	37.9	77.86
809	ENSMUSG00000069072	solute carrier family 7 (cationic amino acid transporter, y+ system), member 14 [Source:MGI Symbol;Acc:MGI:3040688]	Slc7a14	0.000614477	0.707053	0.00101311	0.00298384	0.896667	0.665188	0.596452	-0.157356	-0.588165	-0.745521	0.54	0.46	0.5	0.5	0.22	0.38	0.44	0.34	1.24	1.58	1.1	1.1	0.5	0.345	1.255
810	ENSMUSG00000020287	N-methylpurine-DNA glycosylase [Source:MGI Symbol;Acc:MGI:97073]	Mpg	0.000616627	0.0633471	0.0101188	0.000949713	0.728027	2.69598	1.96274	-0.457937	1.43081	0.972871	17.4	17.64	14.64	18.68	11.2	12.92	14.8	9.76	5.12	5.08	6.84	5.8	17.09	12.17	5.71
811	ENSMUSG00000031167	RNA binding motif protein 3 [Source:MGI Symbol;Acc:MGI:1099460]	Rbm3	0.000619405	0.0145651	0.297626	0.00115034	0.5251	2.69618	1.41576	-0.929337	1.43092	0.501582	1094.72	1043.46	1033.12	1122.55	571.12	636.02	654.06	391.6	390.28	377.41	564.19	258.17	1073.46	563.2	397.512
812	ENSMUSG00000003824	synaptonemal complex central element protein 2 [Source:MGI Symbol;Acc:MGI:1919096]	Syce2	0.000622844	0.447805	0.00292889	0.0011876	0.829433	4.1989	3.4827	-0.269803	2.07001	1.80021	46.76	47.6	58.96	56.32	40.24	49.92	49.56	33.48	9.48	7	15.52	14.88	52.41	43.3	11.72
813	ENSMUSG00000020723	calcium channel, voltage-dependent, gamma subunit 4 [Source:MGI Symbol;Acc:MGI:1859167]	Cacng4	0.000622844	0.21647	0.000841001	0.00540327	0.627107	0.532697	0.334058	-0.673217	-0.908613	-1.58183	22.78	27.42	26.88	31.66	11.62	18.7	22.02	14.36	41.84	54.78	52.76	58.26	27.185	16.675	51.91
814	ENSMUSG00000033039	microtubule associated monooxygenase, calponin and LIM domain containing -like 1 [Source:MGI Symbol;Acc:MGI:105870]	Micall1	0.000624443	1	0.00124837	0.00217559	0.929314	0.539036	0.500934	-0.105762	-0.891546	-0.997308	2.29	2.58	2.62	2.94	1.8	2.69	2.92	2	4.82	6.36	5.36	6.23	2.6075	2.3525	5.6925
815	ENSMUSG00000001020	S100 calcium binding protein A4 [Source:MGI Symbol;Acc:MGI:1330282]	S100a4	0.000625711	1	0.0016742	0.00159315	1.11102	0.314969	0.349937	0.151888	-1.66672	-1.51483	5.96	5.8	3.74	5.54	5.92	5.62	5.82	6.46	16.04	24.38	17.2	17.88	5.26	5.955	18.875
816	ENSMUSG00000031838	interferon gamma inducible protein 30 [Source:MGI Symbol;Acc:MGI:2137648]	Ifi30	0.000627021	0.00743762	0.0103981	0.0423856	0.595305	1.21298	0.722096	-0.748299	0.278561	-0.469738	1.75	1.6	1.74	1.56	0.54	0.66	0.65	0.49	0.92	1.06	1.41	1.39	1.6625	0.585	1.195
817	ENSMUSG00000029283	cell division cycle 7 (S. cerevisiae) [Source:MGI Symbol;Acc:MGI:1309511]	Cdc7	0.000630125	0.012907	0.480066	0.00122595	0.486056	2.79234	1.35723	-1.04081	1.48147	0.440666	39.84	47.92	44.56	44.4	16.72	24.64	27.2	15.28	14.88	20.72	11.28	13.84	44.18	20.96	15.18
818	ENSMUSG00000003526	proline dehydrogenase [Source:MGI Symbol;Acc:MGI:97770]	Prodh	0.000631523	0.421635	0.000936613	0.00404375	0.766909	0.564298	0.432766	-0.382872	-0.82547	-1.20834	10.22	7.91	7.84	8.47	5.25	6.51	5.67	8.05	13.16	16.8	16.52	17.64	8.61	6.37	16.03
819	ENSMUSG00000061654	sprouty homolog 3 (Drosophila) [Source:MGI Symbol;Acc:MGI:1345188]	Spry3	0.000631523	1	0.00155651	0.00170371	1.01828	0.536275	0.546078	0.0261365	-0.898956	-0.87282	0.34	0.3	0.35	0.48	0.34	0.46	0.48	0.29	1.54	1.55	1.16	1.95	0.3675	0.3925	1.55
820	ENSMUSG00000071014	NADH dehydrogenase (ubiquinone) 1 beta subcomplex, 6 [Source:MGI Symbol;Acc:MGI:2684983]	Ndufb6	0.000631523	0.052956	0.0130137	0.000960596	0.798602	1.77692	1.41905	-0.324452	0.829376	0.504924	131.46	124.54	130.22	141.86	105.46	114.42	113.4	87.64	74.92	68.76	77.96	73.8	132.02	105.23	73.86
821	ENSMUSG00000059921	unc-5 homolog C (C. elegans) [Source:MGI Symbol;Acc:MGI:1095412]	Unc5c	0.000633567	0.975245	0.00120231	0.00240478	0.559682	0.21085	0.118009	-0.837322	-2.24571	-3.08303	6.48	6.32	5.68	7.68	1.76	3.44	3.76	3.92	39.12	41.2	21.92	36.8	6.54	3.22	34.76
822	ENSMUSG00000003541	immediate early response 3 [Source:MGI Symbol;Acc:MGI:104814]	Ier3	0.000634867	0.0144529	0.000942335	0.391418	3.15456	2.86812	9.04765	1.65744	1.52011	3.17754	15.28	20.88	21.32	23.99	64.88	64.29	85.33	51.12	0.96	1.21	8.95	14.68	20.3675	66.405	6.45
823	ENSMUSG00000034883	leucine rich repeat protein 1 [Source:MGI Symbol;Acc:MGI:1916956]	Lrr1	0.000634867	0.0144529	0.344595	0.0011876	0.638596	1.89055	1.2073	-0.647023	0.918804	0.27178	1.57	1.91	2.02	1.9	0.75	1.03	0.93	0.57	0.58	0.79	0.35	0.31	1.85	0.82	0.5075
824	ENSMUSG00000037172	RIKEN cDNA E330009J07 gene [Source:MGI Symbol;Acc:MGI:2444256]	E330009J07Rik	0.000634867	0.096473	0.000789506	0.00922802	0.634571	0.629983	0.399769	-0.656146	-0.666616	-1.32276	18.84	18.64	24.32	21.44	11.56	13.88	15.48	10.44	28.04	33.72	35.12	37.6	20.81	12.84	33.62
825	ENSMUSG00000041959	S100 calcium binding protein A10 (calpactin) [Source:MGI Symbol;Acc:MGI:1339468]	S100a10	0.000634867	1	0.0017562	0.00156645	0.947369	4.607	4.36453	-0.0780009	2.20383	2.12583	109.05	122.94	121.86	143.76	114.78	124.89	142.98	88.56	20.55	19.23	36.3	28.8	124.403	117.802	26.22
826	ENSMUSG00000044117	RIKEN cDNA 2900011O08 gene [Source:MGI Symbol;Acc:MGI:1914504]	2900011O08Rik	0.000634867	1	0.00135318	0.00202461	0.917895	0.348592	0.319971	-0.123599	-1.52039	-1.64399	15.03	20.82	17.7	18.45	13.59	18.54	20.79	12.84	53.94	52.08	42.18	65.82	18	16.44	53.505
827	ENSMUSG00000022881	replication factor C (activator 1) 4 [Source:MGI Symbol;Acc:MGI:2146571]	Rfc4	0.000635813	0.0366503	0.0217244	0.000966601	0.63635	3.38481	2.15393	-0.652108	1.75908	1.10697	72.45	81.2	75.15	94.85	51.9	55.45	60.3	36.85	25	27.2	22.55	18.05	80.9125	51.125	23.2
828	ENSMUSG00000038916	SOGA family member 3 [Source:MGI Symbol;Acc:MGI:1914662]	Soga3	0.000635813	0.366164	0.000922709	0.00433734	0.723502	0.542306	0.39236	-0.46693	-0.88282	-1.34975	5.75	6.25	6.22	8.16	3.36	5.2	5.67	3.75	11.36	15.26	13.07	12.33	6.595	4.495	13.005
829	ENSMUSG00000041117	coiled-coil domain containing 8 [Source:MGI Symbol;Acc:MGI:3612184]	Ccdc8	0.000635813	0.0734269	0.000777218	0.0116004	1.17997	1.33877	1.57971	0.238754	0.420906	0.65966	0.76	0.86	0.88	0.89	1.14	1.27	1.32	0.99	0.3	0.24	0.5	0.48	0.8475	1.18	0.38
830	ENSMUSG00000015143	actinin, alpha 1 [Source:MGI Symbol;Acc:MGI:2137706]	Actn1	0.000638889	1	0.00131654	0.00214306	0.917484	0.440631	0.404272	-0.124245	-1.18236	-1.3066	5.94	8.08	6.86	9.78	5.16	8.08	8.82	5.74	16.32	19.14	17.52	21.68	7.665	6.95	18.665
831	ENSMUSG00000027654	family with sequence similarity 83, member D [Source:MGI Symbol;Acc:MGI:1919128]	Fam83d	0.000638903	0.0486445	0.0146875	0.000973692	0.641632	4.12447	2.64639	-0.640181	2.04421	1.40403	38.18	42.82	39.74	50.22	24.02	31.28	33.34	19.62	9.7	10.78	10.68	7.26	42.74	27.065	9.605
832	ENSMUSG00000029910	MAD2 mitotic arrest deficient-like 1 [Source:MGI Symbol;Acc:MGI:1860374]	Mad2l1	0.000640993	0.0498218	0.0143509	0.000973999	0.621269	5.14117	3.19405	-0.68671	2.3621	1.67539	93.96	103.56	98.2	135.84	58.6	70.28	81.56	56.16	22.44	21.32	19.6	17.36	107.89	66.65	20.18
833	ENSMUSG00000037605	adhesion G protein-coupled receptor L3 [Source:MGI Symbol;Acc:MGI:2441950]	Adgrl3	0.000641683	0.263955	0.000893432	0.00504031	0.649901	0.526161	0.341952	-0.621709	-0.926423	-1.54813	604.45	690.9	535.15	806.75	301.7	526.4	504.7	379.75	1057.35	1220.8	1396.5	1341.2	659.312	428.137	1253.96
834	ENSMUSG00000022668	GTP-binding protein 8 (putative) [Source:MGI Symbol;Acc:MGI:1913317]	Gtpbp8	0.000641935	0.00869644	0.00198915	0.935392	0.548518	1.04898	0.575383	-0.866389	0.0689842	-0.797405	23.24	23.08	22.6	25.6	9.76	14.08	14	12.2	21.08	25.4	21.84	21.6	23.63	12.51	22.48
835	ENSMUSG00000022770	discs, large homolog 1 (Drosophila) [Source:MGI Symbol;Acc:MGI:107231]	Dlg1	0.000644353	0.565455	0.00100974	0.00355772	0.815959	0.574733	0.468958	-0.293432	-0.799036	-1.09247	154.8	179.85	174.15	202.8	109.8	157.35	175.65	137.1	271.35	310.2	320.1	339.45	177.9	144.975	310.275
836	ENSMUSG00000042492	TBC1 domain family, member 10b [Source:MGI Symbol;Acc:MGI:1915699]	Tbc1d10b	0.000645385	0.700172	0.00106204	0.00319047	0.841746	0.569671	0.479519	-0.248543	-0.811799	-1.06034	81.76	91.98	90.51	96.67	65.17	86.8	91.14	60.06	148.75	173.46	142.87	171.5	90.23	75.7925	159.145
837	ENSMUSG00000051864	TBC1 domain family, member 22a [Source:MGI Symbol;Acc:MGI:1289265]	Tbc1d22a	0.000645385	0.255224	0.000893432	0.00516824	0.785531	0.648941	0.509763	-0.348259	-0.623842	-0.972101	2.57	2.65	2.75	3.65	1.77	2.35	2.35	1.8	4.39	5.59	5.15	4.94	2.905	2.0675	5.0175
838	ENSMUSG00000052934	F-box protein 31 [Source:MGI Symbol;Acc:MGI:1354708]	Fbxo31	0.000645761	0.0780247	0.000789506	0.01131	0.715998	0.709689	0.508136	-0.481973	-0.49474	-0.976713	18.88	16.68	17.92	19.28	11.96	15.32	13.92	9.76	23.28	27.92	25.44	27.52	18.19	12.74	26.04
839	ENSMUSG00000061411	nucleolar protein 4-like [Source:MGI Symbol;Acc:MGI:1918765]	Nol4l	0.000645761	1	0.00187229	0.00155803	1.14892	0.355674	0.408639	0.200273	-1.49137	-1.2911	31.2	44.1	39.6	47.1	37.32	53.88	54.84	40.68	111.72	139.02	95.04	116.94	40.5	46.68	115.68
840	ENSMUSG00000103674	predicted gene, 37699 [Source:MGI Symbol;Acc:MGI:5610927]	Gm37699	0.00064663	0.0122134	0.00106679	0.669058	0.723437	0.945347	0.6839	-0.46706	-0.0810839	-0.548144	0.59	0.7	0.5	0.61	0.11	0.15	0.16	0.21	0.75	0.79	0.7	0.53	0.6	0.1575	0.6925
841	ENSMUSG00000107310		RP23-151F20.5	0.00064663	0.0125907	0.00105223	0.61858	0.735772	0.944338	0.694818	-0.442669	-0.0826251	-0.525294	1.54	1.36	1.32	1.62	0.74	0.9	0.78	0.82	1.48	1.82	1.56	1.56	1.46	0.81	1.605
842	ENSMUSG00000026123	pleckstrin homology domain containing, family B (evectins) member 2 [Source:MGI Symbol;Acc:MGI:2385825]	Plekhb2	0.000648629	1	0.00135318	0.00213768	0.963641	0.609522	0.587361	-0.0534329	-0.714249	-0.767682	38.36	39.72	41.76	46.68	36.04	44.04	45.56	34.68	64.76	64.76	71.2	75.04	41.63	40.08	68.94
843	ENSMUSG00000078484	kelch-like 17 [Source:MGI Symbol;Acc:MGI:2678948]	Klhl17	0.000648629	0.0434755	0.000777218	0.0216732	0.675591	0.747748	0.505172	-0.565777	-0.419376	-0.985154	4.38	5.03	4.58	4.42	2.15	3.16	3.73	2.1	5.88	6.71	6.84	6.54	4.6025	2.785	6.4925
844	ENSMUSG00000079553	kinesin family member C1 [Source:MGI Symbol;Acc:MGI:109596]	Kifc1	0.000648629	0.0535254	0.0135455	0.000993806	0.680635	3.2364	2.20281	-0.555048	1.69439	1.13934	158.55	167.79	172.48	177.31	100.73	133.77	141.19	83.23	54.25	63.49	40.11	48.3	169.032	114.73	51.5375
845	ENSMUSG00000038497	transmembrane and coiled-coil domains 3 [Source:MGI Symbol;Acc:MGI:2444946]	Tmco3	0.000651709	0.655226	0.00105898	0.00334565	0.830994	0.568295	0.47225	-0.26709	-0.815288	-1.08238	6.5	7.68	7.46	8.56	5.07	6.5	7.39	5.46	12.22	13.03	15.06	15.87	7.55	6.105	14.045
846	ENSMUSG00000037386	regulating synaptic membrane exocytosis 2 [Source:MGI Symbol;Acc:MGI:2152972]	Rims2	0.000651941	0.419889	0.000960387	0.00422156	0.76554	0.5657	0.433066	-0.385451	-0.82189	-1.20734	2.76	4.06	3.32	4.2	2.16	2.82	2.88	2.18	6.44	8.34	7.38	6.26	3.585	2.51	7.105
847	ENSMUSG00000067925	CAAX box 1A [Source:MGI Symbol;Acc:MGI:1913408]	Cxx1a	0.000657653	0.0748846	0.000800776	0.0119832	0.736875	0.730293	0.538135	-0.440508	-0.453452	-0.89396	38.28	36.94	40.27	40.51	28.02	32.27	30.92	22.69	50.27	52.86	60.6	51.36	39	28.475	53.7725
848	ENSMUSG00000048222	microfibrillar-associated protein 1B [Source:MGI Symbol;Acc:MGI:3694697]	Mfap1b	0.000660147	0.0192486	0.000860387	0.134802	0.677091	0.862339	0.583882	-0.562579	-0.213672	-0.776251	11.97	12.57	13.29	13.17	7.21	9.01	9.84	7.18	13.57	15.16	15.68	15.37	12.75	8.31	14.945
849	ENSMUSG00000019906	lin-7 homolog A (C. elegans) [Source:MGI Symbol;Acc:MGI:2135609]	Lin7a	0.000660937	0.110438	0.000829376	0.00883146	0.846875	0.794045	0.672457	-0.239779	-0.332708	-0.572487	0.48	0.7	0.62	0.6	0.28	0.34	0.34	0.46	0.94	0.94	0.98	1.2	0.6	0.355	1.015
850	ENSMUSG00000023072	centrosomal protein 89 [Source:MGI Symbol;Acc:MGI:1919390]	Cep89	0.000660937	0.0123912	0.625497	0.00134364	0.614205	1.87475	1.15148	-0.703208	0.9067	0.203493	93.06	81.72	87.84	84.24	44.82	56.88	60.84	48.96	43.29	52.11	50.76	36.99	86.715	52.875	45.7875
851	ENSMUSG00000028419	charged multivesicular body protein 5 [Source:MGI Symbol;Acc:MGI:1924209]	Chmp5	0.000660937	0.131746	0.000842259	0.00788516	0.805667	0.737237	0.593967	-0.311745	-0.4398	-0.751545	27.41	27.25	28.87	32.47	20.75	24.24	27	20.69	38.24	38.03	40.66	41.84	29	23.17	39.6925
852	ENSMUSG00000021811	DnaJ (Hsp40) homolog, subfamily C, member 9 [Source:MGI Symbol;Acc:MGI:1915326]	Dnajc9	0.000662377	0.0303675	0.0326642	0.00102137	0.64972	2.7213	1.76808	-0.622109	1.44429	0.822186	41.91	45.71	44.49	53.51	28.03	32.39	36.1	22.68	16.49	18.08	16.07	15.04	46.405	29.8	16.42
853	ENSMUSG00000032656	membrane-associated ring finger (C3HC4) 3 [Source:MGI Symbol;Acc:MGI:2443667]	42066	0.000662377	0.786421	0.00113468	0.00309138	0.761725	0.441476	0.336283	-0.392658	-1.17959	-1.57225	5.58	5.19	5.79	5.88	3.12	5.4	3.42	4.2	12.69	13.89	17.55	11.76	5.61	4.035	13.9725
854	ENSMUSG00000084911	predicted gene 16185 [Source:MGI Symbol;Acc:MGI:3802169]	Gm16185	0.000662377	0.00747232	0.0119871	0.0400917	0.77027	1.11371	0.85786	-0.376563	0.155377	-0.221187	0.61	0.73	0.65	0.67	0.19	0.34	0.32	0.28	0.53	0.46	0.44	0.55	0.665	0.2825	0.495
855	ENSMUSG00000050555	hydrolethalus syndrome 1 [Source:MGI Symbol;Acc:MGI:1924082]	Hyls1	0.000665694	0.00953462	1	0.00180421	0.57754	1.75823	1.01545	-0.792007	0.814121	0.0221144	11.14	10.98	12.46	13.78	6.44	7.02	7.26	5.52	6.32	7.06	6.86	5.54	12.09	6.56	6.445
856	ENSMUSG00000024970	expressed sequence AI846148 [Source:MGI Symbol;Acc:MGI:2147611]	AI846148	0.000671253	0.0540226	0.000800776	0.0178059	0.738689	0.767813	0.567175	-0.436961	-0.381173	-0.818135	4.38	4.36	4.48	4.44	2.76	3.09	3.81	2.34	5.36	6.14	6.48	6.23	4.415	3	6.0525
857	ENSMUSG00000034210	EF-hand calcium binding domain 14 [Source:MGI Symbol;Acc:MGI:2442397]	Efcab14	0.000671253	0.869174	0.00121009	0.00279278	0.847254	0.493158	0.417831	-0.239133	-1.01988	-1.25901	80.22	92.05	94.22	112.63	63.84	87.29	93.66	75.81	190.19	215.39	158.27	209.02	94.78	80.15	193.218
858	ENSMUSG00000036181	histone cluster 1, H1c [Source:MGI Symbol;Acc:MGI:1931526]	Hist1h1c	0.000671253	0.039998	0.0210302	0.00102468	0.759008	1.9057	1.44644	-0.397813	0.930318	0.532504	299.75	313.67	338.37	309.23	247.38	272.78	240.82	195.18	167.31	183.34	151.58	157.58	315.255	239.04	164.952
859	ENSMUSG00000082585	predicted gene 15387 [Source:MGI Symbol;Acc:MGI:3705374]	Gm15387	0.000671253	0.0210562	0.0795816	0.00109252	0.663147	2.12588	1.40977	-0.592599	1.08806	0.495459	292.72	324.04	294.49	321.67	200.24	204.84	251.88	159.3	139.05	151.18	155.31	132.3	308.23	204.065	144.46
860	ENSMUSG00000090546	cerebellar degeneration related antigen 1 [Source:MGI Symbol;Acc:MGI:88359]	Cdr1	0.000671253	1	0.00167152	0.00180852	1.0516	0.298871	0.314292	0.0725845	-1.74241	-1.66982	2.02	2.43	1.97	3.34	1.61	3.09	2.71	3.06	9.43	12.85	8.02	11.74	2.44	2.6175	10.51
861	ENSMUSG00000091514	predicted gene, 17484 [Source:MGI Symbol;Acc:MGI:4937118]	Gm17484	0.000671253	0.642481	0.00108328	0.00350539	0.853147	0.607864	0.518597	-0.229134	-0.71818	-0.947314	0.5	0.47	0.28	0.47	0.17	0.28	0.3	0.13	1.31	1.76	1.12	1.22	0.43	0.22	1.3525
862	ENSMUSG00000021803	cadherin-related family member 1 [Source:MGI Symbol;Acc:MGI:2157782]	Cdhr1	0.000671703	0.319846	0.000949142	0.00485459	1.05092	1.16627	1.22565	0.071648	0.221903	0.293551	0.21	0.21	0.25	0.24	0.27	0.3	0.34	0.25	0.02	0.04	0.12	0.03	0.2275	0.29	0.0525
863	ENSMUSG00000020672	syntrophin, gamma 2 [Source:MGI Symbol;Acc:MGI:1919541]	Sntg2	0.000673079	1	0.00158451	0.00192721	1.00512	0.23707	0.238285	0.00737414	-2.07661	-2.06924	2.17	1.75	3.43	2.31	2.31	3.29	1.47	2.66	10.15	12.18	17.5	13.79	2.415	2.4325	13.405
864	ENSMUSG00000021835	bone morphogenetic protein 4 [Source:MGI Symbol;Acc:MGI:88180]	Bmp4	0.000673079	1	0.00158451	0.00192721	1.05387	0.0241712	0.0254732	0.0756934	-5.37057	-5.29487	0.9	0.81	1.17	0.36	0.84	0.9	1.02	0.87	84.72	78.54	41.97	90.3	0.81	0.9075	73.8825
865	ENSMUSG00000022820	NADH dehydrogenase (ubiquinone) 1 beta subcomplex 4 [Source:MGI Symbol;Acc:MGI:1915444]	Ndufb4	0.000673079	0.032962	0.0294206	0.00103672	0.724207	2.03674	1.47502	-0.465526	1.02626	0.560736	63.44	65.72	73.64	73.7	52.18	54.78	50.2	41.98	32.72	28.3	40.56	32.14	69.125	49.785	33.43
866	ENSMUSG00000025450	predicted gene 9752 [Source:MGI Symbol;Acc:MGI:3641896]	Gm9752	0.000673079	0.00747232	0.0231555	0.0209489	0.634053	1.23354	0.782132	-0.657324	0.302807	-0.354517	0.97	1.19	0.86	0.85	0.22	0.28	0.25	0.24	0.57	0.6	0.72	0.49	0.9675	0.2475	0.595
867	ENSMUSG00000042271	nuclear transport factor 2-like export factor 2 [Source:MGI Symbol;Acc:MGI:2147914]	Nxt2	0.000673079	0.00869644	0.00229918	0.790999	0.643654	1.05101	0.676489	-0.635643	0.0717818	-0.563861	37.65	37.65	42.2	44.35	24.55	27.95	24.7	25.55	39.65	36.9	40.4	36.85	40.4625	25.6875	38.45
868	ENSMUSG00000027472	p53 and DNA damage regulated 1 [Source:MGI Symbol;Acc:MGI:1915809]	Pdrg1	0.000673509	0.0185619	0.000897071	0.16431	0.685801	0.87412	0.599472	-0.544139	-0.194097	-0.738236	133.6	134.4	135.12	148.96	98.96	94.24	106.48	77.68	148.64	166.64	164.88	152	138.02	94.34	158.04
869	ENSMUSG00000040174	alkB, alkylation repair homolog 3 (E. coli) [Source:MGI Symbol;Acc:MGI:1916363]	Alkbh3	0.000675893	0.0364999	0.0247791	0.00103672	0.765987	1.8067	1.38391	-0.384609	0.853357	0.468748	162.14	153.23	166.21	158.4	124.19	121.88	140.8	102.41	87.34	76.78	95.7	92.62	159.995	122.32	88.11
870	ENSMUSG00000020704	acid-sensing (proton-gated) ion channel 2 [Source:MGI Symbol;Acc:MGI:1100867]	Asic2	0.000676648	0.966664	0.00126237	0.00264687	0.951965	0.717868	0.683386	-0.0710195	-0.478209	-0.549228	0.22	0.14	0.1	0.12	0.04	0.16	0.06	0.1	0.68	0.72	0.5	0.48	0.145	0.09	0.595
871	ENSMUSG00000085816	predicted gene 13052 [Source:MGI Symbol;Acc:MGI:3651990]	Gm13052	0.000676648	0.946659	0.00217638	0.00152552	1.04136	0.733929	0.764286	0.0584724	-0.446288	-0.387816	0	0.06	0.05	0	0.13	0.06	0.05	0.04	0.43	0.5	0.39	0.28	0.0275	0.07	0.4
872	ENSMUSG00000020897	aurora kinase B [Source:MGI Symbol;Acc:MGI:107168]	Aurkb	0.000676681	0.0400014	0.0214772	0.00103672	0.591078	5.11814	3.02522	-0.758579	2.35562	1.59704	190.32	235.84	232.4	262.8	126.64	148.88	175.92	91.52	55.92	53.92	33.44	33.52	230.34	135.74	44.2
873	ENSMUSG00000036580	spastic paraplegia 20, spartin (Troyer syndrome) homolog (human) [Source:MGI Symbol;Acc:MGI:2139806]	Spg20	0.0006789	0.311065	0.000958877	0.00500321	0.693301	0.542716	0.376266	-0.528445	-0.88173	-1.41018	32.08	41.28	40.56	49.28	21.84	32	34.56	23.52	76.4	87.52	66.16	74	40.8	27.98	76.02
874	ENSMUSG00000097467	predicted gene, 26737 [Source:MGI Symbol;Acc:MGI:5477231]	Gm26737	0.0006789	0.0206747	0.0939586	0.0011191	0.707395	1.81871	1.28655	-0.499411	0.862918	0.363507	1.25	1.29	1.14	1.65	0.62	0.88	0.59	0.51	0.33	0.27	0.3	0.23	1.3325	0.65	0.2825
875	ENSMUSG00000022565	plectin [Source:MGI Symbol;Acc:MGI:1277961]	Plec	0.000680424	1	0.00201995	0.00159497	1.45078	0.165568	0.240202	0.536826	-2.5945	-2.05768	106.04	118.14	113.74	172.48	110.66	252.56	243.1	135.96	683.98	768.02	636.02	1014.86	127.6	185.57	775.72
876	ENSMUSG00000020827	misshapen-like kinase 1 (zebrafish) [Source:MGI Symbol;Acc:MGI:1355329]	Mink1	0.000683759	0.0450626	0.000820042	0.0228479	0.596201	0.704316	0.419913	-0.74613	-0.505706	-1.25184	137.02	139.23	132.21	131.3	62.66	85.41	109.46	62.66	166.79	208.52	201.11	191.62	134.94	80.0475	192.01
877	ENSMUSG00000079355	atypical chemokine receptor 4 [Source:MGI Symbol;Acc:MGI:2181676]	Ackr4	0.000684994	0.0197466	0.105993	0.00113102	0.560654	2.9906	1.67669	-0.834818	1.58044	0.745617	2.19	3.48	2.7	3.54	1.2	1.29	1.5	0.93	0.3	0.24	0.48	0.3	2.9775	1.23	0.33
878	ENSMUSG00000022771	peptidylprolyl isomerase (cyclophilin)-like 2 [Source:MGI Symbol;Acc:MGI:2447857]	Ppil2	0.000685887	0.0101694	0.00140097	1	0.543152	0.971355	0.527593	-0.880571	-0.0419301	-0.922501	281.28	295.2	301.56	318.36	162.48	174.12	182.4	129	298.32	302.16	353.16	278.16	299.1	162	307.95
879	ENSMUSG00000032373	carbonic anyhydrase 12 [Source:MGI Symbol;Acc:MGI:1923709]	Car12	0.000685984	0.463799	0.00103782	0.00422156	1.17333	2.5	2.93333	0.230613	1.32193	1.55254	1.95	3.25	2.6	3.2	3.35	3.3	3.15	3.8	0.2	0.15	0.6	1.05	2.75	3.4	0.5
880	ENSMUSG00000042873	lipoma HMGIC fusion partner-like protein 4 [Source:MGI Symbol;Acc:MGI:3057108]	Lhfpl4	0.000688629	0.154355	0.000895929	0.00756921	0.753189	0.675416	0.508716	-0.408916	-0.566152	-0.975069	6.55	7.59	7.39	8.18	4.38	6.3	6.36	4.35	10.51	12.75	11.17	11.48	7.4275	5.3475	11.4775
881	ENSMUSG00000037868	early growth response 2 [Source:MGI Symbol;Acc:MGI:95296]	Egr2	0.000688674	0.0359351	0.000829376	0.0323452	1.75924	3.09018	5.43637	0.814953	1.62769	2.44264	14.07	12.18	16.66	14.77	32.34	26.04	24.64	21.49	4.27	1.68	1.89	8.12	14.42	26.1275	3.99
882	ENSMUSG00000048965	MAS-related GPR, member E [Source:MGI Symbol;Acc:MGI:2441884]	Mrgpre	0.000688674	0.812921	0.00120372	0.00310747	0.893902	0.622155	0.556146	-0.161811	-0.684655	-0.846465	1.06	1.09	0.99	1.06	0.69	0.96	0.99	0.69	2.17	2.11	2.05	2.85	1.05	0.8325	2.295
883	ENSMUSG00000017493	insulin-like growth factor binding protein 4 [Source:MGI Symbol;Acc:MGI:96439]	Igfbp4	0.00069148	0.908885	0.00125769	0.00283126	1.12659	10.8216	12.1915	0.171967	3.43584	3.6078	332.52	386.82	400.08	469.08	405.96	490.08	561.3	332.76	16.2	12.42	57.66	56.88	397.125	447.525	35.79
884	ENSMUSG00000028958	transmembrane and ubiquitin-like domain containing 1 [Source:MGI Symbol;Acc:MGI:1923764]	Tmub1	0.00069148	0.0437172	0.000829376	0.0241668	0.632378	0.727962	0.460348	-0.66114	-0.458065	-1.1192	27.75	24.6	28.75	30.1	18.25	17.95	17.75	14.9	32.45	37.15	43.1	41.55	27.8	17.2125	38.5625
885	ENSMUSG00000033685	uncoupling protein 2 (mitochondrial, proton carrier) [Source:MGI Symbol;Acc:MGI:109354]	Ucp2	0.000693773	0.0173751	0.000947372	0.215828	2.41436	2.39489	5.78212	1.27164	1.25996	2.5316	138.6	153.54	176.49	143.91	371.25	429.57	359.1	324.63	8.82	13.5	153.63	77.49	153.135	371.137	63.36
886	ENSMUSG00000078485	pleckstrin homology domain containing, family N member 1 [Source:MGI Symbol;Acc:MGI:2387630]	Plekhn1	0.00069401	0.235154	0.000945906	0.00596269	0.793162	0.670872	0.53211	-0.334312	-0.575892	-0.910203	0.52	0.61	0.35	0.37	0.11	0.16	0.21	0.16	1.14	1.52	1.1	0.96	0.4625	0.16	1.18
887	ENSMUSG00000044068	zinc finger (CCCH type), RNA binding motif and serine/arginine rich 1 [Source:MGI Symbol;Acc:MGI:98885]	Zrsr1	0.000694098	0.0933771	0.000860748	0.0109161	0.784489	0.751418	0.589479	-0.350175	-0.412312	-0.762487	2.37	2.75	2.75	2.7	1.76	1.91	2.33	1.43	3.46	4.01	4.18	3.74	2.6425	1.8575	3.8475
888	ENSMUSG00000021614	versican [Source:MGI Symbol;Acc:MGI:102889]	Vcan	0.000697211	1	0.00134739	0.00259661	0.904078	0.516132	0.466623	-0.14548	-0.954189	-1.09967	87.21	91.17	78.93	128.07	67.77	95.22	102.06	82.98	170.01	191.52	194.49	194.4	96.345	87.0075	187.605
889	ENSMUSG00000047910	protocadherin beta 16 [Source:MGI Symbol;Acc:MGI:2136752]	Pcdhb16	0.000697211	0.570812	0.00110271	0.00390608	0.826471	0.592334	0.489547	-0.274965	-0.755516	-1.03048	0.62	0.81	0.54	0.83	0.24	0.53	0.52	0.33	1.76	2.29	1.97	1.46	0.7	0.405	1.87
890	ENSMUSG00000050875	RIKEN cDNA A730017C20 gene [Source:MGI Symbol;Acc:MGI:2442934]	A730017C20Rik	0.000697211	0.0233109	0.0691367	0.0011191	0.523754	4.30556	2.25505	-0.93304	2.1062	1.17316	7.56	5.81	7.49	9.24	3.22	3.36	3.78	3.5	0.07	0.49	2.31	1.05	7.525	3.465	0.98
891	ENSMUSG00000021613	hyaluronan and proteoglycan link protein 1 [Source:MGI Symbol;Acc:MGI:1337006]	Hapln1	0.000697812	0.115986	0.000888027	0.00931424	0.975669	0.96028	0.936916	-0.0355362	-0.0584724	-0.0940086	0.02	0.02	0.03	0.04	0	0	0	0.01	0.08	0.05	0.07	0.08	0.0275	0.0025	0.07
892	ENSMUSG00000052613	protocadherin 15 [Source:MGI Symbol;Acc:MGI:1891428]	Pcdh15	0.000698243	0.467596	0.00105898	0.00429041	0.592567	0.414811	0.245803	-0.75495	-1.26947	-2.02442	81.18	98.81	101.27	117.26	47.15	63.96	65.19	58.22	183.27	292.74	262.81	227.55	99.63	58.63	241.593
893	ENSMUSG00000021965	spindle and kinetochore associated complex subunit 3 [Source:MGI Symbol;Acc:MGI:3041235]	Ska3	0.000699569	0.0524602	0.0160852	0.00107704	0.656561	3.66138	2.40392	-0.607	1.87239	1.26539	7.83	8.35	8.08	10.99	4.87	5.69	6.8	4.41	2.03	2.13	1.28	1.28	8.8125	5.4425	1.68
894	ENSMUSG00000022053	early B cell factor 2 [Source:MGI Symbol;Acc:MGI:894332]	Ebf2	0.000699569	1	0.00156617	0.00212252	0.971698	0.436214	0.423868	-0.0414199	-1.19689	-1.23831	0	0.04	0	0.2	0.04	0	0.04	0.04	1.16	1.44	1.12	2	0.06	0.03	1.43
895	ENSMUSG00000022263	triple functional domain (PTPRF interacting) [Source:MGI Symbol;Acc:MGI:1927230]	Trio	0.000708225	0.997569	0.00134739	0.00267297	0.793995	0.352573	0.279941	-0.332799	-1.50401	-1.8368	7.35	8.54	7.23	11.18	4.34	7.74	9.02	5.31	27.83	31.57	19.99	25.24	8.575	6.6025	26.1575
896	ENSMUSG00000003452	bicaudal D homolog 1 (Drosophila) [Source:MGI Symbol;Acc:MGI:1101760]	Bicd1	0.000710204	0.730914	0.00119872	0.00351304	0.786032	0.490807	0.38579	-0.347341	-1.02677	-1.37411	24.88	30.56	25.52	41.04	19.68	22.88	28.96	23.52	54.24	66.96	60.96	70.56	30.5	23.76	63.18
897	ENSMUSG00000021391	centromere protein P [Source:MGI Symbol;Acc:MGI:1913586]	Cenpp	0.000710204	0.0207448	0.103067	0.00117682	0.563492	3	1.69048	-0.827533	1.58496	0.75743	4.56	4.81	4.17	6.4	2.17	2.39	2.72	2.21	1.05	1.37	0.98	0.58	4.985	2.3725	0.995
898	ENSMUSG00000022489	phosphodiesterase 1B, Ca2+-calmodulin dependent [Source:MGI Symbol;Acc:MGI:97523]	Pde1b	0.000710204	0.812921	0.00123828	0.00322388	0.691228	0.360668	0.249304	-0.532766	-1.47126	-2.00402	2.35	2.7	2.6	2.6	1.16	1.62	1.88	1.19	7.57	10.45	10.81	6.68	2.5625	1.4625	8.8775
899	ENSMUSG00000022562	5-oxoprolinase (ATP-hydrolysing) [Source:MGI Symbol;Acc:MGI:1922725]	Oplah	0.000710204	0.105884	0.000893432	0.0102088	0.618618	0.618055	0.38234	-0.69288	-0.694194	-1.38707	48.87	46.08	46.98	57.96	26.73	34.56	32.04	28.8	64.35	87.75	83.25	90.54	49.9725	30.5325	81.4725
900	ENSMUSG00000025395	DNA primase, p49 subunit [Source:MGI Symbol;Acc:MGI:97757]	Prim1	0.000710204	0.0197062	0.120236	0.0011876	0.527999	3.4052	1.79794	-0.921394	1.76774	0.846346	67.85	75.55	73.25	93.65	36.05	46.3	49.75	29.85	25.2	23.9	18.25	20.95	77.575	40.4875	22.075
901	ENSMUSG00000027160	coiled-coil domain containing 34 [Source:MGI Symbol;Acc:MGI:1915451]	Ccdc34	0.000710204	0.0197466	0.11615	0.0011849	0.632041	2.23667	1.41367	-0.66191	1.16135	0.499442	115.43	134.68	135.45	152.81	75.81	88.27	99.4	75.32	54.88	62.16	66.64	54.81	134.593	84.7	59.6225
902	ENSMUSG00000028555	tetratricopeptide repeat domain 39A [Source:MGI Symbol;Acc:MGI:2444350]	Ttc39a	0.000710204	0.143928	0.00655715	0.00117622	0.716288	5.33096	3.81851	-0.481388	2.4144	1.93301	30.8	26.8	27.84	30.4	18.64	24	24.88	14.32	3.12	2.48	10.16	2.72	28.96	20.46	4.62
903	ENSMUSG00000032259	dopamine receptor D2 [Source:MGI Symbol;Acc:MGI:94924]	Drd2	0.000710204	0.00927066	1	0.00233381	0.918182	1.08374	0.995074	-0.123148	0.116024	-0.00712443	0.09	0.1	0.12	0.09	0	0	0.02	0.02	0.04	0	0.02	0	0.1	0.01	0.015
904	ENSMUSG00000032898	F-box protein 21 [Source:MGI Symbol;Acc:MGI:1924223]	Fbxo21	0.000710204	0.396869	0.0010466	0.00473184	0.787311	0.602683	0.474499	-0.344994	-0.730529	-1.07552	91.74	97.26	95.76	119.16	66.3	91.02	92.04	67.8	149.22	169.26	167.52	186.84	100.98	79.29	168.21
905	ENSMUSG00000036632	asparagine-linked glycosylation 5 (dolichyl-phosphate beta-glucosyltransferase) [Source:MGI Symbol;Acc:MGI:1913498]	Alg5	0.000710204	0.00869644	0.240843	0.00535372	0.629976	1.36945	0.862723	-0.666632	0.453602	-0.21303	61.56	62.44	58.88	61.32	40.48	38.96	41.28	31.64	46.08	39.4	48.92	42.84	61.05	38.09	44.31
906	ENSMUSG00000054091	RIKEN cDNA 1810037I17 gene [Source:MGI Symbol;Acc:MGI:1914954]	1810037I17Rik	0.000710204	0.342425	0.00101655	0.00505796	0.870676	0.73037	0.635916	-0.199792	-0.4533	-0.653092	46.57	41.94	47.96	41.94	41.42	41.24	38.78	33.38	60.69	56.47	63.44	65.15	44.6025	38.705	61.4375
907	ENSMUSG00000078776	RIKEN cDNA 9530053A07 gene [Source:MGI Symbol;Acc:MGI:2442118]	9530053A07Rik	0.000710204	1	0.00137929	0.00259318	1.04367	1.86179	1.94309	0.061663	0.896689	0.958352	1.08	1.24	1.16	1.68	1.4	1.48	1.48	1.2	0.08	0.24	0.44	0.16	1.29	1.39	0.23
908	ENSMUSG00000079657	RAB26, member RAS oncogene family [Source:MGI Symbol;Acc:MGI:2443284]	Rab26	0.000710204	0.293524	0.00100045	0.00549627	1.33752	8.85043	11.8376	0.419558	3.14575	3.56531	21	23.8	24.35	30.4	34.9	37.95	39.1	22.55	2.4	1.4	1.65	2.25	24.8875	33.625	1.925
909	ENSMUSG00000087528	RIKEN cDNA 9830144P21 gene [Source:MGI Symbol;Acc:MGI:3041171]	9830144P21Rik	0.000710204	0.00869644	0.00296477	0.576473	0.856	1.02881	0.880658	-0.224317	0.0409718	-0.183346	0.26	0.28	0.22	0.24	0.04	0.1	0.08	0.06	0.18	0.26	0.2	0.22	0.25	0.07	0.215
910	ENSMUSG00000102293	predicted gene, 37541 [Source:MGI Symbol;Acc:MGI:5610769]	Gm37541	0.000710204	0.0225948	0.000899367	0.0952117	0.971014	0.983373	0.954869	-0.0424353	-0.0241895	-0.0666247	0.05	0.03	0.03	0.03	0	0	0.01	0.01	0.05	0.05	0.05	0.06	0.035	0.005	0.0525
911	ENSMUSG00000022677	Fgfr1op N-terminal like [Source:MGI Symbol;Acc:MGI:1913336]	Fopnl	0.000711333	0.00869644	0.00328735	0.456079	0.679039	1.07621	0.730791	-0.558433	0.105965	-0.452468	56.91	61.83	58.65	61.35	40.29	44.07	41.19	35.28	58.56	53.01	52.35	57.63	59.685	40.2075	55.3875
912	ENSMUSG00000027695	phospholipase D1 [Source:MGI Symbol;Acc:MGI:109585]	Pld1	0.000713295	0.0434439	0.000859512	0.0260919	0.612277	0.721547	0.441787	-0.707745	-0.470834	-1.17858	84.8	98.6	87.5	111.2	44.3	72.8	66.5	48.8	131.3	131	126	142.8	95.525	58.1	132.775
913	ENSMUSG00000020330	hyaluronan mediated motility receptor (RHAMM) [Source:MGI Symbol;Acc:MGI:104667]	Hmmr	0.000713988	0.0685058	0.0120821	0.0011191	0.648886	5.1641	3.35092	-0.623962	2.36852	1.74456	62.64	66.2	63.48	85.64	37.8	49.4	56.12	35.64	15.68	15.28	10.72	8.92	69.49	44.74	12.65
914	ENSMUSG00000026080	carbohydrate sulfotransferase 10 [Source:MGI Symbol;Acc:MGI:2138283]	Chst10	0.000713988	0.0282287	0.000883909	0.0557038	0.577737	0.766032	0.442565	-0.791515	-0.384523	-1.17604	37.2	43.92	39.04	49.76	20	26.4	30.8	19.28	52.24	57.2	54.96	58.64	42.48	24.12	55.76
915	ENSMUSG00000030652	demethyl-Q 7 [Source:MGI Symbol;Acc:MGI:107207]	Coq7	0.000713988	0.0195432	0.133416	0.0011912	0.616762	2.30484	1.42154	-0.697215	1.20467	0.507454	85.62	91.02	92.04	103.77	48.21	61.32	71.52	47.13	38.43	41.58	43.26	36.06	93.1125	57.045	39.8325
916	ENSMUSG00000026424	G protein-coupled receptor 37-like 1 [Source:MGI Symbol;Acc:MGI:1928503]	Gpr37l1	0.000721817	1	0.00177315	0.00196365	1.05705	0.284218	0.300432	0.0800449	-1.81493	-1.73489	8.01	7.81	8.02	6.34	7.46	9.72	7.31	7.64	30.16	26.38	22.46	37.26	7.545	8.0325	29.065
917	ENSMUSG00000026349	cyclin T2 [Source:MGI Symbol;Acc:MGI:1920199]	Ccnt2	0.000725284	0.0195432	0.000958877	0.162735	0.534183	0.820275	0.438177	-0.904594	-0.285821	-1.19042	46.83	44.1	46.48	56.35	19.11	27.86	31.57	23.1	54.53	57.89	66.08	58.59	48.44	25.41	59.2725
918	ENSMUSG00000031840	RAB3A, member RAS oncogene family [Source:MGI Symbol;Acc:MGI:97843]	Rab3a	0.000727154	1	0.00167741	0.00213768	0.978594	0.309846	0.303214	-0.0312175	-1.69037	-1.72159	36.84	32.28	37.14	41.1	33.36	39.84	41.76	29.16	135.24	131.7	84	133.56	36.84	36.03	121.125
919	ENSMUSG00000021460	AU RNA binding protein/enoyl-coenzyme A hydratase [Source:MGI Symbol;Acc:MGI:1338011]	Auh	0.000727299	0.77556	0.0012298	0.00350539	0.888742	0.637561	0.566627	-0.170163	-0.649366	-0.819529	104.52	104	101.4	102.05	88.79	98.67	93.6	84.63	155.87	150.54	151.71	190.32	102.993	91.4225	162.11
920	ENSMUSG00000058756	thyroid hormone receptor alpha [Source:MGI Symbol;Acc:MGI:98742]	Thra	0.000727299	1	0.0015197	0.00235326	0.839829	0.251711	0.211394	-0.251832	-1.99016	-2.24199	335.79	329.58	383.4	345.24	252.36	341.01	303.21	273.51	1422	1471.68	944.55	1711.8	348.502	292.522	1387.51
921	ENSMUSG00000025420	katanin p60 subunit A-like 2 [Source:MGI Symbol;Acc:MGI:1924234]	Katnal2	0.000732145	0.0331541	0.0348982	0.00113102	0.681231	2.3732	1.6167	-0.553784	1.24684	0.693052	48.95	48.07	45.98	52.8	25.96	34.87	39.16	32.12	15.18	21.23	25.52	18.26	48.95	33.0275	20.0475
922	ENSMUSG00000036561	protein phosphatase 6, regulatory subunit 2 [Source:MGI Symbol;Acc:MGI:1918724]	Ppp6r2	0.000732145	0.812921	0.00126819	0.00328697	0.895633	0.620896	0.556095	-0.15902	-0.687578	-0.846598	10	11.57	11.52	12.83	9.16	10.37	12.45	8.73	17.02	18.94	19.98	20.46	11.48	10.1775	19.1
923	ENSMUSG00000024087	cytochrome P450, family 1, subfamily b, polypeptide 1 [Source:MGI Symbol;Acc:MGI:88590]	Cyp1b1	0.000736518	0.351289	0.00105898	0.00518204	1.11127	1.46921	1.6327	0.152212	0.555045	0.707257	0.69	0.82	0.61	0.8	0.78	1.03	0.8	1.08	0.1	0.1	0.25	0.26	0.73	0.9225	0.1775
924	ENSMUSG00000063954	histone cluster 2, H2aa2 [Source:MGI Symbol;Acc:MGI:2448283]	Hist2h2aa2	0.000736518	0.0249657	0.0681897	0.00117622	0.628357	2.52878	1.58897	-0.670344	1.33844	0.668096	443.49	466.73	399.15	456.42	320.3	269.83	317.32	200.61	193.63	207.47	136.97	157.79	441.447	277.015	173.965
925	ENSMUSG00000086810	predicted gene 13110 [Source:MGI Symbol;Acc:MGI:3651716]	Gm13110	0.000736518	0.147883	0.000946132	0.00852922	0.948889	0.912779	0.866126	-0.0756889	-0.131663	-0.207352	0.13	0.14	0.12	0.11	0.05	0.1	0.07	0.05	0.22	0.25	0.27	0.19	0.125	0.0675	0.2325
926	ENSMUSG00000029802	ATP-binding cassette, sub-family G (WHITE), member 2 [Source:MGI Symbol;Acc:MGI:1347061]	Abcg2	0.000740525	0.0487186	0.0193418	0.00113102	0.695638	2.66071	1.85089	-0.523592	1.41181	0.888221	64.4	67.9	84.5	77.2	51.4	52.6	56.9	42.4	25.6	21.1	26.9	34.4	73.5	50.825	27
927	ENSMUSG00000040640	ELKS/RAB6-interacting/CAST family member 2 [Source:MGI Symbol;Acc:MGI:1098749]	Erc2	0.000740899	0.604842	0.00118897	0.00407203	0.815634	0.570707	0.465488	-0.294006	-0.809178	-1.10318	0.6	0.73	0.66	0.79	0.28	0.42	0.52	0.31	1.66	1.87	2.59	1.76	0.695	0.3825	1.97
928	ENSMUSG00000040502	membrane-associated ring finger (C3HC4) 9 [Source:MGI Symbol;Acc:MGI:2446144]	42072	0.000742144	1	0.00169306	0.00217593	0.986468	0.463905	0.457627	-0.0196555	-1.1081	-1.12776	2.38	2.74	2.75	2.91	2.64	3.2	2.71	2.03	6.22	6.07	6.89	8.68	2.695	2.645	6.965
929	ENSMUSG00000020876	sorting nexin 11 [Source:MGI Symbol;Acc:MGI:1921729]	Snx11	0.000742555	0.0103553	0.00158451	1	0.565757	0.981889	0.55551	-0.821747	-0.0263683	-0.848115	43.8	49.32	49.32	45.48	23.04	29.76	31.08	20.7	44.76	50.58	50.22	45.9	46.98	26.145	47.865
930	ENSMUSG00000024897	amyloid beta (A4) precursor protein binding, family A, member 1 [Source:MGI Symbol;Acc:MGI:1860297]	Apba1	0.000742938	1	0.00174488	0.00213023	1.00224	0.215648	0.216131	0.00322751	-2.21325	-2.21002	1.04	1.25	1.15	1.49	0.89	1.44	1.47	1.15	9.4	11.52	5.91	10.58	1.2325	1.2375	9.3525
931	ENSMUSG00000050777	transmembrane protein 37 [Source:MGI Symbol;Acc:MGI:2157899]	Tmem37	0.000742938	0.693427	0.00121957	0.00380584	1.12481	2.33157	2.62257	0.169682	1.2213	1.39098	1.86	2.19	2.44	2.73	2.6	3.09	3.14	2.04	0.3	0.36	0.39	0.62	2.305	2.7175	0.4175
932	ENSMUSG00000031953	transmembrane protein 170 [Source:MGI Symbol;Acc:MGI:106426]	Tmem170	0.000743283	1	0.00141112	0.00276459	0.931684	0.60427	0.562989	-0.102087	-0.726734	-0.828821	0.95	1.15	0.99	1.4	0.77	1.16	0.99	0.99	2.29	2.76	2.12	2.88	1.1225	0.9775	2.5125
933	ENSMUSG00000055184	family with sequence similarity 72, member A [Source:MGI Symbol;Acc:MGI:1919669]	Fam72a	0.000745145	0.0603317	0.0149857	0.00114761	0.754902	2.1561	1.62764	-0.405639	1.10842	0.702784	2.07	2.36	2.37	2.46	1.43	1.48	2.05	1.05	0.63	0.7	0.41	0.41	2.315	1.5025	0.5375
934	ENSMUSG00000003269	cytohesin 2 [Source:MGI Symbol;Acc:MGI:1334255]	Cyth2	0.000746676	0.062349	0.000899367	0.017978	0.584733	0.664934	0.388808	-0.774151	-0.588718	-1.36287	286.08	308.08	314.24	335.76	141.84	204.72	243.6	135.68	454.48	539.2	415.84	463.6	311.04	181.46	468.28
935	ENSMUSG00000096753	family with sequence similarity 181, member A [Source:MGI Symbol;Acc:MGI:3647570]	Fam181a	0.000746676	0.0160707	0.353393	0.0013493	0.426803	4.03414	1.72178	-1.22836	2.01226	0.783904	42.15	40.17	43.71	43.68	15.42	22.47	19.35	12.9	3.84	5.46	21.06	8.7	42.4275	17.535	9.765
936	ENSMUSG00000049807	Rho GTPase activating protein 23 [Source:MGI Symbol;Acc:MGI:3697726]	Arhgap23	0.000751035	1	0.00181723	0.00207715	1.04245	0.287597	0.299806	0.0599821	-1.79788	-1.7379	15.45	17.7	17	20.05	13.9	21.55	21.85	16.05	57	73.05	48.1	75.85	17.55	18.3375	63.5
937	ENSMUSG00000052372	interleukin 1 receptor accessory protein-like 1 [Source:MGI Symbol;Acc:MGI:2687319]	Il1rapl1	0.000751229	1	0.00147176	0.0026641	0.890836	0.436727	0.389052	-0.166769	-1.19519	-1.36196	0.51	1.2	0.6	1.11	0.39	0.96	0.6	0.66	3.03	4.14	2.64	3.18	0.855	0.6525	3.2475
938	ENSMUSG00000052565	histone cluster 1, H1d [Source:MGI Symbol;Acc:MGI:107502]	Hist1h1d	0.000754776	0.180684	0.00607083	0.00123145	0.794172	2.68148	2.12955	-0.332477	1.42303	1.09055	653.48	658.25	709.54	627.57	563.32	609.86	522.93	406.7	289.37	308.11	178.36	209.48	662.21	525.702	246.33
939	ENSMUSG00000001985	glutamate receptor, ionotropic, kainate 3 [Source:MGI Symbol;Acc:MGI:95816]	Grik3	0.000755219	1	0.00151239	0.00260554	0.699275	0.196918	0.1377	-0.516067	-2.34433	-2.8604	2.09	2.42	2.24	3.05	0.95	1.54	1.92	1.24	16.54	21.19	10.56	17.79	2.45	1.4125	16.52
940	ENSMUSG00000051811	cytochrome c oxidase subunit VIb polypeptide 2 [Source:MGI Symbol;Acc:MGI:3044182]	Cox6b2	0.000758288	0.591479	0.00120372	0.00422156	1.16645	2.977	3.47252	0.222123	1.57386	1.79598	144.27	144.36	145.89	142.74	175.23	189.54	171.18	138.06	41.76	15.57	56.88	77.04	144.315	168.502	47.8125
941	ENSMUSG00000058881	zinc finger protein 516 [Source:MGI Symbol;Acc:MGI:2443957]	Zfp516	0.000760533	1	0.00220182	0.00178051	1.12024	0.414737	0.464604	0.163803	-1.26973	-1.10593	7.38	8.22	7.18	10.48	6.84	10.9	12.1	7.9	20.36	21.68	18.9	24.9	8.315	9.435	21.46
942	ENSMUSG00000030750	non-SMC element 1 homolog (S. cerevisiae) [Source:MGI Symbol;Acc:MGI:1914961]	Nsmce1	0.000762094	0.0254535	0.0690344	0.0011912	0.760547	1.63994	1.24725	-0.39489	0.713645	0.318755	85.38	85.23	87.48	88.71	67.14	68.82	72.03	54.81	51.54	46.32	53.94	58.11	86.7	65.7	52.4775
943	ENSMUSG00000040121	RAB15 effector protein [Source:MGI Symbol;Acc:MGI:1913782]	Rep15	0.000762574	1	0.0017562	0.00217611	0.997826	0.519774	0.518644	-0.00313971	-0.944044	-0.947183	0.07	0.13	0.16	0.24	0.09	0.18	0.27	0.05	1.2	1.06	0.95	1.64	0.15	0.1475	1.2125
944	ENSMUSG00000095041	phosphatidylserine decarboxylase [Source:HGNC Symbol;Acc:HGNC:8999]	PISD	0.000762574	0.00927066	0.00219079	1	0.313248	1.05828	0.331504	-1.67462	0.0817181	-1.5929	538.44	542.08	537.88	567.56	442.96	544.32	544.04	373.38	410.48	435.82	552.86	494.9	52.025	15.61	49.105
945	ENSMUSG00000000605	chloride channel 4-2 [Source:MGI Symbol;Acc:MGI:104571]	Clcn4-2	0.000766585	0.0344576	0.000922709	0.0424608	0.687924	0.795224	0.547054	-0.539679	-0.330567	-0.870246	12.88	14.19	14.05	16.82	8.66	10.52	11.04	8.39	17.26	19.2	19.37	18.06	14.485	9.6525	18.4725
946	ENSMUSG00000037725	cytoskeleton associated protein 2 [Source:MGI Symbol;Acc:MGI:1931797]	Ckap2	0.000766585	0.0608967	0.0154381	0.00117622	0.665041	3.72554	2.47764	-0.588484	1.89745	1.30897	28.75	30.09	30.55	39.91	17.85	22.59	25.97	18.24	8.48	9.03	7.52	6.75	32.325	21.1625	7.945
947	ENSMUSG00000047534	MIS18 binding protein 1 [Source:MGI Symbol;Acc:MGI:2145099]	Mis18bp1	0.000766585	0.0181777	0.210452	0.00130417	0.464742	4.01086	1.86401	-1.1055	2.00391	0.898411	34.2	36.3	32.82	47.82	13.2	18.78	21.54	14.58	10.32	9.36	7.74	7.26	37.785	17.025	8.67
948	ENSMUSG00000089669	tumor necrosis factor (ligand) superfamily, member 13 [Source:MGI Symbol;Acc:MGI:1916833]	Tnfsf13	0.000766585	0.600305	0.0012149	0.00422156	1.15023	2.52569	2.90514	0.201928	1.33668	1.53861	2.68	2	1.58	2.52	2.44	3.16	2.5	2.6	0	0.18	0.72	0.16	2.195	2.675	0.265
949	ENSMUSG00000106918	mitochondrial ribosomal protein L33 [Source:MGI Symbol;Acc:MGI:2137225]	Mrpl33	0.000766585	0.0154389	0.431327	0.00142568	0.703475	1.61138	1.13356	-0.507429	0.688295	0.180866	688.27	661.32	658.9	713.35	450.56	524.04	524.7	414.26	460.02	393.36	450.67	383.57	680.46	478.39	421.905
950	ENSMUSG00000029166	microtubule-associated protein, RP/EB family, member 3 [Source:MGI Symbol;Acc:MGI:2140967]	Mapre3	0.000766657	0.547618	0.00120231	0.00442825	0.774427	0.541658	0.419475	-0.368798	-0.884546	-1.25334	59.58	70.38	60.54	67.5	35.82	62.82	65.52	34.74	109.56	124.26	116.04	129.84	64.5	49.725	119.925
951	ENSMUSG00000044768	DNA segment, Chr 1, ERATO Doi 622, expressed [Source:MGI Symbol;Acc:MGI:1277184]	D1Ertd622e	0.000766657	0.91899	0.00137929	0.00316771	0.83599	0.460791	0.385217	-0.258443	-1.11781	-1.37626	16.16	13.76	19.16	24.72	14.8	15.92	20	10.32	36.48	46.16	43.16	39.04	18.45	15.26	41.21
952	ENSMUSG00000068877	selenium binding protein 2 [Source:MGI Symbol;Acc:MGI:104859]	Selenbp2	0.000766657	0.0575938	0.000922709	0.0208979	1.75716	7.27623	12.7855	0.813244	2.86319	3.67644	18.62	19.04	30.94	21.7	35.56	38.29	52.78	35.07	1.68	1.96	3.15	2.17	22.575	40.425	2.24
953	ENSMUSG00000072722	predicted gene 6588 [Source:MGI Symbol;Acc:MGI:3648937]	Gm6588	0.000766657	1	0.00156473	0.00259903	0.963554	0.64464	0.621145	-0.0535633	-0.633434	-0.686997	0.19	0.1	0.04	0.06	0.02	0.1	0.04	0.07	0.86	0.85	0.57	0.53	0.0975	0.0575	0.7025
954	ENSMUSG00000028678	kinesin family member 2C [Source:MGI Symbol;Acc:MGI:1921054]	Kif2c	0.00076677	0.0421921	0.0252564	0.00117622	0.622282	3.79122	2.35921	-0.68436	1.92266	1.2383	126.56	134.48	132.48	169.04	76.56	99.84	103.04	69.12	42.72	48.24	27.68	26.8	140.64	87.14	36.36
955	ENSMUSG00000034730	adhesion G protein-coupled receptor B1 [Source:MGI Symbol;Acc:MGI:1933736]	Adgrb1	0.000769062	1	0.00158451	0.0025727	0.933404	0.477478	0.445679	-0.0994265	-1.0665	-1.16592	147.07	161.92	186.23	161.48	121.99	176.55	173.58	140.58	298.87	381.15	308.11	391.6	164.175	153.175	344.933
956	ENSMUSG00000000706	butyrophilin, subfamily 1, member A1 [Source:MGI Symbol;Acc:MGI:103118]	Btn1a1	0.000769588	1	0.00145673	0.00286375	1.01992	1.23645	1.26108	0.0284564	0.306208	0.334664	0.22	0.22	0.28	0.3	0.3	0.2	0.34	0.28	0	0	0.06	0	0.255	0.28	0.015
957	ENSMUSG00000025723	neuromedin B [Source:MGI Symbol;Acc:MGI:1915289]	Nmb	0.000770077	0.0115203	0.00145863	0.978842	0.556122	0.956098	0.531707	-0.846526	-0.0647703	-0.911296	9.28	8.48	8.8	8.64	4.12	4.8	4.44	4.44	7.28	9.68	9.76	10.28	8.8	4.45	9.25
958	ENSMUSG00000022711	phosphomannomutase 2 [Source:MGI Symbol;Acc:MGI:1859214]	Pmm2	0.000774646	0.00869644	0.00714244	0.125075	0.444767	1.24027	0.551632	-1.16888	0.310657	-0.858221	73.08	80.82	76.2	82.74	30.18	39.3	36.66	30.78	64.74	58.8	75.9	52.02	78.21	34.23	62.865
959	ENSMUSG00000023572	cyclin D-type binding-protein 1 [Source:MGI Symbol;Acc:MGI:109595]	Ccndbp1	0.000774646	0.0532925	0.000930152	0.0235509	0.621414	0.709228	0.440724	-0.686373	-0.495679	-1.18205	90.8	81.2	86.88	91.28	58.8	59.84	53.04	44.4	114.4	105.84	141.68	133.44	87.54	54.02	123.84
960	ENSMUSG00000024056	NDC80 homolog, kinetochore complex component (S. cerevisiae) [Source:MGI Symbol;Acc:MGI:1914302]	Ndc80	0.000774646	0.024877	0.0776764	0.00121906	0.523013	4.26858	2.23252	-0.935081	2.09376	1.15868	11.76	13.07	12.11	17.07	5.42	7.06	8.68	5.18	2.68	3.07	1.96	1.88	13.5025	6.585	2.3975
961	ENSMUSG00000028378	prostaglandin reductase 1 [Source:MGI Symbol;Acc:MGI:1914353]	Ptgr1	0.000774646	0.695116	0.00302991	0.00154574	0.884976	2.75356	2.43683	-0.17629	1.4613	1.28501	6.87	6.11	6.83	7.14	5.59	5.92	6.53	5.35	0.96	1.11	3.61	1.56	6.7375	5.8475	1.81
962	ENSMUSG00000031137	fibroblast growth factor 13 [Source:MGI Symbol;Acc:MGI:109178]	Fgf13	0.000774646	0.906464	0.00138789	0.00324774	0.612564	0.271017	0.166015	-0.707067	-1.88354	-2.59061	13.77	11.79	8.01	10.98	4.95	9.36	6.3	5.13	56.16	48.51	34.29	36.18	11.1375	6.435	43.785
963	ENSMUSG00000032586	TRAF-interacting protein [Source:MGI Symbol;Acc:MGI:1096377]	Traip	0.000774646	0.0130087	0.747031	0.00160279	0.484078	2.54736	1.23312	-1.04669	1.349	0.302313	36.54	42.77	41.58	41.86	15.96	24.57	23.1	13.09	19.67	17.29	11.34	13.16	40.6875	19.18	15.365
964	ENSMUSG00000048142	N-acetyltransferase 8-like [Source:MGI Symbol;Acc:MGI:2447776]	Nat8l	0.000774646	0.839711	0.00135318	0.00340951	0.853453	0.524758	0.447856	-0.228617	-0.930276	-1.15889	6.98	8.4	8.96	9.6	5.54	7.86	9.06	5.92	13.98	18.12	17.8	18.4	8.485	7.095	17.075
965	ENSMUSG00000106837		RP23-130C18.1	0.000774646	0.0263453	0.000960387	0.0805988	0.942922	0.964758	0.909692	-0.0847891	-0.0517614	-0.136551	0.09	0.09	0.1	0.1	0.02	0.03	0.05	0.03	0.14	0.1	0.15	0.15	0.095	0.0325	0.135
966	ENSMUSG00000026565	POU domain, class 2, transcription factor 1 [Source:MGI Symbol;Acc:MGI:101898]	Pou2f1	0.000778053	0.734865	0.00128403	0.00390271	0.780212	0.488413	0.381066	-0.358062	-1.03383	-1.39189	33.12	38.16	28.44	39.6	19.26	22.86	33.48	32.22	60.66	75.6	83.52	69.66	34.83	26.955	72.36
967	ENSMUSG00000038417	FIG4 homolog (S. cerevisiae) [Source:MGI Symbol;Acc:MGI:2143585]	Fig4	0.000779791	0.0529646	0.000937735	0.0240136	0.741955	0.782795	0.580798	-0.430596	-0.353294	-0.78389	6.91	6.98	7.17	7.88	4.87	5.86	5.63	4.08	8.81	9.33	10.55	9.39	7.235	5.11	9.52
968	ENSMUSG00000000171	succinate dehydrogenase complex, subunit D, integral membrane protein [Source:MGI Symbol;Acc:MGI:1914175]	Sdhd	0.000780887	0.111289	0.00900239	0.00122595	0.807022	2.01271	1.6243	-0.309321	1.00914	0.699818	70.03	72.23	75.39	83.98	62.89	65.47	63.24	51.05	35.25	30.68	43.03	38.89	75.4075	60.6625	36.9625
969	ENSMUSG00000027981	RNA-binding region (RNP1, RRM) containing 3 [Source:MGI Symbol;Acc:MGI:1914475]	Rnpc3	0.000780887	0.00869644	0.0236828	0.0271024	0.471025	1.36346	0.642225	-1.08613	0.447277	-0.638849	40.96	44.56	39.44	43.6	13.28	21.92	23.6	18.48	31.2	32.32	33.2	25.84	42.14	19.32	30.64
970	ENSMUSG00000030279	C2 calcium-dependent domain containing 5 [Source:MGI Symbol;Acc:MGI:1921991]	C2cd5	0.000780887	0.0231565	0.00100425	0.111973	0.571823	0.806039	0.460911	-0.806361	-0.311078	-1.11744	9.09	9.57	9.51	11.34	4.23	5.1	7.05	4.5	11.01	13.59	13.08	12.3	9.8775	5.22	12.495
971	ENSMUSG00000031848	LSM4 homolog, U6 small nuclear RNA associated (S. cerevisiae) [Source:MGI Symbol;Acc:MGI:1354692]	Lsm4	0.000780887	0.0278364	0.0583437	0.00121364	0.697678	2.0317	1.41747	-0.519367	1.02268	0.503318	260.01	281.7	272.7	265.5	183.09	204.87	221.55	142.71	124.86	129.93	148.38	126.33	269.978	188.055	132.375
972	ENSMUSG00000036641	coiled-coil domain containing 148 [Source:MGI Symbol;Acc:MGI:3039583]	Ccdc148	0.000780887	1	0.00158451	0.00267297	0.937593	0.528672	0.495679	-0.0929665	-0.919554	-1.01252	0.48	0.36	0.75	1.14	0.45	0.63	0.48	0.75	1.77	2.19	2.49	2.28	0.6825	0.5775	2.1825
973	ENSMUSG00000039701	ubiquitin specific peptidase 53 [Source:MGI Symbol;Acc:MGI:2139607]	Usp53	0.000780887	0.072481	0.000947732	0.0166006	0.535071	0.623935	0.33385	-0.902197	-0.680533	-1.58273	42.7	31.6	49.7	33.1	15.7	23.7	24.7	18.1	63.5	64.2	71.1	55.4	39.275	20.55	63.55
974	ENSMUSG00000040188	secretory carrier membrane protein 2 [Source:MGI Symbol;Acc:MGI:1346518]	Scamp2	0.000780887	0.604842	0.00124458	0.00433734	0.826241	0.588788	0.486481	-0.275365	-0.76418	-1.03955	11.42	12.53	12.7	15.75	8.2	13.08	12.95	8.37	21.76	22.27	23.94	23.82	13.1	10.65	22.9475
975	ENSMUSG00000046949	NAD(P)H dehydrogenase, quinone 2 [Source:MGI Symbol;Acc:MGI:104513]	Nqo2	0.000780887	0.0388479	0.0299949	0.0011876	0.678049	2.55452	1.73209	-0.560539	1.35305	0.792512	10.06	10.78	10.76	13.6	7.06	7.72	8.36	6.22	3.24	3.08	4.9	4.04	11.3	7.34	3.815
976	ENSMUSG00000048096	leiomodin 1 (smooth muscle) [Source:MGI Symbol;Acc:MGI:2135671]	Lmod1	0.000780887	0.380137	0.00115428	0.00541952	0.89464	0.763047	0.682652	-0.160622	-0.390157	-0.550779	0.4	0.44	0.3	0.27	0.18	0.28	0.2	0.18	0.72	0.82	0.92	0.63	0.3525	0.21	0.7725
977	ENSMUSG00000069020	ubiquitin related modifier 1 homolog (S. cerevisiae) [Source:MGI Symbol;Acc:MGI:1915455]	Urm1	0.000780887	0.812921	0.00134739	0.00359631	0.742175	0.40987	0.304195	-0.430169	-1.28676	-1.71693	96.24	87.54	92.52	86.46	70.2	76.32	72.66	49.02	277.08	234.9	179.58	199.26	90.69	67.05	222.705
978	ENSMUSG00000001175	calmodulin 1 [Source:MGI Symbol;Acc:MGI:88251]	Calm1	0.000781052	0.0831224	0.0116327	0.00121364	0.805374	1.86906	1.50529	-0.312269	0.902312	0.590043	1002.04	1043.24	1000.6	1061.6	792.4	899.16	943.92	671.8	536.92	565.44	578.8	514.6	1026.87	826.82	548.94
979	ENSMUSG00000098176	coiled-coil domain containing 166 [Source:MGI Symbol;Acc:MGI:1925902]	Ccdc166	0.000782031	0.0121024	0.0014346	0.916699	0.672389	0.960165	0.645604	-0.572632	-0.058646	-0.631278	2.26	2.42	2.68	2.62	1.3	1.38	1.4	1.32	2.44	2.3	2.98	2.84	2.495	1.35	2.64
980	ENSMUSG00000024210	inositol hexaphosphate kinase 3 [Source:MGI Symbol;Acc:MGI:3045325]	Ip6k3	0.000782574	0.812921	0.00285744	0.00160522	0.943662	1.54684	1.45969	-0.0836579	0.629325	0.545667	0.77	0.9	0.79	0.64	0.73	0.69	0.65	0.63	0.05	0.03	0.33	0.18	0.775	0.675	0.1475
981	ENSMUSG00000058542	predicted gene 15590 [Source:MGI Symbol;Acc:MGI:3831433]	Gm15590	0.000782574	0.905906	0.00140521	0.00331026	0.926339	0.662722	0.613905	-0.110387	-0.593525	-0.703912	0	0.14	0.13	0.21	0	0	0	0.15	0.57	0.84	0.55	0.8	0.12	0.0375	0.69
982	ENSMUSG00000063052	leucine rich repeat containing 40 [Source:MGI Symbol;Acc:MGI:1914394]	Lrrc40	0.000782574	0.0137996	0.713585	0.00159497	0.608971	1.87801	1.14366	-0.715555	0.909208	0.193653	96.8	103.28	104.16	121.6	63.2	70.48	72.56	51.52	55.52	58.64	53.44	57.28	106.46	64.44	56.22
983	ENSMUSG00000034265	zinc finger, DHHC domain containing 14 [Source:MGI Symbol;Acc:MGI:2653229]	Zdhhc14	0.000784924	1	0.00161227	0.00267297	0.809316	0.259637	0.210128	-0.305225	-1.94543	-2.25066	2.28	2.35	2.58	2.53	1.45	2.23	2.06	1.38	13.07	13.94	7.64	14.27	2.435	1.78	12.23
984	ENSMUSG00000046027	StAR-related lipid transfer (START) domain containing 5 [Source:MGI Symbol;Acc:MGI:2156765]	Stard5	0.00078906	0.0748846	0.0130793	0.00121364	0.671422	4.15613	2.79051	-0.574709	2.05524	1.48053	43.5	52.5	53.4	56.9	31	37.6	42.5	26.1	6.7	7.2	15.15	17.55	51.575	34.3	11.65
985	ENSMUSG00000028466	cAMP responsive element binding protein 3 [Source:MGI Symbol;Acc:MGI:99946]	Creb3	0.000790005	0.0331541	0.000960387	0.0504396	0.754827	0.839141	0.633406	-0.405783	-0.253015	-0.658798	85.02	101.1	94.08	93.9	70.56	77.1	73.92	59.82	109.44	110.64	107.82	118.68	93.525	70.35	111.645
986	ENSMUSG00000035954	dedicator of cytokinesis 4 [Source:MGI Symbol;Acc:MGI:1918006]	Dock4	0.000790005	1	0.00164349	0.00267297	0.87482	0.333493	0.291747	-0.192942	-1.58427	-1.77721	2.05	2.42	2.22	3.21	1.43	2.28	2.82	1.63	10.57	11.71	7.31	8.09	2.475	2.04	9.42
987	ENSMUSG00000038267	solute carrier family 22, member 23 [Source:MGI Symbol;Acc:MGI:1920352]	Slc22a23	0.000793775	1	0.00151596	0.00298384	0.885567	0.477701	0.423036	-0.175326	-1.06582	-1.24115	91.25	96.3	91.1	125.45	66.55	96.15	117.55	77.15	183.7	237.7	204.45	224.45	101.025	89.35	212.575
988	ENSMUSG00000022199	solute carrier family 22 (organic cation transporter), member 17 [Source:MGI Symbol;Acc:MGI:1926225]	Slc22a17	0.000793985	1	0.00174876	0.002442	0.957654	0.397214	0.380393	-0.0624242	-1.33201	-1.39444	42.49	42.2	45.84	41.4	37.44	47.16	43.85	36.03	95.91	112.16	93.48	137.36	42.9825	41.12	109.728
989	ENSMUSG00000035948	acyl-CoA synthetase short-chain family member 3 [Source:MGI Symbol;Acc:MGI:2685720]	Acss3	0.000795875	0.0662447	0.0152122	0.00121364	0.746118	2.29181	1.70996	-0.422524	1.19649	0.773966	2.67	1.8	1.98	2.43	1.26	1.56	1.32	1.47	0.21	0.18	0.63	0.6	2.22	1.4025	0.405
990	ENSMUSG00000046959	solute carrier family 26 (sulfate transporter), member 1 [Source:MGI Symbol;Acc:MGI:2385894]	Slc26a1	0.000795875	0.0207448	0.00105855	0.15514	0.522073	0.809006	0.42236	-0.937677	-0.305777	-1.24345	3.96	3.84	4.12	4.92	1.4	2.48	1.84	1.16	4.48	5.56	5.64	6.08	4.21	1.72	5.44
991	ENSMUSG00000038248	sine oculis-binding protein homolog (Drosophila) [Source:MGI Symbol;Acc:MGI:1924427]	Sobp	0.000796407	1	0.00174909	0.00246288	0.921651	0.269405	0.248298	-0.117707	-1.89215	-2.00986	3.98	4.8	5.06	5.9	3.64	4.9	5.4	3.94	22.06	25.2	13.9	22.96	4.935	4.47	21.03
992	ENSMUSG00000020607	family with sequence similarity 84, member A [Source:MGI Symbol;Acc:MGI:2145011]	Fam84a	0.000796884	0.49163	0.00122362	0.00484608	0.64074	0.446287	0.285954	-0.642189	-1.16396	-1.80614	11.58	14.66	14.01	19.52	8.21	10	12.86	5.79	36.71	40.04	26.81	35.33	14.9425	9.215	34.7225
993	ENSMUSG00000026889	RNA binding motif protein 18 [Source:MGI Symbol;Acc:MGI:1915139]	Rbm18	0.000796884	0.0735603	0.000972435	0.0171104	0.706288	0.724646	0.511809	-0.501671	-0.464652	-0.966323	62.15	64.85	60.3	69.5	39.4	45.8	53.6	41.4	79.95	90.3	101.2	84.45	64.2	45.05	88.975
994	ENSMUSG00000029570	LFNG O-fucosylpeptide 3-beta-N-acetylglucosaminyltransferase [Source:MGI Symbol;Acc:MGI:1095413]	Lfng	0.000796884	0.284613	0.00507089	0.00135509	0.787584	3.92257	3.08935	-0.344495	1.9718	1.6273	282.9	279.09	271.2	291.96	204.78	252.27	245.34	182.91	35.04	45.48	139.29	64.05	281.288	221.325	70.965
995	ENSMUSG00000043313	protocadherin beta 19 [Source:MGI Symbol;Acc:MGI:2136757]	Pcdhb19	0.000796884	0.469182	0.0012149	0.00495506	0.792408	0.589923	0.46746	-0.335685	-0.761401	-1.09709	0.9	1.09	1.05	1.39	0.55	0.77	0.8	0.56	2.48	2.87	3	1.94	1.1075	0.67	2.5725
996	ENSMUSG00000029290	zinc finger protein 326 [Source:MGI Symbol;Acc:MGI:1927246]	Zfp326	0.000797707	0.0536808	0.000960387	0.024856	0.579297	0.689455	0.399399	-0.787624	-0.536472	-1.3241	93.24	97.74	105.3	126.72	42.84	68.04	81.18	51.3	155.61	161.82	159.39	138.51	105.75	60.84	153.833
997	ENSMUSG00000106379	lipoma HMGIC fusion partner-like 3 [Source:MGI Symbol;Acc:MGI:1925076]	Lhfpl3	0.000797707	0.180672	0.00105898	0.0084891	0.617115	0.565584	0.349031	-0.696388	-0.822186	-1.51857	21.22	20.18	24.22	25.5	12.36	15.04	14.82	12.48	37.18	36.24	51.2	39.56	22.78	13.675	41.045
998	ENSMUSG00000055932	fat mass and obesity associated [Source:MGI Symbol;Acc:MGI:1347093]	Fto	0.000798037	0.589178	0.00126183	0.00450715	0.840013	0.614765	0.516411	-0.251517	-0.701893	-0.953409	132.93	132.93	136.78	156.03	100.24	127.19	141.75	99.47	209.3	223.79	220.64	257.53	139.667	117.162	227.815
999	ENSMUSG00000022265	progressive ankylosis [Source:MGI Symbol;Acc:MGI:3045421]	Ank	0.000801085	1	0.0018389	0.0023494	0.983665	0.375738	0.3696	-0.0237615	-1.4122	-1.43596	27.18	29.14	35.06	34.4	26.7	34.34	33.78	28.84	68.96	91.2	76.42	104.82	31.445	30.915	85.35
1000	ENSMUSG00000010651	acetyl-Coenzyme A acyltransferase 1B [Source:MGI Symbol;Acc:MGI:3605455]	Acaa1b	0.000801494	1	0.00185557	0.00234289	1.00285	1.67943	1.68421	0.0041044	0.747968	0.752072	0.72	0.64	0.94	0.72	0.52	0.9	0.78	0.84	0.04	0	0.14	0	0.755	0.76	0.045
1001	ENSMUSG00000047414	fibronectin leucine rich transmembrane protein 2 [Source:MGI Symbol;Acc:MGI:3603594]	Flrt2	0.000801494	0.368831	0.00118265	0.00570776	0.826702	0.667257	0.551622	-0.274561	-0.583686	-0.858247	4.3	4.42	4.2	5.7	3.22	4.36	4.14	2.98	7.22	7.28	7.3	8.1	4.655	3.675	7.475
1002	ENSMUSG00000061702	transmembrane protein 91 [Source:MGI Symbol;Acc:MGI:2443589]	Tmem91	0.000801494	0.0505596	0.000966185	0.0268314	0.582689	0.698704	0.407127	-0.779201	-0.517246	-1.29645	2.58	2.28	1.86	2.22	0.06	1.32	1.38	0.78	3.48	3.66	4.02	3.36	2.235	0.885	3.63
1003	ENSMUSG00000034940	synergin, gamma [Source:MGI Symbol;Acc:MGI:1354742]	Synrg	0.000801673	0.86662	0.00141925	0.00350549	0.844134	0.500406	0.42241	-0.244456	-0.998829	-1.24329	59.67	69.3	72.18	96.84	45.9	67.14	87.12	50.76	145.26	159.75	150.21	144.27	74.4975	62.73	149.873
1004	ENSMUSG00000039396	nei like 3 (E. coli) [Source:MGI Symbol;Acc:MGI:2384588]	Neil3	0.000801673	0.0168992	0.362962	0.00147857	0.469989	3.29478	1.54851	-1.0893	1.72018	0.630878	17.76	22.38	19.14	25.02	7.44	10.44	12.72	6.9	6.18	6.54	5.16	4.92	21.075	9.375	5.7
1005	ENSMUSG00000040105	phosphatidic acid phosphatase type 2 domain containing 2 [Source:MGI Symbol;Acc:MGI:1921661]	Ppapdc2	0.000803387	0.258039	0.00112468	0.00695124	0.756522	0.633173	0.479009	-0.402547	-0.659329	-1.06188	1.02	1.24	1.4	1.54	0.53	1.05	0.72	0.66	2.44	2.41	2.42	3.26	1.3	0.74	2.6325
1006	ENSMUSG00000036712	cylindromatosis (turban tumor syndrome) [Source:MGI Symbol;Acc:MGI:1921506]	Cyld	0.000805221	0.875185	0.00143011	0.00350539	0.86553	0.533771	0.461994	-0.208345	-0.905707	-1.11405	4.32	5.34	4.92	6.63	3.69	4.95	5.52	3.66	9.39	12.48	10.53	10.83	5.3025	4.455	10.8075
1007	ENSMUSG00000014602	kinesin family member 1A [Source:MGI Symbol;Acc:MGI:108391]	Kif1a	0.000805342	1	0.00192882	0.00228188	1.01327	0.38401	0.389106	0.0190185	-1.38079	-1.36177	377.19	433.4	380.93	570.13	311.41	523.49	581.46	368.72	931.37	1157.53	1216.38	1288.65	440.413	446.27	1148.48
1008	ENSMUSG00000025010	cyclin J [Source:MGI Symbol;Acc:MGI:2443297]	Ccnj	0.000807445	0.0153199	0.00129526	0.593613	0.54948	0.901025	0.495096	-0.86386	-0.15036	-1.01422	8.55	8.76	8.82	10.29	3.84	4.62	6.45	3.3	10.08	10.47	10.44	9.87	9.105	4.5525	10.215
1009	ENSMUSG00000034973	dopey family member 1 [Source:MGI Symbol;Acc:MGI:1289294]	Dopey1	0.000808746	0.366164	0.00119162	0.00579242	0.72122	0.556876	0.40163	-0.47149	-0.844572	-1.31606	70.74	89.46	68.22	95.58	42.12	63.72	76.5	50.22	142.02	163.44	149.4	130.14	81	58.14	146.25
1010	ENSMUSG00000062110	Sec1 family domain containing 2 [Source:MGI Symbol;Acc:MGI:2443446]	Scfd2	0.000811106	0.812921	0.00138884	0.00377963	0.857509	0.556888	0.477536	-0.221777	-0.844542	-1.06632	49.41	37.71	47.25	53.01	30.33	39.87	53.64	36.27	90.99	87.12	78.21	83.34	46.845	40.0275	84.915
1011	ENSMUSG00000102752	predicted gene 7694 [Source:MGI Symbol;Acc:MGI:3649135]	Gm7694	0.000811106	1	0.00204813	0.00217611	1.02989	0.500312	0.515265	0.0424873	-0.999101	-0.956614	0.77	1.06	0.93	1.27	0.6	1.22	1.57	0.88	3.16	3.45	2.93	2.51	1.0075	1.0675	3.0125
1012	ENSMUSG00000097563	predicted gene, 26638 [Source:MGI Symbol;Acc:MGI:5477132]	Gm26638	0.000814047	1	0.00167741	0.00278332	0.992647	0.900662	0.89404	-0.0106472	-0.150942	-0.161589	0.02	0.02	0.04	0	0	0	0.02	0.03	0.13	0.13	0.17	0.1	0.02	0.0125	0.1325
1013	ENSMUSG00000000295	HD domain containing 2 [Source:MGI Symbol;Acc:MGI:1916942]	Hddc2	0.000815314	0.121606	0.00906819	0.00128386	0.806189	2.05463	1.65642	-0.31081	1.03888	0.728067	87.45	89.9	81.9	80.9	66.1	74.8	72.8	59.75	33.8	34.2	52.7	42.8	85.0375	68.3625	40.875
1014	ENSMUSG00000022033	PDZ binding kinase [Source:MGI Symbol;Acc:MGI:1289156]	Pbk	0.000818277	0.0434755	0.0278787	0.00123145	0.566913	6.21498	3.52335	-0.818802	2.63575	1.81695	92.4	95.43	104.94	139.77	57.03	65.58	72.69	48.18	20.88	20.73	14.16	10.47	108.135	60.87	16.56
1015	ENSMUSG00000027559	carbonic anhydrase 3 [Source:MGI Symbol;Acc:MGI:88270]	Car3	0.000818277	0.0707576	0.00100501	0.0185731	1.73576	13.1737	22.8665	0.795571	3.71959	4.51516	293.01	347.43	348.69	446.76	596.64	650.04	794.31	454.32	1.02	0.96	98.79	4.53	358.973	623.827	26.325
1016	ENSMUSG00000063146	CAP-GLY domain containing linker protein 2 [Source:MGI Symbol;Acc:MGI:1313136]	Clip2	0.000818277	1	0.00167152	0.00284249	0.90656	0.437826	0.396916	-0.141526	-1.19157	-1.33309	44.31	48.69	54.45	57.24	38.64	50.49	58.47	37.59	102.81	122.13	105.21	142.5	51.1725	46.2975	118.162
1017	ENSMUSG00000022575	gasdermin D [Source:MGI Symbol;Acc:MGI:1916396]	Gsdmd	0.000818382	0.812921	0.00286581	0.00171732	0.947137	1.55835	1.47597	-0.0783556	0.640022	0.561666	0.88	0.67	0.56	0.7	0.7	0.58	0.65	0.52	0.02	0.02	0.2	0.13	0.7025	0.6125	0.0925
1018	ENSMUSG00000040204	RIKEN cDNA 2810417H13 gene [Source:MGI Symbol;Acc:MGI:1915276]	2810417H13Rik	0.000819455	0.0525605	0.0219028	0.00123219	0.614367	4.72641	2.90375	-0.702828	2.24074	1.53792	110.94	121.71	116.85	148.35	73.59	84.12	95.88	50.73	33.87	31.02	15	22.29	124.463	76.08	25.545
1019	ENSMUSG00000048911	ring finger protein 24 [Source:MGI Symbol;Acc:MGI:1261771]	Rnf24	0.000819455	0.71983	0.00135286	0.00422156	0.77734	0.493677	0.383755	-0.363383	-1.01836	-1.38174	9.6	11.4	10.9	14.85	6.8	10.05	10.9	7.7	24.85	28.55	20.1	25.3	11.6875	8.8625	24.7
1020	ENSMUSG00000063087	predicted gene 10125 [Source:MGI Symbol;Acc:MGI:3642044]	Gm10125	0.000819455	0.0212022	0.00109882	0.157843	0.464488	0.790337	0.367102	-1.10629	-0.33946	-1.44575	25.41	34.16	23.59	26.04	10.15	15.19	12.81	10.43	33.81	35	39.27	31.15	27.3	12.145	34.8075
1021	ENSMUSG00000073705	apoptosis-inducing, TAF9-like domain 1 [Source:MGI Symbol;Acc:MGI:1917178]	Apitd1	0.000819455	0.0144529	0.727446	0.00166719	0.536488	2.24025	1.20187	-0.898382	1.16366	0.265278	47.95	50.82	56	57.19	22.75	30.66	34.79	23.66	29.05	24.85	18.48	20.02	52.99	27.965	23.1
1022	ENSMUSG00000060550	histocompatibility 2, Q region locus 7 [Source:MGI Symbol;Acc:MGI:95936]	H2-Q7	0.000820053	1	0.00234826	0.00199493	0.939805	4.24152	3.9862	-0.089567	2.08458	1.99501	29.76	40.08	36.48	37.2	28.62	40.2	38.64	27.18	5.94	4.74	10.56	9.54	35.88	33.66	7.695
1023	ENSMUSG00000020701	transmembrane protein 132E [Source:MGI Symbol;Acc:MGI:2685490]	Tmem132e	0.00082332	1	0.00200663	0.00230473	1.0211	0.373817	0.381703	0.03012	-1.4196	-1.38948	1.12	1.24	1.2	1.92	1.2	1.48	1.84	1.16	5.52	5.24	3.92	6.68	1.37	1.42	5.34
1024	ENSMUSG00000029245	Eph receptor A5 [Source:MGI Symbol;Acc:MGI:99654]	Epha5	0.00082332	0.309257	0.00118265	0.00648946	0.676515	0.544034	0.368047	-0.563806	-0.878231	-1.44204	63.58	75.68	66.22	82.28	39.38	52.47	54.89	46.64	127.6	121.55	119.13	164.01	71.94	48.345	133.072
1025	ENSMUSG00000035390	BR serine/threonine kinase 1 [Source:MGI Symbol;Acc:MGI:2685946]	Brsk1	0.000825606	1	0.00177862	0.00264552	0.895514	0.267541	0.239587	-0.159212	-1.90217	-2.06138	18.45	20.4	22.11	21.75	14.46	19.68	25.23	14.28	82.89	97.83	54.75	84.63	20.6775	18.4125	80.025
1026	ENSMUSG00000074340	oviductal glycoprotein 1 [Source:MGI Symbol;Acc:MGI:106661]	Ovgp1	0.000825606	0.0137094	0.753596	0.00174333	0.414634	3.17127	1.31492	-1.27009	1.66506	0.394972	4.72	4.28	4.32	5.64	1.12	0.56	2.24	1.6	0.64	0.48	1.76	0.36	4.74	1.38	0.81
1027	ENSMUSG00000106099		RP23-235E15.6	0.000825924	0.00869644	0.0341194	0.0220781	0.610329	1.26409	0.771513	-0.712342	0.338105	-0.374237	1.05	1.19	0.95	1.33	0.18	0.39	0.36	0.27	0.73	0.8	0.69	0.52	1.13	0.3	0.685
1028	ENSMUSG00000020641	radical S-adenosyl methionine domain containing 2 [Source:MGI Symbol;Acc:MGI:1929628]	Rsad2	0.000826831	0.263209	0.00559132	0.00140231	0.840498	2.17199	1.82555	-0.250684	1.11902	0.868333	3.3	2.94	3.57	3.87	2.79	3.12	2.19	2.76	1.29	0.51	1.29	1.05	3.42	2.715	1.035
1029	ENSMUSG00000052713	zinc finger protein 608 [Source:MGI Symbol;Acc:MGI:2442338]	Zfp608	0.000826831	0.413408	0.0012298	0.00561125	0.747856	0.566019	0.423301	-0.419168	-0.821077	-1.24024	6.9	7.75	6.96	9.37	3.96	6.65	6.51	5.04	12.34	16.02	15.95	13.49	7.745	5.54	14.45
1030	ENSMUSG00000085873	Ttc39a opposite strand RNA 1 [Source:MGI Symbol;Acc:MGI:3651956]	Ttc39aos1	0.000826831	0.0497419	0.02386	0.00124237	0.629818	3.89604	2.4538	-0.666993	1.96201	1.29501	11.8	12.4	8.44	10.58	5.46	6.96	7.56	5.76	0.34	1.94	3.36	2.48	10.805	6.435	2.03
1031	ENSMUSG00000023104	replication factor C (activator 1) 2 [Source:MGI Symbol;Acc:MGI:1341868]	Rfc2	0.000826952	0.0282053	0.0661115	0.0012867	0.683612	2.10857	1.44144	-0.54875	1.07626	0.527513	221.46	246.78	248.34	261	151.02	183.78	200.16	132.06	115.5	111.84	120.3	113.88	244.395	166.755	115.38
1032	ENSMUSG00000032815	Fanconi anemia, complementation group A [Source:MGI Symbol;Acc:MGI:1341823]	Fanca	0.000828904	0.0146799	0.658903	0.00165213	0.442921	3.08445	1.36617	-1.17488	1.62501	0.450133	50.16	61.27	48.18	62.48	21.23	24.53	34.54	15.84	18.59	19.58	14.08	17.05	55.5225	24.035	17.325
1033	ENSMUSG00000097779	RIKEN cDNA 4833407H14 gene [Source:MGI Symbol;Acc:MGI:1921149]	4833407H14Rik	0.000828904	0.017096	0.376982	0.00152167	0.93379	1.095	1.0225	-0.09883	0.130931	0.0321008	0.07	0.11	0.1	0.1	0.02	0.05	0.02	0	0	0	0	0	0.095	0.0225	0
1034	ENSMUSG00000054453	synaptotagmin-like 5 [Source:MGI Symbol;Acc:MGI:2668451]	Sytl5	0.00082998	1	0.00174876	0.00275027	0.8659	0.283696	0.245652	-0.207727	-1.81758	-2.02531	0.32	0.24	0.28	0.38	0.08	0.1	0.2	0.14	4.54	4.06	2.1	3.7	0.305	0.13	3.6
1035	ENSMUSG00000049588	coiled-coil domain containing 69 [Source:MGI Symbol;Acc:MGI:1196234]	Ccdc69	0.000835591	0.659958	0.00135286	0.00448811	1.08753	1.59072	1.72996	0.121059	0.669677	0.790737	0.76	0.92	0.76	1.1	1.08	1.28	0.86	0.98	0.1	0.18	0.26	0.2	0.885	1.05	0.185
1036	ENSMUSG00000065952	RIKEN cDNA C330021F23 gene [Source:MGI Symbol;Acc:MGI:3612471]	C330021F23Rik	0.000835591	1	0.00240967	0.00202977	0.952569	2.38679	2.27358	-0.0701042	1.25507	1.18497	2.1	2.45	1.5	2.6	2.3	2	1.75	2	0.3	0.4	0.15	0.45	2.1625	2.0125	0.325
1037	ENSMUSG00000044716	docking protein 7 [Source:MGI Symbol;Acc:MGI:3584043]	Dok7	0.000835665	0.0619816	0.00101655	0.0225813	0.543657	0.655508	0.356371	-0.87923	-0.609316	-1.48855	6.35	6.15	6.75	7.1	2.45	4.25	2.8	3	12.8	11	8.45	10.05	6.5875	3.125	10.575
1038	ENSMUSG00000021756	interleukin 6 signal transducer [Source:MGI Symbol;Acc:MGI:96560]	Il6st	0.000836373	1	0.00167741	0.00300387	0.846108	0.351431	0.297348	-0.241086	-1.50869	-1.74977	142.9	155.6	152.4	214.4	117.5	160.7	163.5	120.6	375.1	417.9	550.4	557.1	166.325	140.575	475.125
1039	ENSMUSG00000074457	S100 calcium binding protein A16 [Source:MGI Symbol;Acc:MGI:1915110]	S100a16	0.000836373	0.921278	0.00151239	0.00354111	0.717524	0.335971	0.241067	-0.478901	-1.57359	-2.05249	488.64	483.68	492	434	348.4	380.4	345.6	286.56	1546.56	1409.76	982.8	1719.04	474.58	340.24	1414.54
1040	ENSMUSG00000046818	DNA-damage-inducible transcript 4-like [Source:MGI Symbol;Acc:MGI:1920534]	Ddit4l	0.000837587	0.210142	0.00655715	0.00137588	0.815642	2.35364	1.91973	-0.293993	1.2349	0.940904	41.16	42.99	41.97	54.9	36.18	37.32	39.15	34.26	17.4	21.21	20.85	15.15	45.255	36.7275	18.6525
1041	ENSMUSG00000024646	cytochrome b5 type A (microsomal) [Source:MGI Symbol;Acc:MGI:1926952]	Cyb5a	0.00084252	0.0207448	0.00115428	0.18943	0.724176	0.88708	0.642402	-0.465588	-0.172863	-0.638451	290.7	286.7	308.05	287.75	210.9	221.7	215.05	200.85	304	352.25	361.2	305.6	293.3	212.125	330.762
1042	ENSMUSG00000037243	zinc finger protein 692 [Source:MGI Symbol;Acc:MGI:2144276]	Zfp692	0.000844001	0.00869644	0.53134	0.00470324	0.496867	1.67204	0.830782	-1.00907	0.741608	-0.267459	8.76	9.52	10.6	8.62	4.16	4.58	4.8	3.08	4.26	4.92	6.46	5.18	9.375	4.155	5.205
1043	ENSMUSG00000029359	tescalcin [Source:MGI Symbol;Acc:MGI:1930803]	Tesc	0.000844651	0.750708	0.00139073	0.00425415	1.16996	5.22416	6.11208	0.226465	2.3852	2.61166	41.52	37.92	59.7	48.9	58.08	59.64	55.98	46.98	1.8	2.58	18.78	9.6	47.01	55.17	8.19
1044	ENSMUSG00000025262	family with sequence similarity 120, member C [Source:MGI Symbol;Acc:MGI:2387687]	Fam120c	0.000845156	1	0.00167152	0.00313848	0.888643	0.457453	0.406512	-0.170324	-1.1283	-1.29863	11.96	14.28	13.74	19.24	9.64	15.64	15.6	11.3	27.86	32.62	38	35.72	14.805	13.045	33.55
1045	ENSMUSG00000029484	annexin A3 [Source:MGI Symbol;Acc:MGI:1201378]	Anxa3	0.000849479	0.159381	0.00799694	0.0013493	0.662526	25.3077	16.767	-0.593951	4.6615	4.06755	431.64	512.82	491.31	672.66	343.89	379.35	447.12	225.18	8.37	7.47	50.49	13.14	527.107	348.885	19.8675
1046	ENSMUSG00000018427	yippee-like 2 (Drosophila) [Source:MGI Symbol;Acc:MGI:1925114]	Ypel2	0.00084987	1	0.0017562	0.0028584	0.9328	0.467814	0.436377	-0.10036	-1.09599	-1.19635	0.5	0.41	0.49	0.85	0.35	0.58	0.46	0.44	2.41	2.99	1.69	2.27	0.5625	0.4575	2.34
1047	ENSMUSG00000026156	beta-1,3-glucuronyltransferase 2 (glucuronosyltransferase S) [Source:MGI Symbol;Acc:MGI:2389490]	B3gat2	0.000850301	0.401695	0.00124997	0.00588062	0.532495	0.418586	0.222895	-0.909159	-1.2564	-2.16556	9.33	9.45	9.15	10.23	3.75	5.1	4.47	5.13	23.31	31.53	18.24	23.64	9.54	4.6125	24.18
1048	ENSMUSG00000044647	cysteine-serine-rich nuclear protein 3 [Source:MGI Symbol;Acc:MGI:1925021]	Csrnp3	0.000850301	0.923223	0.001541	0.00359317	0.927342	0.662864	0.614702	-0.108826	-0.593214	-0.702041	9.52	10.56	8.8	8.96	7.36	10.32	9.36	7.76	14.32	15.84	15.04	13.92	9.46	8.7	14.78
1049	ENSMUSG00000021262	Ena-vasodilator stimulated phosphoprotein [Source:MGI Symbol;Acc:MGI:1194884]	Evl	0.000850956	0.201209	0.00115428	0.00868427	0.751951	0.660956	0.497007	-0.41129	-0.597374	-1.00866	62.12	67.4	70.68	82.84	46.64	59.8	64.48	40.92	102.08	115.28	105.12	107.8	70.76	52.96	107.57
1050	ENSMUSG00000025666	transmembrane protein 47 [Source:MGI Symbol;Acc:MGI:2177570]	Tmem47	0.000850956	0.666465	0.00136805	0.00453971	0.778478	0.514315	0.400382	-0.361272	-0.959277	-1.32055	43.77	40.98	47.79	57.12	31.47	40.02	41.61	33.66	80.58	87	112.74	92.22	47.415	36.69	93.135
1051	ENSMUSG00000054556	predicted gene 4876 [Source:MGI Symbol;Acc:MGI:3647654]	Gm4876	0.000850956	1	0.00202836	0.0024374	1.02067	0.195573	0.199615	0.0295155	-2.35422	-2.32471	1.44	4.14	4.2	6.54	2.58	3.78	8.34	2.04	26.46	29.46	16.92	27.06	4.08	4.185	24.975
1052	ENSMUSG00000068923	synaptotagmin XI [Source:MGI Symbol;Acc:MGI:1859547]	Syt11	0.000850956	0.812921	0.0014346	0.00408399	0.827405	0.522228	0.432094	-0.273335	-0.937249	-1.21058	450	488.95	511.9	636.75	348.5	503.45	486.95	387.7	825.9	1005.05	1054.25	1115.95	521.9	431.65	1000.29
1053	ENSMUSG00000005233	SPC25, NDC80 kinetochore complex component, homolog (S. cerevisiae) [Source:MGI Symbol;Acc:MGI:1913692]	Spc25	0.000851512	0.0384573	0.0371744	0.0012867	0.555918	5.52614	3.07208	-0.847056	2.46627	1.61922	191.61	238.14	204.39	294.12	109.53	138.15	156.6	109.98	48.6	49.23	37.62	29.25	232.065	128.565	41.175
1054	ENSMUSG00000022010	TSC22 domain family, member 1 [Source:MGI Symbol;Acc:MGI:109127]	Tsc22d1	0.000856248	0.0308014	0.00106776	0.0687194	0.615789	0.7858	0.483887	-0.699493	-0.347766	-1.04726	1014.08	1113.12	1064	1221.12	617.44	782.72	693.12	622.24	1211.68	1370.08	1599.2	1435.2	1103.08	678.88	1404.04
1055	ENSMUSG00000035370	adenosine deaminase, tRNA-specific 3 [Source:MGI Symbol;Acc:MGI:1924344]	Adat3	0.00085627	0.00869644	0.0199909	0.0390452	0.538117	1.27977	0.688666	-0.894009	0.355885	-0.538124	3.48	3.18	3.54	3.64	1.14	1.44	2.08	0.94	2.66	2.38	2.6	2.3	3.46	1.4	2.485
1056	ENSMUSG00000044477	zinc finger, AN1-type domain 3 [Source:MGI Symbol;Acc:MGI:1096572]	Zfand3	0.00085627	0.566492	0.00134739	0.00492365	0.807805	0.582135	0.470251	-0.307922	-0.780575	-1.0885	23.05	26.41	26.23	29.99	17.9	23.99	24.95	17.76	39.12	44.94	48.99	51.36	26.42	21.15	46.1025
1057	ENSMUSG00000044681	canopy 1 homolog (zebrafish) [Source:MGI Symbol;Acc:MGI:2442451]	Cnpy1	0.00085627	0.0122095	1	0.00206946	0.260013	5.22428	1.35838	-1.94334	2.38523	0.441889	59.95	56.7	52.3	53	12	14.2	15.3	13.25	3.4	1.95	29.7	4.2	55.4875	13.6875	9.8125
1058	ENSMUSG00000052373	membrane protein, palmitoylated 3 (MAGUK p55 subfamily member 3) [Source:MGI Symbol;Acc:MGI:1328354]	Mpp3	0.00085627	0.00869644	0.0169182	0.0473206	0.359379	1.40886	0.506315	-1.47642	0.494528	-0.981893	19.62	18.36	16.11	16.65	5.94	5.85	6.93	4.14	10.53	15.12	13.77	9.63	17.685	5.715	12.2625
1059	ENSMUSG00000087077	predicted gene 12480 [Source:MGI Symbol;Acc:MGI:3651952]	Gm12480	0.000856748	0.285667	0.00121009	0.00718555	0.757962	0.626997	0.47524	-0.399803	-0.67347	-1.07327	0.83	1.42	0.56	1.04	0.29	0.74	0.43	0.49	2.2	1.81	2.25	2.26	0.9625	0.4875	2.13
1060	ENSMUSG00000021606	NADH dehydrogenase (ubiquinone) Fe-S protein 6 [Source:MGI Symbol;Acc:MGI:107932]	Ndufs6	0.00085994	0.0303121	0.0601655	0.00132875	0.755973	1.70629	1.28991	-0.403593	0.770867	0.367274	157.84	163.96	154.94	167.14	122.38	125.96	131.44	106	90	80.72	113.18	91.8	160.97	121.445	93.925
1061	ENSMUSG00000043090	zinc finger protein 866 [Source:MGI Symbol;Acc:MGI:3584369]	Zfp866	0.00085994	0.0364999	0.00106153	0.0510884	0.603865	0.758242	0.457875	-0.727703	-0.39927	-1.12697	13.36	12.92	12.22	15.46	6.48	8.56	8.76	7.2	15.46	17.14	20.24	19.6	13.49	7.75	18.11
1062	ENSMUSG00000100807	predicted gene 29521 [Source:MGI Symbol;Acc:MGI:5580227]	Gm29521	0.000861084	0.296633	0.00553827	0.00148738	0.799435	3.35545	2.68246	-0.322947	1.74651	1.42356	2.3	2	2.52	3.34	1.54	1.54	2.36	1.88	0	0	0.2	0.02	2.54	1.83	0.055
1063	ENSMUSG00000035356	nuclear factor of kappa light polypeptide gene enhancer in B cells inhibitor, zeta [Source:MGI Symbol;Acc:MGI:1931595]	Nfkbiz	0.000871105	0.169981	0.00115428	0.0100129	1.33955	2.79419	3.74295	0.421746	1.48243	1.90418	37.65	36.8	42.3	42.85	51.45	60.7	49.15	53.85	5.45	5.4	21.4	22.3	39.9	53.7875	13.6375
1064	ENSMUSG00000027993	tripartite motif-containing 2 [Source:MGI Symbol;Acc:MGI:1933163]	Trim2	0.000874729	0.812921	0.00307765	0.0018222	1.34349	0.306464	0.411731	0.425983	-1.70621	-1.28023	179.55	200.45	164.35	212.23	245.86	295.64	277.59	198.74	534.28	697.3	504.07	742.14	189.145	254.458	619.447
1065	ENSMUSG00000032518	ribosomal protein SA [Source:MGI Symbol;Acc:MGI:105381]	Rpsa	0.000874729	0.0410369	0.0348982	0.00132054	0.776206	1.72352	1.33781	-0.365489	0.785361	0.419872	515.99	522.02	542	562.07	426.55	438.22	446.02	351.01	286	269.59	347.78	337.8	535.52	415.45	310.293
1066	ENSMUSG00000038170	phosphodiesterase 4D interacting protein (myomegalin) [Source:MGI Symbol;Acc:MGI:1891434]	Pde4dip	0.000874729	1	0.0018864	0.00280083	0.920009	0.331094	0.304609	-0.120279	-1.59469	-1.71497	69.75	78.48	85.05	100.26	62.01	82.98	93.87	67.68	233.37	291.42	190.62	300.06	83.385	76.635	253.868
1067	ENSMUSG00000046694	family with sequence similarity 46, member B [Source:MGI Symbol;Acc:MGI:2140500]	Fam46b	0.000874729	0.0192486	0.249615	0.00150723	0.849624	1.26366	1.07363	-0.235103	0.337606	0.102503	0.38	0.3	0.35	0.29	0.15	0.19	0.13	0.05	0.04	0.09	0.06	0.02	0.33	0.13	0.0525
1068	ENSMUSG00000087306	RIKEN cDNA A230004M16 gene [Source:MGI Symbol;Acc:MGI:2445050]	A230004M16Rik	0.000876828	0.284125	0.00122728	0.00737157	0.626887	0.523604	0.32824	-0.673723	-0.933453	-1.60718	12.72	14.34	10.41	8.22	4.56	10.53	6.24	5.82	23.16	21.3	26.07	20.37	11.4225	6.7875	22.725
1069	ENSMUSG00000031099	SWI/SNF related, matrix associated, actin dependent regulator of chromatin, subfamily a, member 1 [Source:MGI Symbol;Acc:MGI:1935127]	Smarca1	0.0008771	0.546427	0.00135318	0.00514434	0.730272	0.506604	0.369959	-0.453494	-0.981069	-1.43456	7.84	9.38	9.59	12.53	4.41	7	9.8	6.44	17.71	19.18	21.14	23.52	9.835	6.9125	20.3875
1070	ENSMUSG00000078193	predicted gene 2000 [Source:MGI Symbol;Acc:MGI:3780170]	Gm2000	0.000880458	0.0506679	0.0260759	0.0013231	0.771966	1.83453	1.41619	-0.373391	0.875408	0.502017	355.87	378.93	386.58	424.52	298.43	279.71	326.89	287.44	193.29	176.72	252.99	217.85	386.475	298.118	210.213
1071	ENSMUSG00000035517	tudor domain containing 7 [Source:MGI Symbol;Acc:MGI:2140279]	Tdrd7	0.000881281	0.107385	0.00112053	0.0141801	0.707497	0.692758	0.490124	-0.499203	-0.529577	-1.02878	34.3	34.3	32.45	37	21	25.6	31.5	18.4	45.75	53.85	48.15	53.3	34.5125	24.125	50.2625
1072	ENSMUSG00000021569	thyroid hormone receptor interactor 13 [Source:MGI Symbol;Acc:MGI:1916966]	Trip13	0.000884809	0.0296309	0.068102	0.0013493	0.620305	2.72853	1.69252	-0.688951	1.44812	0.759174	3.36	3.56	3.87	4.91	1.97	2.29	2.49	1.47	0.99	1.07	0.52	0.64	3.925	2.055	0.805
1073	ENSMUSG00000023019	glycerol-3-phosphate dehydrogenase 1 (soluble) [Source:MGI Symbol;Acc:MGI:95679]	Gpd1	0.000884809	0.0808638	0.0147286	0.00134531	0.630293	6.85903	4.3232	-0.665906	2.77801	2.1121	244.62	292.71	282.57	362.85	165.81	212.67	237.06	128.46	40.92	46.95	52.08	29.07	295.688	186	42.255
1074	ENSMUSG00000039307	hexosaminidase (glycosyl hydrolase family 20, catalytic domain) containing [Source:MGI Symbol;Acc:MGI:3605542]	Hexdc	0.000884809	0.0171066	0.00134739	0.466095	0.540962	0.880534	0.476336	-0.8864	-0.183549	-1.06995	44.56	48.56	40.96	46.48	21.04	23.52	29.76	21.52	44.96	48	54.56	58.08	45.14	23.96	51.4
1075	ENSMUSG00000048895	cyclin-dependent kinase 5, regulatory subunit 1 (p35) [Source:MGI Symbol;Acc:MGI:101764]	Cdk5r1	0.000884809	0.60321	0.00138188	0.00492365	0.558685	0.368353	0.205793	-0.839892	-1.44084	-2.28073	3.14	3.22	3.04	3.64	1.28	1.74	1.16	1.34	9.16	14.52	9.46	9.12	3.26	1.38	10.565
1076	ENSMUSG00000080971	predicted gene 16128 [Source:MGI Symbol;Acc:MGI:3801948]	Gm16128	0.000890259	1	0.00174876	0.00324774	0.980998	0.822266	0.806641	-0.0276785	-0.282324	-0.310002	0.06	0.08	0	0.07	0	0.08	0	0.05	0.25	0.25	0.26	0.36	0.0525	0.0325	0.28
1077	ENSMUSG00000029121	collapsin response mediator protein 1 [Source:MGI Symbol;Acc:MGI:107793]	Crmp1	0.000891121	0.129369	0.00115104	0.0124599	0.58337	0.592977	0.345925	-0.777518	-0.753953	-1.53147	197.8	231.7	212.5	269.2	110.1	147.4	181.2	91.2	378	454.7	362.5	344.2	227.8	132.475	384.85
1078	ENSMUSG00000032977	family with sequence similarity 207, member A [Source:MGI Symbol;Acc:MGI:1916334]	Fam207a	0.00089155	0.0341337	0.00110908	0.0606959	0.689685	0.810083	0.558702	-0.535991	-0.303859	-0.83985	7.61	7.23	8.4	7.95	4.89	5.37	6.24	3.77	9.14	10.55	10.28	9.47	7.7975	5.0675	9.86
1079	ENSMUSG00000020629	acireductone dioxygenase 1 [Source:MGI Symbol;Acc:MGI:2144929]	Adi1	0.000891731	0.0247028	0.00118265	0.134924	0.682575	0.852901	0.582168	-0.550941	-0.22955	-0.780491	25.98	27.09	30.48	30.21	16.98	21.84	19.92	17.64	32.79	35.43	30.3	35.55	28.44	19.095	33.5175
1080	ENSMUSG00000027715	cyclin A2 [Source:MGI Symbol;Acc:MGI:108069]	Ccna2	0.000891731	0.0788515	0.0152905	0.0013493	0.64282	5.49154	3.53007	-0.637514	2.45721	1.8197	226.3	250.9	250.1	323.35	148.8	178.85	218.4	127.9	56.95	61.95	39.65	29.5	262.663	168.488	47.0125
1081	ENSMUSG00000057522	speckle-type POZ protein [Source:MGI Symbol;Acc:MGI:1343085]	Spop	0.000891731	0.193152	0.00120231	0.00944605	0.740251	0.65766	0.486833	-0.433914	-0.604587	-1.0385	91.5	99.8	105.9	129.6	72.75	86	94.55	61.6	162.15	174.3	153.1	161.5	106.7	78.725	162.762
1082	ENSMUSG00000092074	dynein light chain Tctex-type 1A [Source:MGI Symbol;Acc:MGI:3807506]	Dynlt1a	0.000891731	0.0608303	0.020893	0.00134364	0.770002	1.94211	1.49543	-0.377066	0.957622	0.580556	26.76	26.93	31.1	27.95	20.69	23.57	23.93	17.7	13.62	15.75	14.81	11.93	28.185	21.4725	14.0275
1083	ENSMUSG00000025978	raftlin family member 2 [Source:MGI Symbol;Acc:MGI:1921263]	Rftn2	0.000894201	0.184291	0.00119917	0.00980711	0.577568	0.547395	0.316158	-0.791937	-0.869346	-1.66128	60.75	54.95	56.25	62.55	28.6	39.3	35.6	30.25	86.95	95.55	129.35	119.85	58.625	33.4375	107.925
1084	ENSMUSG00000007589	Terf1 (TRF1)-interacting nuclear factor 2 [Source:MGI Symbol;Acc:MGI:107246]	Tinf2	0.000895139	0.0415513	0.0357932	0.00134531	0.677095	2.53042	1.71333	-0.562569	1.33937	0.776806	13.34	14.26	14	15.13	9.14	9.66	11.63	6.69	4.46	4.7	6.91	3.93	14.1825	9.28	5
1085	ENSMUSG00000001143	lectin, mannose-binding 2-like [Source:MGI Symbol;Acc:MGI:2443010]	Lman2l	0.000897261	0.972369	0.00167152	0.00366428	0.892673	0.545403	0.486867	-0.163797	-0.874604	-1.0384	53.76	52.24	54.96	67.6	43.28	55.44	59.84	45.04	89.6	104.56	108.08	120.16	57.14	50.9	105.6
1086	ENSMUSG00000015222	microtubule-associated protein 2 [Source:MGI Symbol;Acc:MGI:97175]	Map2	0.000897261	0.0424128	0.00110789	0.0423538	0.65947	0.76886	0.50704	-0.600622	-0.379207	-0.979829	2730.96	2815.92	2626.08	2998.08	1605.12	2057.76	2241.84	1460.88	3251.28	3947.04	3621.36	3710.88	2792.76	1841.4	3632.64
1087	ENSMUSG00000029127	zinc finger and BTB domain containing 49 [Source:MGI Symbol;Acc:MGI:1922329]	Zbtb49	0.000897261	0.0258619	0.00118241	0.120739	0.504012	0.779417	0.392835	-0.98847	-0.359533	-1.348	21.89	31.68	28.6	28.49	10.56	14.85	14.85	13.53	30.36	34.65	39.82	38.28	27.665	13.4475	35.7775
1088	ENSMUSG00000034312	IQ motif and Sec7 domain 1 [Source:MGI Symbol;Acc:MGI:1196356]	Iqsec1	0.000897261	1	0.00225536	0.00241282	1.09499	0.240241	0.263061	0.130915	-2.05745	-1.92653	40.16	50.16	46.72	56.88	36.56	67.36	71.2	37.6	164.48	180.56	208.32	266.48	48.48	53.18	204.96
1089	ENSMUSG00000039384	dual specificity phosphatase 10 [Source:MGI Symbol;Acc:MGI:1927070]	Dusp10	0.000897261	0.390062	0.0049911	0.00159244	0.814996	3.53846	2.88383	-0.295136	1.82312	1.52799	19.1	21.6	20.36	25.1	15.54	19.1	21.46	13.38	3.86	5.58	7.04	5	21.54	17.37	5.37
1090	ENSMUSG00000087153	predicted gene 6483 [Source:MGI Symbol;Acc:MGI:3644574]	Gm6483	0.000897261	0.00927066	0.00341801	0.738526	0.504369	1.09308	0.551318	-0.987447	0.128403	-0.859044	78.48	73.86	78.48	78.72	31.14	45.78	44.04	33.18	62.64	65.82	72.84	81.54	77.385	38.535	70.71
1091	ENSMUSG00000096221	RIKEN cDNA 1500002C15 gene [Source:MGI Symbol;Acc:MGI:1916196]	1500002C15Rik	0.000897261	0.0860751	0.00112507	0.0179065	0.771889	0.765432	0.590829	-0.373534	-0.385654	-0.759188	1.12	1.12	1.32	1.12	0.58	0.94	0.68	0.5	2.12	1.66	1.62	1.94	1.17	0.675	1.835
1092	ENSMUSG00000028933	X-ray repair complementing defective repair in Chinese hamster cells 2 [Source:MGI Symbol;Acc:MGI:1927345]	Xrcc2	0.000898535	0.0175528	0.362648	0.00160522	0.608696	2.07481	1.26293	-0.716207	1.05298	0.33677	16.12	17.64	17.48	20.2	8.84	11.92	12.64	8.52	7.24	8.04	8	9.08	17.86	10.48	8.09
1093	ENSMUSG00000103774	predicted gene, 36932 [Source:MGI Symbol;Acc:MGI:5610160]	Gm36932	0.000898535	0.700846	0.00144423	0.0046979	0.925676	0.75382	0.697793	-0.111421	-0.407708	-0.519129	0.23	0.09	0.08	0.04	0.03	0	0.08	0	0.61	0.44	0.4	0.44	0.11	0.0275	0.4725
1094	ENSMUSG00000020312	SHC (Src homology 2 domain containing) transforming protein 2 [Source:MGI Symbol;Acc:MGI:106180]	Shc2	0.000900645	1	0.0018864	0.00301099	0.930599	0.44212	0.411437	-0.103768	-1.17749	-1.28126	2.04	1.68	2.68	2.28	1.52	2.04	2.56	1.68	5.36	7.6	6.6	5.12	2.17	1.95	6.17
1095	ENSMUSG00000054428	ATPase inhibitory factor 1 [Source:MGI Symbol;Acc:MGI:1196457]	Atpif1	0.00090287	0.0359665	0.047991	0.00135509	0.78447	1.62132	1.27187	-0.35021	0.697166	0.346956	781.17	759.39	770.1	774.84	635.64	649.68	621.3	513	457.89	423.33	547.44	472.89	771.375	604.905	475.387
1096	ENSMUSG00000020653	Kruppel-like factor 11 [Source:MGI Symbol;Acc:MGI:2653368]	Klf11	0.000903405	0.216835	0.00122362	0.00899427	0.58	0.53056	0.307725	-0.785875	-0.914411	-1.70029	11.88	9.8	11.96	12.36	5.8	7.12	5.8	6.28	17.24	21.04	24.52	27.44	11.5	6.25	22.56
1097	ENSMUSG00000058291	zinc finger protein 68 [Source:MGI Symbol;Acc:MGI:1344427]	Zfp68	0.000903405	0.00882762	0.00423669	0.504978	0.570114	1.1044	0.629636	-0.810677	0.143267	-0.66741	60.48	64.8	62.34	69.24	32.16	36.9	40.62	35.04	53.58	55.2	67.32	56.1	64.215	36.18	58.05
1098	ENSMUSG00000031355	Rho GTPase activating protein 6 [Source:MGI Symbol;Acc:MGI:1196332]	Arhgap6	0.00090345	0.0575938	0.0233173	0.0013493	0.723975	2.3181	1.67824	-0.465989	1.21294	0.746953	1.96	1.96	2.59	2.17	0.98	1.4	1.75	1.05	0.35	0.28	0.21	0.63	2.17	1.295	0.3675
1099	ENSMUSG00000020482	coiled-coil domain containing 117 [Source:MGI Symbol;Acc:MGI:2144383]	Ccdc117	0.00090377	0.023236	0.00121009	0.160413	0.736623	0.882218	0.649863	-0.441001	-0.180793	-0.621794	3.4	3.93	3.82	4.1	2.56	2.73	2.7	2.19	4.27	4.03	4.68	4.84	3.8125	2.545	4.455
1100	ENSMUSG00000102685	predicted gene, 37373 [Source:MGI Symbol;Acc:MGI:5610601]	Gm37373	0.00090377	0.0919013	0.00114187	0.0171126	0.868668	0.846032	0.734921	-0.203123	-0.241216	-0.44434	0.3	0.37	0.3	0.36	0.08	0.2	0.18	0.17	0.58	0.66	0.62	0.44	0.3325	0.1575	0.575
1101	ENSMUSG00000041444	Rho GTPase activating protein 32 [Source:MGI Symbol;Acc:MGI:2450166]	Arhgap32	0.000904605	1	0.00197604	0.00287682	0.962114	0.482372	0.464097	-0.05572	-1.05178	-1.1075	94.01	121.03	100.73	153.23	77.14	122.36	147.49	104.09	230.02	255.36	244.37	246.82	117.25	112.77	244.143
1102	ENSMUSG00000024067	dpy-30 homolog (C. elegans) [Source:MGI Symbol;Acc:MGI:1913560]	Dpy30	0.000905777	0.0582668	0.0230589	0.0013493	0.744005	2.12403	1.58029	-0.426616	1.0868	0.660187	50.44	52.86	53.7	57.52	37.7	40.6	47.72	32.56	25.18	22.02	30.06	21.62	53.63	39.645	24.72
1103	ENSMUSG00000030956	family with sequence similarity 53, member B [Source:MGI Symbol;Acc:MGI:1925188]	Fam53b	0.000905777	1	0.00245568	0.00228188	1.11639	0.342874	0.382781	0.158841	-1.54425	-1.38541	57.2	74.58	74.69	71.17	60.39	94.71	90.64	64.68	205.04	256.19	173.25	182.93	69.41	77.605	204.352
1104	ENSMUSG00000020661	DNA methyltransferase 3A [Source:MGI Symbol;Acc:MGI:1261827]	Dnmt3a	0.000912948	1	0.00265191	0.00217559	1.11861	0.422938	0.473104	0.161711	-1.24148	-1.07977	253.08	332.64	293.22	350.82	257.76	399.42	434.34	284.58	665.46	852.84	678.78	716.04	307.44	344.025	728.28
1105	ENSMUSG00000032359	cathepsin H [Source:MGI Symbol;Acc:MGI:107285]	Ctsh	0.000913799	1	0.0021967	0.00261424	0.992605	4.93424	4.89775	-0.0107078	2.30283	2.29212	67.76	85.8	84.15	100.43	85.25	72.05	95.7	82.61	6.27	2.97	32.45	23.65	84.535	83.9025	16.335
1106	ENSMUSG00000030374	striatin, calmodulin binding protein 4 [Source:MGI Symbol;Acc:MGI:2142346]	Strn4	0.000917364	0.264396	0.00126237	0.00813057	0.750899	0.633499	0.475694	-0.41331	-0.658585	-1.0719	343.42	362.04	373.8	419.02	248.36	309.4	365.96	200.34	562.8	597.38	561.4	645.82	374.57	281.015	591.85
1107	ENSMUSG00000032633	folliculin [Source:MGI Symbol;Acc:MGI:2442184]	Flcn	0.000917364	0.0682181	0.00113946	0.0235732	0.540126	0.649005	0.350545	-0.888631	-0.623698	-1.51233	65.28	73.08	66.6	79.38	31.8	39.84	51.54	28.56	109.44	119.52	123.42	87.9	71.085	37.935	110.07
1108	ENSMUSG00000097519	RIKEN cDNA 4930558J18 gene [Source:MGI Symbol;Acc:MGI:1922573]	4930558J18Rik	0.000917364	0.218157	0.00725756	0.00150714	0.875	1.63404	1.42979	-0.192645	0.708446	0.5158	0.7	0.87	1.09	1.02	0.59	0.84	0.67	0.62	0.12	0.16	0.22	0.2	0.92	0.68	0.175
1109	ENSMUSG00000034066	FERM, RhoGEF and pleckstrin domain protein 2 [Source:MGI Symbol;Acc:MGI:2385126]	Farp2	0.0009183	1	0.00182226	0.0033227	0.875527	0.397985	0.348447	-0.191776	-1.32921	-1.52099	3.1	4.06	2.58	5.22	1.78	3.86	4.32	2.64	8.84	12.2	10.1	12.5	3.74	3.15	10.91
1110	ENSMUSG00000048458	family with sequence similarity 212, member B [Source:MGI Symbol;Acc:MGI:1923497]	Fam212b	0.000919283	0.104972	0.0123166	0.00141563	0.674691	5.13046	3.46147	-0.567701	2.35909	1.79139	82.7	90.38	94.04	97.76	53.36	66.02	84.6	40.9	11.78	17.14	25.72	13.26	91.22	61.22	16.975
1111	ENSMUSG00000075044	solute carrier family 22. member 29 [Source:MGI Symbol;Acc:MGI:3605624]	Slc22a29	0.000919283	0.0280199	0.0856506	0.00143573	0.735955	1.7451	1.28431	-0.44231	0.803308	0.360998	0.84	0.68	0.84	0.76	0.56	0.2	0.36	0.12	0	0	0.08	0	0.78	0.31	0.02
1112	ENSMUSG00000056553	protein tyrosine phosphatase, receptor type, N polypeptide 2 [Source:MGI Symbol;Acc:MGI:107418]	Ptprn2	0.000920747	0.821935	0.00159041	0.00422156	0.731656	0.392593	0.287243	-0.450762	-1.3489	-1.79966	4.9	4.2	5.4	5.35	2.2	3.5	4.7	3.05	12.95	18.65	13.15	12	4.9625	3.3625	14.1875
1113	ENSMUSG00000030513	proprotein convertase subtilisin/kexin type 6 [Source:MGI Symbol;Acc:MGI:102897]	Pcsk6	0.00092295	1	0.00178921	0.00344293	0.795058	0.313368	0.249146	-0.330868	-1.67407	-2.00494	5.28	4.2	6.3	7.74	2.46	5.7	5.82	3.9	21	22.86	14.64	25.32	5.88	4.47	20.955
1114	ENSMUSG00000015127	unkempt-like (Drosophila) [Source:MGI Symbol;Acc:MGI:1921404]	Unkl	0.000924693	0.402325	0.00135286	0.00652674	0.70999	0.542554	0.385208	-0.494129	-0.882161	-1.37629	15.12	12.46	13.51	14.77	7.63	12.95	10.01	7.91	21.84	24.64	29.4	30.45	13.965	9.625	26.5825
1115	ENSMUSG00000019214	CTF18, chromosome transmission fidelity factor 18 [Source:MGI Symbol;Acc:MGI:2384887]	Chtf18	0.000924693	0.0410366	0.0394874	0.00138833	0.60496	3.71824	2.24939	-0.725088	1.89462	1.16953	42.7	41.16	41.93	51.66	22.96	30.31	34.93	17.57	10.29	13.09	10.64	10.78	44.3625	26.4425	11.2
1116	ENSMUSG00000022788	FYVE, RhoGEF and PH domain containing 4 [Source:MGI Symbol;Acc:MGI:2183747]	Fgd4	0.000924693	0.0784049	0.00115768	0.020666	0.523344	0.624013	0.326574	-0.934168	-0.680351	-1.61452	82.32	98.64	84.36	119.64	30.96	63.12	55.56	49.92	150.24	165	174	130.08	96.24	49.89	154.83
1117	ENSMUSG00000028873	cell division cycle associated 8 [Source:MGI Symbol;Acc:MGI:1196274]	Cdca8	0.000924693	0.119118	0.0112108	0.00143573	0.698387	4.41601	3.08408	-0.517901	2.14274	1.62484	208.68	260.46	233.7	275.28	143.88	177.72	225.96	134.34	61.44	73.26	43.14	40.56	244.53	170.475	54.6
1118	ENSMUSG00000029108	protocadherin 7 [Source:MGI Symbol;Acc:MGI:1860487]	Pcdh7	0.000924693	1	0.00187155	0.0032828	0.909342	0.448816	0.408127	-0.137106	-1.1558	-1.29291	67.13	86.31	77.56	98.56	61.67	85.33	87.36	64.96	183.61	202.58	145.18	207.83	82.39	74.83	184.8
1119	ENSMUSG00000033419	synaptosomal-associated protein 91 [Source:MGI Symbol;Acc:MGI:109132]	Snap91	0.000924693	1	0.00196527	0.00308084	0.809783	0.205863	0.166704	-0.304393	-2.28025	-2.58464	16.3	22.7	21.2	27.8	12.7	17.3	20.8	19.7	122.5	141.4	74.2	104.8	22	17.625	110.725
1120	ENSMUSG00000037287	tubulin folding cofactor E-like [Source:MGI Symbol;Acc:MGI:1925543]	Tbcel	0.000924693	0.812921	0.0015703	0.00446101	0.854877	0.570115	0.487378	-0.226211	-0.810676	-1.03689	37.66	46.2	49.56	47.32	33.46	43.96	41.44	35.07	66.01	89.6	83.86	80.57	45.185	38.4825	80.01
1121	ENSMUSG00000042500	argonaute RISC catalytic subunit 4 [Source:MGI Symbol;Acc:MGI:1924100]	Ago4	0.000924693	0.470465	0.00138188	0.00596269	0.835951	0.65411	0.546804	-0.258509	-0.612396	-0.870905	1.66	1.96	1.64	2.2	1.3	1.56	1.52	1.2	2.66	3.62	3.6	3.64	1.865	1.395	3.38
1122	ENSMUSG00000050989	selenoprotein N, 1 [Source:MGI Symbol;Acc:MGI:2151208]	Sepn1	0.000924693	1	0.0028102	0.00214851	1.09537	0.519146	0.568655	0.131413	-0.945788	-0.814375	26.98	31.54	32.7	39	30.92	40.6	41.96	29.54	57.3	67.76	62.16	67.32	32.555	35.755	63.635
1123	ENSMUSG00000055567	unc-80 homolog (C. elegans) [Source:MGI Symbol;Acc:MGI:2652882]	Unc80	0.000924693	0.188865	0.00123681	0.0102088	0.611888	0.568588	0.347913	-0.70866	-0.814543	-1.5232	2.05	2.55	2.3	3.4	0.5	0.5	2.3	1.45	5.6	5.25	5.7	4.6	2.575	1.1875	5.2875
1124	ENSMUSG00000085793	lin-52 homolog (C. elegans) [Source:MGI Symbol;Acc:MGI:3045391]	Lin52	0.000924693	0.0185619	0.00135318	0.387644	0.68419	0.903901	0.61844	-0.547531	-0.145764	-0.693295	4.66	5.58	5.33	5.92	3.04	4.05	3.48	2.87	6.03	6.34	5.96	5.87	5.3725	3.36	6.05
1125	ENSMUSG00000045411	RIKEN cDNA 2410002F23 gene [Source:MGI Symbol;Acc:MGI:1914226]	2410002F23Rik	0.000924707	0.0117133	0.00202836	1	0.578525	0.986095	0.570481	-0.789548	-0.0202012	-0.809749	385.6	400.6	358.6	397.2	212.2	225.4	283.8	169	379	400.2	406.8	377.8	385.5	222.6	390.95
1126	ENSMUSG00000081451	predicted gene 12734 [Source:MGI Symbol;Acc:MGI:3650213]	Gm12734	0.000924707	0.00869644	0.0116587	0.090802	0.79434	1.0883	0.864476	-0.332172	0.122071	-0.210102	0.35	0.24	0.34	0.37	0.03	0.05	0.04	0.09	0.19	0.2	0.28	0.2	0.325	0.0525	0.2175
1127	ENSMUSG00000030325	killer cell lectin-like receptor subfamily B member 1C [Source:MGI Symbol;Acc:MGI:107538]	Klrb1c	0.000924903	0.255129	0.00671043	0.00155803	0.9	1.48515	1.33663	-0.152003	0.570607	0.418604	0.64	0.4	0.52	0.44	0.44	0.32	0.4	0.24	0.04	0	0	0	0.5	0.35	0.01
1128	ENSMUSG00000022552	SHANK-associated RH domain interacting protein [Source:MGI Symbol;Acc:MGI:1913331]	Sharpin	0.000926109	0.0103821	0.00244797	1	0.52068	1.02404	0.533196	-0.941532	0.0342699	-0.907262	106.7	114.6	109.4	112.6	51.7	59.2	70.9	47.1	93.4	118	119.6	101.8	110.825	57.225	108.2
1129	ENSMUSG00000047789	solute carrier family 38, member 9 [Source:MGI Symbol;Acc:MGI:1918839]	Slc38a9	0.000926694	0.0332554	0.00118265	0.0718307	0.801642	0.875449	0.701796	-0.318971	-0.191905	-0.510876	0.86	0.84	0.66	0.95	0.38	0.49	0.53	0.46	0.96	1.04	1.19	1.16	0.8275	0.465	1.0875
1130	ENSMUSG00000020627	kelch-like 29 [Source:MGI Symbol;Acc:MGI:2683857]	Klhl29	0.000928995	0.312062	0.00131514	0.00761361	0.746073	0.610224	0.455272	-0.422611	-0.71259	-1.1352	0.73	0.82	0.93	1.16	0.28	0.48	0.58	0.36	2.26	2.66	1.65	1.95	0.91	0.425	2.13
1131	ENSMUSG00000020315	spectrin beta, non-erythrocytic 1 [Source:MGI Symbol;Acc:MGI:98388]	Sptbn1	0.000932935	1	0.00194508	0.00318089	0.925502	0.438234	0.405586	-0.111692	-1.19023	-1.30192	189.28	223.84	203.44	308.32	152.96	252.8	264.56	185.36	439.28	535.44	555.04	585.84	231.22	213.92	528.9
1132	ENSMUSG00000075585	RIKEN cDNA 6330403L08 gene [Source:MGI Symbol;Acc:MGI:1917994]	6330403L08Rik	0.000934141	1	0.00211336	0.00287685	0.947917	0.29003	0.274924	-0.0771679	-1.78572	-1.86289	0.86	0.92	1.04	0.86	0.66	0.98	0.98	0.66	5.98	7.34	3.68	5.48	0.92	0.82	5.62
1133	ENSMUSG00000038508	growth differentiation factor 15 [Source:MGI Symbol;Acc:MGI:1346047]	Gdf15	0.000934622	0.0203662	0.0013146	0.268333	2.70038	3.24846	8.77207	1.43316	1.69976	3.13292	5.52	6	6.24	9.88	18.5	20.88	26.58	15.48	0.28	0.44	0.88	4.14	6.91	20.36	1.435
1134	ENSMUSG00000046404	YOD1 OTU deubiquitinating enzyme 1 homologue (S. cerevisiae) [Source:MGI Symbol;Acc:MGI:2442596]	Yod1	0.000935295	0.029466	0.00120522	0.094961	0.732181	0.853456	0.624885	-0.449727	-0.228611	-0.678338	1.17	1.26	1.31	1.52	0.59	0.78	0.88	0.53	1.74	1.73	1.47	1.91	1.315	0.695	1.7125
1135	ENSMUSG00000052137	RNA binding motif protein 12 B2 [Source:MGI Symbol;Acc:MGI:1924854]	Rbm12b2	0.000936949	0.0754417	0.00118241	0.0220593	0.677488	0.715657	0.484848	-0.561733	-0.482661	-1.04439	5.14	6.84	5.86	6.5	3.06	4.34	4.48	3.32	8.86	9.04	10.04	7.66	6.085	3.8	8.9
1136	ENSMUSG00000029016	chloride channel 6 [Source:MGI Symbol;Acc:MGI:1347049]	Clcn6	0.000937856	0.569324	0.00144325	0.00549967	0.784539	0.559152	0.438676	-0.350084	-0.838688	-1.18877	57.3	65.8	58.65	84.6	37.15	61.4	64.75	44.8	107.95	124.1	122.95	124.5	66.5875	52.025	119.875
1137	ENSMUSG00000042156	DAZ interacting protein 1 [Source:MGI Symbol;Acc:MGI:1914311]	Dzip1	0.000941296	0.153019	0.0012298	0.0120898	0.608627	0.593192	0.361033	-0.71637	-0.753428	-1.4698	10.76	11.8	10.5	13.48	4.58	8	8.24	5.94	15.76	20.66	22.08	22.7	11.635	6.69	20.3
1138	ENSMUSG00000048058	low density lipoprotein receptor class A domain containing 3 [Source:MGI Symbol;Acc:MGI:2138856]	Ldlrad3	0.000941296	0.963516	0.00173256	0.00391593	0.847719	0.466951	0.395843	-0.238343	-1.09866	-1.337	21.84	23.67	24.66	33	18.24	23.94	27.21	17.46	54.54	58.92	46.38	65.67	25.7925	21.7125	56.3775
1139	ENSMUSG00000064125	proline rich 36 [Source:MGI Symbol;Acc:MGI:3605626]	Prr36	0.000941296	0.90966	0.00169306	0.00409937	0.830863	0.470275	0.390734	-0.267317	-1.08842	-1.35574	10.96	10.92	10	10	5.4	11.28	9.04	8.4	18.24	24.32	23.76	27.24	10.47	8.53	23.39
1140	ENSMUSG00000097609	predicted gene, 26659 [Source:MGI Symbol;Acc:MGI:5477153]	Gm26659	0.000941296	0.00953462	0.00307675	0.872876	0.837736	1.02119	0.855491	-0.255433	0.0302578	-0.225175	0.33	0.33	0.33	0.31	0.09	0.12	0.11	0.12	0.31	0.31	0.36	0.21	0.325	0.11	0.2975
1141	ENSMUSG00000028416	BCL2-associated athanogene 1 [Source:MGI Symbol;Acc:MGI:108047]	Bag1	0.000941418	0.191726	0.00125551	0.0104184	0.779691	0.698703	0.544772	-0.359026	-0.517249	-0.876276	119.79	131.1	136.92	147.84	106.89	113.19	113.37	83.31	194.85	210.57	169.8	193.14	133.912	104.19	192.09
1142	ENSMUSG00000095123	predicted gene, 21781 [Source:MGI Symbol;Acc:MGI:5433945]	Gm21781	0.000943052	0.00869644	0.0065141	0.249241	0.650279	1.11596	0.725686	-0.620869	0.158285	-0.462583	1.29	1.19	1.27	1.2	0.31	0.65	0.5	0.36	1.01	1.06	1.16	0.79	1.2375	0.455	1.005
1143	ENSMUSG00000101493	RIKEN cDNA 2810405F17 gene [Source:MGI Symbol;Acc:MGI:1917225]	2810405F17Rik	0.000943052	0.00869644	0.131863	0.0107702	0.687668	1.25801	0.865093	-0.540217	0.331144	-0.209073	0.93	0.83	0.85	0.85	0.3	0.3	0.23	0.3	0.55	0.36	0.67	0.35	0.865	0.2825	0.4825
1144	ENSMUSG00000105973		RP24-188G23.3	0.000943052	0.0697185	0.00118265	0.0243377	0.911894	0.906188	0.826347	-0.133062	-0.142118	-0.27518	0.14	0.18	0.11	0.11	0.03	0.03	0.05	0.03	0.22	0.26	0.21	0.32	0.135	0.035	0.2525
1145	ENSMUSG00000020000	monooxygenase, DBH-like 1 [Source:MGI Symbol;Acc:MGI:1921582]	Moxd1	0.000943422	1	0.00278536	0.00223778	0.936446	3.2142	3.00993	-0.0947327	1.68446	1.58973	34.08	38.4	44.28	47.6	34.74	39.84	44.34	34.74	7.54	10.58	18.7	11.56	41.09	38.415	12.095
1146	ENSMUSG00000099746	per-pentamer repeat gene [Source:MGI Symbol;Acc:MGI:1349458]	Ppnr	0.000943422	0.812921	0.0015952	0.00456689	0.895372	0.651376	0.583224	-0.159441	-0.618437	-0.777878	0.19	0.33	0.2	0.25	0.03	0.15	0.1	0.17	1.17	0.92	0.63	0.91	0.2425	0.1125	0.9075
1147	ENSMUSG00000063160	numb-like [Source:MGI Symbol;Acc:MGI:894702]	Numbl	0.000946735	1	0.00271116	0.00229662	1.10913	0.423695	0.469935	0.149433	-1.2389	-1.08947	23.45	24.6	27.75	26.95	26.7	31.65	32.1	23.95	49.9	60.45	62.45	75.15	25.6875	28.6	61.9875
1148	ENSMUSG00000026833	olfactomedin 1 [Source:MGI Symbol;Acc:MGI:1860437]	Olfm1	0.00094769	0.457671	0.00140777	0.00626354	0.74179	0.551982	0.409454	-0.430917	-0.857308	-1.28823	31	37.3	38.95	44.05	23.4	32.7	32.65	22.45	56.05	76.05	69.95	75.3	37.825	27.8	69.3375
1149	ENSMUSG00000028522	mesoderm induction early response 1 homolog (Xenopus laevis [Source:MGI Symbol;Acc:MGI:1918398]	Mier1	0.000949518	0.00873845	0.0058992	0.302357	0.543211	1.14574	0.622377	-0.880416	0.196275	-0.68414	288.6	271.8	276	330.6	145.5	191.1	163.5	132	241.5	251.4	266.55	258.6	291.75	158.025	254.512
1150	ENSMUSG00000034211	mitochondrial ribosomal protein S17 [Source:MGI Symbol;Acc:MGI:1913508]	Mrps17	0.000949518	0.0113519	1	0.00286355	0.68184	1.46015	0.995586	-0.552496	0.546113	-0.0063827	369.93	397.65	364.87	391.71	268.51	273.24	267.08	229.13	234.41	247.94	301.84	258.39	381.04	259.49	260.645
1151	ENSMUSG00000047307	protocadherin beta 13 [Source:MGI Symbol;Acc:MGI:2136748]	Pcdhb13	0.000949518	0.726077	0.00155732	0.0049021	0.96788	0.874532	0.846442	-0.0470998	-0.193417	-0.240517	0.2	0.18	0.12	0.17	0.09	0.16	0.18	0.09	0.36	0.34	0.32	0.32	0.1675	0.13	0.335
1152	ENSMUSG00000067879	RIKEN cDNA 3110035E14 gene [Source:MGI Symbol;Acc:MGI:1924232]	3110035E14Rik	0.000949518	1	0.00209184	0.00305946	0.619149	0.0840825	0.0520596	-0.691642	-3.57205	-4.26369	3.29	3.45	4.22	3.84	1.73	2.07	1.88	1.96	67.23	57.57	30.42	64.37	3.7	1.91	54.8975
1153	ENSMUSG00000091952	predicted gene, 17709 [Source:MGI Symbol;Acc:MGI:4937343]	Gm17709	0.000949518	0.162875	0.00124837	0.011831	0.889513	0.834375	0.742188	-0.168912	-0.261232	-0.430144	0.31	0.35	0.29	0.39	0.15	0.19	0.19	0.22	0.48	0.57	0.73	0.62	0.335	0.1875	0.6
1154	ENSMUSG00000106822		RP23-479D21.3	0.000949518	0.00869644	0.0280492	0.0342317	0.926941	1.03791	0.962085	-0.109451	0.0536879	-0.0557633	0.11	0.09	0.1	0.08	0.02	0.01	0.01	0.02	0.03	0.07	0.06	0.06	0.095	0.015	0.055
1155	ENSMUSG00000020440	ADP-ribosylation factor 5 [Source:MGI Symbol;Acc:MGI:99434]	Arf5	0.000949711	0.0325763	0.00121009	0.0794558	0.730384	0.842329	0.615224	-0.453272	-0.247544	-0.700817	278.79	278.79	281.82	285.54	211.35	233.55	216.03	159.63	326.79	314.97	354.66	339.84	281.235	205.14	334.065
1156	ENSMUSG00000040964	Rho guanine nucleotide exchange factor (GEF) 10-like [Source:MGI Symbol;Acc:MGI:1920004]	Arhgef10l	0.000951628	0.991188	0.0017673	0.00389739	0.869643	0.489368	0.425575	-0.201505	-1.03101	-1.23251	221.04	240.72	284.76	253.8	184.92	258.12	230.76	195.6	423.6	495	513.36	616.32	250.08	217.35	512.07
1157	ENSMUSG00000003779	kinesin family member 20A [Source:MGI Symbol;Acc:MGI:1201682]	Kif20a	0.000952752	0.0802561	0.0172503	0.00145901	0.676538	3.73581	2.52742	-0.563757	1.90142	1.33767	33.18	37.68	35.76	46.06	22.34	27.6	31.58	20.48	11.4	12.32	7.94	6.28	38.17	25.5	9.485
1158	ENSMUSG00000026504	serologically defined colon cancer antigen 8 [Source:MGI Symbol;Acc:MGI:1924066]	Sdccag8	0.000955827	0.0871797	0.00120793	0.0198869	0.715482	0.727234	0.520323	-0.483013	-0.459508	-0.942521	22.08	25.56	23.76	27.3	13.08	20.1	18.96	17.34	30.78	34.44	34.26	37.74	24.675	17.37	34.305
1159	ENSMUSG00000094614	predicted gene, 21769 [Source:MGI Symbol;Acc:MGI:5433933]	Gm21769	0.000955827	0.00927066	0.00446333	0.526457	0.497326	1.12312	0.558559	-1.00774	0.167516	-0.84022	4.45	5.08	4.12	4.79	1.15	2.28	2.18	1.55	4.58	3.44	4.12	3.84	4.61	1.79	3.995
1160	ENSMUSG00000095595	family with sequence similarity 177, member A [Source:MGI Symbol;Acc:MGI:1920635]	Fam177a	0.000955827	0.230779	0.00130724	0.00944605	0.752646	0.654632	0.492706	-0.409956	-0.611245	-1.0212	3.02	3.23	3.17	4.53	2.12	2.6	2.67	2.12	5.8	6.71	5.16	5.75	3.4875	2.3775	5.855
1161	ENSMUSG00000028497	3-hydroxyacyl-CoA dehydratase 4 [Source:MGI Symbol;Acc:MGI:1914025]	Hacd4	0.000958222	0.84328	0.00168802	0.00438693	0.911038	0.656216	0.597838	-0.134417	-0.607757	-0.742174	0.39	0.63	0.48	0.57	0.18	0.6	0.39	0.36	1.17	1.38	1.14	1.56	0.5175	0.3825	1.3125
1162	ENSMUSG00000106549		RP23-332O18.2	0.000958222	0.00869644	0.0194953	0.0512577	0.620865	1.20923	0.750769	-0.687648	0.27409	-0.413559	0.82	1.19	0.91	0.94	0.08	0.28	0.26	0.26	0.72	0.62	0.67	0.49	0.965	0.22	0.625
1163	ENSMUSG00000002409	dual-specificity tyrosine-(Y)-phosphorylation regulated kinase 1b [Source:MGI Symbol;Acc:MGI:1330302]	Dyrk1b	0.000963264	0.192708	0.00128385	0.0107302	0.69169	0.624695	0.432095	-0.531803	-0.678776	-1.21058	42.08	45.72	40.2	42.24	25.2	34	31.76	25.56	57.72	70.56	81.72	64.92	42.56	29.13	68.73
1164	ENSMUSG00000024174	protection of telomeres 1B [Source:MGI Symbol;Acc:MGI:1920086]	Pot1b	0.000966896	0.00869644	0.0287432	0.034555	0.606164	1.24573	0.755119	-0.722219	0.316996	-0.405223	2.39	2.82	2.5	2.89	0.93	1.41	1.45	1.06	1.74	2	2.17	1.81	2.65	1.2125	1.93
1165	ENSMUSG00000049690	NCK-associated protein 5 [Source:MGI Symbol;Acc:MGI:2686394]	Nckap5	0.000966896	0.488412	0.00144423	0.00620249	0.551671	0.405941	0.223946	-0.858121	-1.30066	-2.15878	70.2	69	65.76	74.76	33.72	39.72	45	34.08	190.08	218.28	159.36	127.2	69.93	38.13	173.73
1166	ENSMUSG00000066800	ribonuclease L (2', 5'-oligoisoadenylate synthetase-dependent) [Source:MGI Symbol;Acc:MGI:1098272]	Rnasel	0.000966896	0.0623522	0.00120522	0.028957	0.563616	0.677909	0.38208	-0.827216	-0.560836	-1.38805	13.08	10.92	13.2	11.46	5.28	7.38	5.7	7.32	15.96	17.7	22.74	17.28	12.165	6.42	18.42
1167	ENSMUSG00000089715	chromobox 6 [Source:MGI Symbol;Acc:MGI:3512628]	Cbx6	0.000966896	0.218172	0.00130778	0.00995623	0.76459	0.672709	0.514347	-0.387242	-0.571945	-0.959187	91.7	103.81	102.41	103.67	63.28	79.03	101.15	62.65	139.23	160.44	151.76	147.49	100.397	76.5275	149.73
1168	ENSMUSG00000027555	carbonic anhydrase 13 [Source:MGI Symbol;Acc:MGI:1931322]	Car13	0.000972204	0.322291	0.00620788	0.00165213	0.80651	3.15399	2.54373	-0.310236	1.65718	1.34694	2.67	3.06	2.78	4.08	1.85	2.37	2.85	2.31	0.16	0.05	0.74	0.31	3.1475	2.345	0.315
1169	ENSMUSG00000013160	ATPase, H+ transporting, lysosomal V0 subunit D1 [Source:MGI Symbol;Acc:MGI:1201778]	Atp6v0d1	0.000976392	0.0405138	0.0012149	0.0547681	0.65304	0.77857	0.508437	-0.614756	-0.361102	-0.975858	102.3	107.4	107.36	124.64	70.26	76.52	81.18	59.1	128.48	137.2	162.2	140.58	110.425	71.765	142.115
1170	ENSMUSG00000021981	calcium binding protein 39-like [Source:MGI Symbol;Acc:MGI:1914081]	Cab39l	0.000976392	0.0175498	0.45369	0.00180421	0.715219	1.5808	1.13062	-0.483543	0.660657	0.177114	5.03	5.26	5.49	6.24	3.6	4.16	3.65	3.2	3.17	2.83	3.44	3.02	5.505	3.6525	3.115
1171	ENSMUSG00000103238	predicted gene, 36527 [Source:MGI Symbol;Acc:MGI:5595686]	Gm36527	0.00098062	0.00927066	0.00507089	0.431776	0.782074	1.05566	0.825603	-0.354623	0.0781434	-0.27648	0.41	0.5	0.39	0.39	0.03	0.14	0.14	0.14	0.32	0.34	0.42	0.31	0.4225	0.1125	0.3475
1172	ENSMUSG00000050132	sterile alpha and HEAT/Armadillo motif containing 1 [Source:MGI Symbol;Acc:MGI:2136419]	Sarm1	0.000982095	0.487858	0.00146181	0.00629008	0.725786	0.528766	0.383771	-0.462384	-0.919298	-1.38168	16.45	18.6	19.2	21.25	11.25	14.2	15.75	12.5	30.45	37.5	44.85	33.55	18.875	13.425	36.5875
1173	ENSMUSG00000090086	expressed sequence AI480526 [Source:MGI Symbol;Acc:MGI:2140910]	AI480526	0.000982095	0.00869644	0.00791371	0.190792	0.268089	1.31219	0.351783	-1.89922	0.391974	-1.50724	37.17	30.52	27.16	24.43	5.74	7.21	8.68	7.42	24.43	24.15	23.66	17.71	29.82	7.2625	22.4875
1174	ENSMUSG00000022610	mitogen-activated protein kinase 12 [Source:MGI Symbol;Acc:MGI:1353438]	Mapk12	0.000982136	0.311094	0.00643174	0.00165213	0.821171	2.63915	2.1672	-0.284246	1.40008	1.11583	4.87	5.16	5.36	5.55	4.37	4.27	4.48	3.36	0.64	0.91	2.76	1.14	5.235	4.12	1.3625
1175	ENSMUSG00000103373	predicted gene, 37238 [Source:MGI Symbol;Acc:MGI:5610466]	Gm37238	0.000985689	0.00953462	0.747031	0.00471484	0.679637	1.36702	0.929078	-0.557164	0.451036	-0.106128	0.73	0.96	0.92	1.1	0.28	0.36	0.4	0.2	0.47	0.45	0.34	0.38	0.9275	0.31	0.41
1176	ENSMUSG00000015341	golgi autoantigen, golgin subfamily a, 7 [Source:MGI Symbol;Acc:MGI:1931029]	Golga7	0.000988585	0.110136	0.00124837	0.0168492	0.761346	0.739899	0.563319	-0.393376	-0.434599	-0.827976	80.88	90.63	96.72	109.41	68.7	76.71	81.48	59.67	127.32	134.4	123.87	126.21	94.41	71.64	127.95
1177	ENSMUSG00000022840	adenylate cyclase 5 [Source:MGI Symbol;Acc:MGI:99673]	Adcy5	0.000989273	1	0.00236315	0.00283126	1.02119	0.340858	0.348081	0.0302542	-1.55276	-1.5225	0.74	0.8	0.98	1.03	0.73	1.01	1.12	0.85	4.34	4.81	3.1	5.9	0.8875	0.9275	4.5375
1178	ENSMUSG00000049985	ankyrin repeat domain 55 [Source:MGI Symbol;Acc:MGI:1924568]	Ankrd55	0.000990284	1	0.00209596	0.00333719	0.980952	0.734266	0.72028	-0.027745	-0.445626	-0.473371	0.04	0	0	0.16	0	0	0	0.12	0.32	0.52	0.44	0.44	0.05	0.03	0.43
1179	ENSMUSG00000024299	a disintegrin-like and metallopeptidase (reprolysin type) with thrombospondin type 1 motif, 10 [Source:MGI Symbol;Acc:MGI:2449112]	Adamts10	0.000990531	0.00953462	0.747031	0.00475282	0.385328	2.05787	0.792955	-1.37584	1.04115	-0.33469	64.2	59.76	49.8	51.24	16.92	24.36	27.96	15	22.92	24.6	34.68	25.08	56.25	21.06	26.82
1180	ENSMUSG00000027488	syntrophin, acidic 1 [Source:MGI Symbol;Acc:MGI:101772]	Snta1	0.000995092	1	0.00238685	0.00283532	1.05236	0.19075	0.200739	0.0736343	-2.39024	-2.31661	5.73	6.87	8.16	6.75	6.66	8.61	7.26	6.63	38.04	47.52	26.07	49.56	6.8775	7.29	40.2975
1181	ENSMUSG00000040447	spinster homolog 2 [Source:MGI Symbol;Acc:MGI:2384936]	Spns2	0.000995092	1	0.00235239	0.00286375	1.03681	0.156486	0.162246	0.0521513	-2.67589	-2.62374	5.52	5.22	5.88	5.46	6.18	5.76	5.82	5.28	44.46	50.4	24.18	43.62	5.52	5.76	40.665
1182	ENSMUSG00000027165	RIKEN cDNA B230118H07 gene [Source:MGI Symbol;Acc:MGI:1915420]	B230118H07Rik	0.000996762	0.0444457	0.0405671	0.00150053	0.737295	1.96103	1.44586	-0.439686	0.971615	0.531929	246	266.4	272.28	294.36	196.32	213.24	216.24	168.72	133.32	110.52	166.8	137.64	269.76	198.63	137.07
1183	ENSMUSG00000027829	cyclin L1 [Source:MGI Symbol;Acc:MGI:1922664]	Ccnl1	0.000996762	0.00869644	0.119776	0.0121873	0.357546	1.70527	0.609711	-1.4838	0.769996	-0.713804	175.56	192.22	176.82	199.5	47.6	75.32	90.86	49.7	86.52	110.04	142.66	95.48	186.025	65.87	108.675
1184	ENSMUSG00000031297	solute carrier family 7 (cationic amino acid transporter, y+ system), member 3 [Source:MGI Symbol;Acc:MGI:1100521]	Slc7a3	0.000996762	0.10368	0.00125444	0.0179716	1.55019	4.6019	7.13382	0.632444	2.20223	2.83467	16.8	15.33	18.27	27.79	28.14	30.24	37.17	27.86	0.77	1.26	4.27	7.56	19.5475	30.8525	3.465
1185	ENSMUSG00000061119	prolylcarboxypeptidase (angiotensinase C) [Source:MGI Symbol;Acc:MGI:1919711]	Prcp	0.000996762	1	0.00295277	0.00233405	0.938755	2.7888	2.618	-0.0911789	1.47964	1.38846	12.23	13.1	14.2	17.21	12.13	14.46	14.1	12.33	3.2	2.71	6.23	5.64	14.185	13.255	4.445
1186	ENSMUSG00000073514	docking protein 6 [Source:MGI Symbol;Acc:MGI:3639495]	Dok6	0.000996762	0.556392	0.00152972	0.00596269	0.742857	0.523225	0.388681	-0.428843	-0.934497	-1.36334	8.68	9.8	7.78	8.94	4.92	7.3	7.44	5.46	15.22	16.08	22.04	17.58	8.8	6.28	17.73
1187	ENSMUSG00000052229	G protein-coupled receptor 17 [Source:MGI Symbol;Acc:MGI:3584514]	Gpr17	0.000998246	1	0.00233143	0.0029433	0.971821	0.0292199	0.0283965	-0.0412378	-5.09691	-5.13814	5.48	5.81	7.03	5.36	4.5	6.05	5.73	6.62	234.79	231.85	146.59	330.07	5.92	5.725	235.825
1188	ENSMUSG00000020374	RasGEF domain family, member 1C [Source:MGI Symbol;Acc:MGI:1921813]	Rasgef1c	0.000998512	0.0207448	0.00138884	0.280526	1.98785	1.66892	3.31757	0.991212	0.738914	1.73013	0.92	0.64	1.52	2.8	4.12	3.8	3.88	3.84	0.16	0.68	0.6	0.48	1.47	3.91	0.48
1189	ENSMUSG00000036473	TBC1 domain family, member 24 [Source:MGI Symbol;Acc:MGI:2443456]	Tbc1d24	0.000998512	0.585607	0.00155178	0.00582238	0.753783	0.524783	0.395573	-0.407779	-0.930206	-1.33799	81.44	104.8	69.76	88.96	56.64	69.6	77.92	54.88	138.08	164.8	162.4	195.68	86.24	64.76	165.24
1190	ENSMUSG00000021647	CART prepropeptide [Source:MGI Symbol;Acc:MGI:1351330]	Cartpt	0.00100198	0.0201687	0.00142005	0.32772	2.05543	1.65854	3.40901	1.03944	0.729911	1.76935	0.96	0.72	1.41	1.75	3.31	3.1	4.43	3.33	0	0.05	1.16	0.12	1.21	3.5425	0.3325
1191	ENSMUSG00000027306	nucleolar and spindle associated protein 1 [Source:MGI Symbol;Acc:MGI:2675669]	Nusap1	0.00100198	0.0509529	0.0337948	0.00150483	0.620148	3.802	2.3578	-0.689315	1.92676	1.23744	90.4	93.2	96.72	125.84	54.56	69.8	75.24	50.76	30.52	33.28	19.8	20.28	101.54	62.59	25.97
1192	ENSMUSG00000049044	Rap guanine nucleotide exchange factor (GEF) 4 [Source:MGI Symbol;Acc:MGI:1917723]	Rapgef4	0.00100258	0.104391	0.00126183	0.0180451	1.50725	3.60355	5.43146	0.591921	1.84942	2.44134	13.86	23.32	11.44	20.46	23.43	29.92	27.61	25.19	3.3	2.97	6.05	3.96	17.27	26.5375	4.07
1193	ENSMUSG00000024665	fatty acid desaturase 2 [Source:MGI Symbol;Acc:MGI:1930079]	Fads2	0.00100412	1	0.00214673	0.00334565	0.936667	0.42929	0.402102	-0.0943918	-1.21998	-1.31437	143.29	155.27	156.89	179.08	124.37	166.72	176.89	126.11	314.48	407.5	319.43	442	158.632	148.523	370.853
1194	ENSMUSG00000071604	family with sequence similarity 189, member A2 [Source:MGI Symbol;Acc:MGI:2685813]	Fam189a2	0.00100883	0.873458	0.00176143	0.00448811	0.794156	0.441894	0.350933	-0.332506	-1.17823	-1.51073	2.48	2.85	2.95	3.12	1.72	2.59	1.89	2.03	6.05	8.77	9.48	6.55	2.85	2.0575	7.7125
1195	ENSMUSG00000027496	aurora kinase A [Source:MGI Symbol;Acc:MGI:894678]	Aurka	0.00100918	0.0620759	0.0256568	0.00151056	0.653386	3.52973	2.30627	-0.613993	1.81956	1.20556	93.85	101.75	103.3	127.55	65.4	76.05	83.05	52.75	36.75	38.4	19.6	23.2	106.612	69.3125	29.4875
1196	ENSMUSG00000015829	tenascin R [Source:MGI Symbol;Acc:MGI:99516]	Tnr	0.00100973	1	0.00235239	0.00297	1.01052	0.0419048	0.0423456	0.015096	-4.57674	-4.56165	33.9	33.7	28.95	37.3	20.15	35.95	44.75	34.45	857.75	974.15	447.65	1006.05	33.4625	33.825	821.4
1197	ENSMUSG00000019806	androgen-induced 1 [Source:MGI Symbol;Acc:MGI:1913503]	Aig1	0.00101024	1	0.00291536	0.00242808	1.08881	0.493409	0.537228	0.122752	-1.01914	-0.896393	36.89	32.76	33.46	41.86	38.22	44.8	42.77	32.41	70.21	81.62	62.65	83.44	36.2425	39.55	74.48
1198	ENSMUSG00000025821	zinc finger protein 282 [Source:MGI Symbol;Acc:MGI:2141413]	Zfp282	0.00101024	0.354276	0.00143236	0.00788688	0.751418	0.604426	0.454177	-0.412312	-0.726361	-1.13867	7.36	8.42	8.86	10.14	5.12	7.3	7.62	5.1	12.4	15.24	16.54	15.98	8.695	6.285	15.04
1199	ENSMUSG00000025871	RIKEN cDNA 4833439L19 gene [Source:MGI Symbol;Acc:MGI:1921162]	4833439L19Rik	0.00101024	0.368646	0.00143439	0.0076805	0.770765	0.617899	0.476255	-0.375637	-0.694558	-1.07019	460.62	499.14	531.63	563.85	333.99	431.82	496.71	320.67	709.92	834.93	885.06	898.74	513.81	395.798	832.163
1200	ENSMUSG00000036469	membrane-associated ring finger (C3HC4) 1 [Source:MGI Symbol;Acc:MGI:1920175]	42064	0.00101024	0.0195432	0.337166	0.00177792	0.538863	2.64522	1.42541	-0.892009	1.40339	0.511381	0	0	0.06	0	0.03	0.06	0	0.06	0.06	0.06	0.09	0	15.7575	8.03	5.335
1201	ENSMUSG00000036995	ArfGAP with SH3 domain, ankyrin repeat and PH domain 3 [Source:MGI Symbol;Acc:MGI:2684986]	Asap3	0.00101024	0.717349	0.00165161	0.00527326	0.740271	0.469234	0.34736	-0.433875	-1.09162	-1.5255	2.08	2	1.93	1.81	1.08	1.38	1.09	1.2	3.99	4.64	5.82	6.74	1.955	1.1875	5.2975
1202	ENSMUSG00000040759	CKLF-like MARVEL transmembrane domain containing 5 [Source:MGI Symbol;Acc:MGI:2447164]	Cmtm5	0.00101024	0.963516	0.00184461	0.00422156	0.596201	0.251454	0.149917	-0.74613	-1.99163	-2.73776	9.24	9.63	9.69	8.5	4.54	6.81	4.29	4.84	38.48	48.41	25.27	47.13	9.265	5.12	39.8225
1203	ENSMUSG00000058886	deformed epidermal autoregulatory factor 1 (Drosophila) [Source:MGI Symbol;Acc:MGI:1858496]	Deaf1	0.00101024	0.623333	0.00158451	0.00570776	0.740715	0.500175	0.370487	-0.43301	-0.999494	-1.4325	9.22	9.74	9.68	10.17	6.12	8.11	8.46	5.02	20.21	25.61	17.49	18.28	9.7025	6.9275	20.3975
1204	ENSMUSG00000106262		RP23-49O17.4	0.00101024	0.00953462	0.527852	0.00579588	0.809091	1.17773	0.952891	-0.305626	0.236009	-0.0696172	0.41	0.35	0.37	0.37	0.06	0.16	0.17	0.06	0.16	0.11	0.2	0.2	0.375	0.1125	0.1675
1205	ENSMUSG00000040929	regulatory factor X, 3 (influences HLA class II expression) [Source:MGI Symbol;Acc:MGI:106582]	Rfx3	0.00101149	0.993895	0.0018864	0.00413093	0.880995	0.510157	0.449446	-0.182793	-0.970987	-1.15378	37.36	45.92	35.04	54.48	27.6	38	49.28	36.88	74.48	92.32	85.92	89.84	43.2	37.94	85.64
1206	ENSMUSG00000035683	maternal embryonic leucine zipper kinase [Source:MGI Symbol;Acc:MGI:106924]	Melk	0.0010132	0.037382	0.0576606	0.00154857	0.55185	4.65731	2.57014	-0.857651	2.2195	1.36185	38.72	46.04	40.8	56.36	20	27.68	31.88	19.04	10.4	12.12	6.84	6.56	45.48	24.65	8.98
1207	ENSMUSG00000029291	RUN and FYVE domain containing 3 [Source:MGI Symbol;Acc:MGI:106484]	Rufy3	0.00101435	0.0259485	0.00134739	0.162722	0.563206	0.814142	0.45853	-0.828264	-0.296647	-1.12491	129.44	125.68	124.56	154.24	64	85.84	88.56	60.56	161.12	172.8	179.76	143.04	133.48	74.74	164.18
1208	ENSMUSG00000005886	nuclear receptor coactivator 2 [Source:MGI Symbol;Acc:MGI:1276533]	Ncoa2	0.00101522	1	0.00191237	0.00408399	0.890196	0.517135	0.460352	-0.167804	-0.951388	-1.11919	57.75	62.92	65.67	84.15	45.76	69.63	73.59	51.37	112.75	142.67	139.7	131.67	67.6225	60.0875	131.697
1209	ENSMUSG00000031922	centrosomal protein 57 [Source:MGI Symbol;Acc:MGI:1915551]	Cep57	0.00101522	0.0117439	1	0.00302533	0.589079	1.69354	0.997631	-0.763466	0.760044	-0.00342156	191.28	189.12	180.24	207.48	95.88	125.04	128.16	101.76	101.4	125.52	129	96	192.03	112.71	112.98
1210	ENSMUSG00000032549	RAB6B, member RAS oncogene family [Source:MGI Symbol;Acc:MGI:107283]	Rab6b	0.00101522	1	0.00219841	0.00333719	0.935323	0.385527	0.360593	-0.0964628	-1.37509	-1.47156	8.68	8.76	10.46	12.32	8.58	11.6	10.3	6.88	24.54	27.28	23.68	35.2	10.055	9.34	27.675
1211	ENSMUSG00000040022	RAB11 family interacting protein 2 (class I) [Source:MGI Symbol;Acc:MGI:1922248]	Rab11fip2	0.00101522	0.140557	0.00131052	0.0145539	0.734528	0.696833	0.511843	-0.445111	-0.521115	-0.966225	11.64	13.11	10.47	14.91	7.32	9.84	10.17	8.43	16.62	18.72	20.01	18.33	12.5325	8.94	18.42
1212	ENSMUSG00000024589	neural precursor cell expressed, developmentally down-regulated gene 4-like [Source:MGI Symbol;Acc:MGI:1933754]	Nedd4l	0.00101547	1	0.00219841	0.00334565	0.954248	0.474971	0.45324	-0.0675633	-1.07409	-1.14165	4.16	4.86	4.9	6.56	3.78	5.52	6.06	4	11.84	13.62	9.62	12.46	5.12	4.84	11.885
1213	ENSMUSG00000001323	serine racemase [Source:MGI Symbol;Acc:MGI:1351636]	Srr	0.00101666	0.876475	0.00178199	0.00453971	0.884737	0.585207	0.517754	-0.17668	-0.772981	-0.949661	102.5	105.2	127.2	137.4	94.9	117.6	111.3	93.6	177.7	195.1	207.4	229.7	118.075	104.35	202.475
1214	ENSMUSG00000039838	solute carrier family 45, member 1 [Source:MGI Symbol;Acc:MGI:2653235]	Slc45a1	0.00101709	1	0.00202836	0.00376897	0.894904	0.446975	0.4	-0.160194	-1.16173	-1.32193	0.63	0.6	0.51	0.54	0.27	0.75	0.24	0.36	2.61	3.18	1.68	2.58	0.57	0.405	2.5125
1215	ENSMUSG00000053310	neurogranin [Source:MGI Symbol;Acc:MGI:1927184]	Nrgn	0.00101709	0.129369	0.00130778	0.0156915	1.5147	5.2117	7.89415	0.59903	2.38175	2.98078	7.8	7.8	9.24	8.58	12.66	14.12	17.04	8.86	0.58	0.52	1.82	0.26	8.355	13.17	0.795
1216	ENSMUSG00000066058	claudin 19 [Source:MGI Symbol;Acc:MGI:3033992]	Cldn19	0.00101709	1	0.00221859	0.0033227	0.888889	0.247454	0.219959	-0.169925	-2.01477	-2.18469	0.3	0.14	0.16	0.26	0.06	0.02	0.16	0.08	3.8	5.58	2.62	3.64	0.215	0.08	3.91
1217	ENSMUSG00000067006	serine (or cysteine) peptidase inhibitor, clade B, member 5 [Source:MGI Symbol;Acc:MGI:109579]	Serpinb5	0.00101709	0.0371969	0.0590833	0.00156009	0.719858	1.95833	1.40972	-0.474215	0.969626	0.495411	1.68	1.76	1.72	2.12	0.96	1.32	1.16	0.68	0.36	0.72	0.4	0.28	1.82	1.03	0.44
1218	ENSMUSG00000082286	phosphatidylserine decarboxylase, pseudogene 1 [Source:MGI Symbol;Acc:MGI:3842428]	Pisd-ps1	0.00101709	0.00869644	0.0161868	0.0728357	0.277163	1.4432	0.4	-1.85119	0.529267	-1.32193	25.92	22.6	26.4	18.64	7.2	6.84	5.32	3.68	12.6	17.84	19.2	13.96	23.39	5.76	15.9
1219	ENSMUSG00000037138	AF4/FMR2 family, member 3 [Source:MGI Symbol;Acc:MGI:106927]	Aff3	0.00101899	1	0.00229074	0.0032029	0.933071	0.241445	0.225285	-0.0999414	-2.05023	-2.15018	1.75	1.7	1.6	3.65	1.4	1.55	2.75	2.15	12.85	15.4	7.95	12.4	2.175	1.9625	12.15
1220	ENSMUSG00000073676	heat shock protein 1 (chaperonin 10) [Source:MGI Symbol;Acc:MGI:104680]	Hspe1	0.00101899	0.058556	0.0290318	0.00154142	0.751141	2.00738	1.50783	-0.412844	1.00531	0.592471	255	265.96	285.8	315.1	193.9	220.9	237.02	189.86	123.76	122.84	165.48	144.78	280.465	210.42	139.215
1221	ENSMUSG00000106962		RP23-422D12.3	0.00101899	0.0108878	0.00287095	1	0.915584	1.00654	0.921569	-0.127235	0.0093987	-0.117836	0.14	0.15	0.18	0.15	0.06	0.08	0.04	0.05	0.16	0.16	0.15	0.12	0.155	0.0575	0.1475
1222	ENSMUSG00000025854	family with sequence similarity 20, member C [Source:MGI Symbol;Acc:MGI:2136853]	Fam20c	0.00101936	0.293428	0.00141112	0.00894031	1.2705	2.77214	3.52201	0.345399	1.471	1.8164	65.1	77.1	82.08	95.34	84.48	124.62	98.22	99.84	22.44	25.5	31.98	32.82	79.905	101.79	28.185
1223	ENSMUSG00000032393	dipeptidylpeptidase 8 [Source:MGI Symbol;Acc:MGI:1921638]	Dpp8	0.00102579	0.139555	0.00132418	0.0148972	0.705746	0.676188	0.477217	-0.502779	-0.564504	-1.06728	38.22	44.14	42.32	52.66	25.84	34.32	35.7	28.12	57.84	65.52	73.5	67.32	44.335	30.995	66.045
1224	ENSMUSG00000100876	RIKEN cDNA 2810454H06 gene [Source:MGI Symbol;Acc:MGI:1920063]	2810454H06Rik	0.00102579	0.00869644	0.0277381	0.0398966	0.755663	1.13603	0.858456	-0.404184	0.184	-0.220184	0.6	0.42	0.55	0.61	0.12	0.21	0.2	0.14	0.34	0.31	0.38	0.41	0.545	0.1675	0.36
1225	ENSMUSG00000079523	thymosin, beta 10 [Source:MGI Symbol;Acc:MGI:109146]	Tmsb10	0.00102623	0.800268	0.00171813	0.00505796	1.1178	2.3295	2.60392	0.160661	1.22002	1.38068	3347.76	3455.56	3839.96	3541.64	3950	3906.76	4841.96	3157.64	1450.8	1332	1759.04	1545.12	3546.23	3964.09	1521.74
1226	ENSMUSG00000053390	zinc finger protein 952 [Source:MGI Symbol;Acc:MGI:2441928]	Zfp952	0.00102683	0.0122134	0.002328	1	0.572655	0.992787	0.568525	-0.804261	-0.010444	-0.814705	14.76	13.32	12.92	15.56	6.72	8.48	9.08	6.4	12.92	15.08	15.36	13.64	14.14	7.67	14.25
1227	ENSMUSG00000038619	endosulfine alpha [Source:MGI Symbol;Acc:MGI:1891189]	Ensa	0.00102767	0.00869644	0.0508909	0.023594	0.602972	1.28296	0.773589	-0.729837	0.359476	-0.370361	117.92	118	114.2	119.6	64.04	79.48	80.48	57.64	89.12	85.2	100.92	90	117.43	70.41	91.31
1228	ENSMUSG00000089661	melanoma inhibitory activity [Source:MGI Symbol;Acc:MGI:109615]	Mia	0.00102767	0.227188	0.00138188	0.0106259	0.573807	0.53125	0.304835	-0.801363	-0.912537	-1.7139	0.96	1.95	1.47	0.63	0	0.15	0.69	0.33	2.82	3.99	3.33	2.82	1.2525	0.2925	3.24
1229	ENSMUSG00000043259	family with sequence similarity 13, member C [Source:MGI Symbol;Acc:MGI:1918971]	Fam13c	0.00103238	0.825361	0.00177559	0.00475282	0.633172	0.326202	0.206542	-0.659331	-1.61616	-2.27549	41.19	47.49	41.52	53.49	22.65	32.61	36.21	23.37	159.66	178.5	100.56	132.66	45.9225	28.71	142.845
1230	ENSMUSG00000066613	zinc finger protein 932 [Source:MGI Symbol;Acc:MGI:1916754]	Zfp932	0.00103238	0.00869644	0.0312177	0.0361527	0.471301	1.36175	0.641793	-1.08528	0.445459	-0.63982	70.07	68.04	68.88	85.19	35.7	29.96	40.88	29.05	51.1	50.89	61.25	50.26	73.045	33.8975	53.375
1231	ENSMUSG00000037997	poly (ADP-ribose) polymerase family, member 11 [Source:MGI Symbol;Acc:MGI:2141505]	Parp11	0.00103374	0.348011	0.00145765	0.00823336	0.805126	0.664806	0.535253	-0.312714	-0.588994	-0.901708	51.2	52.7	54.6	63.8	39.1	48.5	56.6	34	81.7	84.9	85.1	84.7	55.575	44.55	84.1
1232	ENSMUSG00000022370	mitochondrial ribosomal protein L13 [Source:MGI Symbol;Acc:MGI:2137218]	Mrpl13	0.001034	0.0175498	0.529602	0.0019809	0.665983	1.73298	1.15414	-0.586444	0.793256	0.206812	195.4	202.25	214.65	236.5	143.4	156.35	136.05	128.15	117.95	103.6	142.85	123.7	212.2	140.988	122.025
1233	ENSMUSG00000039983	coiled-coil domain containing 32 [Source:MGI Symbol;Acc:MGI:2685477]	Ccdc32	0.00103472	0.0114911	0.00264076	1	0.660855	1.01239	0.669045	-0.597594	0.0177697	-0.579824	26.43	26.16	25.74	25.5	16.95	18.93	16.98	14.4	23.76	26.31	28.53	23.91	25.9575	16.815	25.6275
1234	ENSMUSG00000010529	predicted gene 266 [Source:MGI Symbol;Acc:MGI:2685112]	Gm266	0.00103731	0.0544728	0.0335086	0.00156009	0.728007	2.14231	1.55962	-0.457975	1.09917	0.64119	4.32	5.22	4.36	4.38	2.82	3.55	3.26	2.59	1.16	1.04	2.2	2	4.57	3.055	1.6
1235	ENSMUSG00000054667	insulin receptor substrate 4 [Source:MGI Symbol;Acc:MGI:1338009]	Irs4	0.00103731	1	0.00196688	0.00416957	0.992701	0.940503	0.933638	-0.0105692	-0.0884949	-0.0990641	0.03	0.02	0.02	0.04	0.01	0.01	0.04	0.02	0.08	0.11	0.1	0.08	0.0275	0.02	0.0925
1236	ENSMUSG00000046997	splA/ryanodine receptor domain and SOCS box containing 4 [Source:MGI Symbol;Acc:MGI:2183445]	Spsb4	0.0010378	0.715728	0.0043217	0.00207715	0.844103	5.79536	4.89188	-0.244509	2.5349	2.29039	116.96	140.08	131.24	167.32	104.88	133.6	140.08	89.8	12.56	13.6	44.2	22.2	138.9	117.09	23.14
1237	ENSMUSG00000086484	non-protein coding RNA, repressor of NFAT [Source:MGI Symbol;Acc:MGI:2444126]	Nron	0.0010378	0.116414	0.00132418	0.0175726	0.728916	0.713212	0.519871	-0.456176	-0.487598	-0.943774	0.51	0.81	0.66	0.66	0.12	0.3	0.15	0.27	1.05	1.35	1.2	1.71	0.66	0.21	1.3275
1238	ENSMUSG00000052031	T cell activation GTPase activating protein 1 [Source:MGI Symbol;Acc:MGI:1919786]	Tagap1	0.00103872	0.00878726	0.136459	0.0121492	0.572504	1.38692	0.794015	-0.804643	0.471882	-0.332761	4	3.8	3.99	4.14	1.6	1.99	2.53	1.29	2.25	2.51	2.88	2.73	3.9825	1.8525	2.5925
1239	ENSMUSG00000079494	camello-like 5 [Source:MGI Symbol;Acc:MGI:1916299]	Cml5	0.00103872	0.877099	0.00183823	0.00464728	0.882171	0.581081	0.512613	-0.180871	-0.783189	-0.964059	0.47	0.44	0.83	0.71	0.28	0.57	0.49	0.35	1.44	1.51	2.11	2.04	0.6125	0.4225	1.775
1240	ENSMUSG00000087121	predicted gene 7847 [Source:MGI Symbol;Acc:MGI:3648443]	Gm7847	0.00103872	0.865849	0.00359253	0.00224111	1.01	0.934579	0.943925	0.0143553	-0.0976108	-0.0832555	0	0	0	0	0	0	0	0.04	0.07	0.06	0.08	0.07	0	0.01	0.07
1241	ENSMUSG00000097772	RIKEN cDNA 5430416N02 gene [Source:MGI Symbol;Acc:MGI:1918676]	5430416N02Rik	0.00103872	0.00869644	0.0210302	0.055627	0.498902	1.29553	0.646341	-1.00317	0.373541	-0.629632	34.6	28.28	32.08	28.52	12.24	15.36	18.52	13.48	22.44	22.52	22.8	26.64	30.87	14.9	23.6
1242	ENSMUSG00000049670	MORN repeat containing 4 [Source:MGI Symbol;Acc:MGI:2449568]	Morn4	0.00103882	0.217844	0.00138884	0.011075	0.775528	0.68832	0.533811	-0.366748	-0.538849	-0.905598	6.82	7.09	7.62	8.06	5	6.19	6.9	3.96	10.56	12.26	10.44	11.54	7.3975	5.5125	11.2
1243	ENSMUSG00000102171	predicted gene, 37874 [Source:MGI Symbol;Acc:MGI:5611102]	Gm37874	0.0010395	0.0306273	0.00134739	0.110227	0.856574	0.917733	0.786106	-0.223351	-0.123853	-0.347204	0.22	0.24	0.29	0.27	0.05	0.11	0.06	0.08	0.28	0.36	0.37	0.46	0.255	0.075	0.3675
1244	ENSMUSG00000000861	B cell CLL/lymphoma 11A (zinc finger protein) [Source:MGI Symbol;Acc:MGI:106190]	Bcl11a	0.00104232	0.96556	0.00191697	0.00439553	0.828624	0.442752	0.366875	-0.27121	-1.17543	-1.44664	5.1	7.38	6.6	9.48	4.38	7.8	5.4	5.4	15.06	19.02	20.46	15	7.14	5.745	17.385
1245	ENSMUSG00000037669	lipid droplet associated hydrolase [Source:MGI Symbol;Acc:MGI:1916082]	Ldah	0.00104232	0.0405628	0.00130778	0.0635991	0.635442	0.776285	0.493284	-0.654169	-0.365341	-1.01951	13.92	15.7	15.02	18.4	8.84	11.06	10.54	8.16	17.92	22.54	21.86	20.04	15.76	9.65	20.59
1246	ENSMUSG00000105134		RP23-328P19.4	0.00104232	0.00953462	0.00442961	0.654377	0.509771	1.10516	0.56338	-0.97208	0.144261	-0.827819	2.16	1.77	1.6	2.24	0.22	0.66	0.6	0.52	1.67	2	1.52	1.46	1.9425	0.5	1.6625
1247	ENSMUSG00000027203	deoxyuridine triphosphatase [Source:MGI Symbol;Acc:MGI:1346051]	Dut	0.00104305	0.0366008	0.0650257	0.00159315	0.619445	2.91067	1.803	-0.690952	1.54135	0.850397	72.12	84.21	90.18	97.14	52.68	56.61	64.86	37.2	33.21	31.62	22.98	27.63	85.9125	52.8375	28.86
1248	ENSMUSG00000031610	scrapie responsive gene 1 [Source:MGI Symbol;Acc:MGI:1328308]	Scrg1	0.00105056	0.661738	0.00168323	0.00580837	0.67128	0.431579	0.28971	-0.575014	-1.2123	-1.78732	56.93	47.22	55.54	41.53	33.66	35.62	27.55	36.93	102.94	95.94	122.81	149.82	50.305	33.44	117.877
1249	ENSMUSG00000074170	pleckstrin homology domain containing, family F (with FYVE domain) member 1 [Source:MGI Symbol;Acc:MGI:1919537]	Plekhf1	0.00105167	0.0115203	0.00266289	1	0.523607	1.01621	0.532094	-0.933444	0.0231974	-0.910246	11.12	10.77	11.3	9.83	4.43	6.22	5.81	4.16	11.35	8.75	10.34	11.83	10.755	5.155	10.5675
1250	ENSMUSG00000102302	predicted gene, 38190 [Source:MGI Symbol;Acc:MGI:5611418]	Gm38190	0.00105174	0.00869644	0.0200654	0.0600075	0.782609	1.1079	0.867052	-0.353637	0.147827	-0.20581	0.41	0.44	0.39	0.51	0.08	0.14	0.12	0.16	0.23	0.27	0.38	0.31	0.4375	0.125	0.2975
1251	ENSMUSG00000001131	tissue inhibitor of metalloproteinase 1 [Source:MGI Symbol;Acc:MGI:98752]	Timp1	0.0010572	0.779483	0.00174876	0.00533798	1.16389	4.27027	4.97013	0.218956	2.09433	2.31328	11.84	13.32	14.76	16.12	17	16.04	18.76	14.08	0.18	0.34	7.28	2.26	14.01	16.47	2.515
1252	ENSMUSG00000015536	molybdenum cofactor synthesis 2 [Source:MGI Symbol;Acc:MGI:1336894]	Mocs2	0.0010572	0.0172821	0.00170896	0.662444	0.578617	0.908442	0.52564	-0.78932	-0.138534	-0.927854	504.73	498.1	515.44	500.14	271.83	312.8	328.78	252.79	547.4	580.89	632.23	461.72	504.603	291.55	555.56
1253	ENSMUSG00000035067	X Kell blood group precursor related family member 6 homolog [Source:MGI Symbol;Acc:MGI:2447765]	Xkr6	0.0010572	0.137625	0.00135318	0.0158712	0.628571	0.62724	0.394265	-0.669851	-0.67291	-1.34276	7.9	10.4	9.1	12.35	5.15	6.8	7.95	3.6	15.35	17.6	17.75	15.05	9.9375	5.875	16.4375
1254	ENSMUSG00000035431	somatostatin receptor 1 [Source:MGI Symbol;Acc:MGI:98327]	Sstr1	0.0010572	1	0.00235042	0.00336995	0.966667	0.433996	0.41953	-0.0489096	-1.20425	-1.25315	0.2	0.28	0.24	0.08	0.12	0.22	0.16	0.14	1.74	2.46	1.22	1.64	0.2	0.16	1.765
1255	ENSMUSG00000038543	cDNA sequence BC028528 [Source:MGI Symbol;Acc:MGI:2385885]	BC028528	0.0010572	0.239657	0.0014263	0.0106616	1.2706	2.32951	2.95989	0.345513	1.22003	1.56554	7.1	7.85	10.8	10.9	11.15	13.3	12.75	10.45	2.85	3.3	4.45	2.85	9.1625	11.9125	3.3625
1256	ENSMUSG00000051236	methionine sulfoxide reductase B3 [Source:MGI Symbol;Acc:MGI:2443538]	Msrb3	0.0010572	0.0608211	0.0293537	0.00159315	0.696309	2.60293	1.81244	-0.5222	1.38014	0.857935	7.08	6.18	5.19	6	3.3	4.05	4.83	3.63	1.11	2.01	2.64	1.17	6.1125	3.9525	1.7325
1257	ENSMUSG00000025217	beta-transducin repeat containing protein [Source:MGI Symbol;Acc:MGI:1338871]	Btrc	0.00105942	0.2132	0.00140929	0.0114861	0.788091	0.70378	0.554643	-0.343566	-0.506804	-0.85037	7.1	7.18	7.18	8.8	4.8	6.64	6.94	4.62	10.52	11.56	11.78	10.82	7.565	5.75	11.17
1258	ENSMUSG00000096808		AC132444.6	0.00105967	0.00953462	0.00515457	0.508983	0.586607	1.10345	0.647291	-0.769533	0.142019	-0.627514	1.55	1.7	1.69	2.26	0.56	0.75	0.71	0.55	1.65	1.4	1.59	1.51	1.8	0.6425	1.5375
1259	ENSMUSG00000036568	GLTSCR1-like [Source:MGI Symbol;Acc:MGI:2673855]	Gltscr1l	0.00106031	1	0.00272552	0.00286375	1.03206	0.555428	0.573234	0.0455239	-0.848328	-0.802804	1.15	1.41	1.34	1.77	1.08	1.72	1.79	1.39	2.81	3.51	3.18	3.91	1.4175	1.495	3.3525
1260	ENSMUSG00000021572	centrosomal protein 72 [Source:MGI Symbol;Acc:MGI:1921720]	Cep72	0.0010607	0.0680025	0.0254227	0.00159315	0.81262	1.64984	1.34069	-0.299348	0.722328	0.42298	1.48	1.6	1.7	1.68	0.85	1.38	1.34	0.93	0.54	0.55	0.64	0.61	1.615	1.125	0.585
1261	ENSMUSG00000025505	transmembrane protein 80 [Source:MGI Symbol;Acc:MGI:1918698]	Tmem80	0.0010607	0.01715	0.00173773	0.699397	0.537443	0.904466	0.486099	-0.895816	-0.144862	-1.04068	130.68	126.81	139.32	124.92	64.26	75.69	80.46	58.14	127.17	157.68	164.07	128.34	130.433	69.6375	144.315
1262	ENSMUSG00000038535	zinc finger protein 280D [Source:MGI Symbol;Acc:MGI:2384583]	Zfp280d	0.0010607	0.00953462	0.00558043	0.443456	0.447954	1.15506	0.517414	-1.15858	0.207968	-0.950609	169.05	137.13	143.01	160.02	47.46	71.4	90.93	60.9	134.19	118.23	139.02	135.45	152.303	67.6725	131.722
1263	ENSMUSG00000062822	RIKEN cDNA 4833420G17 gene [Source:MGI Symbol;Acc:MGI:1914642]	4833420G17Rik	0.0010607	0.0160707	0.00184423	0.793714	0.475986	0.915955	0.435982	-1.07101	-0.126651	-1.19766	5.89	6.02	5.35	6.64	1.9	2.41	2.75	2.22	5.83	6.62	8.26	5.75	5.975	2.32	6.615
1264	ENSMUSG00000059895	protein tyrosine phosphatase 4a3 [Source:MGI Symbol;Acc:MGI:1277098]	Ptp4a3	0.00106878	0.0315953	0.00136572	0.11016	1.58236	1.58037	2.50071	0.662076	0.660262	1.32234	32.36	28.6	35.2	33.16	51.96	59.92	49.44	45.64	12.8	17.32	23.12	27.12	32.33	51.74	20.09
1265	ENSMUSG00000024410	RIKEN cDNA 3110002H16 gene [Source:MGI Symbol;Acc:MGI:1916528]	3110002H16Rik	0.00106887	0.0207448	0.00154081	0.341466	0.535029	0.851178	0.455405	-0.902311	-0.232467	-1.13478	75.42	74.7	88.2	87.12	38.16	40.5	61.74	31.86	89.19	98.55	100.08	95.22	81.36	43.065	95.76
1266	ENSMUSG00000027323	RAD51 homolog [Source:MGI Symbol;Acc:MGI:97890]	Rad51	0.00106887	0.0392377	0.0595741	0.00161488	0.600716	3.35794	2.01717	-0.735246	1.74758	1.01233	76.96	78.56	68.32	85.12	39.28	57.36	54.24	33.12	27.36	22.72	10.64	28.48	77.24	46	22.3
1267	ENSMUSG00000028360	solute carrier family 44, member 5 [Source:MGI Symbol;Acc:MGI:3035141]	Slc44a5	0.00106887	0.332093	0.00151239	0.00886426	0.673396	0.550834	0.370929	-0.570473	-0.86031	-1.43078	2.07	2.64	2.37	2.79	1.11	1.53	1.56	1.14	5.76	6.63	4.5	4.29	2.4675	1.335	5.295
1268	ENSMUSG00000035473	galactose mutarotase [Source:MGI Symbol;Acc:MGI:2442420]	Galm	0.00106887	0.0787311	0.0217626	0.00160538	0.757761	2.13491	1.61775	-0.400186	1.09418	0.69399	7.36	8.2	8.32	8.2	5.36	6.32	6.32	5.34	2.3	2.34	3.46	4.8	8.02	5.835	3.225
1269	ENSMUSG00000040570	RUN domain containing 3B [Source:MGI Symbol;Acc:MGI:2685286]	Rundc3b	0.00106887	1	0.00211996	0.00406802	0.791332	0.308875	0.244422	-0.337645	-1.69491	-2.03255	1.9	1.66	1.78	3.12	1.46	1.54	1.58	1.28	10.78	9.7	5.66	10.2	2.115	1.465	9.085
1270	ENSMUSG00000051212	G protein-coupled receptor 183 [Source:MGI Symbol;Acc:MGI:2442034]	Gpr183	0.00106887	0.0686801	0.00132986	0.0311356	0.955711	0.953333	0.911111	-0.0653537	-0.0689474	-0.134301	0.06	0.08	0.06	0.09	0.02	0.03	0.02	0.03	0.16	0.11	0.11	0.12	0.0725	0.025	0.125
1271	ENSMUSG00000063801	adaptor-related protein complex 3, sigma 2 subunit [Source:MGI Symbol;Acc:MGI:1337060]	Ap3s2	0.00106887	0.129369	0.00136233	0.0170116	0.754358	0.725287	0.547126	-0.406678	-0.463375	-0.870054	5.74	6.78	6.83	8.2	4.38	5.47	5.8	4.15	9.02	9.95	10.13	10.4	6.8875	4.95	9.875
1272	ENSMUSG00000085049	parvin, alpha, opposite strand [Source:MGI Symbol;Acc:MGI:2445046]	Parvaos	0.00106887	1	0.00233275	0.00350539	0.995238	0.882353	0.878151	-0.00688639	-0.180572	-0.187459	0.05	0.06	0.06	0.03	0.05	0.06	0.03	0.04	0.21	0.23	0.13	0.19	0.05	0.045	0.19
1273	ENSMUSG00000104918		RP23-427B4.2	0.00106887	0.00978976	0.00408448	0.771534	0.957746	1.00709	0.964539	-0.0622843	0.0101958	-0.0520885	0.06	0.06	0.07	0.07	0.01	0.02	0.02	0.03	0.05	0.05	0.07	0.06	0.065	0.02	0.0575
1274	ENSMUSG00000106904		RP23-446B13.7	0.00106887	0.0117439	1	0.00344293	0.705333	1.40187	0.988785	-0.503623	0.487352	-0.0162712	0.82	0.92	0.73	1.03	0.26	0.29	0.32	0.42	0.32	0.49	0.29	0.25	0.875	0.3225	0.3375
1275	ENSMUSG00000085334	predicted gene 12940 [Source:MGI Symbol;Acc:MGI:3702626]	Gm12940	0.00107045	0.00960637	0.66093	0.00561125	0.310469	2.28297	0.708791	-1.68748	1.19091	-0.496567	15.4	15.92	11.8	19.36	3.32	5.36	5.24	2.72	5.2	7.16	7	5.76	15.62	4.16	6.28
1276	ENSMUSG00000029009	5,10-methylenetetrahydrofolate reductase [Source:MGI Symbol;Acc:MGI:106639]	Mthfr	0.00107371	0.641222	0.00170499	0.00609846	0.832526	0.606443	0.50488	-0.264432	-0.721557	-0.985989	16.31	17.01	17.29	15.61	10.15	16.8	16.31	11.2	25.2	29.12	26.53	30.94	16.555	13.615	27.9475
1277	ENSMUSG00000069208	zinc finger protein 825 [Source:MGI Symbol;Acc:MGI:2385315]	Zfp825	0.00107731	0.00961351	0.66779	0.00561125	0.547532	1.58551	0.868116	-0.868985	0.664944	-0.20404	8.84	10	9.38	11.54	4.74	4.92	5.24	5.06	4.98	5.68	7.22	5.72	9.94	4.99	5.9
1278	ENSMUSG00000022945	chromatin assembly factor 1, subunit B (p60) [Source:MGI Symbol;Acc:MGI:1314881]	Chaf1b	0.00107738	0.0487186	0.0424135	0.00160981	0.572097	5.11494	2.92625	-0.805667	2.35472	1.54905	96.4	103.04	98.8	124.96	54.56	65.04	84.88	35.92	24.16	23.92	15.52	15.92	105.8	60.1	19.88
1279	ENSMUSG00000100455	predicted gene 29170 [Source:MGI Symbol;Acc:MGI:5579876]	Gm29170	0.00107738	0.011008	0.00319086	0.998018	0.730878	1.02616	0.75	-0.452297	0.0372596	-0.415037	0.82	0.73	0.71	0.8	0.23	0.32	0.36	0.25	0.84	0.76	0.74	0.54	0.765	0.29	0.72
1280	ENSMUSG00000100750	predicted gene 29084 [Source:MGI Symbol;Acc:MGI:5579790]	Gm29084	0.00107738	0.0192486	0.00165722	0.493285	0.555235	0.881977	0.489705	-0.848829	-0.181187	-1.03002	34.18	33.64	32.2	38.19	16.22	21.74	20.35	16.65	33.56	40.97	45.16	37.55	34.5525	18.74	39.31
1281	ENSMUSG00000015452	advanced glycosylation end product-specific receptor [Source:MGI Symbol;Acc:MGI:893592]	Ager	0.0010787	0.00936846	0.25392	0.00917041	0.340417	1.87945	0.639798	-1.55462	0.910313	-0.644311	12.48	13.52	12.22	10.01	3.25	4.03	4.03	2.47	4.94	3.9	8.32	6.63	12.0575	3.445	5.9475
1282	ENSMUSG00000049252	low density lipoprotein-related protein 1B (deleted in tumors) [Source:MGI Symbol;Acc:MGI:2151136]	Lrp1b	0.0010787	0.21633	0.0014346	0.0117684	0.628035	0.575133	0.361203	-0.671084	-0.798033	-1.46912	7.29	9.54	5.76	8.01	4.05	5.85	4.05	3.78	15.21	13.59	11.25	16.11	7.65	4.4325	14.04
1283	ENSMUSG00000089922	RIKEN cDNA 3110039M20 gene [Source:MGI Symbol;Acc:MGI:1914543]	3110039M20Rik	0.0010795	0.036664	0.00136145	0.0836281	0.813793	0.882801	0.718417	-0.297266	-0.17984	-0.477107	0.49	0.52	0.4	0.39	0.13	0.16	0.3	0.13	0.6	0.55	0.68	0.74	0.45	0.18	0.6425
1284	ENSMUSG00000006471	NADPH dependent diflavin oxidoreductase 1 [Source:MGI Symbol;Acc:MGI:1926047]	Ndor1	0.0010795	0.0144529	0.00214587	1	0.418776	0.948594	0.397249	-1.25575	-0.0761371	-1.33189	79.44	81	77.88	72.12	25.2	39.24	39.84	23.4	63.96	81.84	91.8	89.88	77.61	31.92	81.87
1285	ENSMUSG00000001444	T-box 21 [Source:MGI Symbol;Acc:MGI:1888984]	Tbx21	0.00107997	1	0.00254673	0.00325474	1	0.934732	0.934732	0	-0.0973754	-0.0973754	0	0	0	0.01	0.01	0	0	0	0.1	0.08	0.06	0.05	0.0025	0.0025	0.0725
1286	ENSMUSG00000023067	cyclin-dependent kinase inhibitor 1A (P21) [Source:MGI Symbol;Acc:MGI:104556]	Cdkn1a	0.00108013	0.0909082	0.00135318	0.0236199	1.48998	2.69919	4.02174	0.575295	1.43252	2.00782	170.67	189.51	210.54	237.33	287.58	331.5	346.77	240.09	46.92	49.38	79.98	120.57	202.012	301.485	74.2125
1287	ENSMUSG00000031910	hyaluronan synthase 3 [Source:MGI Symbol;Acc:MGI:109599]	Has3	0.00108195	0.0138297	0.00224984	1	0.744469	0.983678	0.732318	-0.425716	-0.0237421	-0.449458	1.26	1.35	1.26	1.17	0.57	0.72	0.87	0.57	1.38	1.41	1.23	1.17	1.26	0.6825	1.2975
1288	ENSMUSG00000024975	programmed cell death 4 [Source:MGI Symbol;Acc:MGI:107490]	Pdcd4	0.00108232	1	0.00217884	0.00406802	0.847598	0.363063	0.307731	-0.238547	-1.46171	-1.70026	88.29	96.54	94.5	125.13	73.71	92.52	93.21	82.77	320.67	314.7	192.93	292.74	101.115	85.5525	280.26
1289	ENSMUSG00000040181	flavin containing monooxygenase 1 [Source:MGI Symbol;Acc:MGI:1310002]	Fmo1	0.00108232	0.135151	0.00138789	0.0168123	0.6786	0.664575	0.45098	-0.559368	-0.589496	-1.14886	53.52	50.48	48	47.36	30.08	37.68	36.24	30	68.88	77.28	90.48	65.36	49.84	33.5	75.5
1290	ENSMUSG00000061991	histone cluster 1, H2af [Source:MGI Symbol;Acc:MGI:2448309]	Hist1h2af	0.00108232	0.0612417	0.030761	0.00161631	0.643477	3.57552	2.30076	-0.63604	1.83815	1.20211	310.61	345.3	313.45	378.08	219.06	236.71	263.07	146.78	115.8	132.5	48.65	77.02	336.86	216.405	93.4925
1291	ENSMUSG00000031202	RAB39B, member RAS oncogene family [Source:MGI Symbol;Acc:MGI:1915040]	Rab39b	0.00108367	0.0538177	0.00135286	0.0453226	0.72759	0.797586	0.580316	-0.458802	-0.326288	-0.78509	2.76	3.13	3.39	3.9	1.91	2.45	2.47	1.67	4.63	4.35	4.17	4.39	3.295	2.125	4.385
1292	ENSMUSG00000036751	cytochrome c oxidase, subunit VIb polypeptide 1 [Source:MGI Symbol;Acc:MGI:107460]	Cox6b1	0.00108367	0.0168992	0.747031	0.00227499	0.731407	1.47179	1.07648	-0.451255	0.557574	0.10632	470.8	471.52	489.67	469.79	352.99	374.19	361.09	301.63	303.95	296.15	371.03	319.74	475.445	347.475	322.717
1293	ENSMUSG00000037935	SWI/SNF related, matrix associated, actin dependent regulator of chromatin, subfamily e, member 1 [Source:MGI Symbol;Acc:MGI:1927347]	Smarce1	0.00108367	0.0172821	0.0017673	0.703389	0.645575	0.925057	0.597194	-0.631344	-0.112385	-0.74373	315.36	326.76	333.72	328.08	192.96	232.8	247.5	167.1	320.4	358.44	371.76	359.28	325.98	210.09	352.47
1294	ENSMUSG00000067276	calpain 6 [Source:MGI Symbol;Acc:MGI:1100850]	Capn6	0.00108367	1	0.00218808	0.00407148	0.909774	0.488073	0.444037	-0.136419	-1.03483	-1.17125	0.3	0.36	0.2	0.46	0.16	0.3	0.18	0.2	1.4	1.5	2.42	1.58	0.33	0.21	1.725
1295	ENSMUSG00000105881		RP23-371A16.3	0.00108367	0.00890405	0.095207	0.0164378	0.555238	1.37615	0.764089	-0.848822	0.460634	-0.388187	1.93	1.39	1.63	1.55	0.32	0.5	0.58	0.43	0.78	0.9	1.23	0.72	1.625	0.4575	0.9075
1296	ENSMUSG00000097707	predicted gene, 26742 [Source:MGI Symbol;Acc:MGI:5477236]	Gm26742	0.00108723	0.0278364	0.0014336	0.158561	0.711648	0.864865	0.615479	-0.490765	-0.209453	-0.700218	0.77	0.85	0.7	0.72	0.19	0.38	0.2	0.24	1.1	1.25	0.77	1.02	0.76	0.2525	1.035
1297	ENSMUSG00000050310	RPTOR independent companion of MTOR, complex 2 [Source:MGI Symbol;Acc:MGI:1926007]	Rictor	0.0010885	1	0.0022796	0.00383464	0.842285	0.279619	0.235518	-0.24762	-1.83847	-2.08609	1.63	2	1.6	2.5	1.11	1.53	1.86	1.38	10.8	11.61	5.86	9.68	1.9325	1.47	9.4875
1298	ENSMUSG00000075592	NYN domain and retroviral integrase containing [Source:MGI Symbol;Acc:MGI:2652872]	Nynrin	0.0010885	1	0.00278536	0.00298384	1.06126	0.377551	0.40068	0.0857799	-1.40526	-1.31948	4.26	4.44	4	5.5	3.92	5.76	5.36	4.52	10.12	12.86	15.56	16.26	4.55	4.89	13.7
1299	ENSMUSG00000035781	R3H domain containing 4 [Source:MGI Symbol;Acc:MGI:1924814]	R3hdm4	0.00108956	0.849072	0.00191182	0.00496073	0.879913	0.591433	0.52041	-0.184567	-0.757713	-0.942279	30.32	30.08	31.92	32.92	24.56	30.28	33.6	21.28	47.42	52.4	53.2	61.5	31.31	27.43	53.63
1300	ENSMUSG00000054792	kelch-like 18 [Source:MGI Symbol;Acc:MGI:2143315]	Klhl18	0.0010901	0.466427	0.00164349	0.00750374	0.669696	0.497818	0.333386	-0.578423	-1.00631	-1.58473	13.09	14.7	13.72	17.22	7.84	9.45	13.3	7.42	30.45	38.01	25.34	28.21	14.6825	9.5025	30.5025
1301	ENSMUSG00000062995	islet cell autoantigen 1 [Source:MGI Symbol;Acc:MGI:96391]	Ica1	0.0010907	0.324792	0.00154328	0.00928769	0.713357	0.587423	0.419042	-0.487304	-0.767529	-1.25483	12.96	20.28	17.28	25.44	12	13.92	15.72	11.4	30.96	34.68	32.16	34.32	18.99	13.26	33.03
1302	ENSMUSG00000084824	predicted gene 16344 [Source:MGI Symbol;Acc:MGI:3840129]	Gm16344	0.00109099	0.0221505	0.00155178	0.302826	0.525138	0.839597	0.440904	-0.929232	-0.252231	-1.18146	6.94	7.46	5.11	7.32	2.21	3.76	3.92	2.3	8.18	8.58	8.56	7.4	6.7075	3.0475	8.18
1303	ENSMUSG00000044562	Ras interacting protein 1 [Source:MGI Symbol;Acc:MGI:1917153]	Rasip1	0.00109151	0.0610469	0.00135318	0.0381738	1.22981	1.30364	1.60324	0.29844	0.38255	0.680989	0.48	0.61	0.65	0.7	0.98	0.93	1.2	0.81	0.14	0.15	0.32	0.33	0.61	0.98	0.235
1304	ENSMUSG00000024810	interleukin 33 [Source:MGI Symbol;Acc:MGI:1924375]	Il33	0.00109513	0.123122	0.0147287	0.00168488	0.720874	3.28287	2.36653	-0.472181	1.71496	1.24278	20.65	20.35	18.7	18.7	14.5	16.2	9.95	14.75	3.3	2.15	8.1	7.55	19.6	13.85	5.275
1305	ENSMUSG00000063455	RIKEN cDNA D630045J12 gene [Source:MGI Symbol;Acc:MGI:2669829]	D630045J12Rik	0.00109519	1	0.00259285	0.00331026	1.00334	0.187235	0.18786	0.0048081	-2.41708	-2.41227	9.6	12.42	10.08	17.82	8.1	14.4	18.06	9.54	76.8	89.58	45.36	72.24	12.48	12.525	70.995
1306	ENSMUSG00000023094	methionine sulfoxide reductase B2 [Source:MGI Symbol;Acc:MGI:1923717]	Msrb2	0.0010964	0.02093	0.31538	0.00193852	0.614154	2.12243	1.3035	-0.703327	1.08572	0.382388	19.6	17.88	19.24	21.8	11.08	14.16	12.64	8.8	8.4	8.04	11.12	7.32	19.63	11.67	8.72
1307	ENSMUSG00000026074	mitogen-activated protein kinase kinase kinase kinase 4 [Source:MGI Symbol;Acc:MGI:1349394]	Map4k4	0.00110269	0.759902	0.00181348	0.0057268	0.706601	0.431502	0.3049	-0.501032	-1.21256	-1.71359	2023.92	2344.86	2231.64	2763.72	1256.22	1833.3	2170.62	1355.4	5525.82	6853.5	4602.24	4725	2341.03	1653.88	5426.64
1308	ENSMUSG00000020695	mannose receptor, C type 2 [Source:MGI Symbol;Acc:MGI:107818]	Mrc2	0.00110412	0.0212109	0.00158451	0.341753	2.36637	2.07721	4.91544	1.24268	1.05464	2.29732	12	11.65	12.65	16.2	25.9	34.05	40.7	29.05	3.35	2.8	5.2	11.85	13.125	32.425	5.8
1309	ENSMUSG00000026779	microtubule associated serine/threonine kinase-like [Source:MGI Symbol;Acc:MGI:1914371]	Mastl	0.00110412	0.054658	0.0380647	0.00165213	0.621354	3.73247	2.31919	-0.686512	1.90013	1.21362	7.84	8.24	8.92	11.46	4.94	5.88	6.74	3.58	2.16	1.8	1.38	1.5	9.115	5.285	1.71
1310	ENSMUSG00000032589	bassoon [Source:MGI Symbol;Acc:MGI:1277955]	Bsn	0.00110412	1	0.00217025	0.00428785	0.855114	0.413631	0.353702	-0.225812	-1.27358	-1.4994	0.72	0.82	0.66	0.84	0.34	0.64	0.7	0.34	2.88	4.4	3.34	2.4	0.76	0.505	3.255
1311	ENSMUSG00000038816	catenin (cadherin associated protein), alpha-like 1 [Source:MGI Symbol;Acc:MGI:1859649]	Ctnnal1	0.00110412	0.374379	0.00158451	0.0086296	0.506437	0.433686	0.219634	-0.981546	-1.20528	-2.18682	62.82	79.11	58.5	85.32	34.2	35.82	46.26	26.46	174.42	168.84	117.27	203.58	71.4375	35.685	166.028
1312	ENSMUSG00000085037	RIKEN cDNA 4933421O10 gene [Source:MGI Symbol;Acc:MGI:1918323]	4933421O10Rik	0.00110412	0.0508857	0.00137145	0.0512044	0.791716	0.843313	0.667665	-0.336945	-0.245859	-0.582804	1.01	1.19	1.12	1.13	0.55	0.78	0.78	0.58	1.49	1.67	1.62	1.24	1.1125	0.6725	1.505
1313	ENSMUSG00000086509	NK2 homeobox 2, opposite strand [Source:MGI Symbol;Acc:MGI:3652259]	Nkx2-2os	0.00110412	1	0.00265511	0.00326438	1.00215	0.815789	0.817544	0.00309924	-0.293731	-0.290632	0.13	0.18	0.15	0.19	0.12	0.22	0.16	0.16	0.48	0.46	0.32	0.44	0.1625	0.165	0.425
1314	ENSMUSG00000107168		RP23-463H10.1	0.00110475	0.0251473	0.00151239	0.224252	0.903017	0.956701	0.863918	-0.147175	-0.0638599	-0.211035	0.15	0.16	0.17	0.16	0.03	0.06	0.05	0.05	0.27	0.23	0.17	0.18	0.16	0.0475	0.2125
1315	ENSMUSG00000014837	RIKEN cDNA 4931428F04 gene [Source:MGI Symbol;Acc:MGI:1921606]	4931428F04Rik	0.001105	0.102216	0.00138884	0.0220433	0.653865	0.6809	0.445217	-0.612936	-0.554484	-1.16742	8.22	9.12	7.94	11.86	4.38	6.14	7.76	4.62	13.32	14.48	14.22	14.4	9.285	5.725	14.105
1316	ENSMUSG00000039782	cytoplasmic polyadenylation element binding protein 2 [Source:MGI Symbol;Acc:MGI:2442640]	Cpeb2	0.00110665	1	0.00245568	0.00359631	0.892986	0.214231	0.191305	-0.163291	-2.22276	-2.38605	14.56	12.81	16.94	18.41	12.32	13.02	17.99	12.25	76.93	100.17	50.4	79.94	15.68	13.895	76.86
1317	ENSMUSG00000106044		RP24-390N7.1	0.00110665	0.0126517	0.00259669	1	0.517348	0.998419	0.51653	-0.950793	-0.00228291	-0.953076	32.63	33.9	29.9	38.49	13.99	19.64	18.59	15.65	31.84	34.47	38.33	30.5	33.73	16.9675	33.785
1318	ENSMUSG00000023940	shugoshin-like 1 (S. pombe) [Source:MGI Symbol;Acc:MGI:1919665]	Sgol1	0.00112547	0.0793451	0.0234574	0.00168222	0.647877	4.28554	2.77651	-0.626207	2.09948	1.47327	14.07	16.47	15.33	21.27	9.93	12.9	11.1	8.16	5.07	3.03	2.55	1.95	16.785	10.5225	3.15
1319	ENSMUSG00000048347	protocadherin beta 18 [Source:MGI Symbol;Acc:MGI:2136756]	Pcdhb18	0.00113048	1	0.00261843	0.00344293	0.997305	0.634731	0.63302	-0.00389392	-0.655784	-0.659678	0.68	0.78	0.79	1.17	0.5	1.11	1.03	0.76	1.83	1.92	1.93	2.01	0.855	0.85	1.9225
1320	ENSMUSG00000035351	nucleoporin 37 [Source:MGI Symbol;Acc:MGI:1919964]	Nup37	0.00113218	0.058556	0.03551	0.00168222	0.702606	2.41466	1.69655	-0.509212	1.27182	0.762605	12.9	12.88	11.8	14.44	8.6	9.52	10.78	6.46	3.94	4.44	6.4	4.42	13.005	8.84	4.8
1321	ENSMUSG00000105287		RP23-282L6.1	0.00113218	0.0338474	0.00143439	0.108004	0.681592	0.828866	0.564948	-0.55302	-0.270789	-0.823809	1.98	2.33	1.61	2.14	0.64	1.27	1.24	1.07	2.5	2.87	2.72	2.46	2.015	1.055	2.6375
1322	ENSMUSG00000053769	LysM, putative peptidoglycan-binding, domain containing 1 [Source:MGI Symbol;Acc:MGI:1919409]	Lysmd1	0.00113722	0.128612	0.00143439	0.0186922	0.809569	0.776952	0.628996	-0.304773	-0.364103	-0.668877	4.44	4.15	4.29	4.02	3.19	3.94	3.31	2.48	5.33	5.67	6.24	5.66	4.225	3.23	5.725
1323	ENSMUSG00000015882	ligand dependent nuclear receptor corepressor-like [Source:MGI Symbol;Acc:MGI:2651932]	Lcorl	0.00113784	1	0.00243486	0.00381271	0.862092	0.239848	0.206771	-0.214086	-2.05981	-2.2739	93.6	89.28	96.96	136.44	76.8	113.76	100.32	67.44	499.08	536.88	287.04	425.28	104.07	89.58	437.07
1324	ENSMUSG00000020755	SAP30 binding protein [Source:MGI Symbol;Acc:MGI:1927479]	Sap30bp	0.00113784	0.00953462	0.226798	0.0104507	0.683861	1.28171	0.876512	-0.548224	0.35807	-0.190154	107.56	110.36	101.96	104.16	70.2	71.36	81.24	65.92	73.8	80.4	87.44	88.32	106.01	72.18	82.49
1325	ENSMUSG00000030423	processing of precursor 4, ribonuclease P/MRP family, (S. cerevisiae) [Source:MGI Symbol;Acc:MGI:1913411]	Pop4	0.00113784	0.00895797	0.0226371	0.0611766	0.57864	1.23621	0.715318	-0.789262	0.305918	-0.483344	31.79	34.26	33.65	38.34	18.51	21.74	22.56	15.38	28.82	27.63	27.45	27	34.51	19.5475	27.725
1326	ENSMUSG00000049960	mitochondrial ribosomal protein S16 [Source:MGI Symbol;Acc:MGI:1913492]	Mrps16	0.00113875	0.535936	0.00565544	0.00212252	0.90035	1.75562	1.58067	-0.151442	0.811977	0.660535	43.43	45.98	47.49	47.46	41.14	43.33	45.41	35.71	23.78	21.27	30.63	27.61	46.09	41.3975	25.8225
1327	ENSMUSG00000032332	collagen, type XII, alpha 1 [Source:MGI Symbol;Acc:MGI:88448]	Col12a1	0.00114156	0.0240569	0.00158451	0.26783	2.38434	2.48927	5.93527	1.25359	1.31572	2.56931	22.32	32.34	24.3	49.32	57.24	86.46	91.14	76.56	10.2	10.2	15.54	13.2	32.07	77.85	12.285
1328	ENSMUSG00000078851	histone cluster 3, H2a [Source:MGI Symbol;Acc:MGI:2448458]	Hist3h2a	0.00114156	0.00953462	0.359325	0.0082261	0.553105	1.49588	0.827378	-0.854373	0.580991	-0.273382	38.22	38.29	39.11	43.64	21.06	24.85	23.38	17.01	27.79	30.46	23.82	23.07	39.815	21.575	26.285
1329	ENSMUSG00000004359	Spi-C transcription factor (Spi-1/PU.1 related) [Source:MGI Symbol;Acc:MGI:1341168]	Spic	0.00114552	0.0584315	0.00140258	0.0438925	0.673228	0.760479	0.511976	-0.570832	-0.39502	-0.965852	1.76	1.64	1.24	1.52	0.48	0.68	0.72	0.96	2.04	2.8	2.04	2.48	1.54	0.71	2.34
1330	ENSMUSG00000025492	interferon induced transmembrane protein 3 [Source:MGI Symbol;Acc:MGI:1913391]	Ifitm3	0.00114841	0.859605	0.00407343	0.00246288	0.887275	4.26631	3.78539	-0.172546	2.09299	1.92044	82.59	88.36	92.56	94.7	78.79	85.5	83.92	69.17	6.32	5.47	47.93	21.18	89.5525	79.345	20.225
1331	ENSMUSG00000047514	testis-specific protein, Y-encoded-like 1 [Source:MGI Symbol;Acc:MGI:1298395]	Tspyl1	0.00114887	0.117893	0.0014346	0.0203205	0.749448	0.734694	0.550615	-0.416099	-0.444785	-0.860884	11.61	11.29	12.91	14.55	8.18	10.24	10.14	8.18	15.71	16.71	18.91	18.66	12.59	9.185	17.4975
1332	ENSMUSG00000067365	transmembrane protein 128 [Source:MGI Symbol;Acc:MGI:1913559]	Tmem128	0.00114887	0.00922113	0.0177615	0.083547	0.656266	1.16935	0.767407	-0.607647	0.22571	-0.381937	92.8	93.5	93.9	100.4	62.6	64.1	68.25	53.45	84.05	72.9	88.1	79.85	95.15	62.1	81.225
1333	ENSMUSG00000000531	GRP1 (general receptor for phosphoinositides 1)-associated scaffold protein [Source:MGI Symbol;Acc:MGI:1860303]	Grasp	0.00115016	1	0.00230579	0.00422156	0.886878	0.414634	0.36773	-0.173193	-1.27009	-1.44328	0.48	0.64	0.71	0.8	0.4	0.55	0.52	0.41	3.25	3.04	1.89	3.81	0.6575	0.47	2.9975
1334	ENSMUSG00000002297	DBF4 homolog (S. cerevisiae) [Source:MGI Symbol;Acc:MGI:1351328]	Dbf4	0.00115016	0.0375969	0.0756645	0.00175648	0.581997	3.47532	2.02262	-0.780917	1.79714	1.01623	138.24	143.28	142.11	188.37	77.13	93.6	115.56	68.22	50.13	47.16	38.79	37.17	153	88.6275	43.3125
1335	ENSMUSG00000015944	GATS protein-like 2 [Source:MGI Symbol;Acc:MGI:1933384]	Gatsl2	0.00115016	1	0.00269571	0.00344458	1.00244	0.407217	0.408212	0.00352235	-1.29613	-1.29261	10.41	10.47	9.12	15.09	8.01	15.06	13.86	8.28	26.19	28.83	34.83	26.7	11.2725	11.3025	29.1375
1336	ENSMUSG00000025144	stimulated by retinoic acid 13 [Source:MGI Symbol;Acc:MGI:894324]	Stra13	0.00115016	0.0497419	0.0472015	0.00171894	0.808628	1.55438	1.25691	-0.306451	0.636337	0.329885	128.95	128.2	146.35	134.9	110.4	115.5	113.65	95.05	84.05	78.2	93	89.7	134.6	108.65	86.2375
1337	ENSMUSG00000025417	phosphatidylinositol-5-phosphate 4-kinase, type II, gamma [Source:MGI Symbol;Acc:MGI:2152214]	Pip4k2c	0.00115016	0.403973	0.00167152	0.00864831	0.803458	0.650168	0.522382	-0.315706	-0.621116	-0.936822	6.18	7.13	7.21	8.45	4.69	6.31	6.72	4.77	9.95	11.93	12.51	12.32	7.2425	5.6225	11.6775
1338	ENSMUSG00000029436	matrix metallopeptidase 17 [Source:MGI Symbol;Acc:MGI:1346076]	Mmp17	0.00115016	1	0.00264083	0.00354111	1.00575	2.91884	2.93563	0.00827552	1.5454	1.55367	12.26	14.76	14.82	16.74	12.98	17.02	17.42	11.52	3.94	4.26	4.76	4.48	14.645	14.735	4.36
1339	ENSMUSG00000041936	agrin [Source:MGI Symbol;Acc:MGI:87961]	Agrn	0.00115016	1	0.0022141	0.00446476	0.855359	0.420277	0.359487	-0.225398	-1.25059	-1.47599	144.97	152.6	141.4	178.43	96.18	160.23	159.18	111.93	280.14	357.7	402.85	433.86	154.35	131.88	368.637
1340	ENSMUSG00000087497	RIKEN cDNA 2810001G20 gene [Source:MGI Symbol;Acc:MGI:1913706]	2810001G20Rik	0.00115016	0.0417633	0.00143236	0.0740311	0.510965	0.727273	0.371611	-0.968704	-0.459432	-1.42814	9.92	10.92	9.76	11	3.84	5.08	5.84	4.54	15.7	17.52	14.3	11.18	10.4	4.825	14.675
1341	ENSMUSG00000088789	small Cajal body-specific RNA 1 [Source:MGI Symbol;Acc:MGI:4360027]	Scarna13	0.00115631	0.391223	0.00167152	0.00887084	0.852647	0.716859	0.611228	-0.229979	-0.480238	-0.710217	212.33	235.42	213.14	172.76	162.43	203.19	184.85	159.75	299.21	296.86	279.77	288.66	208.412	177.555	291.125
1342	ENSMUSG00000039239	transforming growth factor, beta 2 [Source:MGI Symbol;Acc:MGI:98726]	Tgfb2	0.00115688	1	0.00296477	0.00314637	1.03524	0.544215	0.563392	0.0499637	-0.877752	-0.827788	23.22	25.5	20.64	28.8	18.48	27.78	30.84	24.66	42.18	49.44	47.4	44.7	24.54	25.44	45.93
1343	ENSMUSG00000023051	TAR (HIV) RNA binding protein 2 [Source:MGI Symbol;Acc:MGI:103027]	Tarbp2	0.00115773	0.0111141	0.907018	0.00482139	0.512861	1.74849	0.896731	-0.963361	0.806109	-0.157252	213.78	233.8	223.3	204.54	98.98	125.3	142.1	80.64	123.48	115.22	147.98	112.28	218.855	111.755	124.74
1344	ENSMUSG00000046387	protocadherin beta 17 [Source:MGI Symbol;Acc:MGI:2136754]	Pcdhb17	0.00115773	0.981382	0.00214587	0.00477722	0.915679	0.614078	0.562298	-0.127087	-0.703507	-0.830594	0.79	0.93	0.85	1.02	0.53	0.82	0.93	0.67	1.69	2.56	2.22	1.89	0.8975	0.7375	2.09
1345	ENSMUSG00000031393	methyl CpG binding protein 2 [Source:MGI Symbol;Acc:MGI:99918]	Mecp2	0.00116132	1	0.00225812	0.00446101	0.919088	0.552948	0.508208	-0.121724	-0.854784	-0.976509	42.66	48	41.76	54.9	32.4	47.7	51.66	40.08	72.48	88.08	88.56	92.88	46.83	42.96	85.5
1346	ENSMUSG00000038695	Josephin domain containing 2 [Source:MGI Symbol;Acc:MGI:1913374]	Josd2	0.00116132	0.0215105	0.00167741	0.36638	0.713758	0.904178	0.645365	-0.486492	-0.145321	-0.631813	699.38	725.9	772.82	743.07	517.48	559.47	593.47	427.72	839.46	853.57	788.12	772.14	735.293	524.535	813.322
1347	ENSMUSG00000083594	predicted gene 13722 [Source:MGI Symbol;Acc:MGI:3651668]	Gm13722	0.00116132	0.0197062	0.0017562	0.509142	0.495868	0.868477	0.43065	-1.01197	-0.20344	-1.21541	10.72	12.09	8.3	9.66	3.14	5.35	5.31	4.4	12.4	11.73	13.09	10.33	10.1925	4.55	11.8875
1348	ENSMUSG00000087075	RIKEN cDNA A230065H16 gene [Source:MGI Symbol;Acc:MGI:2685744]	A230065H16Rik	0.00116132	0.421921	0.00678043	0.00207715	0.871005	1.96413	1.71076	-0.199248	0.973887	0.774639	1.03	1.26	1.32	1.15	1.1	1.1	0.89	0.54	0	0	0.29	0.17	1.19	0.9075	0.115
1349	ENSMUSG00000097234	predicted gene, 26518 [Source:MGI Symbol;Acc:MGI:5477012]	Gm26518	0.00116132	0.00936846	0.127284	0.014978	0.698309	1.23833	0.864734	-0.518062	0.30839	-0.209671	0.84	1.01	0.83	1.01	0.26	0.35	0.41	0.35	0.53	0.4	0.7	0.58	0.9225	0.3425	0.5525
1350	ENSMUSG00000097375	RIKEN cDNA 6720427I07 gene [Source:MGI Symbol;Acc:MGI:1924398]	6720427I07Rik	0.00116132	0.010961	0.851667	0.00503497	0.56331	1.60737	0.905449	-0.827999	0.684704	-0.143295	1.33	1.4	1.31	1.99	0.43	0.39	0.48	0.35	0.58	0.53	0.7	0.43	1.5075	0.4125	0.56
1351	ENSMUSG00000029030	transformation related protein 63 regulated like [Source:MGI Symbol;Acc:MGI:1915058]	Tprgl	0.00116399	0.26275	0.00158451	0.0114321	0.683082	0.59485	0.406331	-0.549869	-0.749402	-1.29927	177.85	170.4	185.85	191.9	113.15	139.7	140.35	101.45	244.5	286.6	338.25	353.85	181.5	123.662	305.8
1352	ENSMUSG00000026131	dystonin [Source:MGI Symbol;Acc:MGI:104627]	Dst	0.00116918	1	0.00220182	0.00467171	0.803358	0.37794	0.303621	-0.315885	-1.40377	-1.71965	156.18	203.3	134.9	271.7	83.98	205.58	196.27	128.82	433.96	471.77	613.7	514.14	191.52	153.662	508.392
1353	ENSMUSG00000060703	CD302 antigen [Source:MGI Symbol;Acc:MGI:1913455]	Cd302	0.00116918	1	0.00271566	0.00353563	1.00079	2.25801	2.25979	0.00113643	1.17505	1.17619	12.4	11.34	12.06	10.96	11.94	12.2	12.38	10.28	3.34	2.5	5.56	7.08	11.69	11.7	4.62
1354	ENSMUSG00000032783	trophinin associated protein [Source:MGI Symbol;Acc:MGI:1925983]	Troap	0.00117519	0.154203	0.0134557	0.00183853	0.776664	2.42745	1.88532	-0.364637	1.27944	0.914807	5.81	6.4	5.56	6.17	4.1	5.25	5.24	3.11	2.32	2.34	1.35	1.5	5.985	4.425	1.8775
1355	ENSMUSG00000037646	vacuolar protein sorting 13B (yeast) [Source:MGI Symbol;Acc:MGI:1916380]	Vps13b	0.00117519	1	0.0026257	0.00371697	0.982338	0.533902	0.524472	-0.0257084	-0.905353	-0.931061	1.54	1.91	1.66	2.78	1.37	2.22	2.35	1.74	4.1	4.53	4.34	5.3	1.9725	1.92	4.5675
1356	ENSMUSG00000085732	predicted gene 4279 [Source:MGI Symbol;Acc:MGI:3782456]	Gm4279	0.00117519	0.0706195	0.0014346	0.0353142	0.943794	0.942605	0.889625	-0.0834562	-0.085275	-0.168731	0.1	0.08	0.06	0.03	0	0.02	0.01	0	0.12	0.12	0.13	0.16	0.0675	0.0075	0.1325
1357	ENSMUSG00000025369	SWI/SNF related, matrix associated, actin dependent regulator of chromatin, subfamily c, member 2 [Source:MGI Symbol;Acc:MGI:1915344]	Smarcc2	0.00117597	0.189439	0.00154294	0.0145249	0.636839	0.602974	0.383997	-0.650999	-0.729832	-1.38083	82.14	91.71	85.23	100.23	43.23	64.77	71.88	47.49	124.74	151.71	178.95	143.13	89.8275	56.8425	149.632
1358	ENSMUSG00000026824	potassium inwardly-rectifying channel, subfamily J, member 3 [Source:MGI Symbol;Acc:MGI:104742]	Kcnj3	0.00117808	1	0.00259285	0.00381271	0.965831	0.456816	0.441207	-0.0501567	-1.13032	-1.18047	0.06	0.06	0.03	0.24	0.06	0.06	0.06	0.06	1.2	0.96	1.47	1.98	0.0975	0.06	1.4025
1359	ENSMUSG00000030854	protein tyrosine phosphatase, non-receptor type 5 [Source:MGI Symbol;Acc:MGI:97807]	Ptpn5	0.00117966	1	0.00249439	0.00403019	1.03457	3.26124	3.37397	0.0490246	1.70542	1.75445	45.1	52.25	54.45	57.42	46.97	57.86	68.86	42.9	15.07	16.17	13.97	16.17	52.305	54.1475	15.345
1360	ENSMUSG00000031231	cytochrome c oxidase subunit VIIb [Source:MGI Symbol;Acc:MGI:1913392]	Cox7b	0.00118238	0.0920519	0.0217626	0.00177792	0.789536	1.90215	1.50181	-0.340924	0.927628	0.586704	351.81	325.62	373.44	357.15	249	285.9	322.65	253.29	181.23	161.79	226.83	168.48	352.005	277.71	184.583
1361	ENSMUSG00000097028	prostaglandin-endoperoxide synthase 2, opposite strand [Source:MGI Symbol;Acc:MGI:2443180]	Ptgs2os	0.00118386	1	0.00239639	0.00422156	0.97561	0.745455	0.727273	-0.0356239	-0.423808	-0.459432	0.1	0	0	0	0	0	0	0	0.52	0.32	0.26	0.4	0.025	0	0.375
1362	ENSMUSG00000026930	G-protein signalling modulator 1 (AGS3-like, C. elegans) [Source:MGI Symbol;Acc:MGI:1915089]	Gpsm1	0.00118623	0.0742578	0.00144907	0.0341505	0.635282	0.712118	0.452396	-0.65453	-0.489812	-1.14434	141.57	132.21	142.87	125.06	70.46	104.65	101.66	65.91	187.07	213.07	162.37	199.81	135.428	85.67	190.58
1363	ENSMUSG00000036777	anillin, actin binding protein [Source:MGI Symbol;Acc:MGI:1920174]	Anln	0.00118623	0.139807	0.0148343	0.00183853	0.726671	3.30294	2.40015	-0.460625	1.72375	1.26313	8.62	9.72	9	12.49	6.18	7.24	8.84	5.59	2.37	2.46	2.28	2.16	9.9575	6.9625	2.3175
1364	ENSMUSG00000044365	CXXC finger 4 [Source:MGI Symbol;Acc:MGI:2442112]	Cxxc4	0.00118623	0.768705	0.00193654	0.00613401	0.571691	0.343001	0.196091	-0.806692	-1.54371	-2.35041	4.5	6.2	6.2	6.3	1.75	3.1	4.25	2.45	20.75	20.45	11.75	22.35	5.8	2.8875	18.825
1365	ENSMUSG00000056665	thioesterase superfamily member 6 [Source:MGI Symbol;Acc:MGI:1925301]	Them6	0.00118623	0.241248	0.00985011	0.00193962	0.792763	2.70923	2.14778	-0.335039	1.43788	1.10284	12.19	12.97	13.17	14.32	10.24	11.4	12.36	6.91	3.67	3.8	5.5	3.94	13.1625	10.2275	4.2275
1366	ENSMUSG00000025892	glutamate receptor, ionotropic, AMPA4 (alpha 4) [Source:MGI Symbol;Acc:MGI:95811]	Gria4	0.00118871	0.0621405	0.00144907	0.042599	0.644909	0.739148	0.476683	-0.632832	-0.436065	-1.0689	12.12	11.88	11.55	15.45	6.42	8.7	8.76	7.59	18.84	18.21	14.76	18.6	12.75	7.8675	17.6025
1367	ENSMUSG00000044617	zinc finger and BTB domain containing 39 [Source:MGI Symbol;Acc:MGI:2443316]	Zbtb39	0.00118871	0.362259	0.00168802	0.00963431	0.806117	0.669629	0.539799	-0.31094	-0.578566	-0.889506	2.95	3.12	3.13	4.13	1.97	2.79	3.08	2.13	4.73	5.72	5.68	5.75	3.3325	2.4925	5.47
1368	ENSMUSG00000025571	trinucleotide repeat containing 6C [Source:MGI Symbol;Acc:MGI:2443265]	Tnrc6c	0.00119037	0.760422	0.00193654	0.00620249	0.797368	0.527788	0.420841	-0.326683	-0.92197	-1.24865	21.78	29.28	27.48	32.94	15.18	26.16	29.52	17.22	46.8	56.76	58.92	52.32	27.87	22.02	53.7
1369	ENSMUSG00000006930	huntingtin-associated protein 1 [Source:MGI Symbol;Acc:MGI:1261831]	Hap1	0.00119049	0.0434523	0.00147622	0.0740943	0.603118	0.764553	0.461115	-0.729489	-0.387311	-1.1168	62.15	64.1	57.8	62.15	27.7	46.8	44.95	27.45	76.7	91.3	78.35	76.9	61.55	36.725	80.8125
1370	ENSMUSG00000022708	zinc finger and BTB domain containing 20 [Source:MGI Symbol;Acc:MGI:1929213]	Zbtb20	0.00119049	1	0.00244661	0.00422156	0.895524	0.382374	0.342425	-0.159197	-1.38694	-1.54614	175.35	262.29	173.04	271.74	105.84	243.6	242.76	197.61	480.69	567.84	705.18	560.49	220.605	197.452	578.55
1371	ENSMUSG00000030757	zinc finger with KRAB and SCAN domains 2 [Source:MGI Symbol;Acc:MGI:2444060]	Zkscan2	0.00119049	0.0207448	0.00174876	0.430657	0.50173	0.856043	0.429502	-0.995017	-0.224245	-1.21926	7.05	6.33	5.22	6.3	2.01	3.24	3.27	1.98	6.18	8.04	8.49	7.05	6.225	2.625	7.44
1372	ENSMUSG00000060882	potassium voltage-gated channel, Shal-related family, member 2 [Source:MGI Symbol;Acc:MGI:102663]	Kcnd2	0.00119049	1	0.00230918	0.00453971	0.849611	0.396776	0.337106	-0.235126	-1.3336	-1.56873	1.52	1.72	1.92	2.41	1.08	1.65	1.88	1.22	7	7.9	4.51	5.75	1.8925	1.4575	6.29
1373	ENSMUSG00000104380	RIKEN cDNA 4933436F18 gene [Source:MGI Symbol;Acc:MGI:1918465]	4933436F18Rik	0.00119049	0.0131159	1	0.00359317	0.928074	1.0775	1	-0.107688	0.107688	0	0.05	0.06	0.1	0.1	0	0	0	0	0	0	0	0	0.0775	0	0
1374	ENSMUSG00000022512	claudin 1 [Source:MGI Symbol;Acc:MGI:1276109]	Cldn1	0.00119088	0.0131159	1	0.00359317	0.942661	1.06083	1	-0.0851897	0.0851897	0	0.09	0.08	0.1	0.09	0.02	0.04	0.03	0.02	0.02	0.05	0.03	0.01	0.09	0.0275	0.0275
1375	ENSMUSG00000026121	sema domain, immunoglobulin domain (Ig), transmembrane domain (TM) and short cytoplasmic domain, (semaphorin) 4C [Source:MGI Symbol;Acc:MGI:109252]	Sema4c	0.00119586	0.366625	0.00169786	0.00964636	0.783888	0.643989	0.504815	-0.35128	-0.634892	-0.986173	38.08	42.16	35.28	46.32	26.32	36.8	38.32	24.56	65.68	68	57.6	62.24	40.46	31.5	63.38
1376	ENSMUSG00000104329	predicted gene, 37324 [Source:MGI Symbol;Acc:MGI:5610552]	Gm37324	0.00119586	0.116667	0.00150737	0.0219069	0.725624	0.720588	0.522876	-0.462707	-0.472753	-0.93546	1.13	1.49	1.03	1.17	0.32	0.93	0.56	0.59	2.48	1.99	1.95	1.82	1.205	0.6	2.06
1377	ENSMUSG00000027408	carboxypeptidase X 1 (M14 family) [Source:MGI Symbol;Acc:MGI:1934569]	Cpxm1	0.00119588	1	0.00229074	0.00462943	0.896996	0.506679	0.454489	-0.156827	-0.980856	-1.13768	13.76	15.48	15.54	16.46	12.14	16.26	13.44	12.68	26.26	34.1	27.26	37.14	15.31	13.63	31.19
1378	ENSMUSG00000015994	farnesyltransferase, CAAX box, alpha [Source:MGI Symbol;Acc:MGI:104683]	Fnta	0.00119708	0.766325	0.00195881	0.00622222	0.69546	0.424901	0.295502	-0.523961	-1.2348	-1.75876	20	19.94	21.62	24.74	13.62	16.49	16.94	11.75	58.99	62.13	36.99	50.41	21.575	14.7	52.13
1379	ENSMUSG00000027312	attractin [Source:MGI Symbol;Acc:MGI:1341628]	Atrn	0.00119708	1	0.00245568	0.00422156	0.92618	0.469789	0.435109	-0.110636	-1.08991	-1.20055	25.25	30.15	29.35	42.65	21.65	33.3	36.65	26.1	57	71.2	75.65	71.85	31.85	29.425	68.925
1380	ENSMUSG00000023017	acid-sensing (proton-gated) ion channel 1 [Source:MGI Symbol;Acc:MGI:1194915]	Asic1	0.00119947	1	0.00274473	0.00370328	0.987942	0.41675	0.411725	-0.0175016	-1.26274	-1.28025	4.5	5.25	5.43	5.7	4.37	5.32	6.44	4.45	11.39	11.84	15.38	17.09	5.22	5.145	13.925
1381	ENSMUSG00000085436	zinc finger protein 335, opposite strand [Source:MGI Symbol;Acc:MGI:3649775]	Zfp335os	0.00120239	0.00936914	0.094058	0.0191462	0.479181	1.46062	0.6999	-1.06136	0.546579	-0.514779	5.82	6.36	7.16	5.96	2.28	2.86	3.4	1.5	4.46	4.34	3.92	3.34	6.325	2.51	4.015
1382	ENSMUSG00000057278	small nuclear ribonucleoprotein polypeptide G [Source:MGI Symbol;Acc:MGI:1915261]	Snrpg	0.001207	0.0195432	0.533057	0.00228536	0.697618	1.62816	1.13583	-0.519491	0.703244	0.183753	145.11	139.38	162.87	164.02	97.54	116.61	115.9	95.25	88.52	88.26	103.5	93.68	152.845	106.325	93.49
1383	ENSMUSG00000002732	FK506 binding protein 7 [Source:MGI Symbol;Acc:MGI:1336879]	Fkbp7	0.00120704	0.885052	0.0021359	0.00540327	1.09808	2.41827	2.65545	0.134981	1.27397	1.40896	12	14.12	14.36	15.88	16.2	17.72	13	15.36	4.08	3.48	8.2	5.2	14.09	15.57	5.24
1384	ENSMUSG00000023990	transcription factor EB [Source:MGI Symbol;Acc:MGI:103270]	Tfeb	0.00120704	1	0.00307765	0.00329618	1.07096	0.374883	0.401484	0.0989012	-1.41549	-1.31659	53.25	57.45	50.55	54.6	57.15	63.75	61.95	48.6	126.45	159.15	116.25	180.6	53.9625	57.8625	145.613
1385	ENSMUSG00000011427	zinc finger protein 790 [Source:MGI Symbol;Acc:MGI:1923431]	Zfp790	0.00121117	0.372232	0.00172111	0.00971803	0.809561	0.670978	0.543197	-0.304789	-0.575663	-0.880452	5.14	5.22	5.32	6.26	3.44	4.54	5.44	3.58	7.58	8.52	9.42	9.14	5.485	4.25	8.665
1386	ENSMUSG00000022124	F-box and leucine-rich repeat protein 3 [Source:MGI Symbol;Acc:MGI:1354702]	Fbxl3	0.00121117	0.0144529	0.0026257	1	0.558729	0.984703	0.550182	-0.839779	-0.0222401	-0.862019	120.66	124.02	124.74	113.22	62.28	70.86	73.74	61.02	105.96	113.1	143.76	127.38	120.66	66.975	122.55
1387	ENSMUSG00000024647	cerebellin 2 precursor protein [Source:MGI Symbol;Acc:MGI:88282]	Cbln2	0.00121117	1	0.00278582	0.00370837	0.882716	0.0380282	0.0335681	-0.179979	-4.71679	-4.89677	0.44	0.68	0.96	0.4	0.32	0.32	0.52	0.56	44.24	38.4	25	58.76	0.62	0.43	41.6
1388	ENSMUSG00000032850	ring finger protein, transmembrane 2 [Source:MGI Symbol;Acc:MGI:2442859]	Rnft2	0.00121117	0.101061	0.00151205	0.025337	0.638424	0.679083	0.433543	-0.647414	-0.55834	-1.20575	34.93	34.72	37.94	35.35	21.28	24.43	23.03	21.07	54.6	64.68	48.79	44.31	35.735	22.4525	53.095
1389	ENSMUSG00000039431	myotubularin related protein 7 [Source:MGI Symbol;Acc:MGI:1891693]	Mtmr7	0.00121117	1	0.00234067	0.00462943	0.814064	0.351487	0.286133	-0.296785	-1.50846	-1.80524	3.12	2.58	3.96	3.12	1.08	4.62	1.98	1.98	10.86	12.24	7.8	12.84	3.195	2.415	10.935
1390	ENSMUSG00000069227	G protein-regulated inducer of neurite outgrowth 1 [Source:MGI Symbol;Acc:MGI:1349455]	Gprin1	0.00121117	0.402325	0.00174498	0.00929828	0.648035	0.513453	0.332735	-0.625857	-0.961696	-1.58755	3.32	4.94	4.84	5.8	2.46	3.1	3.48	1.8	9.34	12.96	8.94	9.36	4.725	2.71	10.15
1391	ENSMUSG00000089665	Foxo1 corepressor [Source:MGI Symbol;Acc:MGI:1915484]	Fcor	0.00121117	0.333598	0.00169722	0.0104195	0.582604	0.497676	0.289948	-0.779413	-1.00672	-1.78614	3.17	3.8	3.31	2.85	1.94	2.48	0.78	0.78	7.52	9.44	5.56	7.9	3.2825	1.495	7.605
1392	ENSMUSG00000107364		RP23-155F13.3	0.00121117	0.0638005	0.00149105	0.0428764	0.90989	0.917339	0.834677	-0.136236	-0.124474	-0.260709	0.13	0.18	0.13	0.11	0.02	0.03	0.05	0.04	0.26	0.24	0.29	0.17	0.1375	0.035	0.24
1393	ENSMUSG00000031021	TMEM9 domain family, member B [Source:MGI Symbol;Acc:MGI:1915254]	Tmem9b	0.00121223	0.602692	0.0018757	0.00733692	0.827482	0.619001	0.512212	-0.2732	-0.691987	-0.965187	50.58	48.21	57.45	71.91	42.72	50.85	51.99	42.54	84.18	90.99	92.7	103.17	57.0375	47.025	92.76
1394	ENSMUSG00000022890	ATP synthase, H+ transporting, mitochondrial F0 complex, subunit F [Source:MGI Symbol;Acc:MGI:107777]	Atp5j	0.0012171	0.0247028	0.256994	0.00208456	0.688604	1.79413	1.23545	-0.538253	0.843286	0.305033	1936.2	1999.2	2049.36	2422.92	1364.88	1538.88	1551	1333.56	1062.48	1124.76	1372.08	1125.12	2101.92	1447.08	1171.11
1395	ENSMUSG00000032498	mutL homolog 1 (E. coli) [Source:MGI Symbol;Acc:MGI:101938]	Mlh1	0.00122321	0.00953462	0.146938	0.0148025	0.577309	1.3774	0.795184	-0.792584	0.461944	-0.330639	62.46	62.1	55.89	65.52	35.1	36.63	41.04	27.54	39.24	46.8	47.79	43.65	61.4925	35.0775	44.37
1396	ENSMUSG00000098900	predicted gene, 18190 [Source:MGI Symbol;Acc:MGI:5010375]	Gm18190	0.00122586	0.078431	0.00151205	0.0337508	0.802947	0.817771	0.656627	-0.316624	-0.290231	-0.606855	0.36	0.49	0.24	0.34	0.08	0.05	0.23	0	0.78	0.62	0.67	0.57	0.3575	0.09	0.66
1397	ENSMUSG00000063535	zinc finger protein 773 [Source:MGI Symbol;Acc:MGI:1923623]	Zfp773	0.00122987	0.015791	0.00235239	1	0.7178	0.971871	0.697609	-0.478346	-0.0411638	-0.519509	0.59	0.71	0.77	0.84	0.15	0.3	0.27	0.24	0.64	0.85	0.91	0.71	0.7275	0.24	0.7775
1398	ENSMUSG00000097667	predicted gene, 26764 [Source:MGI Symbol;Acc:MGI:5477258]	Gm26764	0.00123066	0.0121024	1	0.00442825	0.835255	1.18093	0.986381	-0.259711	0.239928	-0.0197826	0.58	0.53	0.5	0.46	0.21	0.28	0.34	0.24	0.33	0.29	0.26	0.26	0.5175	0.2675	0.285
1399	ENSMUSG00000025393	ATP synthase, H+ transporting mitochondrial F1 complex, beta subunit [Source:MGI Symbol;Acc:MGI:107801]	Atp5b	0.00123308	0.0590376	0.0410887	0.00184056	0.755571	1.90275	1.43766	-0.40436	0.928085	0.523725	8179.83	8364.15	8700.84	8458.56	6372.27	7034.49	7109.55	4948.02	3871.35	4177.71	5249.97	4412.07	8425.84	6366.08	4427.77
1400	ENSMUSG00000010830	KDEL (Lys-Asp-Glu-Leu) endoplasmic reticulum protein retention receptor 3 [Source:MGI Symbol;Acc:MGI:2145953]	Kdelr3	0.00123333	0.0672793	0.00151239	0.0409284	1.50179	2.06809	3.10582	0.586678	1.0483	1.63498	4.38	5.06	5.85	5.92	8.25	8.79	9.15	7.67	1.06	0.93	1.77	4.43	5.3025	8.465	2.0475
1401	ENSMUSG00000015575	ATPase, H+ transporting, lysosomal V0 subunit E [Source:MGI Symbol;Acc:MGI:1328318]	Atp6v0e	0.00123333	0.0330049	0.00158451	0.137712	0.680655	0.839512	0.571418	-0.555004	-0.252378	-0.807382	99.76	109.18	114.14	119.96	70.4	82.46	81.76	65.66	132.02	119.4	128.54	148.54	110.76	75.07	132.125
1402	ENSMUSG00000035901	DENN/MADD domain containing 5A [Source:MGI Symbol;Acc:MGI:1201681]	Dennd5a	0.00123333	1	0.00249406	0.0044211	0.94358	0.565046	0.533167	-0.0837832	-0.823559	-0.907342	271.84	297.84	302.8	388.32	233.52	338.24	354.32	263.36	510.88	560.8	556.4	606.32	315.2	297.36	558.6
1403	ENSMUSG00000022034	establishment of cohesion 1 homolog 2 (S. cerevisiae) [Source:MGI Symbol;Acc:MGI:1919238]	Esco2	0.00123568	0.0337626	0.111145	0.00193763	0.502925	5.03683	2.53314	-0.991586	2.33252	1.34093	18	18.42	21.06	27.42	7.65	11.67	13.65	7.74	3.75	4.23	2.43	3.24	21.225	10.1775	3.4125
1404	ENSMUSG00000025592	dachshund 2 (Drosophila) [Source:MGI Symbol;Acc:MGI:1890446]	Dach2	0.00123568	1	0.00243911	0.00453971	0.798535	0.298361	0.238251	-0.324573	-1.74487	-2.06944	3.44	4.32	3.92	6.16	2.48	3.6	4.16	3.2	21.6	17.04	11.36	19.2	4.46	3.36	17.3
1405	ENSMUSG00000018189	ubiquitin carboxyl-terminal esterase L5 [Source:MGI Symbol;Acc:MGI:1914848]	Uchl5	0.00123589	0.0400014	0.0779219	0.00189701	0.732819	1.84397	1.35129	-0.448471	0.882812	0.434341	169.6	168.8	158.64	183.44	112.16	137.68	129.76	118	89.68	67.84	103.52	106.16	170.12	124.4	91.8
1406	ENSMUSG00000028756	PTEN induced putative kinase 1 [Source:MGI Symbol;Acc:MGI:1916193]	Pink1	0.00123589	1	0.00260888	0.00421556	0.921225	0.377907	0.348138	-0.118374	-1.4039	-1.52227	60.42	58.29	63.75	64.89	52.59	67.32	58.41	49.23	131.61	142.17	178.71	208.62	61.8375	56.8875	165.278
1407	ENSMUSG00000020883	F-box and leucine-rich repeat protein 20 [Source:MGI Symbol;Acc:MGI:1919444]	Fbxl20	0.00123983	0.77556	0.00202836	0.00641423	0.850491	0.599734	0.510068	-0.233632	-0.737606	-0.971238	26.39	28.42	29.05	29.19	20.93	22.26	29.12	23.24	38.64	50.4	53.76	48.37	28.2625	23.8875	47.7925
1408	ENSMUSG00000103748	predicted gene, 38243 [Source:MGI Symbol;Acc:MGI:5611471]	Gm38243	0.00123983	0.0342466	0.00158451	0.127073	0.838284	0.908546	0.761619	-0.254489	-0.138369	-0.392858	0.46	0.63	0.47	0.5	0.2	0.21	0.33	0.34	0.67	0.6	0.71	0.69	0.515	0.27	0.6675
1409	ENSMUSG00000034771	transducin-like enhancer of split 2, homolog of Drosophila E(spl) [Source:MGI Symbol;Acc:MGI:104635]	Tle2	0.00124218	0.0361602	0.0967991	0.00193127	0.534624	4.31022	2.30435	-0.903404	2.10776	1.20436	141.76	173.6	118.72	148.8	60	92.8	102.24	54.72	26.24	44.64	31.68	29.6	145.72	77.44	33.04
1410	ENSMUSG00000022322	Shc SH2-domain binding protein 1 [Source:MGI Symbol;Acc:MGI:1338802]	Shcbp1	0.00124224	0.0484128	0.0568405	0.00187921	0.58386	4.10909	2.39913	-0.776305	2.03882	1.26251	8.99	10.41	10.09	13.97	5.26	6.43	7.73	4.29	2.26	2.36	1.39	1.54	10.865	5.9275	1.8875
[truncated: 26,470 more rows]

## Sheet: Supplementary Table 2b
Supplementary Data 2b | Significantly changed transcripts in WT, Ncf1–/–, and Ncf1–/– + Igfbp2 NSC transcriptomes. The genes from Supplementary Table 1a that were significantly differed between WT, Ncf1–/–, and/or Ncf1–/– + Igfbp2 samples (P-value < 0.05) are listed in rank order according to the significance of their FDR q-value for differences in abundance between WT, Ncf1–/– and/or Ncf1–/– + I…
[truncated: 10,012 more rows]

[truncated: 2 more sheets: Supplementary Table 2c, Supplementary Table 2d]
