# Supplementary material for: Redox-dependent Igfbp2 signaling controls Brca1 DNA damage response to govern neural stem cell fate
Source: Nat Commun. 2023 Jan 27;14:444. doi: 10.1038/s41467-023-36174-z (PMC9883463; doi:10.1038/s41467-023-36174-z)
Supplement: Supplementary file 6 — Supplementary Data 3 [file 41467_2023_36174_MOESM6_ESM.xlsx]

## Sheet: Supplementary Data Table 3a
Supplementary Data 3a | Canonical pathways from NSC RNAseq data for all significantly changed genes. The absolute fold change in gene expression for Ncf1–/– + Igfbp2 versus Ncf1–/– and Ncf1–/– versus WT were subjected to Ingenuity Pathway Analysis (IPA, Qiagen). All genes that significantly differed by One-Way ANOVA, Benjamini-Hochberg (BH) adjusted (Supplementary Data Table 2b) were used in two …
	Canonical Pathways	(Ncf1–/– + Igfbp2) / (Ncf1–/–) – log(p-value)	(Ncf1–/– + Igfbp2) / (Ncf1–/–) p-value	(Ncf1–/–)/ (WT.) – log(p-value	(Ncf1–/–)/ (WT) p-value	(Ncf1–/– + Igfbp2) / (Ncf1–/–) z-score	(Ncf1–/–)/ (WT) z-score	(Ncf1–/– + Igfbp2) / (Ncf1–/–) Molecules	(Ncf1–/–)/ (WT) Molecules
1	Cell Cycle Control of Chromosomal Replication	9.44	3.63078e-10	6.63	2.34423e-07			CDK4,RPA2,CDK7,CHEK2,MCM7,MCM2,CDK2,ORC2,ORC6,CDK5,ORC5,DBF4,ORC4,CDC7,ORC1,CDC45,RPA1,RPA3,MCM3,MCM6,CDT1,MCM4,MCM5,ORC3	CDK4,RPA2,CDK7,CHEK2,MCM7,MCM2,CDK2,ORC2,ORC6,ORC5,DBF4,CDC7,ORC1,CDC45,RPA1,RPA3,MCM3,MCM6,CDT1,CDK6,MCM4,MCM5
2	Oxidative Phosphorylation	5.92	1.20226e-06	5.49	3.23594e-06			COX7B,ATP5F1,COX5A,NDUFA1,NDUFA5,CYCS,SDHB,NDUFA8,NDUFA9,SDHD,ATP5A1,ATP5C1,ATPAF1,ATP5B,UQCRC1,COX4I1,NDUFB8,NDUFAB1,VPS9D1,NDUFS4,CYC1,ATP5G1,UQCRC2,NDUFA4,COX6A1,NDUFA11,NDUFB2,ATP5G3,NDUFB9,COX11,NDUFA12,ATP5J,COX6A2,ATP5O,COX6B1,UQCRFS1,NDUFV2,NDUFS8,SURF1,NDUFV1,Cox6c,NDUFB10,NDUFS2,NDUFB6,CYB5A,NDUFS3,ATP5L,NDUFA3,ATP5H,ATP5J2,COX8A,NDUFB11,NDUFB5,NDUFB4	COX7B,ATP5F1,UQCR10,COX5A,NDUFA5,CYCS,SDHB,COX17,NDUFA9,SDHD,ATP5A1,ATP5C1,ATP5B,Atp5e,UQCRC1,COX4I1,NDUFB3,NDUFB8,NDUFA2,NDUFAB1,VPS9D1,NDUFS4,CYC1,ATP5G1,UQCRC2,NDUFA4,COX6B2,COX6A1,NDUFB2,ATP5G3,NDUFB9,COX11,COX7A1,NDUFA12,ATP5J,COX6A2,ATP5O,COX6B1,UQCR11,UQCRFS1,NDUFV2,NDUFS8,NDUFV1,Cox6c,NDUFS2,NDUFB6,UQCRQ,NDUFS3,ATP5L,ATP5H,ATP5J2,COX8A,NDUFB11,NDUFB5,NDUFB4
3	Mitotic Roles of Polo-Like Kinase	5.63	2.34423e-06	3.57	0.000269153			PPP2R5E,ANAPC4,KIF23,CHEK2,ESPL1,PPP2R4,CCNB2,KIF11,CDC25C,ANAPC5,STAG2,PKMYT1,PPP2R1A,ANAPC7,PPP2CA,PPP2R5B,ANAPC13,ANAPC2,CDC25A,PRC1,CDC20,PPP2R2A,ANAPC11,ANAPC10,CDC7,RAD21,CDC26,CDC16,PLK4,PPP2R2B,HSP90AB1,CDC23,PLK1,CDK1,CCNB1,FBXO5,CDC25B	ANAPC4,KIF23,CHEK2,ESPL1,PPP2R4,PPP2R3A,CCNB2,KIF11,CDC25C,ANAPC5,STAG2,PPP2R5A,PKMYT1,ANAPC13,PPM1L,CDC25A,PRC1,CDC20,PPP2R2A,ANAPC11,WEE1,CDC7,RAD21,CDC16,PLK4,PPP2R2B,PLK2,HSP90AB1,PTTG1,PLK1,CDK1,CCNB1,FBXO5,CDC25B
4	Cell Cycle: G2/M DNA Damage Checkpoint Regulation	5.19	6.45654e-06	2.74	0.0018197	1.89	-0.816	YWHAQ,PPM1D,CHEK2,CDKN2A,CCNB2,YWHAE,CDC25C,BORA,TOP2B,PKMYT1,SKP2,SKP1,CDKN1A,CKS2,PRKCZ,YWHAB,MDM4,TOP2A,BRCA1,CDK7,AURKA,BTRC,RPRM,RPS6KA1,MDM2,CKS1B,PLK1,CDK1,CCNB1,CHEK1,CDC25B	YWHAQ,CHEK2,CDKN2A,CCNB2,CDC25C,BORA,PKMYT1,SKP2,CDKN1A,CKS2,PRKCZ,TOP2A,BRCA1,CDK7,AURKA,EP300,BTRC,WEE1,ABL1,RPS6KA1,HIPK2,CKS1B,PLK1,CDK1,CCNB1,CHEK1,CDC25B
5	Protein Ubiquitination Pathway	4.76	1.7378e-05	0.916	0.121339			HSPA13,SMURF2,CUL2,DNAJB2,ANAPC5,PSMA7,DNAJC15,PSMA2,PSMB2,PSMD10,PSMA1,USP32,TRAF6,PSMA4,ANAPC2,USP22,USP14,AMFR,PSMA6,ANAPC11,DNAJC14,UBE2G1,ANAPC10,PSMC2,PSMD12,DNAJC8,USP15,UBE4A,UBE2C,PSMB9,DNAJA1,ANAPC4,DNAJC11,THOP1,PSMA3,USP5,HSPA14,USP36,Ubb,PSMD9,PSMD14,PSMC1,DNAJB6,USP45,PSMD5,UCHL1,BAG1,BTRC,HLAA,PSMD13,MDM2,HSP90AB1,USP33,CDC23,DNAJC7,BAP1,BIRC2,UBE2E3,PSMD6,PSMB5,USP21,PSMC4,USP1,DN…	HSPA2,DNAJC5,HSPA13,PSMD6,SMURF2,PSMB5,USP18,CUL2,PSMC4,DNAJB2,ANAPC5,USP1,PSMA7,DNAJC9,PSMB7,DNAJC15,UCHL5,SKP2,PSMA2,STUB1,PSMB2,UBE2A,PSMD10,PSMA1,DNAJB14,USP32,DNAJC6,PSMA4,USP22,UBE2H,USP14,PSMA6,AMFR,USP30,ANAPC11,DNAJC8,PSMC2,PSMD12,VHL,USP15,DNAJC28,DNAJC18,UBE4A,PSMB4,BIRC6,PSMC5,SUGT1,PSMD1,UBE2C,PSMC6,USP38,PSMB9,NEDD4L,DNAJB9,ANAPC4,UBE4B,THOP1,PSMA3,HSPB3,TAP1,HSPA14,HSPE1,PSMB1,UBE2…
6	phagosome maturation	4.47	3.38844e-05	0.334	0.463447			VPS37C,ATP6V1D,ATP6V1H,VPS37A,VPS18,TUBB3,TUBG1,TCIRG1,PRDX1,TUBA1A,ATP6V1B2,ATP6V1G2,VPS41,ATP6V0E1,VPS37B,VPS33B,DYNC1LI2,ATP6V0B,GOSR2,PIK3C3,DYNLRB1,TUBB4B,ATP6V0C,GPAA1,RAB7B,RAB5B,DYNLL1,VPS11,ATP6V0D1,YKT6,STX16,ATP6V0A2,TUBB2A,ATP6V1F,VAMP3,VPS33A,PRDX2,ATP6V1E1,TSG101,VPS16,TUBB,DYNC1LI1,RAB5A,PIKFYVE,ATP6V1C1,DYNLRB2,ATP6V1G1,LAMP1,DYNLT1,HLA-A,DCTN4,TUBB2B,NAPB	VPS37C,VPS37A,VPS18,TUBB3,ATP6V0D1,TUBB6,TUBG1,STX16,TCIRG1,PRDX1,TAP1,VPS39,ATP6V0A2,TUBB2A,TUBA1A,VAMP3,ATP6V1G2,VPS41,VPS37B,GOSR2,DYNC1H1,TUBB,DYNC1LI1,RAB5A,PIKFYVE,DYNLRB2,TUBB4B,TUBB4A,HLA-A,DYNLT1,RAB7B,DYNC1I1,TUBB2B,NAPB,TUBA4A,DYNLL1
7	Role of BRCA1 in DNA Damage Response	4.06	8.70964e-05	2.14	0.00724436	-2.6	1.633	E2F6,POU2F1,RFC3,CHEK2,PBRM1,RBL2,FANCC,ATRIP,MDC1,SMARCB1,NBN,TOPBP1,E2F2,RFC2,CDKN1A,RPA1,RBL1,RFC4,BRCA1,FANCL,SMARCD1,MLH1,BABAM1,UIMC1,BRCC3,HLTF,SMARCE1,RBBP8,BLM,FANCD2,ACTL6B,RFC5,SMARCD3,FANCA,BRCA2,RAD51,RB1,PLK1,MSH2,CHEK1	E2F6,POU2F1,RFC3,CHEK2,PBRM1,FANCC,ATRIP,E2F1,BARD1,MDC1,NBN,TOPBP1,E2F2,RFC2,CDKN1A,RPA1,RBL1,RFC4,BRCA1,FANCL,MLH1,BABAM1,UIMC1,RBBP8,BLM,FANCD2,ACTL6B,RFC5,SMARCD3,FANCA,RAD51,RB1,ARID1A,PLK1,MSH2,CHEK1
8	Mitochondrial Dysfunction	3.62	0.000239883	4.43	3.71535e-05			VDAC3,COX7B,ATP5F1,COX5A,NDUFA1,NDUFAF1,NDUFA5,CYCS,FIS1,SDHB,NDUFA8,NDUFA9,SDHD,ATP5A1,ATP5C1,ATPAF1,ATP5B,UQCRC1,COX4I1,PARK7,HTRA2,MAPK12,NDUFB8,CPT1B,NDUFAB1,VPS9D1,NDUFS4,CYC1,ATP5G1,UQCRC2,NDUFA4,VDAC2,PSENEN,COX6A1,CASP3,NDUFA11,NDUFB2,ATP5G3,NDUFB9,COX11,NDUFA12,ATP5J,PRDX3,COX6A2,ATP5O,COX6B1,MAPK8,UQCRFS1,TXNRD2,NDUFV2,NDUFS8,UCP2,SURF1,NDUFV1,PDHA1,Cox6c,NDUFB10,NDUFS2,NDUFB6,CYB5A,NDU…	VDAC3,COX7B,ATP5F1,UQCR10,COX5A,NDUFAF1,NDUFA5,CYCS,SDHB,COX17,CAT,NDUFA9,GPX7,SDHD,ATP5A1,ATP5C1,BACE1,ATP5B,Atp5e,UQCRC1,COX4I1,NDUFB3,PARK7,HTRA2,MAPK12,APP,NDUFB8,CPT1B,NDUFA2,NDUFAB1,VPS9D1,NDUFS4,CYC1,ATP5G1,UQCRC2,NDUFA4,COX6B2,VDAC2,COX6A1,CASP3,MAOB,NDUFB2,ATP5G3,NDUFB9,COX11,COX7A1,NDUFA12,ATP5J,PRDX3,COX6A2,ATP5O,COX6B1,UQCR11,MAPK8,UQCRFS1,NDUFV2,NDUFS8,PSEN1,UCP2,PINK1,NDUFV1,PDHA1,C…
9	Role of CHK Proteins in Cell Cycle Checkpoint Control	3.52	0.000301995	2.29	0.00512861	-1.706	-0.894	E2F6,PPP2R5E,RFC3,CHEK2,PPP2R4,MDC1,PCNA,CDC25C,NBN,RAD9A,E2F2,RFC2,CDKN1A,RPA1,PPP2R1A,RFC4,ATMIN,PPP2CA,PPP2R5B,BRCA1,TLK2,CDC25A,CDK2,PPP2R2A,HUS1,RFC5,PPP2R2B,PLK1,CDK1,CHEK1	E2F6,RFC3,CHEK2,PPP2R4,E2F1,MDC1,PPP2R3A,PCNA,CDC25C,NBN,PPP2R5A,E2F2,RFC2,CDKN1A,RPA1,RFC4,ATMIN,BRCA1,PPM1L,CDC25A,CDK2,PPP2R2A,HUS1,RFC5,PPP2R2B,PLK1,CDK1,CHEK1
10	BER pathway	3.33	0.000467735	2.28	0.00524807			LIG3,FEN1,OGG1,PARP1,POLG,POLE,LIG1,APEX1,POLB,PCNA	LIG3,FEN1,OGG1,PARP1,POLG,POLE,LIG1,APEX1,PCNA
11	ATM Signaling	3.2	0.000630957	2.05	0.00891251	-0.962	1.8	CREB1,CHEK2,MDC1,CCNB2,H2AFX,CDC25C,NBN,RAD9A,CREB3,CDKN1A,MAPK11,MAPK8,TP53BP1,GADD45G,MDM4,BRCA1,TLK2,BRAT1,MAPK12,CDC25A,CDK2,SMC2,BLM,TRIM28,FANCD2,ATF4,MDM2,RAD51,CDK1,CCNB1,CHEK1	CHEK2,MDC1,CCNB2,NFKBIA,H2AFX,CDC25C,NBN,CDKN1A,CREBBP,MAPK11,MAPK8,TP53BP1,GADD45G,BRCA1,BRAT1,MAPK12,EP300,CDC25A,CDK2,SMC2,ABL1,BLM,FANCD2,ATF4,CREB5,RAD51,CDK1,CCNB1,CHEK1
12	Mismatch Repair in Eukaryotes	2.81	0.00154882	1.93	0.011749			FEN1,RFC3,EXO1,RFC5,RFC2,RPA1,MLH1,RFC4,PCNA,MSH2,MSH3	FEN1,RFC3,EXO1,RFC5,RFC2,RPA1,MLH1,RFC4,PCNA,MSH2
13	3-phosphoinositide Degradation	2.62	0.00239883	1.28	0.0524807			DUSP10,PPP2R5E,DUSP8,PPP1R8,MTMR14,PPP2R4,DOT1L,INPPL1,MTMR2,FIG4,MTMR3,OCRL,PPFIA1,PPP1R1A,INPP5E,SYNJ2,PPIP5K1,NUDT11,NUDT5,PPFIBP2,PXYLP1,CDC25A,PTPN23,EYA4,NT5C,PGAM5,NUDT1,Ppp1cc,MTMR9,PPFIA2,PTPN22,CDC25C,ILKAP,PPTC7,PPP1R14B,PTPN11,PPP4C,SSH3,THTPA,INPP4A,MTMR6,SYNJ1,PPP2R5B,MTMR1,MDP1,PTPRN,PPP1CA,PTPN2,PTPRO,SET,PPP1R12C,TMEM55B,PPAPDC2,CA3,NUDT15,PPFIA3,CDC25B	DUSP10,DUSP8,PPP1R8,ATP1A1,MTMR14,PPP2R4,INPPL1,MTMR2,FIG4,MTMR3,PPP1R16B,PPP2R5A,PPP1R1A,INPP5E,SYNJ2,NUDT11,NUDT5,PXYLP1,CDC25A,PTPN23,PTPN1,EYA4,NUDT4,PPP1R13B,NT5C,NUDT14,NUDT1,Ppp1cc,PPP1R14A,NUDT3,MTMR9,PTPN22,PPP2R3A,CDC25C,MTM1,DUSP1,PPP1R14B,PTPN11,TNS3,PPP4C,SSH3,INPP4A,SYNJ1,MTMR1,PTPRN,PTPN2,PTPRO,SET,PPP1R12C,PPAPDC2,CA3,PPFIA3,CDC25B
14	Cyclins and Cell Cycle Regulation	2.48	0.00331131	4.48	3.31131e-05	-0.577	3.536	E2F6,PPP2R5E,HDAC10,PPP2R4,CDKN2A,CCNB2,SUV39H1,E2F2,SKP2,CCNE1,SKP1,CDKN1A,PPP2R1A,PA2G4,HDAC1,PPP2CA,PPP2R5B,CCNE2,CDK4,CDK7,MYT1,CCND2,CDKN2C,RAF1,CDC25A,CDK2,HDAC3,BTRC,PPP2R2A,CCNH,PPP2R2B,CCNA2,RB1,TFDP1,CDK1,CCNB1	E2F6,GSK3B,HDAC10,PPP2R4,CDKN2A,E2F1,PPP2R3A,CCNB2,PPP2R5A,SUV39H1,E2F2,SKP2,CCNE1,CDKN1A,SIN3A,PA2G4,HDAC11,CDK6,HDAC9,HDAC1,CCNE2,HDAC5,CDK4,CDK7,MYT1,CCND2,CDKN2C,PPM1L,CDC25A,CDK2,TGFB2,BTRC,PPP2R2A,WEE1,ABL1,CCNH,CCND1,PPP2R2B,CCNA2,RB1,TFDP1,CDK1,CCNB1
15	Assembly of RNA Polymerase II Complex	2.29	0.00512861	0.365	0.431519			GTF2B,TBP,DR1,GTF2H3,CDK7,MNAT1,TAF12,POLR2F,TAF5,TAF7,POLR2K,GTF2A1,GTF2A2,TAF4,GTF2H2,CCNH,GTF2F1,POLR2D,POLR2J,TAF6,TAF6L,TAF11,ERCC3,GTF2H1	TBP,CDK7,TAF12,POLR2F,TAF5,TAF7,POLR2K,GTF2A1,GTF2A2,TAF4,GTF2H2,CCNH,POLR2D,TAF6,TAF10,TAF6L,GTF2H1
16	Regulation of eIF4 and p70S6K Signaling	2.23	0.00588844	2.52	0.00301995	-0.853	-0.392	PPP2R5E,PIK3C2A,MRAS,PPP2R4,RPS24,PIK3CD,EIF3E,RPS11,MAPK11,PAIP2,RPS6KB1,PIK3C3,RPS29,PIK3R3,RAF1,MAPK12,RPS7,EIF4G2,EIF1AY,RPS16,RPS9,EIF2A,PAIP1,ITGA4,EIF3K,RPS27A,EIF2B5,ITGA5,EIF2S1,RPS27L,EIF3M,AKT3,RPS26,EIF4A2,EIF3I,RPS20,EIF2S2,RPS15A,PPP2R1A,GRB2,EIF2B1,PRKCZ,RPS21,EIF4EBP1,EIF3J,PPP2CA,PPP2R5B,RRAS2,RPS2,PPP2R2A,RPSA,MAP2K2,MKNK1,PPP2R2B,RPS28,AGO3,EIF4E,RRAS	SOS2,MRAS,PPP2R4,PIK3R5,RPS24,RPS5,RPS19,PIK3CD,EIF3E,PPP2R5A,FAU,RPS11,MAPK11,RPS29,RPS6,PIK3R3,RPS18,MAPK12,RPS7,PIK3C2B,EIF1AY,RPS16,RPS9,EIF2A,ITGA4,RPS27A,ITGA5,EIF2S1,RPS27L,EIF3M,AKT3,RPS26,PPP2R3A,EIF3I,RPS20,EIF2S2,RPS15A,ITGB1,GRB2,RPS8,EIF2B2,PRKCZ,RPS21,EIF4EBP1,MAPK3,RPS25,MTOR,RRAS2,PPM1L,RPS2,PPP2R2A,SOS1,RPSA,PDPK1,EIF4G3,MKNK1,PPP2R2B,RPS28,AGO3,EIF4E,RRAS,SHC1
17	Ketolysis	2.2	0.00630957	1.27	0.0537032			ACAT2,BDH1,ACAT1,OXCT1,HADHA,HADHB	ACAT2,BDH1,ACAT1,OXCT1,HADHB
18	Hereditary Breast Cancer Signaling	2.13	0.0074131	2.25	0.00562341			RFC3,PIK3C2A,HDAC10,FANCC,MRAS,TUBG1,POLR2F,POLR2K,SMARCB1,NBN,PIK3CD,POLR2J,RPA1,RFC4,HDAC1,PIK3C3,PIK3R3,SMARCD1,MLH1,HLTF,SMARCE1,HDAC3,BLM,FANCD2,ACTL6B,POLR2D,SMARCD3,FANCA,BRCA2,MSH2,AKT3,CHEK2,PBRM1,H2AFX,CDC25C,Ubb,RFC2,CDKN1A,NPM1,GADD45G,DDB2,BRCA1,CDK4,FANCL,RRAS2,PALB2,RFC5,RB1,RAD51,RRAS,CCNB1,CDK1,CHEK1	RFC3,HDAC10,FANCC,MRAS,TUBG1,POLR2F,PIK3R5,BARD1,POLR2K,NBN,PIK3CD,RPA1,HDAC11,RFC4,HDAC1,HDAC5,PIK3R3,MLH1,PIK3C2B,BLM,FANCD2,ACTL6B,POLR2D,CCND1,SMARCD3,FANCA,ARID1A,MSH2,AKT3,CHEK2,PBRM1,E2F1,H2AFX,CDC25C,RFC2,CDKN1A,CREBBP,CDK6,HDAC9,NPM1,GADD45G,DDB2,BRCA1,CDK4,FANCL,RRAS2,PALB2,EP300,WEE1,RFC5,RB1,RAD51,RRAS,CCNB1,CDK1,CHEK1
19	Valine Degradation I	2.12	0.00758578	3.35	0.000446684			BCKDHA,HIBADH,DLD,ACAD8,BCAT2,BCKDHB,HADHA,ABAT,ECHS1,HADHB	BCAT1,BCKDHA,HIBADH,AUH,DLD,ACAD8,ALDH6A1,BCAT2,BCKDHB,ABAT,ECHS1,HADHB
20	Assembly of RNA Polymerase I Complex	2.12	0.00758578	0.776	0.167494			POLR1B,TBP,TAF1C,TAF1B,TAF1A,POLR1C,POLR1D	TBP,TAF1C,TAF1B,TAF1A,POLR1C
21	Cell Cycle Regulation by BTG Family Proteins	2.09	0.00812831	1.45	0.0354813			BTG1,E2F6,PPP2R5E,CCNE2,PPP2R5B,CDK4,CCRN4L,PPP2R4,CDK2,PPP2R2A,PRMT1,CCNE1,E2F2,PPP2R1A,PPP2R2B,RB1,CNOT7,PPP2CA	BTG1,E2F6,CCNE2,CDK4,PPP2R4,PPM1L,CDK2,E2F1,PPP2R3A,PPP2R2A,PRMT1,PPP2R5A,CCND1,CCNE1,E2F2,PPP2R2B,RB1
22	Estrogen-mediated S-phase Entry	2.05	0.00891251	2.85	0.00141254	-2.496	2.84	E2F6,CCNE2,CDK4,CDK2,CDC25A,SKP2,CCNE1,E2F2,CDKN1A,RBL1,CCNA2,RB1,TFDP1,CDK1	E2F6,CCNE2,CDK4,CDK2,CDC25A,E2F1,CCND1,SKP2,CCNE1,E2F2,CDKN1A,RBL1,CCNA2,RB1,TFDP1,CDK1
23	D-myo-inositol (1,4,5,6)-Tetrakisphosphate Biosynthesis	2.03	0.00933254	1.04	0.0912011			Ppp1cc,DUSP10,PPP2R5E,NUDT1,DUSP8,PPP1R8,MTMR9,PPFIA2,PPP2R4,DOT1L,PTPN22,MTMR2,FIG4,CDC25C,ILKAP,PPFIA1,PPTC7,PPP1R14B,PTPN11,PPP1R1A,PPP4C,SSH3,PPIP5K1,THTPA,NUDT11,NUDT5,MTMR6,SYNJ1,PPFIBP2,PXYLP1,PPP2R5B,MDP1,PTPRN,PTPN2,PPP1CA,CDC25A,PTPRO,SET,PPP1R12C,PTPN23,PPAPDC2,CA3,EYA4,NT5C,NUDT15,PPFIA3,CDC25B,PGAM5	Ppp1cc,DUSP10,NUDT1,DUSP8,NUDT3,PPP1R14A,PPP1R8,MTMR9,ATP1A1,PPP2R4,PTPN22,PPP2R3A,MTMR2,FIG4,PPP1R16B,CDC25C,PPP2R5A,DUSP1,PPP1R14B,TNS3,PTPN11,PPP1R1A,PPP4C,SSH3,NUDT11,NUDT5,SYNJ1,PXYLP1,PTPRN,PTPN2,CDC25A,PTPRO,SET,PPP1R12C,PTPN23,PTPN1,PPAPDC2,CA3,EYA4,NUDT4,PPP1R13B,NT5C,PPFIA3,NUDT14,CDC25B
24	D-myo-inositol (3,4,5,6)-tetrakisphosphate Biosynthesis	2.03	0.00933254	1.04	0.0912011			Ppp1cc,DUSP10,PPP2R5E,NUDT1,DUSP8,PPP1R8,MTMR9,PPFIA2,PPP2R4,DOT1L,PTPN22,MTMR2,FIG4,CDC25C,ILKAP,PPFIA1,PPTC7,PPP1R14B,PTPN11,PPP1R1A,PPP4C,SSH3,PPIP5K1,THTPA,NUDT11,NUDT5,MTMR6,SYNJ1,PPFIBP2,PXYLP1,PPP2R5B,MDP1,PTPRN,PTPN2,PPP1CA,CDC25A,PTPRO,SET,PPP1R12C,PTPN23,PPAPDC2,CA3,EYA4,NT5C,NUDT15,PPFIA3,CDC25B,PGAM5	Ppp1cc,DUSP10,NUDT1,DUSP8,NUDT3,PPP1R14A,PPP1R8,MTMR9,ATP1A1,PPP2R4,PTPN22,PPP2R3A,MTMR2,FIG4,PPP1R16B,CDC25C,PPP2R5A,DUSP1,PPP1R14B,TNS3,PTPN11,PPP1R1A,PPP4C,SSH3,NUDT11,NUDT5,SYNJ1,PXYLP1,PTPRN,PTPN2,CDC25A,PTPRO,SET,PPP1R12C,PTPN23,PTPN1,PPAPDC2,CA3,EYA4,NUDT4,PPP1R13B,NT5C,PPFIA3,NUDT14,CDC25B
25	TCA Cycle II (Eukaryotic)	1.95	0.0112202	1.3	0.0501187			IDH3A,SDHB,DLD,FH,IDH3B,IDH3G,SDHD,MDH2,SUCLA2,DHTKD1,SUCLG1,MDH1	IDH3A,SDHB,DLD,FH,IDH3B,IDH3G,SDHD,MDH2,SUCLA2,SUCLG1,MDH1
26	3-phosphoinositide Biosynthesis	1.87	0.0134896	0.808	0.155597			DUSP10,PPP2R5E,DUSP8,PPP1R8,PIK3C2A,PPP2R4,DOT1L,MTMR2,FIG4,PIK3CD,PPFIA1,PPP1R1A,PIP5K1A,PPIP5K1,NUDT11,NUDT5,PPFIBP2,PXYLP1,PIK3C3,PIK3R3,CDC25A,PTPN23,PI4KB,EYA4,NT5C,PGAM5,NUDT1,Ppp1cc,MTMR9,PPFIA2,PTPN22,CDC25C,ILKAP,PPTC7,PPP1R14B,PTPN11,PPP4C,SSH3,THTPA,MTMR6,SYNJ1,PIP4K2C,PPP2R5B,MDP1,PTPRN,PPP1CA,PTPN2,PTPRO,SET,PIKFYVE,PPP1R12C,PPAPDC2,CDIPT,CA3,NUDT15,PPFIA3,CDC25B	DUSP10,DUSP8,PPP1R8,ATP1A1,PPP2R4,PIK3R5,MTMR2,FIG4,PPP1R16B,PIK3CD,PPP2R5A,PPP1R1A,NUDT11,NUDT5,PXYLP1,PIK3R3,CDC25A,PIK3C2B,PTPN23,PTPN1,PI4KA,EYA4,NUDT4,PPP1R13B,NT5C,NUDT14,NUDT1,Ppp1cc,PPP1R14A,NUDT3,MTMR9,PTPN22,PPP2R3A,CDC25C,DUSP1,PPP1R14B,PTPN11,TNS3,PPP4C,SSH3,SYNJ1,PIP4K2C,PTPRN,PTPN2,PTPRO,SET,PIKFYVE,PPP1R12C,PPAPDC2,CDIPT,CA3,PPFIA3,CDC25B
27	DNA Double-Strand Break Repair by Homologous Recombination	1.81	0.0154882	0.749	0.178238			BRCA1,RAD52,GEN1,RPA1,LIG1,BRCA2,RAD51,ATRX,NBN	ABL1,BRCA1,GEN1,RPA1,LIG1,RAD51,NBN
28	Isoleucine Degradation I	1.77	0.0169824	2.28	0.00524807			DLD,ACAD8,ACAT2,BCAT2,ACAT1,HADHA,ECHS1,HADHB	BCAT1,AUH,DLD,ACAD8,ACAT2,BCAT2,ACAT1,ECHS1,HADHB
29	GADD45 Signaling	1.67	0.0213796	1.97	0.0107152			CCNE2,BRCA1,CDK4,CCND2,CCNE1,CDKN1A,CDK2,PCNA,GADD45G,CDK1,CCNB1	CCNE2,BRCA1,CDK4,CCND2,CCNE1,CCND1,CDKN1A,CDK2,PCNA,GADD45G,CDK1,CCNB1
30	Cell Cycle: G1/S Checkpoint Regulation	1.65	0.0223872	3.61	0.000245471	0.626	-1.3	E2F6,HDAC10,RBL2,CDKN2A,SMAD4,MAX,SUV39H1,E2F2,SKP2,CCNE1,SKP1,CDKN1A,PA2G4,RBL1,HDAC1,CCNE2,CDK4,CCND2,RPL11,CDKN2C,CDC25A,CDK2,HDAC3,BTRC,MDM2,PAK1IP1,RB1,TFDP1	E2F6,GSK3B,HDAC10,CDKN2A,E2F1,SMAD4,MAX,SUV39H1,E2F2,SKP2,CCNE1,CDKN1A,SIN3A,PA2G4,RBL1,HDAC11,CDK6,HDAC9,HDAC1,FOXO1,CCNE2,HDAC5,CDK4,CCND2,RPL11,CDKN2C,CDC25A,CDK2,TGFB2,BTRC,ABL1,CCND1,PAK1IP1,RB1,TFDP1
31	D-myo-inositol-5-phosphate Metabolism	1.52	0.0301995	0.828	0.148594			DUSP10,PPP2R5E,DUSP8,PPP1R8,PPP2R4,DOT1L,MTMR2,FIG4,PPFIA1,PPP1R1A,PPIP5K1,NUDT11,NUDT5,PPFIBP2,PXYLP1,CDC25A,PTPN23,EYA4,NT5C,PGAM5,NUDT1,Ppp1cc,MTMR9,PPFIA2,PTPN22,CDC25C,ILKAP,PPTC7,PPP1R14B,PTPN11,PPP4C,SSH3,THTPA,MTMR6,SYNJ1,PIP4K2C,PPP2R5B,MDP1,PTPRN,PPP1CA,PTPN2,PTPRO,SET,PPP1R12C,TMEM55B,PPAPDC2,CA3,NUDT15,PPFIA3,CDC25B	Ppp1cc,DUSP10,NUDT1,DUSP8,NUDT3,PPP1R14A,PPP1R8,MTMR9,ATP1A1,PPP2R4,PTPN22,PPP2R3A,MTMR2,FIG4,PPP1R16B,CDC25C,PPP2R5A,DUSP1,PPP1R14B,TNS3,PTPN11,PPP1R1A,PPP4C,SSH3,NUDT11,NUDT5,SYNJ1,PXYLP1,PLCB1,PIP4K2C,PTPRN,PTPN2,CDC25A,PTPRO,SET,PPP1R12C,PTPN23,PTPN1,PLCG2,PPAPDC2,CA3,EYA4,NUDT4,PPP1R13B,NT5C,PPFIA3,NUDT14,CDC25B
32	Superpathway of Inositol Phosphate Compounds	1.5	0.0316228	0.907	0.12388			DUSP10,PPP2R5E,DUSP8,PPP1R8,IP6K2,PIK3C2A,PPP2R4,DOT1L,INPPL1,MTMR2,FIG4,PIK3CD,OCRL,PPFIA1,PPP1R1A,INPP5E,PIP5K1A,SYNJ2,PPIP5K1,NUDT11,NUDT5,PPFIBP2,PXYLP1,PIK3C3,PMPCA,PIK3R3,CDC25A,PTPN23,PI4KB,EYA4,NT5C,PGAM5,NUDT1,Ppp1cc,MTMR9,PPFIA2,PTPN22,CDC25C,ILKAP,PPTC7,PPP1R14B,PTPN11,PPP4C,SSH3,ITPKC,THTPA,MTMR6,SYNJ1,PIP4K2C,PPP2R5B,MDP1,PTPRN,PPP1CA,PTPN2,PTPRO,SET,PIKFYVE,PPP1R12C,IPPK,TMEM55B,IP6…	DUSP10,DUSP8,PPP1R8,ATP1A1,PPP2R4,PIK3R5,INPPL1,MTMR2,FIG4,PPP1R16B,PIK3CD,PPP2R5A,PPP1R1A,INPP5E,SYNJ2,NUDT11,NUDT5,PXYLP1,PMPCA,PIK3R3,CDC25A,PIK3C2B,PTPN23,IP6K3,PTPN1,PI4KA,EYA4,NUDT4,PPP1R13B,NT5C,NUDT14,NUDT1,Ppp1cc,PPP1R14A,NUDT3,MTMR9,PTPN22,PPP2R3A,CDC25C,DUSP1,PPP1R14B,PTPN11,TNS3,PPP4C,SSH3,ITPKC,SYNJ1,SEC16A,INPP5A,PLCB1,PIP4K2C,PTPRN,PTPN2,PTPRO,SET,PIKFYVE,PPP1R12C,ITPKA,PLCG2,IPPK,…
33	PRPP Biosynthesis I	1.45	0.0354813	0.555	0.278612			PRPS1,PRPS2,Prps1l3	PRPS1,PRPS2
34	Branched-chain α-keto acid Dehydrogenase Complex	1.45	0.0354813	1.38	0.0416869			BCKDHA,DLD,BCKDHB	BCKDHA,DLD,BCKDHB
35	Hypusine Biosynthesis	1.45	0.0354813	0.555	0.278612			DHPS,DOHH,EIF5A	DOHH,EIF5A
36	Induction of Apoptosis by HIV1	1.43	0.0371535	1.41	0.0389045	-3.4		BIRC2,MAP2K7,TRAF2,NFKBIE,FADD,CYCS,CXCR4,NFKBIB,DFFB,MAPK8,CHUK,TNFRSF1B,HTRA2,MAPK12,DFFA,IKBKB,IKBKAP,TRADD,SLC25A3,SLC25A10,SLC25A5,DAXX,SLC25A4,CASP3,BAX,IKBKE	CCNE2,BRCA1,AKT3,RAD9A,CCNE1,CDK2,CCNB2,HUS1,CDK1,CCNB1
37	DNA damage-induced 14-3-3σ Signaling	1.41	0.0389045	0.873	0.133968			CCNE2,BRCA1,AKT3,RAD9A,CCNE1,CDK2,CCNB2,HUS1,CDK1,CCNB1	CCNE2,BRCA1,AKT3,CCNE1,CDK2,CCNB2,HUS1,CDK1,CCNB1
38	Cysteine Biosynthesis III (mammalia)	1.41	0.0389045	1.24	0.057544			FTSJ1,EHMT1,FTSJ2,NSUN4,SUV39H2,MAT2B,CTH,MAT2A,AHCY,PRMT1	MGMT,FTSJ1,EHMT1,NSUN4,SUV39H2,CBS/LOC102724560,MAT2B,CTH,AHCY,PRMT1
39	Salvage Pathways of Pyrimidine Deoxyribonucleotides	1.37	0.042658	0.246	0.567545			TK1,APOBEC3B,TK2,TYMP	TK1,APOBEC3B
40	Galactose Degradation I (Leloir Pathway)	1.37	0.042658	1.28	0.0524807			GALE,GALT,GALM,GALK2	GALE,GALK1,GALM,GALK2
41	Methionine Degradation I (to Homocysteine)	1.34	0.0457088	0.812	0.15417			FTSJ1,EHMT1,FTSJ2,NSUN4,SUV39H2,MAT2B,MAT2A,AHCY,PRMT1	MGMT,FTSJ1,EHMT1,NSUN4,SUV39H2,MAT2B,AHCY,PRMT1
42	EIF2 Signaling	1.27	0.0537032	2.27	0.00537032	-5.112	2.846	RPL7A,PIK3C2A,MRAS,RPS24,PIK3CD,EIF3E,RPS11,RPL14,RPL19,PIK3C3,RPS29,RPL39,PIK3R3,RPL11,RAF1,RPL35,RPS7,EIF4G2,EIF5,RPS16,RPS9,EIF2AK4,EIF2A,PAIP1,PPP1CB,EIF3K,RPS27A,EIF2B5,RPL27,EIF2S1,Ppp1cc,RPS27L,EIF3M,AKT3,RPS26,EIF4A2,EIF3I,RPS20,RPL12,EIF2AK1,EIF2S2,RPS15A,Rpl22l1,GRB2,EIF2B1,RPL31,RPL41,RPS21,EIF3J,RRAS2,PPP1CA,RPL7L1,RPS2,RPSA,RPL24,MAP2K2,RPL36AL,RPS28,AGO3,EIF4E,Rpl36a,RRAS,RPL10A	SOS2,MRAS,PIK3R5,RPS24,RPS5,RPS19,PIK3CD,EIF3E,FAU,RPS11,RPL14,RPL19,RPS29,RPL39,RPS6,PIK3R3,RPL11,RPS18,RPL35,RPL22,RPS7,PIK3C2B,EIF5,RPS16,RPLP0,RPS9,EIF2A,RPL36,RPS27A,GSK3B,EIF2S1,Ppp1cc,RPS27L,EIF3M,AKT3,RPS26,RPL35A,EIF3I,RPS20,RPL12,RPL9,EIF2AK1,EIF2S2,RPS15A,Rpl22l1,RPL3,GRB2,RPS8,RPL31,RPL41,EIF2B2,RPS21,MAPK3,RPS25,RPL17,RRAS2,RPL21,RPL7L1,RPS2,SOS1,RPSA,PDPK1,RPL24,RPL36AL,EIF4G3,RPS28…
43	Ketogenesis	1.15	0.0707946	1.6	0.0251189			ACAT2,BDH1,ACAT1,HADHA,HMGCLL1,HADHB	HMGCS2,ACAT2,BDH1,ACAT1,HMGCL,HMGCLL1,HADHB
44	dTMP De Novo Biosynthesis	0.972	0.10666	1.84	0.0144544			DHFR,TYMS,SHMT1	DHFR,SHMT2,TYMS,SHMT1
45	Glioma Signaling	0.723	0.189234	2.91	0.00123027	-3.402	-1.761	E2F6,CAMK2B,AKT3,PDGFD,PIK3C2A,RBL2,MRAS,PRKCQ,CDKN2A,PIK3CD,SUV39H1,E2F2,CDKN1A,GRB2,PA2G4,RBL1,PRKCZ,PIK3C3,CDK4,PIK3R3,RRAS2,CDKN2C,PDGFRA,PRKD3,RAF1,IGF1,PDGFC,Calm1 (includes others),CAMK2G,MAP2K2,MDM2,RB1,PDGFA,TFDP1,RRAS	E2F6,CAMK2B,SOS2,AKT3,PDGFD,MRAS,PRKCQ,CDKN2A,PIK3R5,CAMK2D,E2F1,PIK3CD,SUV39H1,E2F2,CDKN1A,GRB2,SIN3A,PA2G4,RBL1,CDK6,PRKCZ,MAPK3,PDGFRB,EGFR,CDK4,MTOR,PIK3R3,RRAS2,CDKN2C,PDGFRA,PRKD3,PIK3C2B,IGF1,SOS1,PDGFC,PLCG2,ABL1,Calm1 (includes others),PRKCA,CCND1,CAMK2G,CAMK1G,RB1,PDGFA,TFDP1,RRAS,SHC1
46	NAD Salvage Pathway III	0.598	0.252348	1.38	0.0416869			NMRK1,NMNAT1	NMRK1,NMNAT2,NMNAT1
47	Pyrimidine Deoxyribonucleotides De Novo Biosynthesis I	0.579	0.263633	1.97	0.0107152			NME7,RRM2,RRM1,TYMS,DUT,NME2,DTYMK,NME6	NME7,RRM2,RRM1,NME3,TYMS,DUT,NME4,CMPK2,NME2,DTYMK,NME6,AK1
48	Prostate Cancer Signaling	0.574	0.266686	1.76	0.017378			AKT3,CREB1,PIK3C2A,MRAS,NFKBIE,PIK3CD,SUV39H1,CREB3,CCNE1,NFKBIB,CDKN1A,GRB2,PA2G4,PIK3C3,SRD5A1,CCNE2,CHUK,PIK3R3,RRAS2,CTNNB1,RAF1,CDK2,ATF4,MAP2K2,MDM2,RB1,HSP90AB1,TFDP1,RRAS	GSK3B,SOS2,AKT3,MRAS,PIK3R5,E2F1,NFKBIA,PIK3CD,SUV39H1,CCNE1,NFKBIB,CDKN1A,GRB2,SIN3A,CREBBP,PA2G4,GSTP1,FOXO1,MAPK3,SRD5A1,CCNE2,MTOR,PIK3R3,RRAS2,EP300,CDK2,PIK3C2B,SOS1,ABL1,PDPK1,ATF4,CREB5,CCND1,RB1,HSP90AB1,TFDP1,RRAS
49	Breast Cancer Regulation by Stathmin1	0.564	0.272898	1.59	0.025704			E2F6,CAMK2B,PPP2R5E,ITPR2,PIK3C2A,TUBB3,PRKAR2B,MRAS,PRKCQ,PPP2R4,TUBG1,TUBA1A,PIK3CD,PPP1R10,PRKAR1B,PIK3C3,CCNE2,ARHGEF3,PIK3R3,PRKD3,RB1CC1,RAF1,TUBB4B,GNB2,Calm1 (includes others),CAMK2G,PPP1CB,PRKAG1,ARHGEF11,GNB4,GNG10,TUBB2A,PPP1R14B,E2F2,CCNE1,CDKN1A,PPP2R1A,GRB2,ADCY2,PRKCZ,ADCY8,PPP2CA,PPP1R11,ARHGEF18,PPP2R5B,TSG101,GNB3,RRAS2,TUBB,ADCY7,PPP1CA,CDK2,PPP2R2A,STMN1,PPP1R14C,ARHGEF1,MAP2K…	E2F6,CAMK2B,SOS2,ITPR2,TUBB3,GNG11,ADCY6,PRKAR2B,MRAS,PRKCQ,PPP2R4,TUBG1,PIK3R5,TUBA1A,PIK3CD,PPP2R5A,GNG4,PRKAR1B,CCNE2,ARHGEF3,PIK3R3,ARHGEF10,PRKD3,RB1CC1,PIK3C2B,TUBB4B,GNB2,Calm1 (includes others),CAMK2G,ARHGEF2,GNG12,TUBA4A,PRKAG1,OPN1SW,GNAI1,PPP1R14A,TUBB6,ARHGEF12,CAMK2D,E2F1,PPP2R3A,TUBB2A,PPP1R14B,E2F2,CCNE1,CDKN1A,GRB2,PRKCZ,ADCY8,MAPK3,PPP1R11,ARHGEF18,PLCB1,GNB3,RRAS2,GNB2L1,TUBB,AD…
50	p53 Signaling	0.52	0.301995	1.94	0.0114815	0.816	0.73	AKT3,CHEK2,PIK3C2A,CDKN2A,TP53INP1,PCNA,CSNK1D,TOPBP1,PIK3CD,TP53BP2,CDKN1A,PIDD1,MAPK8,HDAC1,GADD45G,PIK3C3,MDM4,SERPINB5,BRCA1,CDK4,PIK3R3,CCND2,CTNNB1,BIRC5,CDK2,RPRM,TNFRSF10A,HIF1A,MDM2,BAX,RB1,ADCK3,CHEK1	GSK3B,AKT3,CHEK2,CCNG1,SERPINE2,CDKN2A,PIK3R5,E2F1,PIAS1,TP53INP1,PCNA,CSNK1D,TOPBP1,PIK3CD,DRAM1,TP53BP2,CDKN1A,PIDD1,MAPK8,HDAC9,HDAC1,GADD45G,SERPINB5,BRCA1,CDK4,PIK3R3,CCND2,JMY,EP300,BIRC5,CDK2,PIK3C2B,TNFRSF10A,ADGRB1,TRIM29,HIF1A,CCND1,PPP1R13B,BAX,RB1,ADCK3,HIPK2,CHEK1

## Sheet: Supplementary Data Table 3b
Supplementary Data 3b | Canonical pathways from NSC RNAseq data for the subset of Ncf1/Igfbp2-dependent genes. The absolute fold change in gene expression for Ncf1–/– + Igfbp2 versus Ncf1–/– and Ncf1–/– versus WT were subjected to Ingenuity Pathway Analysis (IPA, Qiagen). Only genes that significantly differed by One-Way ANOVA, Benjamini-Hochberg (BH) adjusted between Ncf1–/– + Igfbp2 versus Ncf1…
	Canonical Pathways	(Ncf1–/– + Igfbp2) / (Ncf1–/–) – log(p-value)	(Ncf1–/– + Igfbp2) / (Ncf1–/–) p-value	(Ncf1–/–) / (WT) – log(p-value	(Ncf1–/–) / (WT) p-value	(Ncf1–/– + Igfbp2) / (Ncf1–/–) z-score	(Ncf1–/–) / (WT) z-score	Molecules
1	Oxidative Phosphorylation	3.39	0.00040738	3.41	0.000389045			SDHB,NDUFB9,COX6B1,ATP5F1,ATP5L,ATP5J,ATP5H,ATP5J2,Cox6c
2	Role of BRCA1 in DNA Damage Response	2.78	0.00165959	2.8	0.00158489	-1.633	1.633	FANCL,FANCC,ATRIP,RFC2,MLH1,FANCA,RAD51
3	Pyrimidine Deoxyribonucleotides De Novo Biosynthesis I	2.02	0.00954993	2.03	0.00933254			TYMS,DUT,DTYMK
4	Mitochondrial Dysfunction	1.99	0.0102329	2.01	0.00977237			SDHB,NDUFB9,COX6B1,ATP5F1,ATP5L,ATP5J,ATP5H,ATP5J2,Cox6c
5	Systemic Lupus Erythematosus Signaling	1.76	0.017378	1.77	0.0169824			SNRPD2,LSM5,LSM6,PRPF38A,LSM4,HNRNPA2B1,LSM3,SNRPB
6	Protein Ubiquitination Pathway	1.74	0.018197	1.76	0.017378			ANAPC5,PSMB7,PSMC3,HSPA13,UCHL5,PSMA6,PSMD13,UBE2A,PSMC6,PSMA1,PSMC4
7	Cell Cycle Control of Chromosomal Replication	1.64	0.0229087	1.65	0.0223872			CDC7,MCM7,DBF4
8	Lipoate Biosynthesis and Incorporation II	1.63	0.0234423	1.63	0.0234423			LIAS
9	Hereditary Breast Cancer Signaling	1.61	0.0245471	1.62	0.0239883			FANCL,FANCC,RFC2,MLH1,FANCA,RAD51,HDAC1
10	Isoleucine Degradation I	1.5	0.0316228	1.51	0.030903			BCAT2,ECHS1
11	DNA Double-Strand Break Repair by Homologous Recombination	1.38	0.0416869	1.38	0.0416869			GEN1,RAD51
12	GDP-L-fucose Biosynthesis I (from GDP-D-mannose)	1.33	0.0467735	1.33	0.0467735			TSTA3
13	Mismatch Repair in Eukaryotes	1.32	0.047863	1.33	0.0467735			RFC2,MLH1
14	Valine Degradation I	1.32	0.047863	1.33	0.0467735			BCAT2,ECHS1

## Sheet: Supplementary Data Table 3c
Supplementary Data 3c | Diseases and functions pathways from NSC RNAseq data for all significantly changed genes. The absolute fold change in gene expression for Ncf1–/– + Igfbp2 versus Ncf1–/– and Ncf1–/– versus WT were subjected to Ingenuity Pathway Analysis (IPA, Qiagen). All genes that significantly differed by One-Way ANOVA, Benjamini-Hochberg (BH) adjusted (Supplementary Data Table 2b) were…
	Categories	Diseases or Functions Annotation	(Ncf1–/– + Igfbp2) / (Ncf1–/–) p-value	(Ncf1–/– + Igfbp2) / (Ncf1–/–) Predicted Activeation Status	(Ncf1–/– + Igfbp2) / (Ncf1–/–) Activation z-score	(Ncf1–/– + Igfbp2) / (Ncf1–/–) Molecules	(Ncf1–/–) / (WT) p-Value	(Ncf1–/–) / (WT) Predicted Activeation Status	(Ncf1–/–) / (WT) Activation z-score	(Ncf1–/–) / (WT) Molecules
1	Cell Morphology, Cellular Assembly and Organization, Cellular Development, Cellular Function and Maintenance, Nervous System Development and Function, Tissue Development	polarization of neurons	0.0116			HTT,MAP1B,MAP2,MAPT	0.0146			HTT,MAP1B,MAP2,MAPT
2	Cancer, Endocrine System Disorders, Organismal Injury and Abnormalities	tumorigenesis of neuroendocrine tumor	0.0116			CDKN2A,CDKN2C,CUL9,RB1	0.0146			CDKN2A,CDKN2C,CUL9,RB1
3	Cell Morphology	polarization of cells	0.0166			Dst,HTT,MAP1B,MAP2,MAPT	0.0216			Dst,HTT,MAP1B,MAP2,MAPT
4	Neurological Disease	axonopathy	0.0354			KLC1,MAPT,STMN1	0.042			KLC1,MAPT,STMN1
5	Cellular Development, Nervous System Development and Function, Tissue Development	development of GABAergic neurons	0.0354			ARX,DLX1,DLX2	0.042			ARX,DLX1,DLX2
6	Cellular Movement	distribution of central nervous system cells	0.0354			NTN1,TGFA,VCAM1	0.042			NTN1,TGFA,VCAM1
7	Cellular Growth and Proliferation, Nervous System Development and Function, Organ Development	expansion of brain cells	0.0354			DICER1,FOXG1,IFT88	0.042			DICER1,FOXG1,IFT88
8	Cell Morphology, Cellular Assembly and Organization, Cellular Development, Cellular Function and Maintenance, Nervous System Development and Function, Tissue Development	polarization of hippocampal neurons	0.0354			MAP1B,MAP2,MAPT	0.042			MAP1B,MAP2,MAPT
9	Cancer, Endocrine System Disorders, Organismal Injury and Abnormalities, Reproductive System Disease	tumorigenesis of pituitary gland tumor	0.0354			CDKN2A,CDKN2C,CUL9	0.042			CDKN2A,CDKN2C,CUL9
10	Cell Death and Survival, Cellular Development, Cellular Function and Maintenance, Cellular Growth and Proliferation, Embryonic Development, Organismal Development, Tissue Development	self-renewal of neural stem cells	0.0355		-1.615	CDKN2A,COMMD3-BMI1,FOXG1,FUT10,Hmga2,RBPJ,SOX2
11	Cellular Assembly and Organization, Nervous System Development and Function	formation of myelin sheath	0.0424			FIG4,ILK,MTMR2,PIKFYVE,RAC1
12	Cancer, Organismal Injury and Abnormalities	incidence of tumor	0.0424	Increased	2.236	BUB1,CDKN2A,MSH2,RB1,SMARCB1
13	Cell Death and Survival, Nervous System Development and Function, Tissue Morphology	loss of interneurons	0.0424	Increased	2.2	ARX,ASCL1,BRCA2,EI24,NR2C2
14	Cancer, Endocrine System Disorders, Organismal Injury and Abnormalities, Reproductive System Disease	pituitary gland tumor	0.0424			CDKN2A,CDKN2C,CTNNB1,CUL9,RB1
15	Cell Morphology, Cellular Compromise, Inflammatory Disease, Inflammatory Response, Neurological Disease	swelling of axons	0.0424		0.447	CDK5R1,KCNJ10,KLC1,OSTM1,PLP1
16	Developmental Disorder, Neurological Disease	ectopia of neurons	0.0428		1.067	BCR,CDK5R1,PAFAH1B1,PHF6
17	Neurological Disease, Organismal Injury and Abnormalities	neurodegeneration of thalamus	0.0428			GFAP,HTT,PLAT,PPT1
18	Cellular Movement, Nervous System Development and Function	scattering of neurons	0.0428		0.254	CDK5R1,CFL1,PAFAH1B1,RELN
19	Cell-To-Cell Signaling and Interaction, Cellular Assembly and Organization, Nervous System Development and Function, Tissue Morphology	quantity of synapse					0.000295		-1.95	AGRN,APOE,APP,BAX,BSN,CLASP2,CNTNAP2,ERBB4,FMR1,GABBR2,GABRG2,MAPT,MECP2,NEURL1,NLGN1,NTN1,PCDHGA10,PCDHGA7,PCDHGA9,PCDHGB1,PCDHGB2,PCDHGB3,PCDHGB5,PCDHGC5,RELN,SLC9A6
20	Cell Morphology, Cell-To-Cell Signaling and Interaction, Nervous System Development and Function	plasticity of synapse					0.00037		-1.622	ADD2,APP,ATP2B2,BACE1,BAIAP2,CAMK2B,CDH11,CLCN3,CNTN2,CPEB1,CPEB3,CPLX1,CTNND2,EHMT1,FMR1,GIPC1,GRIA1,GRIA2,GRIK2,GRIN2A,HRH1,HTT,INPPL1,ITPKA,JPH3,KLF9,KSR1,MECP2,MME,MYO6,NEURL1,NF1,NLGN3,NTRK2,P2RX3,PCP4,PLAT,PLK2,PSEN1,PSEN2,RIMS1,S100B,SYNGR1
21	Cellular Assembly and Organization, Cellular Function and Maintenance, Nervous System Development and Function, Tissue Morphology	quantity of dendrites					0.000507		0.822	APOE,ATXN2,CDK5R1,DPYSL4,NRN1,NRTN,RAC1,SMAD4,VGF
22	Neurological Disease	dysmyelination of nerves					0.00057		1.121	BACE1,Ccl2,Cd59a,CISD2,CP,CXCL10,DAG1,FA2H,FGD4,GJB1,LAMA2,LITAF,LPAR1,MAG,MGAT5B,MYRF,NDRG1,PLP1,PSAP,PTPRE,SCARB2,STMN1,TSPAN2,UGT8
23	Neurological Disease	demyelination of nerves					0.000603		1.121	BACE1,Ccl2,Cd59a,CISD2,CP,CXCL10,DAG1,FA2H,FGD4,GJB1,LITAF,LPAR1,MAG,MGAT5B,MYRF,NDRG1,PLP1,PSAP,PTPRE,SCARB2,STMN1,TSPAN2,UGT8
24	Cellular Development, Nervous System Development and Function	development of oligodendrocytes					0.000669			DLX1,DLX2,FGFR3,FOXO1,HES5,ID2,IL6ST,KCNJ10,LAMA2,MYRF,NKX2-2,OLIG1,TCF7L2,TGFBR2,WASF3
25	Cellular Development, Nervous System Development and Function	differentiation of oligodendrocytes					0.000685		0.289	CNP,CNTN1,CXCR4,DLX1,DLX2,DUSP10,FGFR3,GSX2,HDAC1,HES1,HES5,ID2,ID4,MGAT5B,MTOR,MYRF,NF1,NKX2-2,NKX6-2,NLGN3,NTRK2,OLIG1,RICTOR,RTN4,SOX10,SOX6,SOX8,SOX9,TENM4,THRA,TSPAN2,UGT8,VCAN
26	Molecular Transport	transport of molecule					0.000702		-0.958	Abcb1b,ABCG2,ADORA2A,APP,Dst,HTT,KCNJ10,KIF1B,MAP1B,MAPT,POMC,PTPRN,PTPRN2,SLC1A2,SLC22A5,TNR
27	Cellular Development, Nervous System Development and Function	development of neuroglia					0.000822		-1.45	DAG1,DLX1,DLX2,ERBB3,ERBB4,FGFR3,FOXO1,HES5,ID2,IL6ST,KCNJ10,LAMA2,LGI4,MYRF,NF1,NKX2-2,NRG3,OLIG1,PTPN11,RAC1,RBPJ,SOX10,SOX4,TCF7L2,TGFBR2,WASF3
28	Cellular Development, Nervous System Development and Function, Tissue Development	development of neurons					0.000944	Decreased	-2.219	ABI1,ACTL6B,AGRN,AGTPBP1,AMIGO1,ANK3,APOE,APP,ARHGEF28,ARX,ATCAY,ATG7,ATP8A2,ATXN1,ATXN2,BACE1,BAIAP2,BCAN,BMP4,BMP7,BOC,BRSK1,BRSK2,BSN,BTBD3,CADM1,CAPRIN2,CASP3,CAST,CC2D1A,CCDC64,Cd24a,CDK5R1,CHL1,CHRM1,CHRNA3,CHRNA7,CHRNB2,CIT,CLASP2,CLSTN3,CNP,CNTN1,CNTN2,CNTNAP2,CRMP1,CTNNA2,CUX2,CXCR4,DCC,DCDC2,DCX,DIAPH1,DICER1,DLG1,DLX1,DLX2,DNER,DPYSL4,DSCAM,Dst,EBF2,ECEL1,EFNA2,EFNA5,EFNB1,EFNB3,EGR1,E…
29	Cellular Assembly and Organization, Cellular Function and Maintenance	quantity of plasma membrane projections					0.00109		-1.205	APOE,APP,ARSB,ATXN2,BACE1,BAX,CBLN4,CDK5R1,CNP,CXCR4,DICER1,DPYSL4,ERCC6,FYN,GJB1,GSK3B,HTT,IGF1,INPPL1,KIF5A,L1CAM,LRPAP1,MAP1B,MAPT,NPC1,NRN1,NRTN,PFN2,PSEN1,RAC1,RAPH1,RGMB,SMAD4,TLR4,UBE4B,VGF
30	Cellular Assembly and Organization, Neurological Disease	accumulation of amyloid fibrils					0.00132		1.039	ACAT1,AGER,APP,BACE1,CDK5R1,MAPT,PSEN1,RELN
31	Nervous System Development and Function	development of central nervous system					0.00144		-0.952	AATK,ABL1,ABR,ADAM19,ADCYAP1R1,AGTPBP1,AHI1,AKTIP,ALDH1A3,APBB1,APLP1,APP,ARHGAP35,ARID1A,ARL6,ARNT2,ARX,ASPM,ATAT1,ATG7,ATP2B2,ATRN,ATXN1,AXL,BAG6,BAX,BCAN,BCR,BHLHE22,BMP4,BMP7,BTBD3,CASP3,CBS/LOC102724560,CCND1,CCND2,CCNF,CDCA7L,CDK5R1,Cdkn1c,CDKN2A,CERS1,CHL1,CHRNB2,CHST3,CIT,CLP1,CNBP,CNP,CNTN1,COL3A1,COMMD1,CREM,CTNNA2,CTNNBIP1,CXCL10,CXCL3,CXCR4,CYCS,CYP26A1,DCX,DICER1,DLX1,DLX2,DNER,DUSP1…
32	Cellular Assembly and Organization, Cellular Function and Maintenance, Nervous System Development and Function, Tissue Morphology	quantity of neurites					0.00149		-0.768	APOE,APP,ARSB,ATXN2,BACE1,BAX,CBLN4,CDK5R1,CXCR4,DICER1,DPYSL4,ERCC6,FYN,GJB1,GSK3B,HTT,IGF1,KIF5A,L1CAM,LRPAP1,MAP1B,MAPT,NPC1,NRN1,NRTN,PFN2,PSEN1,RAC1,RGMB,SMAD4,TLR4,UBE4B,VGF
33	Cellular Assembly and Organization, Cellular Function and Maintenance	organization of cytoskeleton					0.00155	Decreased	-2.077	AATK,ABI1,AGRN,AGTPBP1,AHI1,AMIGO1,ANK3,APOE,APP,ARHGEF28,ARSB,ATCAY,ATG7,ATP8A2,ATXN1,ATXN2,BACE1,BAIAP2,BAX,BCAR1,BCR,BMP4,BMP7,BOC,BRSK1,BRSK2,BSN,BTBD3,CAPRIN2,CASP3,CBLN4,CC2D1A,CCDC64,Cd24a,CDH4,CDK5R1,CHL1,CHRNA3,CHRNB2,CIT,CLASP2,CLN8,CNP,CNTN1,CNTN2,CNTNAP2,CRMP1,CTNNA2,CUX2,CXCR4,DCC,DCDC2,DCX,DIAPH1,DIAPH3,DICER1,DLG1,DLX2,DNER,DPYSL3,DPYSL4,DSCAM,Dst,ECEL1,EFNA2,EFNA5,EFNB1,EFNB3,EGR1…
34	Cell Morphology, Cellular Function and Maintenance, Nervous System Development and Function, Tissue Morphology	length of neurons					0.00184		-1.222	ABL1,APOE,APP,BMPR1A,CLASP2,DPYSL3,DPYSL4,FMR1,GAL3ST1,HTT,ITSN1,JAM3,LRPAP1,MAP2,MAPT,MCF2,NF1,NPC1,NTRK2,PAFAH1B1,PFN2,PLAU,RGMB,RICTOR,S100A4,SLC39A12,TENM4
35	Cellular Assembly and Organization, Cellular Function and Maintenance	microtubule dynamics					0.00199	Decreased	-2.077	AATK,ABI1,AGRN,AGTPBP1,AHI1,AMIGO1,ANK3,APOE,APP,ARHGEF28,ARSB,ATCAY,ATG7,ATP8A2,ATXN1,ATXN2,BACE1,BAIAP2,BAX,BCAR1,BCR,BMP4,BMP7,BOC,BRSK1,BRSK2,BSN,BTBD3,CAPRIN2,CASP3,CBLN4,CC2D1A,CCDC64,Cd24a,CDH4,CDK5R1,CHL1,CHRNA3,CHRNB2,CIT,CLASP2,CNP,CNTN1,CNTN2,CNTNAP2,CRMP1,CTNNA2,CUX2,CXCR4,DCC,DCDC2,DCX,DIAPH1,DIAPH3,DICER1,DLG1,DLX2,DNER,DPYSL3,DPYSL4,DSCAM,Dst,ECEL1,EFNA2,EFNA5,EFNB1,EFNB3,EGR1,EPB4…
36	Nervous System Development and Function	myelination					0.00204		-1.674	ABCA2,ADAM19,APOE,BACE1,BCKDK,CADM4,CAMK2B,CXCL10,CXCR4,DAG1,DCC,DICER1,Dst,EGR2,ERBB3,ERBB4,ERCC6,FA2H,FGD4,FGFR3,FIG4,FYN,GABBR1,GAL3ST1,GAN,GJB1,GSK3B,IGF1,IL11RA,IL6ST,KCNJ10,L1CAM,LAMA2,LAMA4,LRP1,MAG,MAP1B,MTMR2,MTOR,NTRK2,PIKFYVE,PLP1,PMP22,PSAP,PTPN11,PTPRE,PURA,RAC1,RPSA,RTN4,SKI,TENM4,THRA,THRB,TSC1,UPP1,ZNF24
37	Cellular Growth and Proliferation	proliferation of cells					0.00263		-0.592	AATK,ADCYAP1R1,AGER,AGRN,AKTIP,APBB1,APEX1,APOE,APP,ASPM,ATXN1,BAIAP2,BAX,BRSK1,BRSK2,CABLES1,CAMKK2,Ccl2,CCND1,Cd24a,CDC25B,CDK2,CDK4,CDK5R1,CDK6,CDKN1A,CDKN2A,CDKN2C,CFL1,CLASP2,CLCN3,CLU,CNTN1,CREM,CSF1,CST3,CUX2,CXCL2,DCC,DCT,DCX,DICER1,DNER,E2F1,EFNB1,EFNB3,EGFR,EGR2,EML1,ENPP2,ERCC6,FBXO2,FLT3LG,FMR1,FOXG1,FOXO1,FRS2,FTO,FUT10,FXR2,GABBR1,GALNS,GAP43,GFAP,GJA1,GLB1,GLI2,GNAO1,GPM6A,GPR37L1,…
38	Cellular Development, Nervous System Development and Function	differentiation of neuroglia					0.00273		0.432	BAX,BMP4,CDC25B,CNP,CNTN1,CXCR4,DICER1,DLX1,DLX2,DNER,DTX1,DUSP10,EGFR,EGR2,ERBB3,FGFR3,FOXO1,FXR2,GAP43,GLUL,GSX2,HDAC1,HES1,HES5,ID2,ID4,IGF1,METRN,MGAT5B,MTOR,MYRF,NAB2,NF1,NKX2-2,NKX6-2,NLGN3,NOG,NTRK2,OLIG1,RELN,RICTOR,RNF112,RTN4,SOX10,SOX6,SOX8,SOX9,TENM4,THRA,TSPAN2,UGT8,VCAN
39	Cellular Movement, Nervous System Development and Function	guidance of axons					0.00339		-1.231	ALCAM,ANK3,APBB1,ARX,B3GNT2,BHLHE22,BMP7,BOC,CDH4,CDK5R1,CHL1,CNTN1,CNTN2,CXCR4,DAG1,DCC,DCX,DPYSL5,EFNA5,EFNB1,EFNB3,EGR2,ENAH,EPHA4,EPHA5,EPHB1,ERBB4,ETV4,FLRT2,FLRT3,GALNS,GAP43,GLI2,ISL2,KIF5C,L1CAM,LAMA2,LHX2,LMTK2,MAPK8IP3,MATN2,MYCBP2,NFASC,NOG,NR4A3,NTN1,PLXNA3,PLXNA4,PTPRO,RAC1,RELN,RNF165,ROBO2,SCN1B,SEMA3A,SEMA5A,SEMA6A,SLIT1,SMAD4,TGFB2,TTC8,TUBB3,UNC5B,UNC5C,VAV3
40	Embryonic Development, Nervous System Development and Function, Organ Development, Organismal Development, Tissue Development	development of cerebral cortex					0.00339		-0.358	ADCYAP1R1,APP,ASPM,ATAT1,ATG7,BAX,BCAN,BMP7,BTBD3,CDK5R1,Cdkn1c,CHL1,COL3A1,DICER1,DLX1,DLX2,EMX1,EPHA5,ERBB4,FGF13,FGFR2,FGFR3,FOXC1,FOXG1,FYN,GAP43,GRASP,GSX2,HDAC1,HIF1A,HTR6,HTT,ID4,IL1RAPL1,IL6ST,KIF14,KIF1A,KIF3A,LHX2,LRP6,MAPT,MDK,MKKS,NDE1,NF1,NOG,NR2E1,NR4A3,NTN1,NTRK2,PAFAH1B1,PLCB1,PLXNA3,PSEN1,PTPRS,RAC1,RAC3,RELN,SLC1A2,SMAD4,SOX2,ST8SIA2,STAM,TACC3,TRIO,TSC1,XRCC2,ZBTB20,ZEB2
41	Cellular Assembly and Organization, Neurological Disease	accumulation of amyloid-beta plaques					0.00341		1.987	ACAT1,AGER,APP,CDK5R1,MAPT,PSEN1,RELN
42	Neurological Disease	epilepsy					0.00341		1.195	ARX,BSN,FYN,NCDN,RAC1,RAC3,SERPINE2
43	Cell Morphology, Cellular Assembly and Organization, Cellular Function and Maintenance	formation of cellular protrusions					0.00419	Decreased	-2.387	ABI1,AGRN,AGTPBP1,AMIGO1,ANK3,APOE,APP,ARHGEF28,ATCAY,ATG7,ATP8A2,ATXN1,ATXN2,BACE1,BAIAP2,BCR,BMP7,BOC,BRSK1,BRSK2,BSN,BTBD3,CAPRIN2,CASP3,CC2D1A,CCDC64,Cd24a,CHL1,CHRNA3,CHRNB2,CIT,CLASP2,CNP,CNTN1,CNTN2,CNTNAP2,CRMP1,CTNNA2,CUX2,DCC,DCDC2,DCX,DIAPH1,DIAPH3,DICER1,DLG1,DLX2,DNER,DPYSL3,DPYSL4,DSCAM,Dst,ECEL1,EFNA2,EFNA5,EFNB1,EFNB3,EGR1,EPB41L3,EPHA4,EPHB1,EPS15,ERBB4,ERC2,ETV4,FGFR2,FMR1,FYN,G…
44	Cell Morphology, Cellular Function and Maintenance, Nervous System Development and Function, Tissue Morphology	length of neurites					0.00453		-1.645	ABL1,APOE,APP,BMPR1A,CLASP2,DPYSL3,DPYSL4,FMR1,HTT,LRPAP1,MAP2,MCF2,NF1,NPC1,NTRK2,PAFAH1B1,PFN2,PLAU,RGMB,RICTOR,SLC39A12,TENM4
45	Cellular Assembly and Organization	formation of lysosome					0.00507			APOE,APP,GRID2,PSEN1,TFEB
46	Cell Death and Survival, Cellular Compromise, Neurological Disease, Organismal Injury and Abnormalities, Tissue Morphology	neurodegeneration of pyramidal neurons					0.00507		-0.651	APP,NTRK2,PTGS2,SLC1A2,UNG
47	Cellular Development, Cellular Growth and Proliferation, Embryonic Development, Nervous System Development and Function, Organ Development, Organismal Development, Tissue Development	neurogenesis of brain cells					0.00507		0.555	APP,EFNA1,GALNS,HES1,IGF1
48	Hematological System Development and Function, Inflammatory Response, Tissue Morphology	quantity of dendritic cells					0.00507			FLT3LG,IL12RB2,KIT,MOG,PLP1
49	Cellular Assembly and Organization	accumulation of filaments					0.00531		0	ACAT1,AGER,APP,BACE1,CDK5R1,MAP2,MAPT,PSEN1,RELN
50	Cellular Movement	cell movement of neuroglia					0.00535		0.354	AGER,APP,BCR,CLDN11,CSPG4,ITGB1,LCN2,MATN2,MRAS,NF1,NPC1,NR2E1,PARP1,RRAS2
51	Cell Death and Survival	cell death of Purkinje cells					0.00568		1.964	AGTPBP1,ATG7,ATXN1,ATXN2,DICER1,FAIM2,GRID2,IGF1,INPP5A,PLAT
52	Cellular Assembly and Organization	quantity of vesicles					0.00575		-0.905	APP,ATG7,BSN,DNAJC6,DNM3,ERC2,FGFR2,FMR1,HIPK2,KIF1B,MADD,MAP6,MECP2,NLGN3,NTRK2,PCDH17,PCLO,PFN2,PTPRN,PTPRN2,RIMS1,SH3GL3,STON2,STX1B,SYNJ1,TAP1,TNR
53	Nervous System Development and Function, Tissue Development	morphogenesis of nervous tissue					0.00699		-1.454	ABI1,AGRN,APOE,APP,ATCAY,ATG7,ATXN1,ATXN2,BACE1,BMP7,BRSK1,BRSK2,BSN,BTBD3,CAPRIN2,CASP3,CCDC64,Cd24a,CHL1,CHRNA3,CHRNB2,CIT,CLASP2,CNTN1,CNTN2,CNTNAP2,CRMP1,CTNNA2,CUX2,DCDC2,DCX,DHH,DIAPH1,DICER1,DLG1,DPYSL4,DSCAM,EPB41L3,EPHB1,ERBB4,ETV4,FMR1,FOXG1,FYN,GALR2,GPM6A,GPRIN1,GRASP,HES1,HTR6,HTT,IGF1,IL1RAPL1,ITGB1,ITSN1,KIDINS220,KIF3A,KLF9,KNDC1,L1CAM,LAMB1,LCN2,LRRC4,LYN,MAG,MAP1B,MAPK8IP2,MAPT,…
54	Cell Death and Survival	cell death of rhombencephalon					0.00726	Increased	2.17	AGTPBP1,ATG7,ATXN1,ATXN2,BAG1,BAX,DICER1,E2F1,FAIM2,FOXG1,GRID2,IGF1,INPP5A,MAPK8,MECP2,NTRK2,PLAT
55	Cellular Assembly and Organization, Cellular Function and Maintenance	quantity of cellular protrusions					0.0078		-0.855	APOE,APP,ARSB,ATXN2,BACE1,BAX,BMP4,CBLN4,CDK5R1,CNP,CXCR4,DICER1,DPYSL4,ERCC6,FYN,GJB1,GSK3B,GSN,HTT,IGF1,INPPL1,KIF5A,L1CAM,LRPAP1,MAP1B,MAPT,NPC1,NRN1,NRTN,NTN1,NTRK2,PFN2,PSEN1,RAC1,RAPH1,RGMB,SMAD4,TLR4,UBE4B,VGF
56	Developmental Disorder, Neurological Disease, Organismal Injury and Abnormalities	congenital malformation of brain					0.00789		1.018	AHI1,CCNF,CDK4,CERS1,COL3A1,CYP26A1,DCC,DICER1,E2F6,EGR2,ERBB3,ERCC6,IFT88,KLF4,L1CAM,LHX2,LIN9,MAP1B,MAPK8,MBOAT7,MYCN,NBN,NFIX,NKX2-2,PITX2,PURA,RERE,SETD2,SH2D3C,ZNF423
57	Cell Death and Survival	cell death of cerebellar cortex cells					0.00793		1.97	AGTPBP1,ATG7,ATXN1,ATXN2,BAG1,BAX,DICER1,E2F1,FAIM2,FOXG1,GRID2,IGF1,INPP5A,MECP2,NTRK2,PLAT
58	Cell-To-Cell Signaling and Interaction, Cellular Function and Maintenance, Nervous System Development and Function	paired-pulse facilitation of synapse					0.00797		0.211	ADD2,APBA1,ATXN1,BACE1,BAIAP2,CHRM1,EHMT1,FMR1,GDI1,GRIK2,GRIK3,GRIK4,GRIK5,HLA-A,LYNX1,PFN2,RAB3A,RAB3B,RAB3C,RAB3D,RIMS1,STON2,SYNGR1,VDAC3
59	Cellular Function and Maintenance	paired-pulse facilitation					0.00805		0.158	ADD2,APBA1,ATXN1,BACE1,BAIAP2,BMP6,CHRM1,EHMT1,FMR1,GDI1,GRIK2,GRIK3,GRIK4,GRIK5,HLA-A,HTT,LYNX1,OPHN1,PFN2,RAB3A,RAB3B,RAB3C,RAB3D,RIMS1,STON2,SYNGR1,VDAC3
60	Cell Death and Survival	cell viability of brain cells					0.00838		-0.896	AGTPBP1,APP,ATXN1,BAX,CC2D1A,CHEK1,EGR1,HTT,IGF1,KSR1,L1CAM,NPC1,NTRK2,PACS2,PARK7,PIKFYVE,PINK1,PITX2,PSEN1,RB1
61	Nervous System Development and Function, Tissue Morphology	density of neurons					0.0084	Decreased	-2.065	AGER,APOE,APP,BACE1,BMPR1A,CASP3,CHMP2B,CHRNB2,CLSTN3,CRMP1,DSCAM,ERBB4,FAIM2,FMR1,GAP43,HES1,HES5,HTT,IGF1,KIF1A,LCN2,LRRC4,LRRTM4,MAPT,MECP2,NRTN,NTRK2,OPHN1,PCDHGC5,PFN1,PLXNB1,PSEN1,PSEN2,PTGS2,RAPGEF4,SCN1B,SEMA4D
62	Cell Morphology, Cellular Development, Nervous System Development and Function, Tissue Development	morphogenesis of neurons					0.0086		-1.454	ABI1,AGRN,APOE,APP,ATCAY,ATG7,ATXN1,ATXN2,BACE1,BMP7,BRSK1,BRSK2,BSN,BTBD3,CAPRIN2,CASP3,CCDC64,Cd24a,CHL1,CHRNA3,CHRNB2,CIT,CLASP2,CNTN1,CNTN2,CNTNAP2,CRMP1,CTNNA2,CUX2,DCDC2,DCX,DIAPH1,DICER1,DLG1,DPYSL4,DSCAM,EPB41L3,EPHB1,ERBB4,ETV4,FMR1,FOXG1,FYN,GALR2,GPM6A,GPRIN1,GRASP,HES1,HTR6,HTT,IGF1,IL1RAPL1,ITGB1,ITSN1,KIDINS220,KIF3A,KLF9,KNDC1,L1CAM,LAMB1,LCN2,LRRC4,LYN,MAG,MAP1B,MAPK8IP2,MAPT,MATN…
63	Cellular Assembly and Organization, Nervous System Development and Function, Tissue Morphology	quantity of dendritic spines					0.00863		-1.442	CHRNB2,CPEB3,DSCAM,FMR1,FYN,HTT,IL1RAPL1,MAPT,MARK2,NEURL1,NTRK2,OPHN1,PAK3,PFN2,SRCIN1
64	Nervous System Development and Function	myelination of optic nerve					0.00865		-1.969	FYN,MAG,MTOR,RTN4,THRA,THRB
65	Cell-To-Cell Signaling and Interaction, Cellular Assembly and Organization, Nervous System Development and Function, Tissue Morphology	quantity of excitatory synapses					0.00865		-1	CNTNAP2,ERBB4,GABBR2,MECP2,NLGN1,NTN1
66	Amino Acid Metabolism, Molecular Transport, Small Molecule Biochemistry	uptake of L-amino acid					0.00865		-0.861	ADORA2A,APP,HTT,KCNJ10,SLC1A2,TNR
67	Amino Acid Metabolism, Molecular Transport, Small Molecule Biochemistry	uptake of acidic amino acid					0.00865		-0.861	ADORA2A,APP,HTT,KCNJ10,SLC1A2,TNR
68	Cell Morphology, Cellular Assembly and Organization, Cellular Development, Cellular Function and Maintenance, Nervous System Development and Function, Tissue Development	neuritogenesis					0.00894	Decreased	-2.045	ABI1,AGRN,AGTPBP1,AMIGO1,ANK3,APOE,APP,ARHGEF28,ATCAY,ATG7,ATP8A2,ATXN1,ATXN2,BACE1,BAIAP2,BMP7,BOC,BRSK1,BRSK2,BSN,BTBD3,CAPRIN2,CASP3,CC2D1A,CCDC64,Cd24a,CHL1,CHRNA3,CHRNB2,CIT,CLASP2,CNP,CNTN1,CNTN2,CNTNAP2,CRMP1,CTNNA2,CUX2,DCC,DCDC2,DCX,DIAPH1,DICER1,DLG1,DLX2,DNER,DPYSL4,DSCAM,Dst,ECEL1,EFNA2,EFNA5,EFNB1,EFNB3,EGR1,EPB41L3,EPHA4,EPHB1,ERBB4,ERC2,ETV4,FGFR2,FMR1,FYN,GALNS,GALR2,GAP43,GEM,GPM…
69	Developmental Disorder, Neurological Disease, Organismal Injury and Abnormalities	cerebral dysgenesis					0.009		1.612	AHI1,CCNF,CDK4,CERS1,CYP26A1,DCC,E2F6,EGR2,ERBB3,ERCC6,IFT88,KLF4,L1CAM,LHX2,LIN9,MAP1B,MBOAT7,MYCN,NFIX,NKX2-2,PITX2,PURA,RERE,SETD2,SH2D3C,ZNF423
70	Neurological Disease, Organismal Injury and Abnormalities, Psychological Disorders	traumatic brain injury					0.00993		0.294	ADORA2A,AQP4,ASAH2,BAX,CD1D,CST3,CX3CL1,Folh1,GPX3,GRIN2A,GSN,KCNK2,MAPK8IP1,NMNAT1,PLA2G4A,PLAT,PSEN1,PTPN5,SLC1A2,SNTA1,UCP2,UNG
71	Cellular Assembly and Organization, Cellular Compromise, Cellular Development, Nervous System Development and Function, Tissue Development	formation of neurofibrillary tangles					0.0107		-1.974	APP,CAST,CDK5R1,GSK3B,MAPT,PIN1,PSEN1
72	Neurological Disease	damage of nervous system					0.0112		-0.523	ADORA2A,APP,AQP4,ASAH2,ASIC1,BAX,CD1D,CD200,CREM,CST3,CX3CL1,DTNA,EBF2,EPG5,EPHA2,F2RL1,Folh1,FXN,GPX3,GRIN2A,GRIN3A,GSN,HIF1A,HTT,IL11RA,KCNK2,LRPAP1,LYNX1,MAPK8IP1,MOG,Mt3,MYRF,NFIL3,NFKBIA,NFKBIB,NMNAT1,NUDT1,PARK7,PARP1,PHB,PLA2G4A,PLAT,PLP1,PSEN1,PSEN2,PTGS2,PTPN11,PTPN5,SARM1,SEMA3A,SIRT2,SLC1A2,SNTA1,TGFBR2,TGM2,TLR4,UCP2,UNG,VAMP2
73	Hematological System Development and Function, Nervous System Development and Function, Tissue Morphology	quantity of microglia					0.0113		0.728	APOE,APP,Ccl2,CD200,CSF1,HTT,IL34,IL6ST,MAPT,NEIL3,RGS10
74	Hematological System Development and Function, Tissue Morphology	quantity of antigen presenting cells					0.0114		1.116	APOE,APP,Ccl2,CD200,CSF1,CXCL10,FLT3LG,HTT,IL12RB2,IL34,IL6ST,KIT,MAPT,MOG,NEIL3,PLP1,RGS10
75	Inflammatory Disease, Inflammatory Response, Neurological Disease	swelling of neurons					0.0117		0.447	APP,CDK5R1,CNP,HTT,KCNJ10,KLC1,PLP1,PSEN1
76	Cancer, Endocrine System Disorders, Organismal Injury and Abnormalities, Reproductive System Disease	tumorigenesis of pituitary gland					0.0117		-0.576	CDK2,CDKN1A,CDKN2A,CDKN2C,E2F1,GJB1,RB1,RBL1
77	Cell Morphology, Cellular Assembly and Organization, Cellular Development, Cellular Function and Maintenance, Embryonic Development, Nervous System Development and Function, Tissue Development	formation of dendritic spines					0.0118			ABI1,EPHB1,HTT,ITSN1,KLF9,MOG,NTRK2,RAC1,RAC3,TNR
78	Cell Morphology, Cellular Assembly and Organization, Nervous System Development and Function	elongation of axons					0.0119		0.505	AATK,DIAPH1,ITGA7,L1CAM,MAP1B,MAPT,STMN2,ULK1,ULK2
79	Nervous System Development and Function, Organ Morphology, Tissue Morphology	quantity of pyramidal neurons					0.0119		-1.195	APP,CLCN3,FYN,Kat6b,L1CAM,MAPT,PSEN1,ST8SIA2,STAM
80	Nervous System Development and Function	myelination of nervous system					0.0126	Decreased	-2.371	ADAM19,BACE1,CXCL10,CXCR4,DICER1,EGR2,ERBB3,FGFR3,FYN,GJB1,GSK3B,IL11RA,IL6ST,KCNJ10,L1CAM,LAMA2,LAMA4,LRP1,MAG,MTOR,NTRK2,PMP22,PTPN11,PTPRE,RAC1,RPSA,RTN4,SKI,TENM4,THRA,THRB
81	Cell Morphology	length of plasma membrane projections					0.0126		-1.415	ABL1,APOE,APP,BMPR1A,CLASP2,DPYSL3,DPYSL4,FMR1,HTT,LRPAP1,MAP2,MCF2,MGLL,NF1,NPC1,NTRK2,PAFAH1B1,PFN2,PLAU,RGMB,RICTOR,SLC39A12,TENM4
82	Cellular Assembly and Organization, Nervous System Development and Function, Tissue Morphology	quantity of synaptic vesicles					0.0126		-1.414	APP,DNAJC6,DNM3,ERC2,FGFR2,FMR1,KIF1B,MADD,MAP6,MECP2,NLGN3,NTRK2,PCDH17,PCLO,PFN2,PTPRN,PTPRN2,RIMS1,SH3GL3,STON2,STX1B,TAP1,TNR
83	Nervous System Development and Function, Organ Morphology, Organismal Development	morphology of cerebral cortex					0.0133			APBB1,APOE,APP,ARL6,ASPM,ATP2B2,AXL,BACE1,BCL2L11,BRSK1,BRSK2,CACNG8,CDK5R1,CHL1,CHRM1,CHRNA7,CKB,CLCN3,CLSTN3,CNTN6,CPEB3,CRMP1,CSPG4,CTNNA2,CUX2,CXCR4,DFFA,DIAPH1,DNAAF2,EFNA5,EGFR,EHMT1,EMX1,EPHA4,ERBB3,FMR1,FYN,GAP43,GRIA2,HAP1,KALRN,KIF1B,L1CAM,LHX2,LLGL1,LMNB1,LMNB2,LRRTM1,LRRTM4,MAP1B,MAP2,MAPK8IP3,MARCKSL1,MBOAT7,MDK,MECP2,MKKS,MSI1,Mt3,MYCBP2,NAGLU,NDE1,NFIX,NTRK2,OPHN1,PAFAH1B1,PEX5,PIN…
84	Cell Morphology, Cellular Assembly and Organization, Cellular Development, Cellular Function and Maintenance, Nervous System Development and Function, Tissue Development	morphogenesis of neurites					0.0133		-1.454	ABI1,AGRN,APOE,APP,ATCAY,ATG7,ATXN1,ATXN2,BACE1,BMP7,BRSK1,BRSK2,BSN,BTBD3,CAPRIN2,CASP3,CCDC64,Cd24a,CHL1,CHRNA3,CHRNB2,CIT,CLASP2,CNTN1,CNTN2,CNTNAP2,CRMP1,CTNNA2,CUX2,DCDC2,DCX,DIAPH1,DICER1,DLG1,DPYSL4,DSCAM,EPB41L3,EPHB1,ERBB4,ETV4,FMR1,FYN,GALR2,GPM6A,GPRIN1,GRASP,HTR6,HTT,IGF1,IL1RAPL1,ITGB1,ITSN1,KIDINS220,KIF3A,KLF9,KNDC1,L1CAM,LAMB1,LCN2,LRRC4,LYN,MAG,MAP1B,MAPK8IP2,MAPT,MATN2,MECP2,MIC…
85	Cardiovascular Disease, Neurological Disease	cerebrovascular dysfunction					0.0138		-0.152	ADORA2A,APOE,APP,AQP4,CD1D,CD36,CST3,CX3CL1,Folh1,GPX3,GSN,KCNK2,MAPK8IP1,PARP1,PLA2G4A,PTPN5,SNTA1,UCP2,UNG
86	Cell Morphology, Nervous System Development and Function, Tissue Morphology	abnormal morphology of dendrites					0.0139			ACTL6B,APOE,CAMKK2,CC2D1A,CCND2,CNTN1,DUSP1,EHMT1,ERCC6,FMR1,GRIA1,GRID2,GRIN3A,KALRN,KIDINS220,MAP1B,MAPK8IP2,MAPT,MCF2,NRN1,NTRK2,OPHN1,SEMA5A,STUB1,ZNF423
87	Embryonic Development, Organismal Development	growth of embryo					0.0145	Decreased	-3.07	APP,ASPM,CCND1,Cd24a,CDKN1A,CDKN2A,CLU,CST3,CUX2,DCT,DICER1,EML1,FMR1,FOXG1,FRS2,GALNS,GAP43,GLB1,GLI2,GPR37L1,HDAC5,HHIP,HIF1A,ID1,ID2,ID3,ID4,IFT88,KLF4,LGALS1,LLGL1,LMNB1,LMNB2,LPAR1,MYCN,NBN,NDE1,NEIL3,NF1,NOG,NR2E1,NUMBL,ORAI1,PAFAH1B1,PITX2,POU4F1,PSEN1,PSEN2,PURA,RBL1,SCN1B,SEL1L,SERPINF1,SOX10,SOX2,TP53BP2,TSC1,TSC2,ZIC2,ZNF335
88	Organismal Injury and Abnormalities, Tissue Morphology	area of lesion					0.0146	Decreased	-2	APP,CXCL3,IL11RA,PSEN1
89	Cellular Development, Cellular Growth and Proliferation, Nervous System Development and Function, Tissue Development	arrest in growth of neuronal progenitor cells					0.0146			CDK2,CDK4,CDK6,RB1
90	Cellular Assembly and Organization	binding of filaments					0.0146			APP,HTT,MAP2,PSEN1
91	Developmental Disorder, Neurological Disease	dystrophy of dendrites					0.0146			APP,ATG7,CAST,PSEN1
92	Organ Morphology	enlargement of third cerebral ventricle					0.0146		1	ADCYAP1R1,PSEN1,PSEN2,RND3
93	Cellular Development, Cellular Growth and Proliferation, Embryonic Development, Nervous System Development and Function, Organ Development, Organismal Development, Tissue Development	neurogenesis of neural precursor cells					0.0146		0.152	APP,EFNA1,GALNS,HES1
94	Neurological Disease, Psychological Disorders	tauopathy of hippocampus					0.0146			APP,GSK3B,MAPT,PSEN1
95	Embryonic Development, Tissue Morphology	thickness of embryonic tissue					0.0146			ARX,GLB1,PAFAH1B1,PSEN1
96	Cellular Compromise, Neurological Disease, Organismal Injury and Abnormalities	neurodegeneration of cerebral cortex cells					0.0153		0.04	APP,CLCN3,CREM,GRIA2,GSK3B,HTT,MAPT,NFIL3,NTRK2,PLAT,PSEN1,PTGS2,SLC1A2,UNG
97	Neurological Disease, Organismal Injury and Abnormalities	damage of cerebral cortex					0.0168		0.899	ADORA2A,BAX,EPG5,GRIN3A,HTT,Mt3,NFIL3,NMNAT1,PHB,PSEN1,SEMA3A,SLC1A2,VAMP2
98	Hematological System Development and Function, Tissue Morphology	quantity of myeloid cells					0.0168		0.421	APOE,APP,Ccl2,CD200,CSF1,HTT,IL34,IL6ST,KIT,MAPT,MOG,NEIL3,RGS10
99	Cellular Development, Cellular Growth and Proliferation, Embryonic Development, Organismal Development	proliferation of embryonic cells					0.0169		-1.89	APP,ASPM,Cd24a,DCT,EML1,FOXG1,FRS2,GLB1,GLI2,HHIP,HIF1A,ID1,ID3,ID4,IFT88,LPAR1,MYCN,NBN,NDE1,NF1,NOG,NUMBL,PAFAH1B1,PSEN1,PSEN2,SCN1B,SERPINF1,SOX10,SOX2,TSC1,TSC2,ZIC2,ZNF335
100	Cellular Development	differentiation of cells					0.0171		-0.5	ABI1,ABL1,ACSL4,AGRN,APBB1,APOE,APP,ARHGAP32,ARX,ASAH1,ASPM,ATP2B2,ATXN1,BACE1,BAG1,BAX,BHLHE22,BMP4,BMP6,BMP7,BNIP2,BRINP1,BRINP3,BRSK1,BRSK2,BSN,C17orf96,C3orf17,CASP3,Cd24a,CDC25B,CDK5R1,CDKN2C,CEBPA,CEBPB,CFL1,CHRNB2,CIT,CLASP2,CNP,CNTN1,CNTN2,CNTNAP2,CRMP1,CTDSP1,CTNNA2,CXCR4,CYB5D2,DCX,DICER1,DIXDC1,DLG1,DLX1,DLX2,DNER,DPYSL4,DSCAM,DTX1,DUOXA1,DUSP10,ECEL1,ECT2,EFNA1,EFNA2,EGFR,EGR2,EIF4E,E…
101	Cell-To-Cell Signaling and Interaction, Cellular Assembly and Organization, Cellular Function and Maintenance	assembly of intercellular junctions					0.0177	Decreased	-2.086	ACTL6B,AGRN,APP,BCAN,BSN,CADM1,CC2D1A,CHRM1,CHRNA7,CLDN19,CLSTN3,CNTN1,DHH,EFNB3,ERBB4,FMR1,GRID2,HDAC1,HIPK2,HTT,IL1RAPL1,ITGB1,KALRN,KIF1A,LRRC4,LRRTM4,MECP2,MYO6,NCAN,NLGN1,NLGN3,NRN1,NRXN2,Nrxn3,PALM,PURA,RGS2,SEZ6L,SHANK1,SIX4,SLITRK6,THBS2,TNR
102	Cellular Assembly and Organization	formation of plasma membrane					0.0177	Decreased	-2.086	ACTL6B,AGRN,APP,BCAN,BSN,CADM1,CC2D1A,CHRM1,CHRNA7,CLDN19,CLSTN3,CNTN1,DHH,EFNB3,ERBB4,FMR1,GRID2,HDAC1,HIPK2,HTT,IL1RAPL1,ITGB1,KALRN,KIF1A,LRRC4,LRRTM4,MECP2,MYO6,NCAN,NLGN1,NLGN3,NRN1,NRXN2,Nrxn3,PALM,PURA,RGS2,SEZ6L,SHANK1,SIX4,SLITRK6,THBS2,TNR
103	Nervous System Development and Function	development of cranial nerve					0.0177		-1.969	CHRNB2,EPHB1,ERBB3,ERBB4,FYN,HES1,LMO4,MAG,MTOR,NAV2,PLXNA4,POU4F1,RPL24,RTN4,SALL1,SEMA3D,SLITRK6,SOX2,THRA,THRB
104	Lipid Metabolism, Molecular Transport, Small Molecule Biochemistry	quantity of glycosphingolipid					0.0184		0.372	ABCA2,APOE,APP,GAL3ST1,GLB1,IGF1,NAGLU,NPC1,PLA2G4A,PLD2,PSAP,PSEN1
105	Embryonic Development, Nervous System Development and Function, Organ Development, Organismal Development, Tissue Development	formation of brain					0.0191		-0.628	AATK,ABL1,ABR,ADAM19,ADCYAP1R1,AGTPBP1,AHI1,AKTIP,ALDH1A3,APBB1,APLP1,APP,ARHGAP35,ARID1A,ARL6,ARNT2,ARX,ASPM,ATAT1,ATG7,ATP2B2,ATRN,ATXN1,AXL,BAG6,BAX,BCAN,BCR,BHLHE22,BMP4,BMP7,BTBD3,CASP3,CBS/LOC102724560,CCND1,CCND2,CCNF,CDCA7L,CDK5R1,Cdkn1c,CDKN2A,CERS1,CHL1,CHRNB2,CHST3,CLP1,CNBP,CNTN1,COL3A1,COMMD1,CREM,CTNNA2,CTNNBIP1,CXCL3,CXCR4,CYP26A1,DCX,DICER1,DLX1,DLX2,DNER,E2F1,EBF2,EFNA1,EFNA5,EGF…
106	Embryonic Development, Organismal Development	development of head					0.0191		-0.433	AATK,ABL1,ABR,ADAM19,ADCYAP1R1,AES,AGTPBP1,AHI1,AKTIP,ALDH1A3,APBB1,APLP1,APP,ARHGAP35,ARID1A,ARL6,ARNT2,ARX,ASPM,ATAT1,ATG7,ATP2B2,ATRN,ATXN1,AXL,BAG6,BAX,BCAN,BCR,BHLHE22,BMP4,BMP7,BMPR1A,BTBD3,CASP3,CBS/LOC102724560,CCND1,CCND2,CCNF,CDCA7L,CDK5R1,Cdkn1c,CDKN2A,CERS1,CHL1,CHRNB2,CHST3,CLP1,CNBP,CNGA3,CNTN1,COL3A1,COMMD1,CREM,CTNNA2,CTNNBIP1,CXCL3,CXCR4,CYP26A1,DCX,DICER1,DLX1,DLX2,DNER,E2F1,EBF…
107	Nervous System Development and Function, Organ Morphology, Organismal Development	abnormal morphology of cerebral cortex					0.0192			APBB1,APOE,ARL6,ASPM,ATP2B2,AXL,BCL2L11,BRSK1,BRSK2,CACNG8,CDK5R1,CHL1,CHRM1,CHRNA7,CKB,CLCN3,CLSTN3,CNTN6,CPEB3,CRMP1,CSPG4,CTNNA2,CUX2,CXCR4,DFFA,DIAPH1,DNAAF2,EGFR,EHMT1,EMX1,EPHA4,ERBB3,FMR1,FYN,GAP43,GRIA2,HAP1,KALRN,KIF1B,L1CAM,LHX2,LLGL1,LMNB1,LMNB2,LRRTM1,LRRTM4,MAP1B,MAP2,MAPK8IP3,MARCKSL1,MBOAT7,MDK,MECP2,MKKS,MSI1,Mt3,MYCBP2,NAGLU,NDE1,NFIX,NTRK2,OPHN1,PAFAH1B1,PEX5,PINK1,PLXNA4,PSEN1,…
108	Neurological Disease	demyelination					0.0196		1.213	AKT3,BACE1,Ccl2,CD200,Cd59a,CISD2,CP,CSF1,CXCL10,DAG1,EI24,F2RL1,FA2H,FGD4,GAL3ST1,GJB1,GLB1,IL12RB2,KIT,LITAF,LPAR1,LPIN1,MAG,MGAT5,MGAT5B,MOG,MYRF,NDRG1,PLAT,PLP1,PRKCQ,PSAP,PTPRE,SCARB2,SPP1,STMN1,TSPAN2,UGT8
109	Nervous System Development and Function, Tissue Morphology	quantity of neurons					0.0198	Decreased	-3.723	ADORA2A,AGA,AGER,AGRN,ANK3,APLP1,APOE,APP,ARSB,ARX,ATP2B2,ATXN1,ATXN2,BACE1,BAX,BCKDK,BMP4,BMPR1A,BOC,BSN,CACNA1D,CACNA1G,CASP3,CBLN4,CCND2,CDK5R1,CDKN1A,CERS1,CHRNB2,CLASP2,CLCN3,CNTN2,CNTNAP2,CP,CPEB3,CUX2,CX3CL1,CXCR4,DCC,DCK,DFNA5,DICER1,DLX1,DLX2,DNAJC6,DNM3,DPYSL4,DSCAM,DUSP1,EBF2,EGFR,EGR2,ERBB3,ERBB4,ERC2,ERCC6,FGFR2,FGFR3,FLNA,FMR1,FTH1,FYN,GABBR2,GABRG2,GDF15,GJB1,GLI2,GNAO1,GSK3B,GSX2,…
110	Cell Morphology, Nervous System Development and Function	abnormal morphology of PNS glial cells					0.0201			ABCD1,CLDN19,ERBB3,GJB1,L1CAM,LPAR1,MAG,NAB2,PMP22,PSAP,SCARB2
111	Cellular Development, Nervous System Development and Function, Tissue Development	differentiation of motor neurons					0.0216		-0.762	DICER1,ELAVL3,PAK4,RUNX1,TGFB2
112	Developmental Disorder, Neurological Disease	dystrophy of neurites					0.0216		0.728	APP,ATG7,CAST,GFAP,PSEN1
113	Nervous System Development and Function, Organ Morphology, Organismal Development	ectopic arrangement of cerebellar granule cell					0.0216			ABL1,ABR,ASTN1,BCR,CDK5R1
114	Neurological Disease	formation of axon spheroid					0.0216			NDUFS4,NPC1,PLP1,PSAP,TSPAN2
115	Embryonic Development, Nervous System Development and Function, Organ Development, Organismal Development, Tissue Development	formation of cortical lamina					0.0216			CDK5R1,FGFR2,FGFR3,GAP43,NTRK2
116	Embryonic Development, Nervous System Development and Function, Organismal Development, Tissue Development	neurogenesis of embryonic tissue					0.0216		-0.762	APP,EFNA1,ERCC6,GALNS,HES1
117	Nervous System Development and Function, Organ Morphology, Tissue Morphology	quantity of hippocampal cells					0.0216			APP,CAMK2D,HTT,MAPT,PSEN1
118	Amino Acid Metabolism, Molecular Transport, Small Molecule Biochemistry	uptake of L-glutamic acid					0.0216		-0.468	ADORA2A,HTT,KCNJ10,SLC1A2,TNR
119	Nervous System Development and Function	development of optic nerve					0.0217		-1.969	CHRNB2,EPHB1,FYN,MAG,MTOR,NAV2,RPL24,RTN4,THRA,THRB
120	Developmental Disorder	hypoplasia of organ					0.0222		0.757	AHI1,CCNF,CDK4,CERS1,CYP26A1,E2F6,EGFR,EGR2,ERBB3,ERCC6,HES1,IFT88,L1CAM,LHX2,LIN9,MBOAT7,MYCN,NDST1,NKX2-2,PITX2,POU4F1,PURA,RERE,SETD2,SH2D3C,ZNF423
121	Cell-To-Cell Signaling and Interaction, Nervous System Development and Function	long-term potentiation					0.023		-1.767	ADCY8,ADCYAP1R1,ADD2,AGER,AKAP5,APOE,APP,ASIC1,B3GAT1,BACE1,BAIAP2,CACNB3,CACNG8,CALB2,CAMK2B,CAMKK2,CD200,CDH11,CDK5R1,CEBPA,CHRM1,CHRNA7,CHRNB2,CHST10,CPEB1,CREBBP,CRMP1,CYP46A1,DPYSL4,EFNB3,EGR1,EPHA4,ERBB4,FMR1,FYN,GABBR1,GFAP,GNAI1,GRASP,GRIA1,GRIA2,GRIA4,GRIK2,GRIK3,GRIN2A,GRM1,HTT,ITGA5,ITPKA,JPH3,KALRN,KSR1,LMO4,LRP1,MAPK3,MAPT,MGLL,NCAN,NF1,NFKBIB,NLGN3,NOVA2,NTRK2,OMG,PAK3,PCP4,PINK1,PL…
122	Nervous System Development and Function, Organ Morphology, Organismal Development	abnormal morphology of cerebrum					0.0231			AGA,APBB1,APOE,ARL6,ASPM,ATP2B2,AXL,BCL2L11,BRSK1,BRSK2,CACNG8,CDK5R1,CHL1,CHRM1,CHRNA7,CKB,CLCN3,CLSTN3,CNTN6,CPEB3,CRMP1,CSPG4,CTNNA2,CUX2,CXCR4,DFFA,DIAPH1,DNAAF2,EGFR,EHMT1,EMX1,EPHA4,ERBB3,FMR1,FYN,GAP43,GRIA2,HAP1,KALRN,KIF1B,L1CAM,LHX2,LLGL1,LMNB1,LMNB2,LRRTM1,LRRTM4,MAP1B,MAP2,MAPK8IP3,MARCKSL1,MBOAT7,MDK,MECP2,MKKS,MSI1,Mt3,MYCBP2,NAGLU,NDE1,NFIX,NTRK2,OPHN1,PAFAH1B1,PEX5,PINK1,PLXNA4,PS…
123	Cell Morphology, Nervous System Development and Function, Tissue Morphology	morphology of neurites					0.0232			AATK,ACTL6B,AGA,APOE,CAMKK2,CC2D1A,CCND2,CHL1,CKB,CLCN6,CNTN1,DPYSL4,Dst,DUSP1,EBF2,EFNB1,EFNB3,EHMT1,EPB41L3,EPHB1,ERCC6,FA2H,FMR1,GABBR1,GAL3ST1,GAN,GAP43,GJB1,GRIA1,GRID2,GRIN3A,HTT,KALRN,KIDINS220,L1CAM,MAG,MAP1B,MAPK8IP2,MAPT,MBOAT7,MCF2,Mt3,NFASC,NRN1,NRTN,NTRK2,OPHN1,PAK7,PLEC,PLP1,PLXNA4,PMP22,PURA,ROBO2,SCN1B,SEMA5A,SPAST,ST8SIA2,STON2,STUB1,VCAN,ZNF423
124	Embryonic Development, Organismal Development, Tissue Development	growth of embryonic tissue					0.0234	Decreased	-2.628	APP,ASPM,CCND1,Cd24a,CDKN1A,CDKN2A,CLU,CST3,CUX2,DCT,DICER1,EML1,FMR1,FOXG1,FRS2,GALNS,GAP43,GPR37L1,HDAC5,HHIP,HIF1A,ID1,ID2,ID3,ID4,IFT88,KLF4,LGALS1,LLGL1,LMNB1,LMNB2,LPAR1,MYCN,NBN,NDE1,NEIL3,NF1,NR2E1,NUMBL,ORAI1,PAFAH1B1,PITX2,POU4F1,PSEN1,PURA,RBL1,SCN1B,SEL1L,SOX10,SOX2,TP53BP2,TSC1,TSC2,ZIC2,ZNF335
125	Cellular Development	differentiation of nervous system					0.0236		-0.141	ABL1,ACSL4,AGRN,APBB1,APP,ARHGAP32,ARX,ASAH1,ASPM,ATP2B2,BAG1,BAX,BHLHE22,BMP4,BMP6,BMP7,BNIP2,BRINP1,BRINP3,BRSK1,BRSK2,C3orf17,Cd24a,CDC25B,CDK5R1,CDKN2C,CEBPB,CFL1,CIT,CNP,CNTN1,CNTN2,CTDSP1,CXCR4,CYB5D2,DICER1,DIXDC1,DLX1,DLX2,DNER,DTX1,DUOXA1,DUSP10,ECT2,EFNA1,EFNA2,EGFR,EGR2,EIF4E,ELAVL3,EMX1,EPHA2,ERBB3,FGFR2,FGFR3,FMR1,FOXG1,FOXO1,FXR2,GAP43,GLI2,GLUL,GPR37L1,GRASP,GRID2,GSK3B,GSX2,HDAC1,…
126	Nervous System Development and Function, Organ Morphology, Organismal Development	abnormal morphology of granule cell layer					0.0236			ABL1,ABR,AHI1,ASTN1,BCR,CASP3,CBLN3,CCND1,CCND2,CDK5R1,CNTN1,CP,CXCR4,DIAPH1,ERCC6,GLI2,GPR37L1,L1CAM,MTHFR,PURA,RB1,SERPINE2,TMEM176B
127	Neurological Disease, Organismal Injury and Abnormalities	damage of brain					0.024		-0.096	ADORA2A,AQP4,ASAH2,ASIC1,BAX,CD1D,CREM,CST3,CX3CL1,DTNA,EPG5,EPHA2,Folh1,GPX3,GRIN2A,GRIN3A,GSN,HIF1A,HTT,KCNK2,LYNX1,MAPK8IP1,Mt3,NFIL3,NFKBIB,NMNAT1,NUDT1,PARK7,PHB,PLA2G4A,PLAT,PSEN1,PTPN5,SEMA3A,SIRT2,SLC1A2,SNTA1,TGM2,TLR4,UCP2,UNG,VAMP2
128	Neurological Disease	dysmyelination					0.0242		1.157	AKT3,BACE1,Ccl2,CD200,Cd59a,CISD2,CP,CSF1,CXCL10,DAG1,EBF2,EI24,F2RL1,FA2H,FGD4,GAL3ST1,GJB1,GLB1,IL12RB2,KIT,LAMA2,LITAF,LPAR1,LPIN1,MAG,MGAT5,MGAT5B,MOG,MYRF,NDRG1,PLAT,PLP1,PRKCQ,PSAP,PTPRE,SCARB2,SPP1,STMN1,TSPAN2,UGT8
129	Cell Morphology	abnormal morphology of plasma membrane					0.0243			AATK,ACTL6B,AGA,AGRN,APOE,APP,CACNA1D,CAMKK2,CC2D1A,CCND2,CHL1,CKB,CLCN6,CNTN1,DNAJC5,DOK7,DTNA,DUSP1,EBF2,ECEL1,EFNB1,EFNB3,EHMT1,EPB41L3,EPHB1,ERC2,ERCC6,FA2H,FMR1,GABBR1,GAL3ST1,GAN,GAP43,GJB1,GRIA1,GRID2,GRIN3A,KALRN,KIDINS220,LGALS1,LRRTM1,MADD,MAG,MAP1B,MAPK8IP2,MAPT,MBOAT7,MCF2,Mt3,MYCBP2,Nes,NFASC,NRN1,NRTN,NTRK2,OPHN1,PAK7,PLEC,PLP1,PLXNA4,PMP22,PRKCQ,PURA,ROBO2,SCN1B,SEMA5A,SH3GL3,SNTA1…
130	Cellular Compromise, Neurological Disease, Organismal Injury and Abnormalities	damage of cerebral cortex cells					0.0244		1.741	BAX,EPG5,GRIN3A,HTT,Mt3,NFIL3,PSEN1,SLC1A2
131	Cellular Assembly and Organization	development of cytoplasm					0.0244		0.728	APOE,APP,GLB1,GRID2,MAP1B,MAPK8,PSEN1,TFEB
132	Cellular Growth and Proliferation	arrest in proliferation of cells					0.0244			CDK2,CDK4,CDK6,E2F1,RB1,THRA
133	Neurological Disease, Organ Morphology, Organismal Injury and Abnormalities	cerebral cortical atrophy					0.0244			APP,HTT,LMNB1,LMNB2,MAPT,PSEN1
134	Organ Morphology	enlargement of lateral cerebral ventricle					0.0244		0.816	ADCYAP1R1,HTT,PSEN1,PSEN2,RND3,SRGAP3
135	Auditory Disease, Cellular Function and Maintenance, Nervous System Development and Function, Organ Development, Organismal Injury and Abnormalities, Tissue Development	function of outer hair cells					0.0244			ADGRV1,CACNA1D,HPN,PSAP,THRA,THRB
136	Cell Morphology, Cellular Compromise	vacuolation of cells					0.0244		-1.475	AGA,ATXN1,EI24,GJA1,KCNJ10,NAGLU
137	Cell Morphology, Nervous System Development and Function, Tissue Morphology	abnormal morphology of neurites					0.0245			AATK,ACTL6B,AGA,APOE,CAMKK2,CC2D1A,CCND2,CHL1,CKB,CLCN6,CNTN1,DUSP1,EBF2,EFNB1,EFNB3,EHMT1,EPB41L3,EPHB1,ERCC6,FA2H,FMR1,GABBR1,GAL3ST1,GAN,GAP43,GJB1,GRIA1,GRID2,GRIN3A,KALRN,KIDINS220,MAG,MAP1B,MAPK8IP2,MAPT,MBOAT7,MCF2,Mt3,NFASC,NRN1,NRTN,NTRK2,OPHN1,PAK7,PLEC,PLP1,PLXNA4,PMP22,PURA,ROBO2,SCN1B,SEMA5A,SPAST,ST8SIA2,STON2,STUB1,VCAN,ZNF423
138	Cellular Development, Nervous System Development and Function	development of central nervous system cells					0.0249		-0.499	APP,ATXN1,CHL1,CXCR4,EFNA1,EGFR,ERBB4,FAIM2,GALNS,HES1,HTR6,IGF1,IL1RAPL1,ISL2,KCNJ10,KIF1A,KIF3A,NEUROD2,NF1,NTRK2,RBPJ,ST8SIA2,STAM,UNC5C,ZNF423
139	Cellular Movement	migration of neural precursor cells					0.025		-1.178	CXCL3,FUT10,GSK3B,PAFAH1B1,PRKCZ,ST8SIA2,TNR
140	Cellular Assembly and Organization	quantity of filaments					0.025		-0.504	ABCA7,AGER,APOE,APP,BACE1,CYP46A1,FBXL2,GFAP,L1CAM,MAP1B,MAPT,MME,PAFAH1B1,PSEN1,STMN2,SYNJ1,TBCE
141	Tissue Morphology	quantity of cells					0.0252	Decreased	-2.848	ABL1,ADORA2A,AGA,AGER,AGRN,AKT3,ANK3,APLP1,APOE,APP,ARSB,ARX,ATP2B2,ATXN1,ATXN2,BACE1,BAX,BCKDK,BCR,BMP4,BMPR1A,BOC,BSN,CACNA1D,CACNA1G,CAMK2D,CASP3,CBLN4,Ccl2,CCND2,CD200,CDK4,CDK5R1,CDKN1A,CDKN2A,CERS1,CHRNB2,CLASP2,CLCN3,CNTN2,CNTNAP2,CP,CPEB3,CSF1,CUX2,CX3CL1,CXCL10,CXCR4,DCC,DCK,DEAF1,DFNA5,DICER1,DLX1,DLX2,DNAJC6,DNM3,DPYSL4,DSCAM,DUSP1,EBF2,EGFR,EGR2,ERBB3,ERBB4,ERC2,ERCC6,FGFR2,FGFR3,FLNA…
142	Cell Morphology	morphology of cellular protrusions					0.0255			AATK,ACTL6B,AGA,APOE,CACNA1D,CAMKK2,CC2D1A,CCND2,CHL1,CKB,CLCN6,CNTN1,DPYSL4,Dst,DUSP1,EBF2,EFNB1,EFNB3,EHMT1,EPB41L3,EPHB1,ERCC6,FA2H,FMR1,GABBR1,GAL3ST1,GAN,GAP43,GJB1,GRIA1,GRID2,GRIN3A,HTT,IFT88,KALRN,KIDINS220,L1CAM,MAG,MAP1B,MAPK8IP2,MAPT,MBOAT7,MCF2,MSRB3,Mt3,NFASC,NRN1,NRTN,NTRK2,OPHN1,PAK7,PCDH15,PLEC,PLP1,PLXNA4,PMP22,PURA,ROBO2,SCN1B,SEMA5A,SPAST,ST8SIA2,STON2,STUB1,VCAN,ZNF423
143	Neurological Disease	damage of central nervous system					0.0259		-0.217	ADORA2A,AQP4,ASAH2,ASIC1,BAX,CD1D,CREM,CST3,CX3CL1,DTNA,EPG5,EPHA2,Folh1,GPX3,GRIN2A,GRIN3A,GSN,HIF1A,HTT,KCNK2,LYNX1,MAPK8IP1,Mt3,NFIL3,NFKBIA,NFKBIB,NMNAT1,NUDT1,PARK7,PHB,PLA2G4A,PLAT,PSEN1,PTPN11,PTPN5,SARM1,SEMA3A,SIRT2,SLC1A2,SNTA1,TGM2,TLR4,UCP2,UNG,VAMP2
144	Developmental Disorder, Neurological Disease, Organismal Injury and Abnormalities	hypoplasia of brain					0.0265		0.868	AHI1,CCNF,CDK4,CERS1,CYP26A1,E2F6,EGR2,ERBB3,ERCC6,IFT88,L1CAM,LHX2,LIN9,MBOAT7,MYCN,NKX2-2,PITX2,PURA,RERE,SETD2,SH2D3C,ZNF423
145	Cell-To-Cell Signaling and Interaction, Cellular Assembly and Organization, Cellular Development, Cellular Function and Maintenance, Nervous System Development and Function, Tissue Development	developmental process of synapse					0.0266	Decreased	-2.086	ACTL6B,AGRN,APP,BCAN,BSN,CADM1,CC2D1A,CHRM1,CHRNA7,CLSTN3,CNTN1,EFNB3,ERBB4,FMR1,GRID2,HDAC1,HIPK2,HTT,IL1RAPL1,ITGB1,KALRN,KIF1A,LRRC4,LRRTM4,MECP2,MYO6,NCAN,NLGN1,NLGN3,NRN1,NRXN2,Nrxn3,PALM,PURA,RGS2,SEZ6L,SHANK1,SIX4,SLITRK6,THBS2,TNR
146	Developmental Disorder	dysgenesis					0.027		0.981	AHI1,BMP7,CCNF,CDK4,CERS1,CYP26A1,DCC,E2F6,EGFR,EGR2,ERBB3,ERCC6,HES1,IFT88,KLF4,L1CAM,LHX2,LIN9,MAP1B,MBOAT7,MYCN,NDST1,NFIX,NKX2-2,NTN1,PITX2,POU4F1,PURA,RERE,SETD2,SH2D3C,TASP1,ZNF423
147	Cell Morphology	morphology of cells					0.0277			AATK,ABCA2,ABCD1,ABR,ACTL6B,ADGRV1,AGA,AGER,AGRN,AP3D1,APOE,APP,ARX,ASTN1,ATP13A2,ATP2B2,ATXN1,BACE1,BAIAP2,BAX,BCL2L11,BCR,BMPR1A,BRSK1,BRSK2,CACNA1D,CACNG8,CAMKK2,CASP3,CC2D1A,CCND2,CD40,CDK5R1,CHL1,CHRNA7,CKB,CLASP2,CLCN3,CLCN6,CLDN19,CNGA3,CNTN1,CNTN6,CNTNAP2,CP,CPEB3,CRMP1,CTNNA2,CTSF,CXCR4,DAG1,DCX,DICER1,DNAJC5,DNER,DNM3,DOK7,DPYSL3,DPYSL4,DSCAM,Dst,DTNA,DUSP1,E2F1,EBF2,ECEL1,EFNB1,EFNB3,E…
148	Cardiovascular Disease, Neurological Disease	ischemia of brain					0.0281		-0.737	ADORA2A,AQP4,CD1D,CST3,CX3CL1,Folh1,GPX3,GSN,KCNK2,MAPK8IP1,PARP1,PLA2G4A,PTPN5,SNTA1,UCP2,UNG
149	Cellular Growth and Proliferation, Nervous System Development and Function, Organ Development	proliferation of brain cells					0.0295		-0.41	APP,CAMKK2,CDK4,CDKN1A,CLU,CST3,CUX2,DICER1,ERCC6,FMR1,FOXG1,GALNS,GAP43,GPR37L1,HTT,ID1,ID2,ID3,IFT88,KLF4,LLGL1,LMNB1,LMNB2,MAPT,MTOR,MYCN,NBN,NEIL3,NTN1,PSEN1,PURA,RBL1,SCN1B,SOX2,SRSF2,TP53BP2,TSC1,TSC2,ZIC2,ZNF423
150	Cell Morphology, Cellular Assembly and Organization, Nervous System Development and Function	elongation of neurites					0.0296		-0.027	AATK,DIAPH1,ITGA7,L1CAM,MAP1B,MAP2,MAPK8,MAPT,STMN2,TRIO,ULK1,ULK2
151	Behavior	cognition					0.0302		0.948	ADORA2A,AGER,APP,ASNA1,BACE1,BAX,CEBPA,CHRNB2,CREBBP,CYP46A1,DICER1,GABRG2,GRIA1,GRID2,GSK3B,GUSB,HIF1A,ITGB1,KCNJ2,KMT2D,LMO4,MAPT,NEURL1,NFASC,NFKBIB,NLGN1,NTRK2,PAK3,PSEN1,PTGS2,RAPGEF3,RAPGEF4,SCN1A,UNG
152	Embryonic Development, Nervous System Development and Function, Organ Development, Organismal Development, Tissue Development	formation of cerebellum					0.0303		-1.273	ABL1,ABR,AGTPBP1,AHI1,ATP2B2,ATRN,ATXN1,BAX,BCR,CASP3,CBS/LOC102724560,CCND1,CCND2,CDK5R1,CDKN2A,CERS1,CLP1,CNTN1,CXCR4,DNER,ERCC6,EZH2,FAIM2,FGFR3,FYN,GLI2,HAP1,IFT88,IL6ST,KHDRBS2,KIF14,L1CAM,LRP6,MECP2,NBN,NEUROD2,NFIX,NR2C2,NTRK2,PFDN1,PTPN11,PTPRS,PURA,RELN,RERE,SEC24B,SEMA4C,SOX4,THRA,THRB,TMEM176B,UNC5C,ZIC2,ZNF423
153	Neurological Disease	injury of central nervous system					0.0313		0.163	ADORA2A,AQP4,ASAH2,BAX,CD1D,CST3,CX3CL1,Folh1,GPX3,GRIN2A,GSN,KCNK2,MAPK8IP1,NMNAT1,PLA2G4A,PLAT,PSEN1,PTPN5,SARM1,SLC1A2,SNTA1,UCP2,UNG
154	Cellular Assembly and Organization, Nervous System Development and Function, Tissue Morphology	abnormal quantity of synaptic vesicles					0.0315			DNAJC6,DNM3,ERC2,FGFR2,KIF1B,MADD,MECP2,PCDH17,PCLO,PFN2,SH3GL3,STON2,STX1B,TAP1,TNR
155	Cardiovascular Disease, Neurological Disease, Organismal Injury and Abnormalities, Psychological Disorders	ischemic injury of brain					0.0315		-0.737	ADORA2A,AQP4,CD1D,CST3,CX3CL1,Folh1,GPX3,GSN,KCNK2,MAPK8IP1,PLA2G4A,PTPN5,SNTA1,UCP2,UNG
156	Cell Death and Survival	loss of cerebral cortex cells					0.0315	Increased	2.543	APP,ATG7,CEBPB,CHMP2B,CHRNB2,CST3,HTT,MYCBP2,NDE1,NRTN,NTRK2,PLCB1,PSEN1,SLC1A2,ST8SIA2
157	Amino Acid Metabolism	quantity of amino acids					0.0315		-0.958	APP,ATXN1,BCKDK,CBS/LOC102724560,EFNA2,EFNA5,ELAVL3,GRIA1,HTT,LOC102724788/PRODH,MAPK8,SLC1A2,SLCO1C1,THRA,THRB
158	Cellular Movement, Nervous System Development and Function	migration of neuroglia					0.0329		-0.099	BCR,CLDN11,CSPG4,ITGB1,LCN2,MATN2,MRAS,NF1,NR2E1,PARP1,RRAS2
159	Cell Morphology, Nervous System Development and Function	morphology of Schwann cells					0.0329			ABCD1,CLDN19,ERBB3,GJB1,L1CAM,LPAR1,MAG,NAB2,PMP22,PSAP,SCARB2
160	Nervous System Development and Function, Organ Morphology, Tissue Morphology	quantity of cerebral cortex cells					0.0329		-0.765	APP,CAMK2D,CLCN3,FYN,HTT,Kat6b,L1CAM,MAPT,PSEN1,ST8SIA2,STAM
161	Cell Morphology	abnormal morphology of cells					0.033			AATK,ABCA2,ABCD1,ABR,ACTL6B,ADGRV1,AGA,AGRN,APOE,APP,ASTN1,ATP13A2,ATP2B2,BACE1,BAX,BCL2L11,BCR,BRSK1,BRSK2,CACNA1D,CACNG8,CAMKK2,CASP3,CC2D1A,CCND2,CDK5R1,CHL1,CHRNA7,CKB,CLCN3,CLCN6,CLDN19,CNGA3,CNTN1,CNTN6,CNTNAP2,CP,CPEB3,CRMP1,CTNNA2,CTSF,CXCR4,DCX,DNAJC5,DNER,DNM3,DOK7,Dst,DTNA,DUSP1,E2F1,EBF2,ECEL1,EFNB1,EFNB3,EGFR,EHMT1,EPB41L3,EPHB1,EPS8,ERBB3,ERC2,ERCC6,FA2H,FBXO2,FGD4,FGF10,FGFR3,FMR1,…
162	Cell Morphology, Nervous System Development and Function, Tissue Morphology	morphology of dendrites					0.0331			ACTL6B,APOE,CAMKK2,CC2D1A,CCND2,CNTN1,DPYSL4,DUSP1,EHMT1,ERCC6,FMR1,GRIA1,GRID2,GRIN3A,HTT,KALRN,KIDINS220,MAP1B,MAPK8IP2,MAPT,MCF2,NRN1,NTRK2,OPHN1,SEMA5A,STUB1,ZNF423
163	Cell Morphology, Nervous System Development and Function	abnormal morphology of Schwann cells					0.0365			ABCD1,CLDN19,GJB1,L1CAM,LPAR1,MAG,NAB2,PMP22,PSAP,SCARB2
164	Cellular Assembly and Organization	quantity of cellular inclusion bodies					0.0365		-0.636	APP,ATG7,ATXN1,GFAP,HTT,MAPT,NPC1,PSEN1,PSMC4,RELN
165	Developmental Disorder	Hypoplasia					0.0375		0.414	AHI1,BMP7,CCNF,CDK4,CERS1,CYP26A1,DCC,E2F6,EGFR,EGR2,ERBB3,ERCC6,HES1,IFT88,L1CAM,LHX2,LIN9,MBOAT7,MYCN,NDST1,NKX2-2,NTN1,PITX2,POU4F1,PURA,RERE,SETD2,SH2D3C,TASP1,ZNF423
166	Cellular Development, Cellular Growth and Proliferation, Embryonic Development, Nervous System Development and Function, Organ Development, Organismal Development, Tissue Development	formation of brain cells					0.0378		-0.563	APP,ATXN1,CHL1,CXCR4,EFNA1,EGFR,FAIM2,GALNS,HES1,HTR6,IGF1,IL1RAPL1,KIF1A,KIF3A,NEUROD2,ST8SIA2,STAM,UNC5C,ZNF423
167	Nervous System Development and Function, Tissue Morphology	quantity of neuroglia					0.0387		0.937	ABL1,APOE,APP,BCR,Ccl2,CD200,CSF1,ERBB3,ERBB4,FGFR3,FYN,GALNS,GJA1,GJB1,HDAC1,HIPK2,HTT,IGF1,IL34,IL6ST,ITGB1,KCNJ10,LAMA2,LAMA4,LPAR1,MAPT,MGAT5B,MTOR,NEIL3,NF1,PDGFA,PLP1,RGS10,SERPINE2,SOX9,TGFA,THRA,TSC1,TSC2,ZNF24,ZNF365
168	Nervous System Development and Function, Organ Morphology, Organismal Development	size of forebrain					0.0396	Decreased	-2.335	AKT3,APP,CDK5R1,DICER1,FSCN1,FYN,GAP43,GFAP,HTT,IGF1,L1CAM,LMNB1,LMNB2,MAP1B,MAP2,MYCBP2,NOG,NR2E1,PLXNA4,SH2D3C,VAMP7
169	Cellular Development, Nervous System Development and Function	myelination of cells					0.0397		-1.841	DICER1,EGR2,ERBB3,IL11RA,IL6ST,KCNJ10,L1CAM,LRP1,MTOR,NTRK2,PMP22,PTPN11,PTPRE,RAC1,RTN4,TENM4
170	Nervous System Development and Function, Tissue Development	myelination of nervous tissue					0.0397		-1.151	DICER1,EGR2,IL11RA,KCNJ10,L1CAM,LAMA2,LAMA4,LRP1,MTOR,NTRK2,PMP22,PTPRE,RAC1,RPSA,RTN4,TENM4
171	Auditory Disease, Cellular Function and Maintenance, Nervous System Development and Function, Organ Development, Organismal Injury and Abnormalities, Tissue Development	function of hair cells					0.0403			ADGRV1,ATP2B2,CACNA1D,HPN,KCNMA1,PSAP,SCARB2,THRA,THRB
172	Cellular Growth and Proliferation	formation of central nervous system cells					0.0415		-0.847	APP,ATXN1,BAX,CHL1,CXCR4,EFNA1,EGFR,FAIM2,GALNS,HES1,HTR6,IGF1,IL1RAPL1,ISL2,KCNJ10,KIF1A,KIF3A,NEUROD2,NTRK2,PTPN11,RBPJ,ST8SIA2,STAM,UNC5C,ZNF423
173	Neurological Disease	injury of nervous system					0.0415		0.097	ADORA2A,AQP4,ASAH2,BAX,CD1D,CST3,CX3CL1,F2RL1,Folh1,GPX3,GRIN2A,GSN,KCNK2,MAPK8IP1,MOG,NMNAT1,PLA2G4A,PLAT,PSEN1,PTPN5,SARM1,SLC1A2,SNTA1,UCP2,UNG
174	Behavior	learning					0.0417		1.098	ADORA2A,AGER,APP,ASNA1,BACE1,BAX,CEBPA,CHRNB2,CREBBP,CYP46A1,DICER1,GABRG2,GRIA1,GRID2,GSK3B,GUSB,HIF1A,ITGB1,KMT2D,LMO4,NEURL1,NFASC,NFKBIB,NLGN1,NTRK2,PAK3,PSEN1,PTGS2,RAPGEF3,RAPGEF4,SCN1A
175	Nervous System Development and Function, Organ Development	growth of brain					0.0418		-0.754	APP,CAMKK2,CDK4,CDKN1A,CLU,CST3,CUX2,DICER1,ERCC6,FGFR2,FGFR3,FMR1,FOXG1,GALNS,GAP43,GPR37L1,HTT,ID1,ID2,ID3,IFT88,KLF4,LLGL1,LMNB1,LMNB2,MAPT,MTOR,MYCN,NBN,NEIL3,NTN1,PSEN1,PURA,RBL1,SCN1B,SOX2,SRSF2,TP53BP2,TSC1,TSC2,ZIC2,ZNF423
176	Cellular Growth and Proliferation	proliferation of central nervous system cells					0.0418		-0.04	APP,CAMKK2,CDK4,CDKN1A,CLU,CST3,CUX2,DICER1,EGFR,ERCC6,FMR1,FOXG1,GALNS,GAP43,GPR37L1,HTT,ID1,ID2,ID3,IFT88,KLF4,LLGL1,LMNB1,LMNB2,MAPT,MTOR,MYCN,NBN,NEIL3,NTN1,PSEN1,PURA,RBL1,SCN1B,SOX2,SRSF2,TP53BP2,TSC1,TSC2,VCAN,ZIC2,ZNF423
177	Infectious Diseases	advanced stage infection					0.042			CLU,GFAP,SLC1A2
178	Cell Death and Survival	apoptosis of radial glial cells					0.042			ITGB1,LAMA2,LAMA4
179	Metabolic Disease, Neurological Disease	beta amyloidosis					0.042			APP,CAST,PSEN1
180	Cell-To-Cell Signaling and Interaction, Cellular Assembly and Organization, Cellular Movement	chemorepulsion of neurites					0.042			NTN1,SEMA3A,UNC5A
181	Cell-To-Cell Signaling and Interaction, Cellular Assembly and Organization, Nervous System Development and Function, Tissue Morphology	density of excitatory synapses					0.042			CHMP2B,CLSTN3,LRRTM4
182	Cellular Development, Nervous System Development and Function	development of astrocytes					0.042			ERBB4,NF1,RBPJ
183	Cell Morphology, Cellular Assembly and Organization, Cellular Development, Cellular Function and Maintenance, Nervous System Development and Function, Tissue Development	development of motor axons					0.042			EFNA2,EFNA5,EPHA4
184	Developmental Disorder, Neurological Disease	dystrophy of axons					0.042			APP,ATG7,PSEN1
185	Embryonic Development, Nervous System Development and Function, Organ Development, Organismal Development, Tissue Development	formation of optic tract					0.042			DICER1,GALNS,GAP43
186	Cellular Compromise	fragmentation of nuclear envelope					0.042			APP,CASP3,PSEN1
187	Behavior	freezing behavior					0.042			APP,ASIC1,PSEN1
188	Cell-To-Cell Signaling and Interaction, Cellular Assembly and Organization, Nervous System Development and Function	fusion of synaptic vesicles					0.042			BSN,RAB3A,VAMP2
189	Cellular Growth and Proliferation, Nervous System Development and Function, Tissue Development	generation of cortical interneurons					0.042			DLX1,DLX2,ZEB2
190	Neurological Disease	granulovacuolar degeneration of neurons					0.042			APP,GSK3B,MAPT
191	Cellular Movement, Hematological System Development and Function, Immune Cell Trafficking, Inflammatory Response	infiltration by microglia					0.042			AGER,APP,NPC1
192	Cellular Assembly and Organization	leakage of lysosome					0.042			APOE,APP,LRP1
193	Nervous System Development and Function, Organ Morphology, Organismal Development	length of cerebral cortex					0.042			PAFAH1B1,S100A4,WASF1
194	Neurological Disease, Organismal Injury and Abnormalities	microgliosis of brain					0.042			APP,CAST,PSEN1
195	Neurological Disease	neurological disorder of subiculum					0.042			APP,MAPT,PSEN1
196	Cellular Assembly and Organization, Nervous System Development and Function	outfolding of myelin sheath					0.042			CADM4,DCC,MTMR2
197	Cardiovascular System Development and Function, Tissue Morphology	permeability of blood vessel					0.042			ANGPT2,DTNA,KDR
198	Nervous System Development and Function, Organ Morphology, Tissue Morphology	quantity of CA1 neuron					0.042			APP,MAPT,PSEN1
199	Lipid Metabolism, Molecular Transport, Small Molecule Biochemistry	quantity of sulfatides					0.042			APOE,GAL3ST1,IGF1
200	Cell Cycle	re-entry into cell cycle progression of brain cells					0.042			APP,E2F1,RB1
201	Cardiovascular Disease, Tissue Morphology	regression of blood vessel					0.042			ENPP2,KDR,MMP2
202	Cellular Assembly and Organization, Cellular Compromise, Nervous System Development and Function	retraction of dendrites					0.042			MECP2,NTRK2,PSEN1
203	Lipid Metabolism, Molecular Transport, Small Molecule Biochemistry	secretion of lipid					0.042			POMC,PTPRN,PTPRN2
204	Cellular Assembly and Organization, Cellular Movement	segregation of axons					0.042			BACE1,EPHA3,ITGB1
205	Cell Morphology, Cellular Assembly and Organization, Cellular Development, Cellular Function and Maintenance, Embryonic Development, Nervous System Development and Function, Tissue Development	sprouting of mossy fibers					0.042			GRASP,PLAT,RIMS1
206	Neurological Disease, Psychological Disorders	tauopathy of amygdala					0.042			APP,MAPT,PSEN1
207	Embryonic Development, Tissue Morphology	thickness of ventricular zone					0.042			ARX,PAFAH1B1,PSEN1
208	Cell Death and Survival	cell survival					0.0424		-1.552	AGRN,AGTPBP1,APEX1,APP,ATXN1,BAX,BMP4,CC2D1A,CHEK1,CHEK2,DCC,DICER1,E2F1,EGR1,GABBR1,GDF15,HSP90AB1,HTT,IGF1,KITLG,KSR1,L1CAM,LCN2,MAPT,Nes,NF1,NPC1,NRTN,NTN1,NTRK2,PACS2,PARK7,PCDHGA10,PCDHGA7,PCDHGA9,PCDHGB1,PCDHGB2,PCDHGB3,PCDHGB5,PCDHGC5,PHB,PIKFYVE,PINK1,PITX2,PITX3,PLA2G4A,PLP1,POU4F1,PSAP,PSEN1,RB1,SCG5,SERPINF1,SLC1A2,SLC6A8,TGM2,UNC5B
209	Cell Morphology, Cellular Assembly and Organization, Cellular Development, Cellular Function and Maintenance, Embryonic Development, Nervous System Development and Function, Tissue Development	dendritic growth/branching					0.0427	Decreased	-2.115	ABI1,APOE,APP,ATXN1,BACE1,BSN,CASP3,CHRNB2,CLASP2,CNTNAP2,CRMP1,CTNNA2,DICER1,DLG1,DPYSL4,DSCAM,EPHB1,ERBB4,FMR1,GRASP,HTR6,HTT,IGF1,ITSN1,KIDINS220,KIF3A,KLF9,KNDC1,LCN2,LRRC4,MAG,MAPT,MECP2,MOG,NLGN3,NTRK2,OPHN1,PFN1,PSEN1,PSEN2,PTGS2,RAC1,RAC3,RAPGEF4,RELN,RTN4,SEMA3A,SLC9A6,SS18,TNR,TPBG,TSC1
210	Nervous System Development and Function, Tissue Morphology	quantity of central nervous system cells					0.0433		-0.158	ABL1,ANK3,APOE,APP,ATP2B2,ATXN1,BCR,BMPR1A,CACNA1G,CAMK2D,CCND2,CDK4,CDKN1A,CERS1,CLCN3,CXCR4,EGFR,ERBB3,FYN,GLI2,HES1,HTT,IGF1,IL6ST,Kat6b,L1CAM,LLGL1,LMNB1,LMNB2,MAPT,NAGLU,NEIL3,Nes,NF1,NOTCH2,NRTN,NTN1,PRKAR1B,PSAP,PSEN1,PURA,RAC1,RAC3,RB1,RBL1,RIMS1,RIMS2,SERPINF1,SMAD4,SOX9,SP4,ST8SIA2,STAM,TGFA,THRB,TP53BP2,TSC1,TSC2,WNT4,ZNF423
211	Cell-To-Cell Signaling and Interaction, Cellular Growth and Proliferation	excitation of cerebral cortex cells					0.0443		-0.4	APP,CHRM1,CHRNA7,CHRNB2,GRM1,KCNQ2,LCN2,NTRK2
212	Cell Death and Survival	cell viability of cerebral cortex cells					0.0449		-1	APP,BAX,CC2D1A,CHEK1,EGR1,HTT,KSR1,NTRK2,PACS2,PIKFYVE,PINK1,PSEN1
213	Cellular Development	branching of cells					0.0475		-0.931	ABI1,AGRN,APOE,APP,ATXN1,BACE1,BSN,CASP3,CDK5R1,CHRNB2,CLASP2,CNTNAP2,CRMP1,CTNNA2,DCX,DICER1,DLG1,DPYSL4,DSCAM,ECEL1,EPHB1,ERBB4,ERC2,ETV4,FMR1,FYN,GAP43,GRASP,HTR6,HTT,IGF1,ITSN1,KIDINS220,KIF3A,KLF9,KNDC1,L1CAM,LCN2,LRRC4,MAG,MAP1B,MAPT,MECP2,MOG,MTOR,NF1,NFKBIA,NLGN3,NTN1,NTRK2,NUAK1,OPHN1,PFN1,PFN2,PLAT,POU4F1,PSEN1,PSEN2,PTGS2,RAC1,RAC3,RAPGEF4,RELN,RIMS1,ROR2,RTN4,S100B,SEMA3A,SLC9A6,SS18,…
214	Cell Morphology	area of cells					0.0483			APP,BAX,DPYSL3,HTT,IGF1,NF1,NLGN3
215	Cell Morphology, Cellular Assembly and Organization, Cellular Development, Cellular Function and Maintenance, Nervous System Development and Function, Tissue Development	axonogenesis					0.0494	Decreased	-2.262	AGRN,AMIGO1,ANK3,APOE,APP,ARHGEF28,ATG7,ATP8A2,BRSK1,BRSK2,CASP3,CHRNB2,CLASP2,CNP,CTNNA2,DICER1,Dst,EFNA2,EFNA5,EFNB3,EPHA4,EPHB1,ETV4,FGFR2,GALNS,GRASP,GRID2,GSK3B,IL11RA,KCNJ2,L1CAM,LRP1,LRRC4,MAP1B,MAP2,MAPT,METRN,MTOR,NRN1,NTN1,NTNG1,NTRK2,NUAK1,NUMBL,PAK3,PAK4,PLAT,PLXNA3,PLXNB1,PMP22,PSEN1,PTPN11,PTPRE,RAB3A,RAC1,RELN,RIMS1,RNF165,ROR2,RTN4,S100B,SEMA3A,SEMA4A,SEMA4D,SLC9A6,SLIT1,SLITRK2,S…
