# Supplementary material for: Redox-dependent Igfbp2 signaling controls Brca1 DNA damage response to govern neural stem cell fate
Source: Nat Commun. 2023 Jan 27;14:444. doi: 10.1038/s41467-023-36174-z (PMC9883463; doi:10.1038/s41467-023-36174-z)
Supplement: Supplementary file 7 — Supplementary Software 1 [file 41467_2023_36174_MOESM7_ESM.zip]

Archive with 24 entries (21 files):
- inputs/
- inputs/ms_mart_export.txt
- inputs/.RData
- inputs/12.genes.results
- inputs/11.genes.results
- inputs/10.genes.results
- inputs/9.genes.results
- inputs/8.genes.results
- inputs/7.genes.results
- inputs/6.genes.results
- inputs/5.genes.results
- inputs/4.genes.results
- inputs/3.genes.results
- inputs/2.genes.results
- inputs/1.genes.results
- inputs/samples/
- inputs/samples/samples.txt
- inputs/samples/.~lock.RNA seq.xlsx#
- inputs/samples/samples_switched.txt
- inputs/samples/RNA seq.xlsx
- inputs/outputs/
- expected_outputs.zip
- merge_annotate_TPM_bulk_Weam_2.R
- readme.txt
