# Supplementary material for: Redox-dependent Igfbp2 signaling controls Brca1 DNA damage response to govern neural stem cell fate
Source: Nat Commun. 2023 Jan 27;14:444. doi: 10.1038/s41467-023-36174-z (PMC9883463; doi:10.1038/s41467-023-36174-z)
Supplement: Supplementary file 7 — Supplementary Software 1 [file 41467_2023_36174_MOESM7_ESM.zip › inputs/ms_mart_export.txt]

Gene stable ID	Transcript stable ID	Gene description	Gene name
ENSMUSG00000064336	ENSMUST00000082387	mitochondrially encoded tRNA phenylalanine [Source:MGI Symbol;Acc:MGI:102487]	mt-Tf
ENSMUSG00000064337	ENSMUST00000082388	mitochondrially encoded 12S rRNA [Source:MGI Symbol;Acc:MGI:102493]	mt-Rnr1
ENSMUSG00000064338	ENSMUST00000082389	mitochondrially encoded tRNA valine [Source:MGI Symbol;Acc:MGI:102472]	mt-Tv
ENSMUSG00000064339	ENSMUST00000082390	mitochondrially encoded 16S rRNA [Source:MGI Symbol;Acc:MGI:102492]	mt-Rnr2
ENSMUSG00000064340	ENSMUST00000082391	mitochondrially encoded tRNA leucine 1 [Source:MGI Symbol;Acc:MGI:102482]	mt-Tl1
ENSMUSG00000064341	ENSMUST00000082392	mitochondrially encoded NADH dehydrogenase 1 [Source:MGI Symbol;Acc:MGI:101787]	mt-Nd1
ENSMUSG00000064342	ENSMUST00000082393	mitochondrially encoded tRNA isoleucine [Source:MGI Symbol;Acc:MGI:102484]	mt-Ti
ENSMUSG00000064343	ENSMUST00000082394	mitochondrially encoded tRNA glutamine [Source:MGI Symbol;Acc:MGI:102477]	mt-Tq
ENSMUSG00000064344	ENSMUST00000082395	mitochondrially encoded tRNA methionine [Source:MGI Symbol;Acc:MGI:102480]	mt-Tm
ENSMUSG00000064345	ENSMUST00000082396	mitochondrially encoded NADH dehydrogenase 2 [Source:MGI Symbol;Acc:MGI:102500]	mt-Nd2
ENSMUSG00000064346	ENSMUST00000082397	mitochondrially encoded tRNA tryptophan [Source:MGI Symbol;Acc:MGI:102471]	mt-Tw
ENSMUSG00000064347	ENSMUST00000082398	mitochondrially encoded tRNA alanine [Source:MGI Symbol;Acc:MGI:102491]	mt-Ta
ENSMUSG00000064348	ENSMUST00000082399	mitochondrially encoded tRNA asparagine [Source:MGI Symbol;Acc:MGI:102479]	mt-Tn
ENSMUSG00000064349	ENSMUST00000082400	mitochondrially encoded tRNA cysteine [Source:MGI Symbol;Acc:MGI:102490]	mt-Tc
ENSMUSG00000064350	ENSMUST00000082401	mitochondrially encoded tRNA tyrosine [Source:MGI Symbol;Acc:MGI:102470]	mt-Ty
ENSMUSG00000064351	ENSMUST00000082402	mitochondrially encoded cytochrome c oxidase I [Source:MGI Symbol;Acc:MGI:102504]	mt-Co1
ENSMUSG00000064352	ENSMUST00000082403	mitochondrially encoded tRNA serine 1 [Source:MGI Symbol;Acc:MGI:102475]	mt-Ts1
ENSMUSG00000064353	ENSMUST00000082404	mitochondrially encoded tRNA aspartic acid [Source:MGI Symbol;Acc:MGI:102489]	mt-Td
ENSMUSG00000064354	ENSMUST00000082405	mitochondrially encoded cytochrome c oxidase II [Source:MGI Symbol;Acc:MGI:102503]	mt-Co2
ENSMUSG00000064355	ENSMUST00000082406	mitochondrially encoded tRNA lysine [Source:MGI Symbol;Acc:MGI:102483]	mt-Tk
ENSMUSG00000064356	ENSMUST00000082407	mitochondrially encoded ATP synthase 8 [Source:MGI Symbol;Acc:MGI:99926]	mt-Atp8
ENSMUSG00000064357	ENSMUST00000082408	mitochondrially encoded ATP synthase 6 [Source:MGI Symbol;Acc:MGI:99927]	mt-Atp6
ENSMUSG00000064358	ENSMUST00000082409	mitochondrially encoded cytochrome c oxidase III [Source:MGI Symbol;Acc:MGI:102502]	mt-Co3
ENSMUSG00000064359	ENSMUST00000082410	mitochondrially encoded tRNA glycine [Source:MGI Symbol;Acc:MGI:102486]	mt-Tg
ENSMUSG00000064360	ENSMUST00000082411	mitochondrially encoded NADH dehydrogenase 3 [Source:MGI Symbol;Acc:MGI:102499]	mt-Nd3
ENSMUSG00000064361	ENSMUST00000082412	mitochondrially encoded tRNA arginine [Source:MGI Symbol;Acc:MGI:102476]	mt-Tr
ENSMUSG00000065947	ENSMUST00000084013	mitochondrially encoded NADH dehydrogenase 4L [Source:MGI Symbol;Acc:MGI:102497]	mt-Nd4l
ENSMUSG00000064363	ENSMUST00000082414	mitochondrially encoded NADH dehydrogenase 4 [Source:MGI Symbol;Acc:MGI:102498]	mt-Nd4
ENSMUSG00000064364	ENSMUST00000082415	mitochondrially encoded tRNA histidine [Source:MGI Symbol;Acc:MGI:102485]	mt-Th
ENSMUSG00000064365	ENSMUST00000082416	mitochondrially encoded tRNA serine 2 [Source:MGI Symbol;Acc:MGI:102474]	mt-Ts2
ENSMUSG00000064366	ENSMUST00000082417	mitochondrially encoded tRNA leucine 2 [Source:MGI Symbol;Acc:MGI:102481]	mt-Tl2
ENSMUSG00000064367	ENSMUST00000082418	mitochondrially encoded NADH dehydrogenase 5 [Source:MGI Symbol;Acc:MGI:102496]	mt-Nd5
ENSMUSG00000064368	ENSMUST00000082419	mitochondrially encoded NADH dehydrogenase 6 [Source:MGI Symbol;Acc:MGI:102495]	mt-Nd6
ENSMUSG00000064369	ENSMUST00000082420	mitochondrially encoded tRNA glutamic acid [Source:MGI Symbol;Acc:MGI:102488]	mt-Te
ENSMUSG00000064370	ENSMUST00000082421	mitochondrially encoded cytochrome b [Source:MGI Symbol;Acc:MGI:102501]	mt-Cytb
ENSMUSG00000064371	ENSMUST00000082422	mitochondrially encoded tRNA threonine [Source:MGI Symbol;Acc:MGI:102473]	mt-Tt
ENSMUSG00000064372	ENSMUST00000082423	mitochondrially encoded tRNA proline [Source:MGI Symbol;Acc:MGI:102478]	mt-Tp
ENSMUSG00000065629	ENSMUST00000083695	predicted gene, 24826 [Source:MGI Symbol;Acc:MGI:5454603]	Gm24826
ENSMUSG00000095019	ENSMUST00000178569		AC234645.1
ENSMUSG00000094915	ENSMUST00000179715	component of Sp100-rs-like [Source:NCBI gene (formerly Entrezgene);Acc:671917]	AC168977.2
ENSMUSG00000079808	ENSMUST00000115924	sp110 nuclear body protein-like [Source:NCBI gene (formerly Entrezgene);Acc:102638047]	AC168977.1
ENSMUSG00000094741	ENSMUST00000178291	PRAME family member 8-like [Source:NCBI gene (formerly Entrezgene);Acc:100503733]	AC140325.3
ENSMUSG00000074720	ENSMUST00000099245		AC140325.1
ENSMUSG00000094337	ENSMUST00000179140	PRAME family member 8 [Source:NCBI gene (formerly Entrezgene);Acc:665290]	AC140325.2
ENSMUSG00000094337	ENSMUST00000164489	PRAME family member 8 [Source:NCBI gene (formerly Entrezgene);Acc:665290]	AC140325.2
ENSMUSG00000095570	ENSMUST00000179972	PRAME family member 8-like [Source:NCBI gene (formerly Entrezgene);Acc:624931]	AC140325.4
ENSMUSG00000079800	ENSMUST00000096862		AC125149.3
ENSMUSG00000096728	ENSMUST00000178296	PRAME family member 8-like [Source:NCBI gene (formerly Entrezgene);Acc:665755]	AC140325.5
ENSMUSG00000079222	ENSMUST00000111423		AC132444.1
ENSMUSG00000095092	ENSMUST00000177562		AC125149.5
ENSMUSG00000079192	ENSMUST00000111364		AC125149.1
ENSMUSG00000094874	ENSMUST00000178199	sp110 nuclear body protein-like [Source:NCBI gene (formerly Entrezgene);Acc:102633783]	AC132444.3
ENSMUSG00000079794	ENSMUST00000115931		AC125149.2
ENSMUSG00000095500	ENSMUST00000178309		AC132444.5
ENSMUSG00000094799	ENSMUST00000115928	sp110 nuclear body protein-like [Source:NCBI gene (formerly Entrezgene);Acc:105242404]	AC125149.4
ENSMUSG00000095450	ENSMUST00000179292		AC132444.4
ENSMUSG00000094728	ENSMUST00000180119		AC132444.2
ENSMUSG00000062783	ENSMUST00000078827	component of Sp100-rs [Source:NCBI gene (formerly Entrezgene);Acc:114564]	Csprs
ENSMUSG00000096808	ENSMUST00000177921		AC132444.6
ENSMUSG00000096776	ENSMUST00000177783	vomeronasal 1 receptor Vmn1r186 [Source:NCBI gene (formerly Entrezgene);Acc:100039479]	Vmn1r186
ENSMUSG00000096244	ENSMUST00000177979	vomeronasal 1 receptor Vmn1r187 [Source:NCBI gene (formerly Entrezgene);Acc:100039499]	AC102264.1
ENSMUSG00000094836	ENSMUST00000097490	PRAME family member 9/15-like [Source:NCBI gene (formerly Entrezgene);Acc:100861655]	AC123873.3
ENSMUSG00000094383	ENSMUST00000168953	PRAME family member 8-like [Source:NCBI gene (formerly Entrezgene);Acc:108168683]	AC123873.1
ENSMUSG00000094474	ENSMUST00000177582	PRAME family member 8-like [Source:NCBI gene (formerly Entrezgene);Acc:100041712]	AC123873.2
ENSMUSG00000094791	ENSMUST00000179677		AC126035.1
ENSMUSG00000096550	ENSMUST00000178337	predicted gene 16367 [Source:NCBI gene (formerly Entrezgene);Acc:545762]	Gm16367
ENSMUSG00000094172	ENSMUST00000177843	PRAME family member 8-like [Source:NCBI gene (formerly Entrezgene);Acc:620551]	AC163611.1
ENSMUSG00000094887	ENSMUST00000179700	PRAME family member 9/15-like [Source:NCBI gene (formerly Entrezgene);Acc:100041806]	AC163611.2
ENSMUSG00000091585	ENSMUST00000165454	PRAME family member 8-like [Source:NCBI gene (formerly Entrezgene);Acc:108168685]	AC140365.1
ENSMUSG00000095763	ENSMUST00000178318	PRAME family member 8-like [Source:NCBI gene (formerly Entrezgene);Acc:100039010]	AC124606.2
ENSMUSG00000095523	ENSMUST00000180303	PRAME family member 8-like [Source:NCBI gene (formerly Entrezgene);Acc:100038995]	AC124606.1
ENSMUSG00000095475	ENSMUST00000180208	uncharacterized LOC545763 [Source:NCBI gene (formerly Entrezgene);Acc:545763]	AC133095.2
ENSMUSG00000094855	ENSMUST00000178327	uncharacterized LOC620639 [Source:NCBI gene (formerly Entrezgene);Acc:620639]	AC133095.1
ENSMUSG00000095742	ENSMUST00000179436		CAAA01147332.1
ENSMUSG00000095041	ENSMUST00000179505		AC149090.1
ENSMUSG00000095041	ENSMUST00000178343		AC149090.1
ENSMUSG00000095666	ENSMUST00000178466	PRAME family member 8-like [Source:NCBI gene (formerly Entrezgene);Acc:100862115]	AC164084.2
ENSMUSG00000096680	ENSMUST00000177991	PRAME family member 8-like [Source:NCBI gene (formerly Entrezgene);Acc:102634529]	AC164084.3
ENSMUSG00000095505	ENSMUST00000178335		AC164084.1
ENSMUSG00000094722	ENSMUST00000180291	PRAME family member 8-like [Source:NCBI gene (formerly Entrezgene);Acc:100862245]	AC125178.1
ENSMUSG00000095728	ENSMUST00000179146		AC125178.3
ENSMUSG00000095250	ENSMUST00000179211	sp110 nuclear body protein-like [Source:NCBI gene (formerly Entrezgene);Acc:118568473]	AC133103.4
ENSMUSG00000095076	ENSMUST00000177668		AC125178.2
ENSMUSG00000095787	ENSMUST00000179124		AC133103.6
ENSMUSG00000096100	ENSMUST00000179890		AC133103.7
ENSMUSG00000094054	ENSMUST00000179487	proteinase-activated receptor 1-like [Source:NCBI gene (formerly Entrezgene);Acc:100503923]	AC133103.2
ENSMUSG00000095672	ENSMUST00000178603		AC133103.5
ENSMUSG00000079190	ENSMUST00000111360	nuclear body protein SP140-like [Source:NCBI gene (formerly Entrezgene);Acc:100041057]	AC133103.1
ENSMUSG00000094514	ENSMUST00000178645	component of Sp100-rs-like [Source:NCBI gene (formerly Entrezgene);Acc:102636558]	AC133103.3
ENSMUSG00000094303	ENSMUST00000110576	PRAME family member 8-like [Source:NCBI gene (formerly Entrezgene);Acc:108168681]	AC165294.1
ENSMUSG00000096236	ENSMUST00000177853	PRAME family member 8-like [Source:NCBI gene (formerly Entrezgene);Acc:100862192]	AC165294.2
ENSMUSG00000096756	ENSMUST00000177719	PRAME family member 8-like [Source:NCBI gene (formerly Entrezgene);Acc:100862202]	AC165294.3
ENSMUSG00000101796	ENSMUST00000185226	predicted gene 29277 [Source:MGI Symbol;Acc:MGI:5579983]	Gm29277
ENSMUSG00000101492	ENSMUST00000186209	predicted gene 29089 [Source:MGI Symbol;Acc:MGI:5579795]	Gm29089
ENSMUSG00000100968	ENSMUST00000189146	predicted gene 2098 [Source:MGI Symbol;Acc:MGI:3780265]	Gm2098
ENSMUSG00000053211	ENSMUST00000189888	zinc finger protein 1, Y-linked [Source:MGI Symbol;Acc:MGI:99212]	Zfy1
ENSMUSG00000053211	ENSMUST00000065545	zinc finger protein 1, Y-linked [Source:MGI Symbol;Acc:MGI:99212]	Zfy1
ENSMUSG00000069053	ENSMUST00000190013	ubiquitin-activating enzyme, Chr Y [Source:MGI Symbol;Acc:MGI:98891]	Uba1y
ENSMUSG00000069053	ENSMUST00000115894	ubiquitin-activating enzyme, Chr Y [Source:MGI Symbol;Acc:MGI:98891]	Uba1y
ENSMUSG00000101036	ENSMUST00000191581	predicted gene 28588 [Source:MGI Symbol;Acc:MGI:5579294]	Gm28588
ENSMUSG00000101107	ENSMUST00000187181	predicted gene 28587 [Source:MGI Symbol;Acc:MGI:5579293]	Gm28587
ENSMUSG00000101666	ENSMUST00000187648	ras homolog A translocated to the Y, pseudogene 3 [Source:MGI Symbol;Acc:MGI:1314637]	Rhoay-ps3
ENSMUSG00000056673	ENSMUST00000189069	lysine (K)-specific demethylase 5D [Source:MGI Symbol;Acc:MGI:99780]	Kdm5d
ENSMUSG00000056673	ENSMUST00000055032	lysine (K)-specific demethylase 5D [Source:MGI Symbol;Acc:MGI:99780]	Kdm5d
ENSMUSG00000056673	ENSMUST00000188910	lysine (K)-specific demethylase 5D [Source:MGI Symbol;Acc:MGI:99780]	Kdm5d
ENSMUSG00000056673	ENSMUST00000186696	lysine (K)-specific demethylase 5D [Source:MGI Symbol;Acc:MGI:99780]	Kdm5d
ENSMUSG00000056673	ENSMUST00000186726	lysine (K)-specific demethylase 5D [Source:MGI Symbol;Acc:MGI:99780]	Kdm5d
ENSMUSG00000056673	ENSMUST00000189626	lysine (K)-specific demethylase 5D [Source:MGI Symbol;Acc:MGI:99780]	Kdm5d
ENSMUSG00000056673	ENSMUST00000185542	lysine (K)-specific demethylase 5D [Source:MGI Symbol;Acc:MGI:99780]	Kdm5d
ENSMUSG00000056673	ENSMUST00000187296	lysine (K)-specific demethylase 5D [Source:MGI Symbol;Acc:MGI:99780]	Kdm5d
ENSMUSG00000056673	ENSMUST00000189955	lysine (K)-specific demethylase 5D [Source:MGI Symbol;Acc:MGI:99780]	Kdm5d
ENSMUSG00000088450	ENSMUST00000157825	predicted gene, 26369 [Source:MGI Symbol;Acc:MGI:5456146]	Gm26369
ENSMUSG00000088717	ENSMUST00000158092	predicted gene, 22725 [Source:MGI Symbol;Acc:MGI:5452502]	Gm22725
ENSMUSG00000069049	ENSMUST00000091197	eukaryotic translation initiation factor 2, subunit 3, structural gene Y-linked [Source:MGI Symbol;Acc:MGI:1349430]	Eif2s3y
ENSMUSG00000069049	ENSMUST00000137006	eukaryotic translation initiation factor 2, subunit 3, structural gene Y-linked [Source:MGI Symbol;Acc:MGI:1349430]	Eif2s3y
ENSMUSG00000069049	ENSMUST00000148961	eukaryotic translation initiation factor 2, subunit 3, structural gene Y-linked [Source:MGI Symbol;Acc:MGI:1349430]	Eif2s3y
ENSMUSG00000069049	ENSMUST00000154556	eukaryotic translation initiation factor 2, subunit 3, structural gene Y-linked [Source:MGI Symbol;Acc:MGI:1349430]	Eif2s3y
ENSMUSG00000069049	ENSMUST00000139083	eukaryotic translation initiation factor 2, subunit 3, structural gene Y-linked [Source:MGI Symbol;Acc:MGI:1349430]	Eif2s3y
ENSMUSG00000069049	ENSMUST00000134820	eukaryotic translation initiation factor 2, subunit 3, structural gene Y-linked [Source:MGI Symbol;Acc:MGI:1349430]	Eif2s3y
ENSMUSG00000099876	ENSMUST00000188485	predicted gene 29650 [Source:MGI Symbol;Acc:MGI:5580356]	Gm29650
ENSMUSG00000091749	ENSMUST00000172304	testis specific protein-Y encoded, pseudogene [Source:MGI Symbol;Acc:MGI:1201688]	Tspy-ps
ENSMUSG00000091749	ENSMUST00000169014	testis specific protein-Y encoded, pseudogene [Source:MGI Symbol;Acc:MGI:1201688]	Tspy-ps
ENSMUSG00000091749	ENSMUST00000186546	testis specific protein-Y encoded, pseudogene [Source:MGI Symbol;Acc:MGI:1201688]	Tspy-ps
ENSMUSG00000068457	ENSMUST00000143286	ubiquitously transcribed tetratricopeptide repeat containing, Y-linked [Source:MGI Symbol;Acc:MGI:894810]	Uty
ENSMUSG00000068457	ENSMUST00000154666	ubiquitously transcribed tetratricopeptide repeat containing, Y-linked [Source:MGI Symbol;Acc:MGI:894810]	Uty
ENSMUSG00000068457	ENSMUST00000069309	ubiquitously transcribed tetratricopeptide repeat containing, Y-linked [Source:MGI Symbol;Acc:MGI:894810]	Uty
ENSMUSG00000068457	ENSMUST00000139365	ubiquitously transcribed tetratricopeptide repeat containing, Y-linked [Source:MGI Symbol;Acc:MGI:894810]	Uty
ENSMUSG00000068457	ENSMUST00000154004	ubiquitously transcribed tetratricopeptide repeat containing, Y-linked [Source:MGI Symbol;Acc:MGI:894810]	Uty
ENSMUSG00000068457	ENSMUST00000185837	ubiquitously transcribed tetratricopeptide repeat containing, Y-linked [Source:MGI Symbol;Acc:MGI:894810]	Uty
ENSMUSG00000068457	ENSMUST00000143958	ubiquitously transcribed tetratricopeptide repeat containing, Y-linked [Source:MGI Symbol;Acc:MGI:894810]	Uty
ENSMUSG00000068457	ENSMUST00000137048	ubiquitously transcribed tetratricopeptide repeat containing, Y-linked [Source:MGI Symbol;Acc:MGI:894810]	Uty
ENSMUSG00000068457	ENSMUST00000133976	ubiquitously transcribed tetratricopeptide repeat containing, Y-linked [Source:MGI Symbol;Acc:MGI:894810]	Uty
ENSMUSG00000068457	ENSMUST00000157073	ubiquitously transcribed tetratricopeptide repeat containing, Y-linked [Source:MGI Symbol;Acc:MGI:894810]	Uty
ENSMUSG00000068457	ENSMUST00000150715	ubiquitously transcribed tetratricopeptide repeat containing, Y-linked [Source:MGI Symbol;Acc:MGI:894810]	Uty
ENSMUSG00000068457	ENSMUST00000154527	ubiquitously transcribed tetratricopeptide repeat containing, Y-linked [Source:MGI Symbol;Acc:MGI:894810]	Uty
ENSMUSG00000069045	ENSMUST00000091190	DEAD box helicase 3, Y-linked [Source:MGI Symbol;Acc:MGI:1349406]	Ddx3y
ENSMUSG00000069045	ENSMUST00000188182	DEAD box helicase 3, Y-linked [Source:MGI Symbol;Acc:MGI:1349406]	Ddx3y
ENSMUSG00000069045	ENSMUST00000188484	DEAD box helicase 3, Y-linked [Source:MGI Symbol;Acc:MGI:1349406]	Ddx3y
ENSMUSG00000069045	ENSMUST00000187596	DEAD box helicase 3, Y-linked [Source:MGI Symbol;Acc:MGI:1349406]	Ddx3y
ENSMUSG00000101059	ENSMUST00000084813	predicted gene 4017 [Source:MGI Symbol;Acc:MGI:3782191]	Gm4017
ENSMUSG00000099809	ENSMUST00000189783	predicted gene, 18665 [Source:MGI Symbol;Acc:MGI:5010850]	Gm18665
ENSMUSG00000069044	ENSMUST00000091188	ubiquitin specific peptidase 9, Y chromosome [Source:MGI Symbol;Acc:MGI:1313274]	Usp9y
ENSMUSG00000077481	ENSMUST00000104293	predicted gene, 25272 [Source:MGI Symbol;Acc:MGI:5455049]	Gm25272
ENSMUSG00000100842	ENSMUST00000191545	predicted gene, 17790 [Source:MGI Symbol;Acc:MGI:5009972]	Gm17790
ENSMUSG00000101947	ENSMUST00000190024	predicted gene 29167 [Source:MGI Symbol;Acc:MGI:5579873]	Gm29167
ENSMUSG00000100619	ENSMUST00000188834	predicted gene 8446 [Source:MGI Symbol;Acc:MGI:3645802]	Gm8446
ENSMUSG00000100877	ENSMUST00000187744	predicted gene 28534 [Source:MGI Symbol;Acc:MGI:5579240]	Gm28534
ENSMUSG00000100576	ENSMUST00000186412	predicted gene 28975 [Source:MGI Symbol;Acc:MGI:5579681]	Gm28975
ENSMUSG00000100326	ENSMUST00000187893	predicted gene 28974 [Source:MGI Symbol;Acc:MGI:5579680]	Gm28974
ENSMUSG00000100356	ENSMUST00000190809	predicted gene, 18797 [Source:MGI Symbol;Acc:MGI:5010982]	Gm18797
ENSMUSG00000101443	ENSMUST00000191243	ras homolog A translocated to the Y, pseudogene 1 [Source:MGI Symbol;Acc:MGI:1314639]	Rhoay-ps1
ENSMUSG00000000103	ENSMUST00000187148	zinc finger protein 2, Y-linked [Source:MGI Symbol;Acc:MGI:99213]	Zfy2
ENSMUSG00000000103	ENSMUST00000115891	zinc finger protein 2, Y-linked [Source:MGI Symbol;Acc:MGI:99213]	Zfy2
ENSMUSG00000099614	ENSMUST00000190871	ubiquitin-activating enzyme, Chr Y, pseudogene 2 [Source:MGI Symbol;Acc:MGI:102958]	Uba1y-ps2
ENSMUSG00000099973	ENSMUST00000190440	predicted gene, 18796 [Source:MGI Symbol;Acc:MGI:5010981]	Gm18796
ENSMUSG00000099888	ENSMUST00000190548	predicted gene 29552 [Source:MGI Symbol;Acc:MGI:5580258]	Gm29552
ENSMUSG00000100445	ENSMUST00000185543	predicted gene 29550 [Source:MGI Symbol;Acc:MGI:5580256]	Gm29550
ENSMUSG00000102072	ENSMUST00000190913	predicted gene 29551 [Source:MGI Symbol;Acc:MGI:5580257]	Gm29551
ENSMUSG00000101290	ENSMUST00000190350	predicted gene 8480 [Source:MGI Symbol;Acc:MGI:3647867]	Gm8480
ENSMUSG00000100103	ENSMUST00000189692	predicted gene 29553 [Source:MGI Symbol;Acc:MGI:5580259]	Gm29553
ENSMUSG00000102120	ENSMUST00000187806	predicted gene 28630 [Source:MGI Symbol;Acc:MGI:5579336]	Gm28630
ENSMUSG00000099445	ENSMUST00000187309	predicted gene 28629 [Source:MGI Symbol;Acc:MGI:5579335]	Gm28629
ENSMUSG00000094881	ENSMUST00000163651	H2A histone family member L2C [Source:MGI Symbol;Acc:MGI:3779546]	H2al2c
ENSMUSG00000099748	ENSMUST00000188314	ubiquitin-activating enzyme, Chr Y, pseudogene 1 [Source:MGI Symbol;Acc:MGI:98892]	Uba1y-ps1
ENSMUSG00000069036	ENSMUST00000091178	sex determining region of Chr Y [Source:MGI Symbol;Acc:MGI:98660]	Sry
ENSMUSG00000101064	ENSMUST00000187264	predicted gene, 18798 [Source:MGI Symbol;Acc:MGI:5010983]	Gm18798
ENSMUSG00000095573	ENSMUST00000168551	H2A histone family member L2B [Source:MGI Symbol;Acc:MGI:3710623]	H2al2b
ENSMUSG00000101114	ENSMUST00000187006	predicted gene 28628 [Source:MGI Symbol;Acc:MGI:5579334]	Gm28628
ENSMUSG00000102053	ENSMUST00000187482	predicted gene 4064 [Source:MGI Symbol;Acc:MGI:3782239]	Gm4064
ENSMUSG00000100700	ENSMUST00000187552	predicted gene 6137 [Source:MGI Symbol;Acc:MGI:3643498]	Gm6137
ENSMUSG00000101066	ENSMUST00000188227	predicted gene 8498 [Source:MGI Symbol;Acc:MGI:3646440]	Gm8498
ENSMUSG00000094658	ENSMUST00000171534	RNA binding motif protein, Y chromosome [Source:MGI Symbol;Acc:MGI:104732]	Rbmy
ENSMUSG00000094658	ENSMUST00000100360	RNA binding motif protein, Y chromosome [Source:MGI Symbol;Acc:MGI:104732]	Rbmy
ENSMUSG00000095852	ENSMUST00000189964	predicted gene 10256 [Source:MGI Symbol;Acc:MGI:3710530]	Gm10256
ENSMUSG00000095852	ENSMUST00000188114	predicted gene 10256 [Source:MGI Symbol;Acc:MGI:3710530]	Gm10256
ENSMUSG00000095852	ENSMUST00000179404	predicted gene 10256 [Source:MGI Symbol;Acc:MGI:3710530]	Gm10256
ENSMUSG00000100145	ENSMUST00000185708	predicted gene 8502 [Source:MGI Symbol;Acc:MGI:3646437]	Gm8502
ENSMUSG00000099405	ENSMUST00000186661	predicted gene 8506 [Source:MGI Symbol;Acc:MGI:3643897]	Gm8506
ENSMUSG00000091987	ENSMUST00000187842	predicted gene 10352 [Source:MGI Symbol;Acc:MGI:3708825]	Gm10352
ENSMUSG00000091987	ENSMUST00000166474	predicted gene 10352 [Source:MGI Symbol;Acc:MGI:3708825]	Gm10352
ENSMUSG00000099728	ENSMUST00000189202	predicted gene 8510 [Source:MGI Symbol;Acc:MGI:3648242]	Gm8510
ENSMUSG00000101667	ENSMUST00000188358	predicted gene 29289 [Source:MGI Symbol;Acc:MGI:5579995]	Gm29289
ENSMUSG00000093918	ENSMUST00000189592	predicted gene, 21677 [Source:MGI Symbol;Acc:MGI:5435032]	Gm21677
ENSMUSG00000093918	ENSMUST00000179508	predicted gene, 21677 [Source:MGI Symbol;Acc:MGI:5435032]	Gm21677
ENSMUSG00000099455	ENSMUST00000191582	predicted gene 29288 [Source:MGI Symbol;Acc:MGI:5579994]	Gm29288
ENSMUSG00000094511	ENSMUST00000186047	predicted gene, 21693 [Source:MGI Symbol;Acc:MGI:5435048]	Gm21693
ENSMUSG00000094511	ENSMUST00000178531	predicted gene, 21693 [Source:MGI Symbol;Acc:MGI:5435048]	Gm21693
ENSMUSG00000101141	ENSMUST00000186594	predicted gene, 21139 [Source:MGI Symbol;Acc:MGI:5434494]	Gm21139
ENSMUSG00000093987	ENSMUST00000187277	predicted gene, 21704 [Source:MGI Symbol;Acc:MGI:5435059]	Gm21704
ENSMUSG00000093987	ENSMUST00000169382	predicted gene, 21704 [Source:MGI Symbol;Acc:MGI:5435059]	Gm21704
ENSMUSG00000100285	ENSMUST00000186046	predicted gene, 21147 [Source:MGI Symbol;Acc:MGI:5434502]	Gm21147
ENSMUSG00000095948	ENSMUST00000190283	predicted gene, 21708 [Source:MGI Symbol;Acc:MGI:5435063]	Gm21708
ENSMUSG00000095948	ENSMUST00000188091	predicted gene, 21708 [Source:MGI Symbol;Acc:MGI:5435063]	Gm21708
ENSMUSG00000095948	ENSMUST00000180310	predicted gene, 21708 [Source:MGI Symbol;Acc:MGI:5435063]	Gm21708
ENSMUSG00000100960	ENSMUST00000189693	predicted gene, 21156 [Source:MGI Symbol;Acc:MGI:5434511]	Gm21156
ENSMUSG00000099970	ENSMUST00000186362	ras homolog A translocated to the Y, pseudogene 2 [Source:MGI Symbol;Acc:MGI:1314636]	Rhoay-ps2
ENSMUSG00000099660	ENSMUST00000190613	predicted gene 2316 [Source:MGI Symbol;Acc:MGI:3780487]	Gm2316
ENSMUSG00000096520	ENSMUST00000186140	predicted gene 3376 [Source:MGI Symbol;Acc:MGI:3781554]	Gm3376
ENSMUSG00000096520	ENSMUST00000180202	predicted gene 3376 [Source:MGI Symbol;Acc:MGI:3781554]	Gm3376
ENSMUSG00000101016	ENSMUST00000186637	predicted gene 2325 [Source:MGI Symbol;Acc:MGI:3780495]	Gm2325
ENSMUSG00000100360	ENSMUST00000189153	predicted gene 28649 [Source:MGI Symbol;Acc:MGI:5579355]	Gm28649
ENSMUSG00000099838	ENSMUST00000190394	predicted gene 8521 [Source:MGI Symbol;Acc:MGI:3645039]	Gm8521
ENSMUSG00000100132	ENSMUST00000188373	predicted gene, 18177 [Source:MGI Symbol;Acc:MGI:5010362]	Gm18177
ENSMUSG00000101030	ENSMUST00000188521	predicted gene 28429 [Source:MGI Symbol;Acc:MGI:5579135]	Gm28429
ENSMUSG00000100641	ENSMUST00000189369	predicted gene 28413 [Source:MGI Symbol;Acc:MGI:5579119]	Gm28413
ENSMUSG00000101145	ENSMUST00000187243	predicted gene 28412 [Source:MGI Symbol;Acc:MGI:5579118]	Gm28412
ENSMUSG00000100656	ENSMUST00000189674	predicted gene 8525 [Source:MGI Symbol;Acc:MGI:3648451]	Gm8525
ENSMUSG00000100082	ENSMUST00000190111	predicted gene 28414 [Source:MGI Symbol;Acc:MGI:5579120]	Gm28414
ENSMUSG00000101712	ENSMUST00000190092	predicted gene 28648 [Source:MGI Symbol;Acc:MGI:5579354]	Gm28648
ENSMUSG00000101558	ENSMUST00000188416	predicted gene 28647 [Source:MGI Symbol;Acc:MGI:5579353]	Gm28647
ENSMUSG00000100753	ENSMUST00000191310	predicted gene 29435 [Source:MGI Symbol;Acc:MGI:5580141]	Gm29435
ENSMUSG00000101499	ENSMUST00000190764	vomeronasal 2, receptor, pseudogene 139 [Source:MGI Symbol;Acc:MGI:3761343]	Vmn2r-ps139
ENSMUSG00000101108	ENSMUST00000191543	predicted gene 29038 [Source:MGI Symbol;Acc:MGI:5579744]	Gm29038
ENSMUSG00000100300	ENSMUST00000189112	predicted gene 28191 [Source:MGI Symbol;Acc:MGI:5578897]	Gm28191
ENSMUSG00000100683	ENSMUST00000187447	predicted gene 28186 [Source:MGI Symbol;Acc:MGI:5578892]	Gm28186
ENSMUSG00000102088	ENSMUST00000189723	predicted gene, 21064 [Source:MGI Symbol;Acc:MGI:5434419]	Gm21064
ENSMUSG00000102088	ENSMUST00000190583	predicted gene, 21064 [Source:MGI Symbol;Acc:MGI:5434419]	Gm21064
ENSMUSG00000099514	ENSMUST00000190916	predicted gene 28241 [Source:MGI Symbol;Acc:MGI:5578947]	Gm28241
ENSMUSG00000100446	ENSMUST00000187274	predicted gene 28242 [Source:MGI Symbol;Acc:MGI:5578948]	Gm28242
ENSMUSG00000102680	ENSMUST00000192806	predicted gene, 37222 [Source:MGI Symbol;Acc:MGI:5610450]	Gm37222
ENSMUSG00000099684	ENSMUST00000187566	predicted gene 28356 [Source:MGI Symbol;Acc:MGI:5579062]	Gm28356
ENSMUSG00000099684	ENSMUST00000186941	predicted gene 28356 [Source:MGI Symbol;Acc:MGI:5579062]	Gm28356
ENSMUSG00000100984	ENSMUST00000190256	predicted gene 28357 [Source:MGI Symbol;Acc:MGI:5579063]	Gm28357
ENSMUSG00000100137	ENSMUST00000188054	predicted gene 29352 [Source:MGI Symbol;Acc:MGI:5580058]	Gm29352
ENSMUSG00000100958	ENSMUST00000191052	predicted gene 29351 [Source:MGI Symbol;Acc:MGI:5580057]	Gm29351
ENSMUSG00000099575	ENSMUST00000189141	predicted gene 29350 [Source:MGI Symbol;Acc:MGI:5580056]	Gm29350
ENSMUSG00000100597	ENSMUST00000188692	predicted gene 29349 [Source:MGI Symbol;Acc:MGI:5580055]	Gm29349
ENSMUSG00000099410	ENSMUST00000188178	predicted gene 29355 [Source:MGI Symbol;Acc:MGI:5580061]	Gm29355
ENSMUSG00000093927	ENSMUST00000188637	predicted gene, 20918 [Source:MGI Symbol;Acc:MGI:5434274]	Gm20918
ENSMUSG00000093927	ENSMUST00000179629	predicted gene, 20918 [Source:MGI Symbol;Acc:MGI:5434274]	Gm20918
ENSMUSG00000101212	ENSMUST00000187613	predicted gene 29354 [Source:MGI Symbol;Acc:MGI:5580060]	Gm29354
ENSMUSG00000101041	ENSMUST00000185801	predicted gene 29353 [Source:MGI Symbol;Acc:MGI:5580059]	Gm29353
ENSMUSG00000118417	ENSMUST00000238760	predicted gene, 50460 [Source:MGI Symbol;Acc:MGI:6324725]	Gm50460
ENSMUSG00000095693	ENSMUST00000179056	predicted gene, 21820 [Source:MGI Symbol;Acc:MGI:5433984]	Gm21820
ENSMUSG00000101611	ENSMUST00000186877	predicted gene 29357 [Source:MGI Symbol;Acc:MGI:5580063]	Gm29357
ENSMUSG00000101769	ENSMUST00000186935	predicted gene 29356 [Source:MGI Symbol;Acc:MGI:5580062]	Gm29356
ENSMUSG00000100792	ENSMUST00000188250	predicted gene 29161 [Source:MGI Symbol;Acc:MGI:5579867]	Gm29161
ENSMUSG00000099766	ENSMUST00000188601	predicted gene 28767 [Source:MGI Symbol;Acc:MGI:5579473]	Gm28767
ENSMUSG00000099726	ENSMUST00000190094	predicted gene 29160 [Source:MGI Symbol;Acc:MGI:5579866]	Gm29160
ENSMUSG00000101576	ENSMUST00000191575	predicted gene, 20915 [Source:MGI Symbol;Acc:MGI:5434271]	Gm20915
ENSMUSG00000102115	ENSMUST00000191086	predicted gene 28766 [Source:MGI Symbol;Acc:MGI:5579472]	Gm28766
ENSMUSG00000102102	ENSMUST00000187969	predicted gene 29159 [Source:MGI Symbol;Acc:MGI:5579865]	Gm29159
ENSMUSG00000077425	ENSMUST00000104237	predicted gene, 24280 [Source:MGI Symbol;Acc:MGI:5454057]	Gm24280
ENSMUSG00000099761	ENSMUST00000186883	predicted gene 29158 [Source:MGI Symbol;Acc:MGI:5579864]	Gm29158
ENSMUSG00000096706	ENSMUST00000190391	predicted gene, 21854 [Source:MGI Symbol;Acc:MGI:5434018]	Gm21854
ENSMUSG00000096706	ENSMUST00000179901	predicted gene, 21854 [Source:MGI Symbol;Acc:MGI:5434018]	Gm21854
ENSMUSG00000101805	ENSMUST00000189034	predicted gene 28768 [Source:MGI Symbol;Acc:MGI:5579474]	Gm28768
ENSMUSG00000101380	ENSMUST00000190176	predicted gene 28769 [Source:MGI Symbol;Acc:MGI:5579475]	Gm28769
ENSMUSG00000096268	ENSMUST00000188887	predicted gene, 20914 [Source:MGI Symbol;Acc:MGI:5434270]	Gm20914
ENSMUSG00000096268	ENSMUST00000180372	predicted gene, 20914 [Source:MGI Symbol;Acc:MGI:5434270]	Gm20914
ENSMUSG00000100634	ENSMUST00000190100	predicted gene 28171 [Source:MGI Symbol;Acc:MGI:5578877]	Gm28171
ENSMUSG00000100056	ENSMUST00000191190	predicted gene 28173 [Source:MGI Symbol;Acc:MGI:5578879]	Gm28173
ENSMUSG00000102338	ENSMUST00000193670	predicted gene, 37236 [Source:MGI Symbol;Acc:MGI:5610464]	Gm37236
ENSMUSG00000101291	ENSMUST00000189250	predicted gene 29194 [Source:MGI Symbol;Acc:MGI:5579900]	Gm29194
ENSMUSG00000096036	ENSMUST00000185926	predicted gene, 21778 [Source:MGI Symbol;Acc:MGI:5433942]	Gm21778
ENSMUSG00000096036	ENSMUST00000178779	predicted gene, 21778 [Source:MGI Symbol;Acc:MGI:5433942]	Gm21778
ENSMUSG00000102042	ENSMUST00000189038	predicted gene 29195 [Source:MGI Symbol;Acc:MGI:5579901]	Gm29195
ENSMUSG00000100878	ENSMUST00000189239	predicted gene 29196 [Source:MGI Symbol;Acc:MGI:5579902]	Gm29196
ENSMUSG00000099721	ENSMUST00000185496	predicted gene 28435 [Source:MGI Symbol;Acc:MGI:5579141]	Gm28435
ENSMUSG00000101619	ENSMUST00000186307	predicted gene 28436 [Source:MGI Symbol;Acc:MGI:5579142]	Gm28436
ENSMUSG00000100710	ENSMUST00000185922	predicted gene 29197 [Source:MGI Symbol;Acc:MGI:5579903]	Gm29197
ENSMUSG00000100292	ENSMUST00000190102	predicted gene 29198 [Source:MGI Symbol;Acc:MGI:5579904]	Gm29198
ENSMUSG00000101081	ENSMUST00000187129	predicted gene 29193 [Source:MGI Symbol;Acc:MGI:5579899]	Gm29193
ENSMUSG00000099815	ENSMUST00000191031	predicted gene 28430 [Source:MGI Symbol;Acc:MGI:5579136]	Gm28430
ENSMUSG00000118404	ENSMUST00000238683	predicted gene, 21746 [Source:MGI Symbol;Acc:MGI:5433910]	Gm21746
ENSMUSG00000101525	ENSMUST00000190989	predicted gene 28593 [Source:MGI Symbol;Acc:MGI:5579299]	Gm28593
ENSMUSG00000095148	ENSMUST00000187857	predicted gene, 20873 [Source:MGI Symbol;Acc:MGI:5434229]	Gm20873
ENSMUSG00000095148	ENSMUST00000179410	predicted gene, 20873 [Source:MGI Symbol;Acc:MGI:5434229]	Gm20873
ENSMUSG00000101707	ENSMUST00000186988	predicted gene 28916 [Source:MGI Symbol;Acc:MGI:5579622]	Gm28916
ENSMUSG00000100275	ENSMUST00000189145	predicted gene 28915 [Source:MGI Symbol;Acc:MGI:5579621]	Gm28915
ENSMUSG00000100472	ENSMUST00000188822	predicted gene 28918 [Source:MGI Symbol;Acc:MGI:5579624]	Gm28918
ENSMUSG00000100289	ENSMUST00000187294	predicted gene 28917 [Source:MGI Symbol;Acc:MGI:5579623]	Gm28917
ENSMUSG00000101243	ENSMUST00000190026	predicted gene 28919 [Source:MGI Symbol;Acc:MGI:5579625]	Gm28919
ENSMUSG00000079806	ENSMUST00000189073	predicted gene, 21719 [Source:MGI Symbol;Acc:MGI:5433883]	Gm21719
ENSMUSG00000079806	ENSMUST00000115940	predicted gene, 21719 [Source:MGI Symbol;Acc:MGI:5433883]	Gm21719
ENSMUSG00000100479	ENSMUST00000190219	predicted gene 28921 [Source:MGI Symbol;Acc:MGI:5579627]	Gm28921
ENSMUSG00000099352	ENSMUST00000189957	predicted gene 28920 [Source:MGI Symbol;Acc:MGI:5579626]	Gm28920
ENSMUSG00000101388	ENSMUST00000190777	predicted gene 28444 [Source:MGI Symbol;Acc:MGI:5579150]	Gm28444
ENSMUSG00000101055	ENSMUST00000189081	predicted gene 28443 [Source:MGI Symbol;Acc:MGI:5579149]	Gm28443
ENSMUSG00000096686	ENSMUST00000190426	predicted gene, 20830 [Source:MGI Symbol;Acc:MGI:5434186]	Gm20830
ENSMUSG00000096686	ENSMUST00000178016	predicted gene, 20830 [Source:MGI Symbol;Acc:MGI:5434186]	Gm20830
ENSMUSG00000099505	ENSMUST00000187052	predicted gene 28442 [Source:MGI Symbol;Acc:MGI:5579148]	Gm28442
ENSMUSG00000100161	ENSMUST00000187686	predicted gene 28445 [Source:MGI Symbol;Acc:MGI:5579151]	Gm28445
ENSMUSG00000102039	ENSMUST00000190538	predicted gene, 20788 [Source:MGI Symbol;Acc:MGI:5434144]	Gm20788
ENSMUSG00000101913	ENSMUST00000188063	predicted gene 28999 [Source:MGI Symbol;Acc:MGI:5579705]	Gm28999
ENSMUSG00000094484	ENSMUST00000189201	predicted gene, 21244 [Source:MGI Symbol;Acc:MGI:5434599]	Gm21244
ENSMUSG00000094484	ENSMUST00000178447	predicted gene, 21244 [Source:MGI Symbol;Acc:MGI:5434599]	Gm21244
ENSMUSG00000101479	ENSMUST00000188759	predicted gene 28997 [Source:MGI Symbol;Acc:MGI:5579703]	Gm28997
ENSMUSG00000100939	ENSMUST00000186194	predicted gene 28998 [Source:MGI Symbol;Acc:MGI:5579704]	Gm28998
ENSMUSG00000100262	ENSMUST00000186587	predicted gene 28398 [Source:MGI Symbol;Acc:MGI:5579104]	Gm28398
ENSMUSG00000100453	ENSMUST00000187970	predicted gene 28397 [Source:MGI Symbol;Acc:MGI:5579103]	Gm28397
ENSMUSG00000100858	ENSMUST00000191332	predicted gene 28400 [Source:MGI Symbol;Acc:MGI:5579106]	Gm28400
ENSMUSG00000099965	ENSMUST00000186221	predicted gene 28399 [Source:MGI Symbol;Acc:MGI:5579105]	Gm28399
ENSMUSG00000100948	ENSMUST00000187794	predicted gene 28395 [Source:MGI Symbol;Acc:MGI:5579101]	Gm28395
ENSMUSG00000118447	ENSMUST00000238493	predicted gene, 21788 [Source:MGI Symbol;Acc:MGI:5433952]	Gm21788
ENSMUSG00000100961	ENSMUST00000186805	predicted gene 28394 [Source:MGI Symbol;Acc:MGI:5579100]	Gm28394
ENSMUSG00000100806	ENSMUST00000190309	predicted gene 28396 [Source:MGI Symbol;Acc:MGI:5579102]	Gm28396
ENSMUSG00000101521	ENSMUST00000191261	predicted gene 28393 [Source:MGI Symbol;Acc:MGI:5579099]	Gm28393
ENSMUSG00000094081	ENSMUST00000185348	predicted gene, 20826 [Source:MGI Symbol;Acc:MGI:5434182]	Gm20826
ENSMUSG00000094081	ENSMUST00000179256	predicted gene, 20826 [Source:MGI Symbol;Acc:MGI:5434182]	Gm20826
ENSMUSG00000101181	ENSMUST00000188423	vomeronasal 2, receptor, pseudogene 149 [Source:MGI Symbol;Acc:MGI:3761709]	Vmn2r-ps149
ENSMUSG00000100645	ENSMUST00000189007	predicted gene 28576 [Source:MGI Symbol;Acc:MGI:5579282]	Gm28576
ENSMUSG00000100124	ENSMUST00000188234	predicted gene 28575 [Source:MGI Symbol;Acc:MGI:5579281]	Gm28575
ENSMUSG00000101956	ENSMUST00000185757	predicted gene 28574 [Source:MGI Symbol;Acc:MGI:5579280]	Gm28574
ENSMUSG00000101351	ENSMUST00000187821	predicted gene 28573 [Source:MGI Symbol;Acc:MGI:5579279]	Gm28573
ENSMUSG00000100412	ENSMUST00000187444	predicted gene 28572 [Source:MGI Symbol;Acc:MGI:5579278]	Gm28572
ENSMUSG00000102026	ENSMUST00000188922	predicted gene 28571 [Source:MGI Symbol;Acc:MGI:5579277]	Gm28571
ENSMUSG00000099800	ENSMUST00000188300	predicted gene 28570 [Source:MGI Symbol;Acc:MGI:5579276]	Gm28570
ENSMUSG00000099861	ENSMUST00000185705	predicted gene 29049 [Source:MGI Symbol;Acc:MGI:5579755]	Gm29049
ENSMUSG00000095324	ENSMUST00000178149	predicted gene, 20825 [Source:MGI Symbol;Acc:MGI:5434181]	Gm20825
ENSMUSG00000095324	ENSMUST00000178396	predicted gene, 20825 [Source:MGI Symbol;Acc:MGI:5434181]	Gm20825
ENSMUSG00000101616	ENSMUST00000189816	predicted gene 29047 [Source:MGI Symbol;Acc:MGI:5579753]	Gm29047
ENSMUSG00000100312	ENSMUST00000190399	predicted gene 29048 [Source:MGI Symbol;Acc:MGI:5579754]	Gm29048
ENSMUSG00000100312	ENSMUST00000185342	predicted gene 29048 [Source:MGI Symbol;Acc:MGI:5579754]	Gm29048
ENSMUSG00000100258	ENSMUST00000187278	predicted gene 29045 [Source:MGI Symbol;Acc:MGI:5579751]	Gm29045
ENSMUSG00000101229	ENSMUST00000188653	predicted gene 29046 [Source:MGI Symbol;Acc:MGI:5579752]	Gm29046
ENSMUSG00000101456	ENSMUST00000186371	predicted gene 29043 [Source:MGI Symbol;Acc:MGI:5579749]	Gm29043
ENSMUSG00000100421	ENSMUST00000188980	predicted gene 29044 [Source:MGI Symbol;Acc:MGI:5579750]	Gm29044
ENSMUSG00000100421	ENSMUST00000188916	predicted gene 29044 [Source:MGI Symbol;Acc:MGI:5579750]	Gm29044
ENSMUSG00000103618	ENSMUST00000192963	predicted gene, 37951 [Source:MGI Symbol;Acc:MGI:5611179]	Gm37951
ENSMUSG00000101928	ENSMUST00000186739	predicted gene, 20824 [Source:MGI Symbol;Acc:MGI:5434180]	Gm20824
ENSMUSG00000100239	ENSMUST00000185517	predicted gene 28146 [Source:MGI Symbol;Acc:MGI:5578852]	Gm28146
ENSMUSG00000100460	ENSMUST00000189742	predicted gene 28145 [Source:MGI Symbol;Acc:MGI:5578851]	Gm28145
ENSMUSG00000101331	ENSMUST00000186924	predicted gene 28148 [Source:MGI Symbol;Acc:MGI:5578854]	Gm28148
ENSMUSG00000101366	ENSMUST00000187133	predicted gene 28147 [Source:MGI Symbol;Acc:MGI:5578853]	Gm28147
ENSMUSG00000101142	ENSMUST00000186899	predicted gene 28142 [Source:MGI Symbol;Acc:MGI:5578848]	Gm28142
ENSMUSG00000100047	ENSMUST00000186676	predicted gene 28141 [Source:MGI Symbol;Acc:MGI:5578847]	Gm28141
ENSMUSG00000101858	ENSMUST00000188351	predicted gene 28144 [Source:MGI Symbol;Acc:MGI:5578850]	Gm28144
ENSMUSG00000100933	ENSMUST00000191082	predicted gene 28143 [Source:MGI Symbol;Acc:MGI:5578849]	Gm28143
ENSMUSG00000100804	ENSMUST00000187305	predicted gene 28150 [Source:MGI Symbol;Acc:MGI:5578856]	Gm28150
ENSMUSG00000101672	ENSMUST00000187102	predicted gene 28149 [Source:MGI Symbol;Acc:MGI:5578855]	Gm28149
ENSMUSG00000099929	ENSMUST00000191361	predicted gene 28098 [Source:MGI Symbol;Acc:MGI:5578804]	Gm28098
ENSMUSG00000099939	ENSMUST00000190353	predicted gene 28330 [Source:MGI Symbol;Acc:MGI:5579036]	Gm28330
ENSMUSG00000100491	ENSMUST00000191102	predicted gene 28331 [Source:MGI Symbol;Acc:MGI:5579037]	Gm28331
ENSMUSG00000099566	ENSMUST00000186511	predicted gene 28099 [Source:MGI Symbol;Acc:MGI:5578805]	Gm28099
ENSMUSG00000101053	ENSMUST00000115496	predicted gene, 20815 [Source:MGI Symbol;Acc:MGI:5434171]	Gm20815
ENSMUSG00000101732	ENSMUST00000188869	predicted gene 28328 [Source:MGI Symbol;Acc:MGI:5579034]	Gm28328
ENSMUSG00000101056	ENSMUST00000191208	predicted gene 28329 [Source:MGI Symbol;Acc:MGI:5579035]	Gm28329
ENSMUSG00000099904	ENSMUST00000188550	predicted gene 28270 [Source:MGI Symbol;Acc:MGI:5578976]	Gm28270
ENSMUSG00000099523	ENSMUST00000189638	predicted gene 28327 [Source:MGI Symbol;Acc:MGI:5579033]	Gm28327
ENSMUSG00000100542	ENSMUST00000187333	predicted gene 28097 [Source:MGI Symbol;Acc:MGI:5578803]	Gm28097
ENSMUSG00000099956	ENSMUST00000189461	predicted gene 29365 [Source:MGI Symbol;Acc:MGI:5580071]	Gm29365
ENSMUSG00000100080	ENSMUST00000185289	predicted gene 29364 [Source:MGI Symbol;Acc:MGI:5580070]	Gm29364
ENSMUSG00000101441	ENSMUST00000189365	predicted gene 29363 [Source:MGI Symbol;Acc:MGI:5580069]	Gm29363
ENSMUSG00000091077	ENSMUST00000190329	predicted gene, 21292 [Source:MGI Symbol;Acc:MGI:5434647]	Gm21292
ENSMUSG00000091077	ENSMUST00000171947	predicted gene, 21292 [Source:MGI Symbol;Acc:MGI:5434647]	Gm21292
ENSMUSG00000094679	ENSMUST00000189253	predicted gene, 21721 [Source:MGI Symbol;Acc:MGI:5433885]	Gm21721
ENSMUSG00000094679	ENSMUST00000179595	predicted gene, 21721 [Source:MGI Symbol;Acc:MGI:5433885]	Gm21721
ENSMUSG00000100109	ENSMUST00000190481	predicted gene 29366 [Source:MGI Symbol;Acc:MGI:5580072]	Gm29366
ENSMUSG00000100848	ENSMUST00000188077	predicted gene 29281 [Source:MGI Symbol;Acc:MGI:5579987]	Gm29281
ENSMUSG00000100105	ENSMUST00000190032	predicted gene 29330 [Source:MGI Symbol;Acc:MGI:5580036]	Gm29330
ENSMUSG00000101095	ENSMUST00000189053	predicted gene 29329 [Source:MGI Symbol;Acc:MGI:5580035]	Gm29329
ENSMUSG00000094773	ENSMUST00000188908	predicted gene, 21812 [Source:MGI Symbol;Acc:MGI:5433976]	Gm21812
ENSMUSG00000094773	ENSMUST00000179590	predicted gene, 21812 [Source:MGI Symbol;Acc:MGI:5433976]	Gm21812
ENSMUSG00000099688	ENSMUST00000185723	predicted gene 29535 [Source:MGI Symbol;Acc:MGI:5580241]	Gm29535
ENSMUSG00000101094	ENSMUST00000190403	predicted gene 29533 [Source:MGI Symbol;Acc:MGI:5580239]	Gm29533
ENSMUSG00000101647	ENSMUST00000187328	predicted gene 29534 [Source:MGI Symbol;Acc:MGI:5580240]	Gm29534
ENSMUSG00000096223	ENSMUST00000190315	predicted gene, 21874 [Source:MGI Symbol;Acc:MGI:5434038]	Gm21874
ENSMUSG00000096223	ENSMUST00000178374	predicted gene, 21874 [Source:MGI Symbol;Acc:MGI:5434038]	Gm21874
ENSMUSG00000101737	ENSMUST00000188127	predicted gene 28849 [Source:MGI Symbol;Acc:MGI:5579555]	Gm28849
ENSMUSG00000100752	ENSMUST00000186778	predicted gene 28847 [Source:MGI Symbol;Acc:MGI:5579553]	Gm28847
ENSMUSG00000100463	ENSMUST00000189984	predicted gene 28848 [Source:MGI Symbol;Acc:MGI:5579554]	Gm28848
ENSMUSG00000101977	ENSMUST00000189161	predicted gene 28846 [Source:MGI Symbol;Acc:MGI:5579552]	Gm28846
ENSMUSG00000100661	ENSMUST00000190527	predicted gene 29471 [Source:MGI Symbol;Acc:MGI:5580177]	Gm29471
ENSMUSG00000100571	ENSMUST00000187688	predicted gene 29474 [Source:MGI Symbol;Acc:MGI:5580180]	Gm29474
ENSMUSG00000100087	ENSMUST00000190767	predicted gene 29475 [Source:MGI Symbol;Acc:MGI:5580181]	Gm29475
ENSMUSG00000094556	ENSMUST00000179829	predicted gene, 20821 [Source:MGI Symbol;Acc:MGI:5434177]	Gm20821
ENSMUSG00000094556	ENSMUST00000180352	predicted gene, 20821 [Source:MGI Symbol;Acc:MGI:5434177]	Gm20821
ENSMUSG00000100049	ENSMUST00000189937	predicted gene 28506 [Source:MGI Symbol;Acc:MGI:5579212]	Gm28506
ENSMUSG00000100477	ENSMUST00000189737	predicted gene 28507 [Source:MGI Symbol;Acc:MGI:5579213]	Gm28507
ENSMUSG00000100800	ENSMUST00000189476	predicted gene, 21301 [Source:MGI Symbol;Acc:MGI:5434656]	Gm21301
ENSMUSG00000099439	ENSMUST00000188009	predicted gene 29142 [Source:MGI Symbol;Acc:MGI:5579848]	Gm29142
ENSMUSG00000095032	ENSMUST00000189630	predicted gene, 21310 [Source:MGI Symbol;Acc:MGI:5434665]	Gm21310
ENSMUSG00000095032	ENSMUST00000180130	predicted gene, 21310 [Source:MGI Symbol;Acc:MGI:5434665]	Gm21310
ENSMUSG00000099372	ENSMUST00000189428	predicted gene 28509 [Source:MGI Symbol;Acc:MGI:5579215]	Gm28509
ENSMUSG00000101699	ENSMUST00000188016	predicted gene 28508 [Source:MGI Symbol;Acc:MGI:5579214]	Gm28508
ENSMUSG00000095242	ENSMUST00000185576	predicted gene, 20834 [Source:MGI Symbol;Acc:MGI:5434190]	Gm20834
ENSMUSG00000095242	ENSMUST00000179558	predicted gene, 20834 [Source:MGI Symbol;Acc:MGI:5434190]	Gm20834
ENSMUSG00000101396	ENSMUST00000190572	predicted gene 28510 [Source:MGI Symbol;Acc:MGI:5579216]	Gm28510
ENSMUSG00000100995	ENSMUST00000189844	predicted gene 29525 [Source:MGI Symbol;Acc:MGI:5580231]	Gm29525
ENSMUSG00000100273	ENSMUST00000187217	predicted gene 29526 [Source:MGI Symbol;Acc:MGI:5580232]	Gm29526
ENSMUSG00000095950	ENSMUST00000187245	predicted gene, 20737 [Source:MGI Symbol;Acc:MGI:5434093]	Gm20737
ENSMUSG00000095950	ENSMUST00000179665	predicted gene, 20737 [Source:MGI Symbol;Acc:MGI:5434093]	Gm20737
ENSMUSG00000118472	ENSMUST00000238556	predicted gene, 21775 [Source:MGI Symbol;Acc:MGI:5433939]	Gm21775
ENSMUSG00000118422	ENSMUST00000238509	predicted gene, 21900 [Source:MGI Symbol;Acc:MGI:5434064]	Gm21900
ENSMUSG00000100369	ENSMUST00000190722	predicted gene 29527 [Source:MGI Symbol;Acc:MGI:5580233]	Gm29527
ENSMUSG00000075359	ENSMUST00000100115	predicted gene, 20775 [Source:MGI Symbol;Acc:MGI:5434131]	Gm20775
ENSMUSG00000099668	ENSMUST00000191530	predicted gene 29522 [Source:MGI Symbol;Acc:MGI:5580228]	Gm29522
ENSMUSG00000100731	ENSMUST00000191415	predicted gene 29523 [Source:MGI Symbol;Acc:MGI:5580229]	Gm29523
ENSMUSG00000100074	ENSMUST00000190819	predicted gene 29524 [Source:MGI Symbol;Acc:MGI:5580230]	Gm29524
ENSMUSG00000099676	ENSMUST00000186699	predicted gene 29528 [Source:MGI Symbol;Acc:MGI:5580234]	Gm29528
ENSMUSG00000094813	ENSMUST00000187434	predicted gene, 20777 [Source:MGI Symbol;Acc:MGI:5434133]	Gm20777
ENSMUSG00000094813	ENSMUST00000177818	predicted gene, 20777 [Source:MGI Symbol;Acc:MGI:5434133]	Gm20777
ENSMUSG00000099482	ENSMUST00000188167	predicted gene 28955 [Source:MGI Symbol;Acc:MGI:5579661]	Gm28955
ENSMUSG00000099776	ENSMUST00000190031	predicted gene 28954 [Source:MGI Symbol;Acc:MGI:5579660]	Gm28954
ENSMUSG00000100742	ENSMUST00000188336	predicted gene 28953 [Source:MGI Symbol;Acc:MGI:5579659]	Gm28953
ENSMUSG00000100730	ENSMUST00000189940	predicted gene, 20776 [Source:MGI Symbol;Acc:MGI:5434132]	Gm20776
ENSMUSG00000100567	ENSMUST00000185864	predicted gene 28958 [Source:MGI Symbol;Acc:MGI:5579664]	Gm28958
ENSMUSG00000094838	ENSMUST00000190516	predicted gene, 20828 [Source:MGI Symbol;Acc:MGI:5434184]	Gm20828
ENSMUSG00000094838	ENSMUST00000170889	predicted gene, 20828 [Source:MGI Symbol;Acc:MGI:5434184]	Gm20828
ENSMUSG00000101319	ENSMUST00000190174	predicted gene 28957 [Source:MGI Symbol;Acc:MGI:5579663]	Gm28957
ENSMUSG00000101789	ENSMUST00000189047	predicted gene 28956 [Source:MGI Symbol;Acc:MGI:5579662]	Gm28956
ENSMUSG00000100015	ENSMUST00000189285	predicted gene 28952 [Source:MGI Symbol;Acc:MGI:5579658]	Gm28952
ENSMUSG00000099572	ENSMUST00000190742	predicted gene 28951 [Source:MGI Symbol;Acc:MGI:5579657]	Gm28951
ENSMUSG00000101690	ENSMUST00000185212	predicted gene 28390 [Source:MGI Symbol;Acc:MGI:5579096]	Gm28390
ENSMUSG00000101842	ENSMUST00000185202	predicted gene 28391 [Source:MGI Symbol;Acc:MGI:5579097]	Gm28391
ENSMUSG00000101871	ENSMUST00000190090	predicted gene 28389 [Source:MGI Symbol;Acc:MGI:5579095]	Gm28389
ENSMUSG00000100919	ENSMUST00000191538	predicted gene 28655 [Source:MGI Symbol;Acc:MGI:5579361]	Gm28655
ENSMUSG00000101123	ENSMUST00000189801	predicted gene 28654 [Source:MGI Symbol;Acc:MGI:5579360]	Gm28654
ENSMUSG00000101276	ENSMUST00000186950	predicted gene 28657 [Source:MGI Symbol;Acc:MGI:5579363]	Gm28657
ENSMUSG00000100368	ENSMUST00000190017	predicted gene 28656 [Source:MGI Symbol;Acc:MGI:5579362]	Gm28656
ENSMUSG00000100231	ENSMUST00000187922	predicted gene 29554 [Source:MGI Symbol;Acc:MGI:5580260]	Gm29554
ENSMUSG00000101469	ENSMUST00000187591	predicted gene 29556 [Source:MGI Symbol;Acc:MGI:5580262]	Gm29556
ENSMUSG00000095508	ENSMUST00000189550	predicted gene, 20812 [Source:MGI Symbol;Acc:MGI:5434168]	Gm20812
ENSMUSG00000095508	ENSMUST00000179220	predicted gene, 20812 [Source:MGI Symbol;Acc:MGI:5434168]	Gm20812
ENSMUSG00000103330	ENSMUST00000194321	predicted gene, 35108 [Source:MGI Symbol;Acc:MGI:5594267]	Gm35108
ENSMUSG00000104505	ENSMUST00000191742	predicted gene, 37739 [Source:MGI Symbol;Acc:MGI:5610967]	Gm37739
ENSMUSG00000104505	ENSMUST00000191901	predicted gene, 37739 [Source:MGI Symbol;Acc:MGI:5610967]	Gm37739
ENSMUSG00000104505	ENSMUST00000193731	predicted gene, 37739 [Source:MGI Symbol;Acc:MGI:5610967]	Gm37739
ENSMUSG00000104468	ENSMUST00000195399	predicted gene, 21736 [Source:MGI Symbol;Acc:MGI:5433900]	Gm21736
ENSMUSG00000094135	ENSMUST00000179772	predicted gene, 21379 [Source:MGI Symbol;Acc:MGI:5434734]	Gm21379
ENSMUSG00000103361	ENSMUST00000192466	predicted gene, 36928 [Source:MGI Symbol;Acc:MGI:5610156]	Gm36928
ENSMUSG00000104267	ENSMUST00000194687	predicted gene, 20807 [Source:MGI Symbol;Acc:MGI:5434163]	Gm20807
ENSMUSG00000103352	ENSMUST00000193488	predicted gene, 38084 [Source:MGI Symbol;Acc:MGI:5611312]	Gm38084
ENSMUSG00000102335	ENSMUST00000191716	predicted gene, 37231 [Source:MGI Symbol;Acc:MGI:5610459]	Gm37231
ENSMUSG00000102335	ENSMUST00000195184	predicted gene, 37231 [Source:MGI Symbol;Acc:MGI:5610459]	Gm37231
ENSMUSG00000095769	ENSMUST00000179284	predicted gene, 21891 [Source:MGI Symbol;Acc:MGI:5434055]	Gm21891
ENSMUSG00000096820	ENSMUST00000195626	predicted gene, 21425 [Source:MGI Symbol;Acc:MGI:5434780]	Gm21425
ENSMUSG00000096820	ENSMUST00000180318	predicted gene, 21425 [Source:MGI Symbol;Acc:MGI:5434780]	Gm21425
ENSMUSG00000103474	ENSMUST00000195063	predicted gene, 37252 [Source:MGI Symbol;Acc:MGI:5610480]	Gm37252
ENSMUSG00000095759	ENSMUST00000178050	predicted gene, 21828 [Source:MGI Symbol;Acc:MGI:5433992]	Gm21828
ENSMUSG00000103468	ENSMUST00000192749	predicted gene, 21440 [Source:MGI Symbol;Acc:MGI:5434795]	Gm21440
ENSMUSG00000093903	ENSMUST00000192204	predicted gene, 21454 [Source:MGI Symbol;Acc:MGI:5434809]	Gm21454
ENSMUSG00000093903	ENSMUST00000178599	predicted gene, 21454 [Source:MGI Symbol;Acc:MGI:5434809]	Gm21454
ENSMUSG00000103176	ENSMUST00000193756	predicted gene, 37147 [Source:MGI Symbol;Acc:MGI:5610375]	Gm37147
ENSMUSG00000104522	ENSMUST00000194145	predicted gene, 38159 [Source:MGI Symbol;Acc:MGI:5611387]	Gm38159
ENSMUSG00000104522	ENSMUST00000193656	predicted gene, 38159 [Source:MGI Symbol;Acc:MGI:5611387]	Gm38159
ENSMUSG00000095462	ENSMUST00000178519	predicted gene, 21725 [Source:MGI Symbol;Acc:MGI:5433889]	Gm21725
ENSMUSG00000102177	ENSMUST00000192349	predicted gene, 37870 [Source:MGI Symbol;Acc:MGI:5611098]	Gm37870
ENSMUSG00000102177	ENSMUST00000193275	predicted gene, 37870 [Source:MGI Symbol;Acc:MGI:5611098]	Gm37870
ENSMUSG00000102177	ENSMUST00000192881	predicted gene, 37870 [Source:MGI Symbol;Acc:MGI:5611098]	Gm37870
ENSMUSG00000102346	ENSMUST00000195795	predicted gene, 37378 [Source:MGI Symbol;Acc:MGI:5610606]	Gm37378
ENSMUSG00000102346	ENSMUST00000193698	predicted gene, 37378 [Source:MGI Symbol;Acc:MGI:5610606]	Gm37378
ENSMUSG00000093883	ENSMUST00000178428	predicted gene, 21866 [Source:MGI Symbol;Acc:MGI:5434030]	Gm21866
ENSMUSG00000095900	ENSMUST00000193306	predicted gene, 20773 [Source:MGI Symbol;Acc:MGI:5434129]	Gm20773
ENSMUSG00000095900	ENSMUST00000178940	predicted gene, 20773 [Source:MGI Symbol;Acc:MGI:5434129]	Gm20773
ENSMUSG00000102174	ENSMUST00000192255	predicted gene, 36398 [Source:MGI Symbol;Acc:MGI:5595557]	Gm36398
ENSMUSG00000102583	ENSMUST00000194430	predicted gene, 37441 [Source:MGI Symbol;Acc:MGI:5610669]	Gm37441
ENSMUSG00000104048	ENSMUST00000195221	predicted gene, 37561 [Source:MGI Symbol;Acc:MGI:5610789]	Gm37561
ENSMUSG00000104404	ENSMUST00000195782	predicted gene, 36728 [Source:MGI Symbol;Acc:MGI:5595887]	Gm36728
ENSMUSG00000102799	ENSMUST00000192558	predicted gene, 32295 [Source:MGI Symbol;Acc:MGI:5591454]	Gm32295
ENSMUSG00000102613	ENSMUST00000194582	predicted gene, 20836 [Source:MGI Symbol;Acc:MGI:5434192]	Gm20836
ENSMUSG00000103524	ENSMUST00000195837	predicted gene, 37263 [Source:MGI Symbol;Acc:MGI:5610491]	Gm37263
ENSMUSG00000094227	ENSMUST00000178689	predicted gene, 21767 [Source:MGI Symbol;Acc:MGI:5433931]	Gm21767
ENSMUSG00000103681	ENSMUST00000195874	predicted gene, 37130 [Source:MGI Symbol;Acc:MGI:5610358]	Gm37130
ENSMUSG00000103681	ENSMUST00000192707	predicted gene, 37130 [Source:MGI Symbol;Acc:MGI:5610358]	Gm37130
ENSMUSG00000104409	ENSMUST00000192785	predicted gene, 37467 [Source:MGI Symbol;Acc:MGI:5610695]	Gm37467
ENSMUSG00000104409	ENSMUST00000192156	predicted gene, 37467 [Source:MGI Symbol;Acc:MGI:5610695]	Gm37467
ENSMUSG00000104409	ENSMUST00000195697	predicted gene, 37467 [Source:MGI Symbol;Acc:MGI:5610695]	Gm37467
ENSMUSG00000104127	ENSMUST00000192992	predicted gene, 20928 [Source:MGI Symbol;Acc:MGI:5434284]	Gm20928
ENSMUSG00000103872	ENSMUST00000195029	predicted gene, 38363 [Source:MGI Symbol;Acc:MGI:5611591]	Gm38363
ENSMUSG00000103872	ENSMUST00000193723	predicted gene, 38363 [Source:MGI Symbol;Acc:MGI:5611591]	Gm38363
ENSMUSG00000102787	ENSMUST00000191682	predicted gene, 30174 [Source:MGI Symbol;Acc:MGI:5589333]	Gm30174
ENSMUSG00000102787	ENSMUST00000193415	predicted gene, 30174 [Source:MGI Symbol;Acc:MGI:5589333]	Gm30174
ENSMUSG00000104499	ENSMUST00000195486	predicted gene, 30353 [Source:MGI Symbol;Acc:MGI:5589512]	Gm30353
ENSMUSG00000104499	ENSMUST00000192218	predicted gene, 30353 [Source:MGI Symbol;Acc:MGI:5589512]	Gm30353
ENSMUSG00000103431	ENSMUST00000195371	predicted gene, 30686 [Source:MGI Symbol;Acc:MGI:5589845]	Gm30686
ENSMUSG00000103431	ENSMUST00000195246	predicted gene, 30686 [Source:MGI Symbol;Acc:MGI:5589845]	Gm30686
ENSMUSG00000104191	ENSMUST00000192683	predicted gene, 30737 [Source:MGI Symbol;Acc:MGI:5589896]	Gm30737
ENSMUSG00000102492	ENSMUST00000194704	predicted gene, 36987 [Source:MGI Symbol;Acc:MGI:5610215]	Gm36987
ENSMUSG00000104260	ENSMUST00000191786	predicted gene, 31186 [Source:MGI Symbol;Acc:MGI:5590345]	Gm31186
ENSMUSG00000102251	ENSMUST00000193019	predicted gene, 37654 [Source:MGI Symbol;Acc:MGI:5610882]	Gm37654
ENSMUSG00000102251	ENSMUST00000195071	predicted gene, 37654 [Source:MGI Symbol;Acc:MGI:5610882]	Gm37654
ENSMUSG00000102251	ENSMUST00000194456	predicted gene, 37654 [Source:MGI Symbol;Acc:MGI:5610882]	Gm37654
ENSMUSG00000102366	ENSMUST00000193531	predicted gene, 37044 [Source:MGI Symbol;Acc:MGI:5610272]	Gm37044
ENSMUSG00000103909	ENSMUST00000193134	predicted gene, 31511 [Source:MGI Symbol;Acc:MGI:5590670]	Gm31511
ENSMUSG00000102835	ENSMUST00000194043	predicted gene, 37572 [Source:MGI Symbol;Acc:MGI:5610800]	Gm37572
ENSMUSG00000102835	ENSMUST00000195046	predicted gene, 37572 [Source:MGI Symbol;Acc:MGI:5610800]	Gm37572
ENSMUSG00000102835	ENSMUST00000192579	predicted gene, 37572 [Source:MGI Symbol;Acc:MGI:5610800]	Gm37572
ENSMUSG00000103943	ENSMUST00000195490	predicted gene, 37344 [Source:MGI Symbol;Acc:MGI:5610572]	Gm37344
ENSMUSG00000103943	ENSMUST00000192655	predicted gene, 37344 [Source:MGI Symbol;Acc:MGI:5610572]	Gm37344
ENSMUSG00000103943	ENSMUST00000192634	predicted gene, 37344 [Source:MGI Symbol;Acc:MGI:5610572]	Gm37344
ENSMUSG00000102624	ENSMUST00000191723	predicted gene, 37059 [Source:MGI Symbol;Acc:MGI:5610287]	Gm37059
ENSMUSG00000102138	ENSMUST00000192534	predicted gene, 31942 [Source:MGI Symbol;Acc:MGI:5591101]	Gm31942
ENSMUSG00000102138	ENSMUST00000195375	predicted gene, 31942 [Source:MGI Symbol;Acc:MGI:5591101]	Gm31942
ENSMUSG00000102582	ENSMUST00000195572	predicted gene, 37440 [Source:MGI Symbol;Acc:MGI:5610668]	Gm37440
ENSMUSG00000102582	ENSMUST00000192310	predicted gene, 37440 [Source:MGI Symbol;Acc:MGI:5610668]	Gm37440
ENSMUSG00000103666	ENSMUST00000193195	predicted gene, 38185 [Source:MGI Symbol;Acc:MGI:5611413]	Gm38185
ENSMUSG00000104207	ENSMUST00000194721	predicted gene, 37395 [Source:MGI Symbol;Acc:MGI:5610623]	Gm37395
ENSMUSG00000102392	ENSMUST00000191812	predicted gene, 37577 [Source:MGI Symbol;Acc:MGI:5610805]	Gm37577
ENSMUSG00000102392	ENSMUST00000191969	predicted gene, 37577 [Source:MGI Symbol;Acc:MGI:5610805]	Gm37577
ENSMUSG00000102392	ENSMUST00000194712	predicted gene, 37577 [Source:MGI Symbol;Acc:MGI:5610805]	Gm37577
ENSMUSG00000095172	ENSMUST00000188422	predicted gene, 20822 [Source:MGI Symbol;Acc:MGI:5434178]	Gm20822
ENSMUSG00000095172	ENSMUST00000165756	predicted gene, 20822 [Source:MGI Symbol;Acc:MGI:5434178]	Gm20822
ENSMUSG00000102754	ENSMUST00000193189	predicted gene, 38183 [Source:MGI Symbol;Acc:MGI:5611411]	Gm38183
ENSMUSG00000103167	ENSMUST00000191943	predicted gene, 38149 [Source:MGI Symbol;Acc:MGI:5611377]	Gm38149
ENSMUSG00000102387	ENSMUST00000192319	predicted gene, 38145 [Source:MGI Symbol;Acc:MGI:5611373]	Gm38145
ENSMUSG00000102208	ENSMUST00000193483	predicted gene, 32033 [Source:MGI Symbol;Acc:MGI:5591192]	Gm32033
ENSMUSG00000102265	ENSMUST00000194265	predicted gene, 32447 [Source:MGI Symbol;Acc:MGI:5591606]	Gm32447
ENSMUSG00000104490	ENSMUST00000193474	predicted gene, 20770 [Source:MGI Symbol;Acc:MGI:5434126]	Gm20770
ENSMUSG00000103112	ENSMUST00000194806	predicted gene, 38016 [Source:MGI Symbol;Acc:MGI:5611244]	Gm38016
ENSMUSG00000103234	ENSMUST00000191652	predicted gene, 37158 [Source:MGI Symbol;Acc:MGI:5610386]	Gm37158
ENSMUSG00000102288	ENSMUST00000193205	predicted gene, 36998 [Source:MGI Symbol;Acc:MGI:5610226]	Gm36998
ENSMUSG00000103417	ENSMUST00000193971	predicted gene, 33112 [Source:MGI Symbol;Acc:MGI:5592271]	Gm33112
ENSMUSG00000094829	ENSMUST00000194072	predicted gene, 21809 [Source:MGI Symbol;Acc:MGI:5433973]	Gm21809
ENSMUSG00000094829	ENSMUST00000178495	predicted gene, 21809 [Source:MGI Symbol;Acc:MGI:5433973]	Gm21809
ENSMUSG00000104510	ENSMUST00000194908	predicted gene, 34015 [Source:MGI Symbol;Acc:MGI:5593174]	Gm34015
ENSMUSG00000095520	ENSMUST00000191358	predicted gene, 20877 [Source:MGI Symbol;Acc:MGI:5434233]	Gm20877
ENSMUSG00000095520	ENSMUST00000100105	predicted gene, 20877 [Source:MGI Symbol;Acc:MGI:5434233]	Gm20877
ENSMUSG00000103602	ENSMUST00000195604	predicted gene, 33191 [Source:MGI Symbol;Acc:MGI:5592350]	Gm33191
ENSMUSG00000102586	ENSMUST00000191968	predicted gene, 38003 [Source:MGI Symbol;Acc:MGI:5611231]	Gm38003
ENSMUSG00000102586	ENSMUST00000194569	predicted gene, 38003 [Source:MGI Symbol;Acc:MGI:5611231]	Gm38003
ENSMUSG00000102586	ENSMUST00000194080	predicted gene, 38003 [Source:MGI Symbol;Acc:MGI:5611231]	Gm38003
ENSMUSG00000102170	ENSMUST00000193154	predicted gene, 20781 [Source:MGI Symbol;Acc:MGI:5434137]	Gm20781
ENSMUSG00000095365	ENSMUST00000179408	RNA binding motif 31, Y-linked [Source:MGI Symbol;Acc:MGI:1921734]	Rbm31y
ENSMUSG00000102421	ENSMUST00000194971	predicted gene, 37325 [Source:MGI Symbol;Acc:MGI:5610553]	Gm37325
ENSMUSG00000104032	ENSMUST00000192708	predicted gene, 20833 [Source:MGI Symbol;Acc:MGI:5434189]	Gm20833
ENSMUSG00000102400	ENSMUST00000194996	predicted gene, 37865 [Source:MGI Symbol;Acc:MGI:5611093]	Gm37865
ENSMUSG00000102520	ENSMUST00000194799	predicted gene, 36941 [Source:MGI Symbol;Acc:MGI:5610169]	Gm36941
ENSMUSG00000102520	ENSMUST00000193402	predicted gene, 36941 [Source:MGI Symbol;Acc:MGI:5610169]	Gm36941
ENSMUSG00000094161	ENSMUST00000179522	predicted gene, 21904 [Source:MGI Symbol;Acc:MGI:5434068]	Gm21904
ENSMUSG00000102726	ENSMUST00000194130	predicted gene, 37937 [Source:MGI Symbol;Acc:MGI:5611165]	Gm37937
ENSMUSG00000102739	ENSMUST00000188928	predicted gene, 20772 [Source:MGI Symbol;Acc:MGI:5434128]	Gm20772
ENSMUSG00000094325	ENSMUST00000194411	predicted gene, 20831 [Source:MGI Symbol;Acc:MGI:5434187]	Gm20831
ENSMUSG00000094325	ENSMUST00000177639	predicted gene, 20831 [Source:MGI Symbol;Acc:MGI:5434187]	Gm20831
ENSMUSG00000103757	ENSMUST00000195885	predicted gene, 37286 [Source:MGI Symbol;Acc:MGI:5610514]	Gm37286
ENSMUSG00000096819	ENSMUST00000179900	serine-rich, secreted, Y-linked [Source:MGI Symbol;Acc:MGI:3526567]	Srsy
ENSMUSG00000103994	ENSMUST00000193309	predicted gene, 38028 [Source:MGI Symbol;Acc:MGI:5611256]	Gm38028
ENSMUSG00000095879	ENSMUST00000179219	predicted gene, 21764 [Source:MGI Symbol;Acc:MGI:5433928]	Gm21764
ENSMUSG00000095267	ENSMUST00000186035	spermiogenesis specific transcript on the Y 1 [Source:MGI Symbol;Acc:MGI:1314663]	Ssty1
ENSMUSG00000095267	ENSMUST00000180056	spermiogenesis specific transcript on the Y 1 [Source:MGI Symbol;Acc:MGI:1314663]	Ssty1
ENSMUSG00000103917	ENSMUST00000192127	predicted gene, 38072 [Source:MGI Symbol;Acc:MGI:5611300]	Gm38072
ENSMUSG00000104439	ENSMUST00000193038	predicted gene, 20851 [Source:MGI Symbol;Acc:MGI:5434207]	Gm20851
ENSMUSG00000104446	ENSMUST00000194516	predicted gene, 30312 [Source:MGI Symbol;Acc:MGI:5589471]	Gm30312
ENSMUSG00000103514	ENSMUST00000192695	predicted gene, 37433 [Source:MGI Symbol;Acc:MGI:5610661]	Gm37433
ENSMUSG00000102150	ENSMUST00000195079	predicted gene, 37473 [Source:MGI Symbol;Acc:MGI:5610701]	Gm37473
ENSMUSG00000103782	ENSMUST00000192673	predicted gene, 37656 [Source:MGI Symbol;Acc:MGI:5610884]	Gm37656
ENSMUSG00000104050	ENSMUST00000191978	predicted gene, 38127 [Source:MGI Symbol;Acc:MGI:5611355]	Gm38127
ENSMUSG00000102264	ENSMUST00000195570	predicted gene, 30638 [Source:MGI Symbol;Acc:MGI:5589797]	Gm30638
ENSMUSG00000103871	ENSMUST00000193419	predicted gene, 38361 [Source:MGI Symbol;Acc:MGI:5611589]	Gm38361
ENSMUSG00000104356	ENSMUST00000193478	predicted gene, 31260 [Source:MGI Symbol;Acc:MGI:5590419]	Gm31260
ENSMUSG00000103802	ENSMUST00000195789	predicted gene, 21660 [Source:MGI Symbol;Acc:MGI:5435015]	Gm21660
ENSMUSG00000104472	ENSMUST00000192711	predicted gene, 38209 [Source:MGI Symbol;Acc:MGI:5611437]	Gm38209
ENSMUSG00000095927	ENSMUST00000179302	predicted gene, 21822 [Source:MGI Symbol;Acc:MGI:5433986]	Gm21822
ENSMUSG00000103347	ENSMUST00000194294	predicted gene, 37734 [Source:MGI Symbol;Acc:MGI:5610962]	Gm37734
ENSMUSG00000104407	ENSMUST00000195453	predicted gene, 38013 [Source:MGI Symbol;Acc:MGI:5611241]	Gm38013
ENSMUSG00000104407	ENSMUST00000195214	predicted gene, 38013 [Source:MGI Symbol;Acc:MGI:5611241]	Gm38013
ENSMUSG00000102290	ENSMUST00000193567	predicted gene, 21678 [Source:MGI Symbol;Acc:MGI:5435033]	Gm21678
ENSMUSG00000103612	ENSMUST00000192846	predicted gene, 37948 [Source:MGI Symbol;Acc:MGI:5611176]	Gm37948
ENSMUSG00000102580	ENSMUST00000191915	predicted gene, 37442 [Source:MGI Symbol;Acc:MGI:5610670]	Gm37442
ENSMUSG00000102273	ENSMUST00000191625	predicted gene, 34550 [Source:MGI Symbol;Acc:MGI:5593709]	Gm34550
ENSMUSG00000102273	ENSMUST00000195186	predicted gene, 34550 [Source:MGI Symbol;Acc:MGI:5593709]	Gm34550
ENSMUSG00000102294	ENSMUST00000192803	predicted gene, 37544 [Source:MGI Symbol;Acc:MGI:5610772]	Gm37544
ENSMUSG00000103190	ENSMUST00000194060	predicted gene, 34716 [Source:MGI Symbol;Acc:MGI:5593875]	Gm34716
ENSMUSG00000103190	ENSMUST00000195018	predicted gene, 34716 [Source:MGI Symbol;Acc:MGI:5593875]	Gm34716
ENSMUSG00000102867	ENSMUST00000193129	predicted gene, 37635 [Source:MGI Symbol;Acc:MGI:5610863]	Gm37635
ENSMUSG00000102968	ENSMUST00000195750	predicted gene, 35070 [Source:MGI Symbol;Acc:MGI:5594229]	Gm35070
ENSMUSG00000102968	ENSMUST00000192589	predicted gene, 35070 [Source:MGI Symbol;Acc:MGI:5594229]	Gm35070
ENSMUSG00000103371	ENSMUST00000194086	predicted gene, 35134 [Source:MGI Symbol;Acc:MGI:5594293]	Gm35134
ENSMUSG00000103489	ENSMUST00000195699	predicted gene, 37998 [Source:MGI Symbol;Acc:MGI:5611226]	Gm37998
ENSMUSG00000103796	ENSMUST00000195864	predicted gene, 38094 [Source:MGI Symbol;Acc:MGI:5611322]	Gm38094
ENSMUSG00000102552	ENSMUST00000195140	predicted gene, 21763 [Source:MGI Symbol;Acc:MGI:5433927]	Gm21763
ENSMUSG00000104426	ENSMUST00000195101	predicted gene, 38369 [Source:MGI Symbol;Acc:MGI:5611597]	Gm38369
ENSMUSG00000102304	ENSMUST00000193716	predicted gene, 35843 [Source:MGI Symbol;Acc:MGI:5595002]	Gm35843
ENSMUSG00000102195	ENSMUST00000191717	predicted gene, 38168 [Source:MGI Symbol;Acc:MGI:5611396]	Gm38168
ENSMUSG00000102195	ENSMUST00000194577	predicted gene, 38168 [Source:MGI Symbol;Acc:MGI:5611396]	Gm38168
ENSMUSG00000102195	ENSMUST00000191798	predicted gene, 38168 [Source:MGI Symbol;Acc:MGI:5611396]	Gm38168
ENSMUSG00000104506	ENSMUST00000193523	predicted gene, 37740 [Source:MGI Symbol;Acc:MGI:5610968]	Gm37740
ENSMUSG00000104506	ENSMUST00000194757	predicted gene, 37740 [Source:MGI Symbol;Acc:MGI:5610968]	Gm37740
ENSMUSG00000119093	ENSMUST00000239735		AL663062.1
ENSMUSG00000102913	ENSMUST00000194480	predicted gene, 37723 [Source:MGI Symbol;Acc:MGI:5610951]	Gm37723
ENSMUSG00000103664	ENSMUST00000191807	predicted gene, 36261 [Source:MGI Symbol;Acc:MGI:5595420]	Gm36261
ENSMUSG00000103664	ENSMUST00000193323	predicted gene, 36261 [Source:MGI Symbol;Acc:MGI:5595420]	Gm36261
ENSMUSG00000103005	ENSMUST00000193781	predicted gene, 37898 [Source:MGI Symbol;Acc:MGI:5611126]	Gm37898
ENSMUSG00000103752	ENSMUST00000195522	predicted gene, 36467 [Source:MGI Symbol;Acc:MGI:5595626]	Gm36467
ENSMUSG00000103752	ENSMUST00000195606	predicted gene, 36467 [Source:MGI Symbol;Acc:MGI:5595626]	Gm36467
ENSMUSG00000102551	ENSMUST00000192238	predicted gene, 37927 [Source:MGI Symbol;Acc:MGI:5611155]	Gm37927
ENSMUSG00000102255	ENSMUST00000191995	predicted gene, 36891 [Source:MGI Symbol;Acc:MGI:5596050]	Gm36891
ENSMUSG00000103365	ENSMUST00000195152	predicted gene, 36929 [Source:MGI Symbol;Acc:MGI:5610157]	Gm36929
ENSMUSG00000103829	ENSMUST00000191787	predicted gene, 38174 [Source:MGI Symbol;Acc:MGI:5611402]	Gm38174
ENSMUSG00000103829	ENSMUST00000193712	predicted gene, 38174 [Source:MGI Symbol;Acc:MGI:5611402]	Gm38174
ENSMUSG00000103829	ENSMUST00000194409	predicted gene, 38174 [Source:MGI Symbol;Acc:MGI:5611402]	Gm38174
ENSMUSG00000102668	ENSMUST00000191675	predicted gene, 29866 [Source:MGI Symbol;Acc:MGI:5589025]	Gm29866
ENSMUSG00000104131	ENSMUST00000191738	predicted gene, 36950 [Source:MGI Symbol;Acc:MGI:5610178]	Gm36950
ENSMUSG00000104131	ENSMUST00000193541	predicted gene, 36950 [Source:MGI Symbol;Acc:MGI:5610178]	Gm36950
ENSMUSG00000104131	ENSMUST00000194878	predicted gene, 36950 [Source:MGI Symbol;Acc:MGI:5610178]	Gm36950
ENSMUSG00000103023	ENSMUST00000193268	predicted gene, 20910 [Source:MGI Symbol;Acc:MGI:5434266]	Gm20910
ENSMUSG00000103689	ENSMUST00000192620	predicted gene, 30598 [Source:MGI Symbol;Acc:MGI:5589757]	Gm30598
ENSMUSG00000094294	ENSMUST00000181205	predicted gene, 20909 [Source:MGI Symbol;Acc:MGI:5434265]	Gm20909
ENSMUSG00000094294	ENSMUST00000178234	predicted gene, 20909 [Source:MGI Symbol;Acc:MGI:5434265]	Gm20909
ENSMUSG00000093848	ENSMUST00000181163	predicted gene, 20865 [Source:MGI Symbol;Acc:MGI:5434221]	Gm20865
ENSMUSG00000093848	ENSMUST00000179095	predicted gene, 20865 [Source:MGI Symbol;Acc:MGI:5434221]	Gm20865
ENSMUSG00000102429	ENSMUST00000193386	predicted gene, 37462 [Source:MGI Symbol;Acc:MGI:5610690]	Gm37462
ENSMUSG00000102429	ENSMUST00000194672	predicted gene, 37462 [Source:MGI Symbol;Acc:MGI:5610690]	Gm37462
ENSMUSG00000102429	ENSMUST00000193841	predicted gene, 37462 [Source:MGI Symbol;Acc:MGI:5610690]	Gm37462
ENSMUSG00000102849	ENSMUST00000192672	predicted gene, 37658 [Source:MGI Symbol;Acc:MGI:5610886]	Gm37658
ENSMUSG00000102513	ENSMUST00000192944	predicted gene, 32347 [Source:MGI Symbol;Acc:MGI:5591506]	Gm32347
ENSMUSG00000102966	ENSMUST00000192094	predicted gene, 31123 [Source:MGI Symbol;Acc:MGI:5590282]	Gm31123
ENSMUSG00000104425	ENSMUST00000192545	predicted gene, 38370 [Source:MGI Symbol;Acc:MGI:5611598]	Gm38370
ENSMUSG00000104425	ENSMUST00000194950	predicted gene, 38370 [Source:MGI Symbol;Acc:MGI:5611598]	Gm38370
ENSMUSG00000104425	ENSMUST00000193655	predicted gene, 38370 [Source:MGI Symbol;Acc:MGI:5611598]	Gm38370
ENSMUSG00000102146	ENSMUST00000192380	predicted gene, 38054 [Source:MGI Symbol;Acc:MGI:5611282]	Gm38054
ENSMUSG00000102159	ENSMUST00000193046	predicted gene, 37476 [Source:MGI Symbol;Acc:MGI:5610704]	Gm37476
ENSMUSG00000102506	ENSMUST00000194179	predicted gene, 37369 [Source:MGI Symbol;Acc:MGI:5610597]	Gm37369
ENSMUSG00000102826	ENSMUST00000181357	predicted gene, 38181 [Source:MGI Symbol;Acc:MGI:5611409]	Gm38181
ENSMUSG00000102230	ENSMUST00000193949	predicted gene, 31335 [Source:MGI Symbol;Acc:MGI:5590494]	Gm31335
ENSMUSG00000104345	ENSMUST00000192684	predicted gene, 37690 [Source:MGI Symbol;Acc:MGI:5610918]	Gm37690
ENSMUSG00000104345	ENSMUST00000193211	predicted gene, 37690 [Source:MGI Symbol;Acc:MGI:5610918]	Gm37690
ENSMUSG00000104345	ENSMUST00000192398	predicted gene, 37690 [Source:MGI Symbol;Acc:MGI:5610918]	Gm37690
ENSMUSG00000102262	ENSMUST00000194873	predicted gene, 38107 [Source:MGI Symbol;Acc:MGI:5611335]	Gm38107
ENSMUSG00000103528	ENSMUST00000192521	predicted gene, 31571 [Source:MGI Symbol;Acc:MGI:5590730]	Gm31571
ENSMUSG00000102772	ENSMUST00000195759	predicted gene, 32114 [Source:MGI Symbol;Acc:MGI:5591273]	Gm32114
ENSMUSG00000102772	ENSMUST00000193992	predicted gene, 32114 [Source:MGI Symbol;Acc:MGI:5591273]	Gm32114
ENSMUSG00000102772	ENSMUST00000195056	predicted gene, 32114 [Source:MGI Symbol;Acc:MGI:5591273]	Gm32114
ENSMUSG00000103425	ENSMUST00000191888	predicted gene, 37075 [Source:MGI Symbol;Acc:MGI:5610303]	Gm37075
ENSMUSG00000102486	ENSMUST00000194333	predicted gene, 37921 [Source:MGI Symbol;Acc:MGI:5611149]	Gm37921
ENSMUSG00000103250	ENSMUST00000192415	predicted gene, 32180 [Source:MGI Symbol;Acc:MGI:5591339]	Gm32180
ENSMUSG00000103077	ENSMUST00000193996	predicted gene, 38371 [Source:MGI Symbol;Acc:MGI:5611599]	Gm38371
ENSMUSG00000103077	ENSMUST00000192472	predicted gene, 38371 [Source:MGI Symbol;Acc:MGI:5611599]	Gm38371
ENSMUSG00000103787	ENSMUST00000195425	predicted gene, 37657 [Source:MGI Symbol;Acc:MGI:5610885]	Gm37657
ENSMUSG00000103987	ENSMUST00000192795	predicted gene, 37448 [Source:MGI Symbol;Acc:MGI:5610676]	Gm37448
ENSMUSG00000103063	ENSMUST00000194504	predicted gene, 33163 [Source:MGI Symbol;Acc:MGI:5592322]	Gm33163
ENSMUSG00000102957	ENSMUST00000191793	predicted gene, 21065 [Source:MGI Symbol;Acc:MGI:5434420]	Gm21065
ENSMUSG00000103269	ENSMUST00000195734	predicted gene, 36978 [Source:MGI Symbol;Acc:MGI:5610206]	Gm36978
ENSMUSG00000103954	ENSMUST00000194673	predicted gene, 37721 [Source:MGI Symbol;Acc:MGI:5610949]	Gm37721
ENSMUSG00000103954	ENSMUST00000195281	predicted gene, 37721 [Source:MGI Symbol;Acc:MGI:5610949]	Gm37721
ENSMUSG00000103954	ENSMUST00000192444	predicted gene, 37721 [Source:MGI Symbol;Acc:MGI:5610949]	Gm37721
ENSMUSG00000103894	ENSMUST00000195791	predicted gene, 37129 [Source:MGI Symbol;Acc:MGI:5610357]	Gm37129
ENSMUSG00000103795	ENSMUST00000195821	predicted gene, 37990 [Source:MGI Symbol;Acc:MGI:5611218]	Gm37990
ENSMUSG00000103919	ENSMUST00000192892	predicted gene, 21366 [Source:MGI Symbol;Acc:MGI:5434721]	Gm21366
ENSMUSG00000103812	ENSMUST00000195188	predicted gene, 33954 [Source:MGI Symbol;Acc:MGI:5593113]	Gm33954
ENSMUSG00000103812	ENSMUST00000195499	predicted gene, 33954 [Source:MGI Symbol;Acc:MGI:5593113]	Gm33954
ENSMUSG00000103812	ENSMUST00000191879	predicted gene, 33954 [Source:MGI Symbol;Acc:MGI:5593113]	Gm33954
ENSMUSG00000104259	ENSMUST00000192417	predicted gene, 37538 [Source:MGI Symbol;Acc:MGI:5610766]	Gm37538
ENSMUSG00000102487	ENSMUST00000194621	predicted gene, 21871 [Source:MGI Symbol;Acc:MGI:5434035]	Gm21871
ENSMUSG00000102847	ENSMUST00000195825	predicted gene, 34274 [Source:MGI Symbol;Acc:MGI:5593433]	Gm34274
ENSMUSG00000103773	ENSMUST00000193562	predicted gene, 34217 [Source:MGI Symbol;Acc:MGI:5593376]	Gm34217
ENSMUSG00000102347	ENSMUST00000193164	predicted gene, 21469 [Source:MGI Symbol;Acc:MGI:5434824]	Gm21469
ENSMUSG00000104480	ENSMUST00000194101	predicted gene, 21661 [Source:MGI Symbol;Acc:MGI:5435016]	Gm21661
ENSMUSG00000104062	ENSMUST00000192516	predicted gene, 37952 [Source:MGI Symbol;Acc:MGI:5611180]	Gm37952
ENSMUSG00000104062	ENSMUST00000192169	predicted gene, 37952 [Source:MGI Symbol;Acc:MGI:5611180]	Gm37952
ENSMUSG00000104062	ENSMUST00000192583	predicted gene, 37952 [Source:MGI Symbol;Acc:MGI:5611180]	Gm37952
ENSMUSG00000103231	ENSMUST00000192989	predicted gene, 21907 [Source:MGI Symbol;Acc:MGI:5434071]	Gm21907
ENSMUSG00000102318	ENSMUST00000194585	predicted gene, 37627 [Source:MGI Symbol;Acc:MGI:5610855]	Gm37627
ENSMUSG00000103074	ENSMUST00000193967	predicted gene, 20925 [Source:MGI Symbol;Acc:MGI:5434281]	Gm20925
ENSMUSG00000102965	ENSMUST00000194457	predicted gene, 20926 [Source:MGI Symbol;Acc:MGI:5434282]	Gm20926
ENSMUSG00000104289	ENSMUST00000193918	predicted gene, 37454 [Source:MGI Symbol;Acc:MGI:5610682]	Gm37454
ENSMUSG00000104289	ENSMUST00000192136	predicted gene, 37454 [Source:MGI Symbol;Acc:MGI:5610682]	Gm37454
ENSMUSG00000104289	ENSMUST00000195154	predicted gene, 37454 [Source:MGI Symbol;Acc:MGI:5610682]	Gm37454
ENSMUSG00000102730	ENSMUST00000193274	predicted gene, 38138 [Source:MGI Symbol;Acc:MGI:5611366]	Gm38138
ENSMUSG00000102529	ENSMUST00000193182	predicted gene, 29740 [Source:MGI Symbol;Acc:MGI:5588899]	Gm29740
ENSMUSG00000103589	ENSMUST00000194805	predicted gene, 37840 [Source:MGI Symbol;Acc:MGI:5611068]	Gm37840
ENSMUSG00000103589	ENSMUST00000195139	predicted gene, 37840 [Source:MGI Symbol;Acc:MGI:5611068]	Gm37840
ENSMUSG00000103589	ENSMUST00000192694	predicted gene, 37840 [Source:MGI Symbol;Acc:MGI:5611068]	Gm37840
ENSMUSG00000102396	ENSMUST00000194264	predicted gene, 37574 [Source:MGI Symbol;Acc:MGI:5610802]	Gm37574
ENSMUSG00000104247	ENSMUST00000194103	predicted gene, 21768 [Source:MGI Symbol;Acc:MGI:5433932]	Gm21768
ENSMUSG00000104255	ENSMUST00000191926	predicted gene, 37172 [Source:MGI Symbol;Acc:MGI:5610400]	Gm37172
ENSMUSG00000102598	ENSMUST00000192493	predicted gene, 35670 [Source:MGI Symbol;Acc:MGI:5594829]	Gm35670
ENSMUSG00000102402	ENSMUST00000192165	predicted gene, 20840 [Source:MGI Symbol;Acc:MGI:5434196]	Gm20840
ENSMUSG00000104228	ENSMUST00000193437	predicted gene, 35955 [Source:MGI Symbol;Acc:MGI:5595114]	Gm35955
ENSMUSG00000103029	ENSMUST00000195020	predicted gene, 37687 [Source:MGI Symbol;Acc:MGI:5610915]	Gm37687
ENSMUSG00000103029	ENSMUST00000193296	predicted gene, 37687 [Source:MGI Symbol;Acc:MGI:5610915]	Gm37687
ENSMUSG00000103029	ENSMUST00000192525	predicted gene, 37687 [Source:MGI Symbol;Acc:MGI:5610915]	Gm37687
ENSMUSG00000102239	ENSMUST00000195205	predicted gene, 38296 [Source:MGI Symbol;Acc:MGI:5611524]	Gm38296
ENSMUSG00000103153	ENSMUST00000195238	predicted gene, 38290 [Source:MGI Symbol;Acc:MGI:5611518]	Gm38290
ENSMUSG00000103086	ENSMUST00000193213	predicted gene, 38121 [Source:MGI Symbol;Acc:MGI:5611349]	Gm38121
ENSMUSG00000103327	ENSMUST00000193659	predicted gene, 36047 [Source:MGI Symbol;Acc:MGI:5595206]	Gm36047
ENSMUSG00000104500	ENSMUST00000194949	predicted gene, 36345 [Source:MGI Symbol;Acc:MGI:5595504]	Gm36345
ENSMUSG00000104500	ENSMUST00000194662	predicted gene, 36345 [Source:MGI Symbol;Acc:MGI:5595504]	Gm36345
ENSMUSG00000104500	ENSMUST00000195661	predicted gene, 36345 [Source:MGI Symbol;Acc:MGI:5595504]	Gm36345
ENSMUSG00000103236	ENSMUST00000192120	predicted gene, 37157 [Source:MGI Symbol;Acc:MGI:5610385]	Gm37157
ENSMUSG00000102911	ENSMUST00000194768	predicted gene, 38017 [Source:MGI Symbol;Acc:MGI:5611245]	Gm38017
ENSMUSG00000103008	ENSMUST00000192119	predicted gene, 36468 [Source:MGI Symbol;Acc:MGI:5595627]	Gm36468
ENSMUSG00000103058	ENSMUST00000191848	predicted gene, 21845 [Source:MGI Symbol;Acc:MGI:5434009]	Gm21845
ENSMUSG00000093868	ENSMUST00000187943	predicted gene, 20809 [Source:MGI Symbol;Acc:MGI:5434165]	Gm20809
ENSMUSG00000093868	ENSMUST00000179663	predicted gene, 20809 [Source:MGI Symbol;Acc:MGI:5434165]	Gm20809
ENSMUSG00000102350	ENSMUST00000194239	predicted gene, 37434 [Source:MGI Symbol;Acc:MGI:5610662]	Gm37434
ENSMUSG00000102350	ENSMUST00000193405	predicted gene, 37434 [Source:MGI Symbol;Acc:MGI:5610662]	Gm37434
ENSMUSG00000102350	ENSMUST00000193738	predicted gene, 37434 [Source:MGI Symbol;Acc:MGI:5610662]	Gm37434
ENSMUSG00000102993	ENSMUST00000192395	predicted gene, 37765 [Source:MGI Symbol;Acc:MGI:5610993]	Gm37765
ENSMUSG00000103311	ENSMUST00000191931	predicted gene, 38229 [Source:MGI Symbol;Acc:MGI:5611457]	Gm38229
ENSMUSG00000104070	ENSMUST00000193343	predicted gene, 36866 [Source:MGI Symbol;Acc:MGI:5596025]	Gm36866
ENSMUSG00000103615	ENSMUST00000193438	predicted gene, 30045 [Source:MGI Symbol;Acc:MGI:5589204]	Gm30045
ENSMUSG00000103615	ENSMUST00000195452	predicted gene, 30045 [Source:MGI Symbol;Acc:MGI:5589204]	Gm30045
ENSMUSG00000103615	ENSMUST00000192308	predicted gene, 30045 [Source:MGI Symbol;Acc:MGI:5589204]	Gm30045
ENSMUSG00000094911	ENSMUST00000180040	predicted gene, 21921 [Source:MGI Symbol;Acc:MGI:5434085]	Gm21921
ENSMUSG00000104431	ENSMUST00000194389	predicted gene, 37112 [Source:MGI Symbol;Acc:MGI:5610340]	Gm37112
ENSMUSG00000103758	ENSMUST00000195449	predicted gene, 37287 [Source:MGI Symbol;Acc:MGI:5610515]	Gm37287
ENSMUSG00000104146	ENSMUST00000194173	predicted gene, 30175 [Source:MGI Symbol;Acc:MGI:5589334]	Gm30175
ENSMUSG00000102507	ENSMUST00000195678	predicted gene, 21350 [Source:MGI Symbol;Acc:MGI:5434705]	Gm21350
ENSMUSG00000102358	ENSMUST00000194618	predicted gene, 21412 [Source:MGI Symbol;Acc:MGI:5434767]	Gm21412
ENSMUSG00000103977	ENSMUST00000195814	predicted gene, 37071 [Source:MGI Symbol;Acc:MGI:5610299]	Gm37071
ENSMUSG00000103977	ENSMUST00000194669	predicted gene, 37071 [Source:MGI Symbol;Acc:MGI:5610299]	Gm37071
ENSMUSG00000103977	ENSMUST00000191924	predicted gene, 37071 [Source:MGI Symbol;Acc:MGI:5610299]	Gm37071
ENSMUSG00000102643	ENSMUST00000193277	predicted gene, 37547 [Source:MGI Symbol;Acc:MGI:5610775]	Gm37547
ENSMUSG00000103064	ENSMUST00000193737	predicted gene, 36968 [Source:MGI Symbol;Acc:MGI:5610196]	Gm36968
ENSMUSG00000102842	ENSMUST00000194427	predicted gene, 38035 [Source:MGI Symbol;Acc:MGI:5611263]	Gm38035
ENSMUSG00000103714	ENSMUST00000194766	predicted gene, 20857 [Source:MGI Symbol;Acc:MGI:5434213]	Gm20857
ENSMUSG00000103660	ENSMUST00000195660	predicted gene, 30705 [Source:MGI Symbol;Acc:MGI:5589864]	Gm30705
ENSMUSG00000103660	ENSMUST00000194784	predicted gene, 30705 [Source:MGI Symbol;Acc:MGI:5589864]	Gm30705
ENSMUSG00000103660	ENSMUST00000195482	predicted gene, 30705 [Source:MGI Symbol;Acc:MGI:5589864]	Gm30705
ENSMUSG00000094939	ENSMUST00000179355	predicted gene, 21773 [Source:MGI Symbol;Acc:MGI:5433937]	Gm21773
ENSMUSG00000103982	ENSMUST00000194718	predicted gene, 37451 [Source:MGI Symbol;Acc:MGI:5610679]	Gm37451
ENSMUSG00000102328	ENSMUST00000195548	predicted gene, 37793 [Source:MGI Symbol;Acc:MGI:5611021]	Gm37793
ENSMUSG00000103487	ENSMUST00000195516	predicted gene, 30858 [Source:MGI Symbol;Acc:MGI:5590017]	Gm30858
ENSMUSG00000103639	ENSMUST00000191631	predicted gene, 21791 [Source:MGI Symbol;Acc:MGI:5433955]	Gm21791
ENSMUSG00000104085	ENSMUST00000193270	predicted gene, 21427 [Source:MGI Symbol;Acc:MGI:5434782]	Gm21427
ENSMUSG00000102576	ENSMUST00000192101	predicted gene, 37875 [Source:MGI Symbol;Acc:MGI:5611103]	Gm37875
ENSMUSG00000102576	ENSMUST00000194818	predicted gene, 37875 [Source:MGI Symbol;Acc:MGI:5611103]	Gm37875
ENSMUSG00000102576	ENSMUST00000194353	predicted gene, 37875 [Source:MGI Symbol;Acc:MGI:5611103]	Gm37875
ENSMUSG00000103372	ENSMUST00000192893	predicted gene, 37237 [Source:MGI Symbol;Acc:MGI:5610465]	Gm37237
ENSMUSG00000102354	ENSMUST00000194789	predicted gene, 38350 [Source:MGI Symbol;Acc:MGI:5611578]	Gm38350
ENSMUSG00000102906	ENSMUST00000195459	predicted gene, 20858 [Source:MGI Symbol;Acc:MGI:5434214]	Gm20858
ENSMUSG00000103813	ENSMUST00000195198	predicted gene, 31422 [Source:MGI Symbol;Acc:MGI:5590581]	Gm31422
ENSMUSG00000103813	ENSMUST00000191974	predicted gene, 31422 [Source:MGI Symbol;Acc:MGI:5590581]	Gm31422
ENSMUSG00000103813	ENSMUST00000192897	predicted gene, 31422 [Source:MGI Symbol;Acc:MGI:5590581]	Gm31422
ENSMUSG00000104412	ENSMUST00000193026	predicted gene, 37798 [Source:MGI Symbol;Acc:MGI:5611026]	Gm37798
ENSMUSG00000104321	ENSMUST00000194325	predicted gene, 37318 [Source:MGI Symbol;Acc:MGI:5610546]	Gm37318
ENSMUSG00000103892	ENSMUST00000193341	predicted gene, 31572 [Source:MGI Symbol;Acc:MGI:5590731]	Gm31572
ENSMUSG00000103969	ENSMUST00000195190	predicted gene, 21890 [Source:MGI Symbol;Acc:MGI:5434054]	Gm21890
ENSMUSG00000102339	ENSMUST00000179070	predicted gene, 21443 [Source:MGI Symbol;Acc:MGI:5434798]	Gm21443
ENSMUSG00000102977	ENSMUST00000191665	predicted gene, 37346 [Source:MGI Symbol;Acc:MGI:5610574]	Gm37346
ENSMUSG00000102977	ENSMUST00000192092	predicted gene, 37346 [Source:MGI Symbol;Acc:MGI:5610574]	Gm37346
ENSMUSG00000102977	ENSMUST00000194724	predicted gene, 37346 [Source:MGI Symbol;Acc:MGI:5610574]	Gm37346
ENSMUSG00000102547	ENSMUST00000194775	predicted gene, 38136 [Source:MGI Symbol;Acc:MGI:5611364]	Gm38136
ENSMUSG00000103675	ENSMUST00000194297	predicted gene, 37991 [Source:MGI Symbol;Acc:MGI:5611219]	Gm37991
ENSMUSG00000103842	ENSMUST00000192038	predicted gene, 37808 [Source:MGI Symbol;Acc:MGI:5611036]	Gm37808
ENSMUSG00000104024	ENSMUST00000193271	predicted gene, 33571 [Source:MGI Symbol;Acc:MGI:5592730]	Gm33571
ENSMUSG00000103462	ENSMUST00000194268	predicted gene, 32181 [Source:MGI Symbol;Acc:MGI:5591340]	Gm32181
ENSMUSG00000103462	ENSMUST00000192820	predicted gene, 32181 [Source:MGI Symbol;Acc:MGI:5591340]	Gm32181
ENSMUSG00000103462	ENSMUST00000195871	predicted gene, 32181 [Source:MGI Symbol;Acc:MGI:5591340]	Gm32181
ENSMUSG00000101467	ENSMUST00000188446	predicted gene 28662 [Source:MGI Symbol;Acc:MGI:5579368]	Gm28662
ENSMUSG00000101260	ENSMUST00000190223	predicted gene 28780 [Source:MGI Symbol;Acc:MGI:5579486]	Gm28780
ENSMUSG00000101105	ENSMUST00000191507	predicted gene, 21755 [Source:MGI Symbol;Acc:MGI:5433919]	Gm21755
ENSMUSG00000099346	ENSMUST00000189601	predicted gene, 20895 [Source:MGI Symbol;Acc:MGI:5434251]	Gm20895
ENSMUSG00000101513	ENSMUST00000188084	predicted gene 28853 [Source:MGI Symbol;Acc:MGI:5579559]	Gm28853
ENSMUSG00000101513	ENSMUST00000188505	predicted gene 28853 [Source:MGI Symbol;Acc:MGI:5579559]	Gm28853
ENSMUSG00000101513	ENSMUST00000185271	predicted gene 28853 [Source:MGI Symbol;Acc:MGI:5579559]	Gm28853
ENSMUSG00000101809	ENSMUST00000186666	predicted gene 28852 [Source:MGI Symbol;Acc:MGI:5579558]	Gm28852
ENSMUSG00000099841	ENSMUST00000188680	predicted gene 28855 [Source:MGI Symbol;Acc:MGI:5579561]	Gm28855
ENSMUSG00000099573	ENSMUST00000186218	predicted gene 28854 [Source:MGI Symbol;Acc:MGI:5579560]	Gm28854
ENSMUSG00000102104	ENSMUST00000190517	predicted gene 28858 [Source:MGI Symbol;Acc:MGI:5579564]	Gm28858
ENSMUSG00000100055	ENSMUST00000189518	predicted gene, 20890 [Source:MGI Symbol;Acc:MGI:5434246]	Gm20890
ENSMUSG00000101929	ENSMUST00000191551	predicted gene 28245 [Source:MGI Symbol;Acc:MGI:5578951]	Gm28245
ENSMUSG00000101929	ENSMUST00000189796	predicted gene 28245 [Source:MGI Symbol;Acc:MGI:5578951]	Gm28245
ENSMUSG00000101929	ENSMUST00000189093	predicted gene 28245 [Source:MGI Symbol;Acc:MGI:5578951]	Gm28245
ENSMUSG00000101971	ENSMUST00000188308	predicted gene 28246 [Source:MGI Symbol;Acc:MGI:5578952]	Gm28246
ENSMUSG00000101839	ENSMUST00000189329	predicted gene 28247 [Source:MGI Symbol;Acc:MGI:5578953]	Gm28247
ENSMUSG00000102010	ENSMUST00000186093	predicted gene 28248 [Source:MGI Symbol;Acc:MGI:5578954]	Gm28248
ENSMUSG00000101149	ENSMUST00000190755	predicted gene, 20892 [Source:MGI Symbol;Acc:MGI:5434248]	Gm20892
ENSMUSG00000101743	ENSMUST00000190011	predicted gene 28249 [Source:MGI Symbol;Acc:MGI:5578955]	Gm28249
ENSMUSG00000101743	ENSMUST00000187822	predicted gene 28249 [Source:MGI Symbol;Acc:MGI:5578955]	Gm28249
ENSMUSG00000101743	ENSMUST00000187703	predicted gene 28249 [Source:MGI Symbol;Acc:MGI:5578955]	Gm28249
ENSMUSG00000101311	ENSMUST00000187025	predicted gene 28250 [Source:MGI Symbol;Acc:MGI:5578956]	Gm28250
ENSMUSG00000100803	ENSMUST00000188835	predicted gene 28251 [Source:MGI Symbol;Acc:MGI:5578957]	Gm28251
ENSMUSG00000100873	ENSMUST00000187801	predicted gene 28243 [Source:MGI Symbol;Acc:MGI:5578949]	Gm28243
ENSMUSG00000101692	ENSMUST00000189342	predicted gene 28244 [Source:MGI Symbol;Acc:MGI:5578950]	Gm28244
ENSMUSG00000100464	ENSMUST00000188693	predicted gene, 21771 [Source:MGI Symbol;Acc:MGI:5433935]	Gm21771
ENSMUSG00000102015	ENSMUST00000187167	predicted gene, 21476 [Source:MGI Symbol;Acc:MGI:5434831]	Gm21476
ENSMUSG00000101198	ENSMUST00000185451	predicted gene 29021 [Source:MGI Symbol;Acc:MGI:5579727]	Gm29021
ENSMUSG00000101198	ENSMUST00000190966	predicted gene 29021 [Source:MGI Symbol;Acc:MGI:5579727]	Gm29021
ENSMUSG00000101198	ENSMUST00000190839	predicted gene 29021 [Source:MGI Symbol;Acc:MGI:5579727]	Gm29021
ENSMUSG00000099955	ENSMUST00000190161	predicted gene 28880 [Source:MGI Symbol;Acc:MGI:5579586]	Gm28880
ENSMUSG00000099873	ENSMUST00000186623	predicted gene 28452 [Source:MGI Symbol;Acc:MGI:5579158]	Gm28452
ENSMUSG00000099541	ENSMUST00000188744	predicted gene, 21488 [Source:MGI Symbol;Acc:MGI:5434843]	Gm21488
ENSMUSG00000101920	ENSMUST00000190183	predicted gene 28454 [Source:MGI Symbol;Acc:MGI:5579160]	Gm28454
ENSMUSG00000101920	ENSMUST00000189111	predicted gene 28454 [Source:MGI Symbol;Acc:MGI:5579160]	Gm28454
ENSMUSG00000101920	ENSMUST00000186901	predicted gene 28454 [Source:MGI Symbol;Acc:MGI:5579160]	Gm28454
ENSMUSG00000099430	ENSMUST00000188272	predicted gene 28878 [Source:MGI Symbol;Acc:MGI:5579584]	Gm28878
ENSMUSG00000100099	ENSMUST00000190973	predicted gene 28879 [Source:MGI Symbol;Acc:MGI:5579585]	Gm28879
ENSMUSG00000100495	ENSMUST00000190674	predicted gene 29369 [Source:MGI Symbol;Acc:MGI:5580075]	Gm29369
ENSMUSG00000100413	ENSMUST00000190786	predicted gene, 21506 [Source:MGI Symbol;Acc:MGI:5434861]	Gm21506
ENSMUSG00000100570	ENSMUST00000187292	predicted gene 29399 [Source:MGI Symbol;Acc:MGI:5580105]	Gm29399
ENSMUSG00000100570	ENSMUST00000190828	predicted gene 29399 [Source:MGI Symbol;Acc:MGI:5580105]	Gm29399
ENSMUSG00000100570	ENSMUST00000186457	predicted gene 29399 [Source:MGI Symbol;Acc:MGI:5580105]	Gm29399
ENSMUSG00000101863	ENSMUST00000187208	predicted gene 29400 [Source:MGI Symbol;Acc:MGI:5580106]	Gm29400
ENSMUSG00000099727	ENSMUST00000186690	predicted gene 29401 [Source:MGI Symbol;Acc:MGI:5580107]	Gm29401
ENSMUSG00000099791	ENSMUST00000191560	predicted gene, 20891 [Source:MGI Symbol;Acc:MGI:5434247]	Gm20891
ENSMUSG00000101473	ENSMUST00000191376	predicted gene, 20893 [Source:MGI Symbol;Acc:MGI:5434249]	Gm20893
ENSMUSG00000101753	ENSMUST00000186506	predicted gene 28799 [Source:MGI Symbol;Acc:MGI:5579505]	Gm28799
ENSMUSG00000101484	ENSMUST00000186372	predicted gene 28798 [Source:MGI Symbol;Acc:MGI:5579504]	Gm28798
ENSMUSG00000100587	ENSMUST00000188543	predicted gene 28797 [Source:MGI Symbol;Acc:MGI:5579503]	Gm28797
ENSMUSG00000099828	ENSMUST00000186905	predicted gene 28796 [Source:MGI Symbol;Acc:MGI:5579502]	Gm28796
ENSMUSG00000101158	ENSMUST00000188864	predicted gene, 20894 [Source:MGI Symbol;Acc:MGI:5434250]	Gm20894
ENSMUSG00000099537	ENSMUST00000187029	predicted gene 28938 [Source:MGI Symbol;Acc:MGI:5579644]	Gm28938
ENSMUSG00000099537	ENSMUST00000191129	predicted gene 28938 [Source:MGI Symbol;Acc:MGI:5579644]	Gm28938
ENSMUSG00000099537	ENSMUST00000191487	predicted gene 28938 [Source:MGI Symbol;Acc:MGI:5579644]	Gm28938
ENSMUSG00000101669	ENSMUST00000185413	predicted gene 28937 [Source:MGI Symbol;Acc:MGI:5579643]	Gm28937
ENSMUSG00000099862	ENSMUST00000187153	predicted gene 28936 [Source:MGI Symbol;Acc:MGI:5579642]	Gm28936
ENSMUSG00000101908	ENSMUST00000187826	predicted gene, 21642 [Source:MGI Symbol;Acc:MGI:5434997]	Gm21642
ENSMUSG00000100473	ENSMUST00000190072	predicted gene, 21804 [Source:MGI Symbol;Acc:MGI:5433968]	Gm21804
ENSMUSG00000101192	ENSMUST00000189609	predicted gene 29122 [Source:MGI Symbol;Acc:MGI:5579828]	Gm29122
ENSMUSG00000101192	ENSMUST00000187696	predicted gene 29122 [Source:MGI Symbol;Acc:MGI:5579828]	Gm29122
ENSMUSG00000101192	ENSMUST00000189313	predicted gene 29122 [Source:MGI Symbol;Acc:MGI:5579828]	Gm29122
ENSMUSG00000101607	ENSMUST00000190351	predicted gene 28939 [Source:MGI Symbol;Acc:MGI:5579645]	Gm28939
ENSMUSG00000101418	ENSMUST00000186685	predicted gene 28983 [Source:MGI Symbol;Acc:MGI:5579689]	Gm28983
ENSMUSG00000099431	ENSMUST00000189261	predicted gene 28985 [Source:MGI Symbol;Acc:MGI:5579691]	Gm28985
ENSMUSG00000101837	ENSMUST00000188122	predicted gene, 20810 [Source:MGI Symbol;Acc:MGI:5434166]	Gm20810
ENSMUSG00000100233	ENSMUST00000190500	predicted gene, 20811 [Source:MGI Symbol;Acc:MGI:5434167]	Gm20811
ENSMUSG00000100859	ENSMUST00000189280	predicted gene 28725 [Source:MGI Symbol;Acc:MGI:5579431]	Gm28725
ENSMUSG00000100859	ENSMUST00000187372	predicted gene 28725 [Source:MGI Symbol;Acc:MGI:5579431]	Gm28725
ENSMUSG00000099653	ENSMUST00000188202	predicted gene 28984 [Source:MGI Symbol;Acc:MGI:5579690]	Gm28984
ENSMUSG00000100875	ENSMUST00000191071	predicted gene 28987 [Source:MGI Symbol;Acc:MGI:5579693]	Gm28987
ENSMUSG00000100875	ENSMUST00000191374	predicted gene 28987 [Source:MGI Symbol;Acc:MGI:5579693]	Gm28987
ENSMUSG00000100117	ENSMUST00000189682	predicted gene 28986 [Source:MGI Symbol;Acc:MGI:5579692]	Gm28986
ENSMUSG00000101305	ENSMUST00000191397	predicted gene 29171 [Source:MGI Symbol;Acc:MGI:5579877]	Gm29171
ENSMUSG00000099650	ENSMUST00000186273	predicted gene 28129 [Source:MGI Symbol;Acc:MGI:5578835]	Gm28129
ENSMUSG00000099650	ENSMUST00000187670	predicted gene 28129 [Source:MGI Symbol;Acc:MGI:5578835]	Gm28129
ENSMUSG00000101560	ENSMUST00000185293	predicted gene 28127 [Source:MGI Symbol;Acc:MGI:5578833]	Gm28127
ENSMUSG00000101560	ENSMUST00000190634	predicted gene 28127 [Source:MGI Symbol;Acc:MGI:5578833]	Gm28127
ENSMUSG00000101954	ENSMUST00000187403	predicted gene 28128 [Source:MGI Symbol;Acc:MGI:5578834]	Gm28128
ENSMUSG00000096538	ENSMUST00000180071	predicted gene, 21853 [Source:MGI Symbol;Acc:MGI:5434017]	Gm21853
ENSMUSG00000099348	ENSMUST00000189901	predicted gene 28132 [Source:MGI Symbol;Acc:MGI:5578838]	Gm28132
ENSMUSG00000099380	ENSMUST00000186321	predicted gene 28130 [Source:MGI Symbol;Acc:MGI:5578836]	Gm28130
ENSMUSG00000099380	ENSMUST00000187335	predicted gene 28130 [Source:MGI Symbol;Acc:MGI:5578836]	Gm28130
ENSMUSG00000099380	ENSMUST00000187950	predicted gene 28130 [Source:MGI Symbol;Acc:MGI:5578836]	Gm28130
ENSMUSG00000101412	ENSMUST00000187841	predicted gene 28131 [Source:MGI Symbol;Acc:MGI:5578837]	Gm28131
ENSMUSG00000101412	ENSMUST00000186893	predicted gene 28131 [Source:MGI Symbol;Acc:MGI:5578837]	Gm28131
ENSMUSG00000101412	ENSMUST00000187050	predicted gene 28131 [Source:MGI Symbol;Acc:MGI:5578837]	Gm28131
ENSMUSG00000118461	ENSMUST00000238708	predicted gene, 21679 [Source:MGI Symbol;Acc:MGI:5435034]	Gm21679
ENSMUSG00000118461	ENSMUST00000179330	predicted gene, 21679 [Source:MGI Symbol;Acc:MGI:5435034]	Gm21679
ENSMUSG00000118461	ENSMUST00000180373	predicted gene, 21679 [Source:MGI Symbol;Acc:MGI:5435034]	Gm21679
ENSMUSG00000118461	ENSMUST00000238654	predicted gene, 21679 [Source:MGI Symbol;Acc:MGI:5435034]	Gm21679
ENSMUSG00000118461	ENSMUST00000238257	predicted gene, 21679 [Source:MGI Symbol;Acc:MGI:5435034]	Gm21679
ENSMUSG00000118461	ENSMUST00000238537	predicted gene, 21679 [Source:MGI Symbol;Acc:MGI:5435034]	Gm21679
ENSMUSG00000118461	ENSMUST00000238742	predicted gene, 21679 [Source:MGI Symbol;Acc:MGI:5435034]	Gm21679
ENSMUSG00000118461	ENSMUST00000238469	predicted gene, 21679 [Source:MGI Symbol;Acc:MGI:5435034]	Gm21679
ENSMUSG00000118461	ENSMUST00000238371	predicted gene, 21679 [Source:MGI Symbol;Acc:MGI:5435034]	Gm21679
ENSMUSG00000118461	ENSMUST00000238464	predicted gene, 21679 [Source:MGI Symbol;Acc:MGI:5435034]	Gm21679
ENSMUSG00000118461	ENSMUST00000238766	predicted gene, 21679 [Source:MGI Symbol;Acc:MGI:5435034]	Gm21679
ENSMUSG00000118461	ENSMUST00000238239	predicted gene, 21679 [Source:MGI Symbol;Acc:MGI:5435034]	Gm21679
ENSMUSG00000118461	ENSMUST00000238242	predicted gene, 21679 [Source:MGI Symbol;Acc:MGI:5435034]	Gm21679
ENSMUSG00000118461	ENSMUST00000238587	predicted gene, 21679 [Source:MGI Symbol;Acc:MGI:5435034]	Gm21679
ENSMUSG00000118461	ENSMUST00000238388	predicted gene, 21679 [Source:MGI Symbol;Acc:MGI:5435034]	Gm21679
ENSMUSG00000118461	ENSMUST00000238234	predicted gene, 21679 [Source:MGI Symbol;Acc:MGI:5435034]	Gm21679
ENSMUSG00000118461	ENSMUST00000238698	predicted gene, 21679 [Source:MGI Symbol;Acc:MGI:5435034]	Gm21679
ENSMUSG00000118461	ENSMUST00000238561	predicted gene, 21679 [Source:MGI Symbol;Acc:MGI:5435034]	Gm21679
ENSMUSG00000118461	ENSMUST00000238231	predicted gene, 21679 [Source:MGI Symbol;Acc:MGI:5435034]	Gm21679
ENSMUSG00000118461	ENSMUST00000238363	predicted gene, 21679 [Source:MGI Symbol;Acc:MGI:5435034]	Gm21679
ENSMUSG00000118461	ENSMUST00000238567	predicted gene, 21679 [Source:MGI Symbol;Acc:MGI:5435034]	Gm21679
ENSMUSG00000118461	ENSMUST00000238647	predicted gene, 21679 [Source:MGI Symbol;Acc:MGI:5435034]	Gm21679
ENSMUSG00000118461	ENSMUST00000238762	predicted gene, 21679 [Source:MGI Symbol;Acc:MGI:5435034]	Gm21679
ENSMUSG00000099817	ENSMUST00000188216	predicted gene 29317 [Source:MGI Symbol;Acc:MGI:5580023]	Gm29317
ENSMUSG00000099880	ENSMUST00000190953	predicted gene 29316 [Source:MGI Symbol;Acc:MGI:5580022]	Gm29316
ENSMUSG00000101642	ENSMUST00000185844	predicted gene 29315 [Source:MGI Symbol;Acc:MGI:5580021]	Gm29315
ENSMUSG00000101642	ENSMUST00000190162	predicted gene 29315 [Source:MGI Symbol;Acc:MGI:5580021]	Gm29315
ENSMUSG00000101719	ENSMUST00000188785	predicted gene 28216 [Source:MGI Symbol;Acc:MGI:5578922]	Gm28216
ENSMUSG00000100896	ENSMUST00000188613	predicted gene 28217 [Source:MGI Symbol;Acc:MGI:5578923]	Gm28217
ENSMUSG00000099347	ENSMUST00000189016	predicted gene 28093 [Source:MGI Symbol;Acc:MGI:5578799]	Gm28093
ENSMUSG00000101379	ENSMUST00000186709	predicted gene 28092 [Source:MGI Symbol;Acc:MGI:5578798]	Gm28092
ENSMUSG00000100565	ENSMUST00000190912	predicted gene 28091 [Source:MGI Symbol;Acc:MGI:5578797]	Gm28091
ENSMUSG00000100565	ENSMUST00000188421	predicted gene 28091 [Source:MGI Symbol;Acc:MGI:5578797]	Gm28091
ENSMUSG00000101489	ENSMUST00000189458	predicted gene 28090 [Source:MGI Symbol;Acc:MGI:5578796]	Gm28090
ENSMUSG00000100038	ENSMUST00000189921	predicted gene 29580 [Source:MGI Symbol;Acc:MGI:5580286]	Gm29580
ENSMUSG00000100415	ENSMUST00000187266	predicted gene 28089 [Source:MGI Symbol;Acc:MGI:5578795]	Gm28089
ENSMUSG00000100415	ENSMUST00000190956	predicted gene 28089 [Source:MGI Symbol;Acc:MGI:5578795]	Gm28089
ENSMUSG00000100415	ENSMUST00000185769	predicted gene 28089 [Source:MGI Symbol;Acc:MGI:5578795]	Gm28089
ENSMUSG00000101775	ENSMUST00000187402	predicted gene 28088 [Source:MGI Symbol;Acc:MGI:5578794]	Gm28088
ENSMUSG00000101775	ENSMUST00000188537	predicted gene 28088 [Source:MGI Symbol;Acc:MGI:5578794]	Gm28088
ENSMUSG00000101775	ENSMUST00000185998	predicted gene 28088 [Source:MGI Symbol;Acc:MGI:5578794]	Gm28088
ENSMUSG00000100321	ENSMUST00000190820	predicted gene 29579 [Source:MGI Symbol;Acc:MGI:5580285]	Gm29579
ENSMUSG00000100467	ENSMUST00000185667	predicted gene 29582 [Source:MGI Symbol;Acc:MGI:5580288]	Gm29582
ENSMUSG00000095192	ENSMUST00000188473	predicted gene, 21529 [Source:MGI Symbol;Acc:MGI:5434884]	Gm21529
ENSMUSG00000095192	ENSMUST00000180175	predicted gene, 21529 [Source:MGI Symbol;Acc:MGI:5434884]	Gm21529
ENSMUSG00000100311	ENSMUST00000186083	predicted gene 29581 [Source:MGI Symbol;Acc:MGI:5580287]	Gm29581
ENSMUSG00000100311	ENSMUST00000187784	predicted gene 29581 [Source:MGI Symbol;Acc:MGI:5580287]	Gm29581
ENSMUSG00000094232	ENSMUST00000188764	predicted gene, 21539 [Source:MGI Symbol;Acc:MGI:5434894]	Gm21539
ENSMUSG00000094232	ENSMUST00000177925	predicted gene, 21539 [Source:MGI Symbol;Acc:MGI:5434894]	Gm21539
ENSMUSG00000099990	ENSMUST00000188809	predicted gene 29578 [Source:MGI Symbol;Acc:MGI:5580284]	Gm29578
ENSMUSG00000099990	ENSMUST00000190180	predicted gene 29578 [Source:MGI Symbol;Acc:MGI:5580284]	Gm29578
ENSMUSG00000101527	ENSMUST00000191224	predicted gene, 21908 [Source:MGI Symbol;Acc:MGI:5434072]	Gm21908
ENSMUSG00000096698	ENSMUST00000187110	predicted gene, 21780 [Source:MGI Symbol;Acc:MGI:5433944]	Gm21780
ENSMUSG00000096698	ENSMUST00000180128	predicted gene, 21780 [Source:MGI Symbol;Acc:MGI:5433944]	Gm21780
ENSMUSG00000099855	ENSMUST00000190984	predicted gene 28486 [Source:MGI Symbol;Acc:MGI:5579192]	Gm28486
ENSMUSG00000099855	ENSMUST00000188443	predicted gene 28486 [Source:MGI Symbol;Acc:MGI:5579192]	Gm28486
ENSMUSG00000094623	ENSMUST00000178112	predicted gene, 21737 [Source:MGI Symbol;Acc:MGI:5433901]	Gm21737
ENSMUSG00000100928	ENSMUST00000187894	predicted gene 28487 [Source:MGI Symbol;Acc:MGI:5579193]	Gm28487
ENSMUSG00000100928	ENSMUST00000191522	predicted gene 28487 [Source:MGI Symbol;Acc:MGI:5579193]	Gm28487
ENSMUSG00000100928	ENSMUST00000185292	predicted gene 28487 [Source:MGI Symbol;Acc:MGI:5579193]	Gm28487
ENSMUSG00000100384	ENSMUST00000186655	predicted gene 28489 [Source:MGI Symbol;Acc:MGI:5579195]	Gm28489
ENSMUSG00000099695	ENSMUST00000188792	predicted gene 28488 [Source:MGI Symbol;Acc:MGI:5579194]	Gm28488
ENSMUSG00000099695	ENSMUST00000186979	predicted gene 28488 [Source:MGI Symbol;Acc:MGI:5579194]	Gm28488
ENSMUSG00000099695	ENSMUST00000185608	predicted gene 28488 [Source:MGI Symbol;Acc:MGI:5579194]	Gm28488
ENSMUSG00000100399	ENSMUST00000186902	predicted gene 28491 [Source:MGI Symbol;Acc:MGI:5579197]	Gm28491
ENSMUSG00000100399	ENSMUST00000186753	predicted gene 28491 [Source:MGI Symbol;Acc:MGI:5579197]	Gm28491
ENSMUSG00000100399	ENSMUST00000190076	predicted gene 28491 [Source:MGI Symbol;Acc:MGI:5579197]	Gm28491
ENSMUSG00000094789	ENSMUST00000190946	predicted gene 28490 [Source:MGI Symbol;Acc:MGI:5579196]	Gm28490
ENSMUSG00000094789	ENSMUST00000179076	predicted gene 28490 [Source:MGI Symbol;Acc:MGI:5579196]	Gm28490
ENSMUSG00000094444	ENSMUST00000190314	predicted gene, 21562 [Source:MGI Symbol;Acc:MGI:5434917]	Gm21562
ENSMUSG00000094444	ENSMUST00000177888	predicted gene, 21562 [Source:MGI Symbol;Acc:MGI:5434917]	Gm21562
ENSMUSG00000101423	ENSMUST00000190443	predicted gene 28298 [Source:MGI Symbol;Acc:MGI:5579004]	Gm28298
ENSMUSG00000101423	ENSMUST00000185287	predicted gene 28298 [Source:MGI Symbol;Acc:MGI:5579004]	Gm28298
ENSMUSG00000095626	ENSMUST00000186850	predicted gene, 21572 [Source:MGI Symbol;Acc:MGI:5434927]	Gm21572
ENSMUSG00000095626	ENSMUST00000180134	predicted gene, 21572 [Source:MGI Symbol;Acc:MGI:5434927]	Gm21572
ENSMUSG00000101761	ENSMUST00000190933	predicted gene 28297 [Source:MGI Symbol;Acc:MGI:5579003]	Gm28297
ENSMUSG00000101761	ENSMUST00000186679	predicted gene 28297 [Source:MGI Symbol;Acc:MGI:5579003]	Gm28297
ENSMUSG00000099493	ENSMUST00000187240	predicted gene, 21753 [Source:MGI Symbol;Acc:MGI:5433917]	Gm21753
ENSMUSG00000096777	ENSMUST00000189444	predicted gene, 21723 [Source:MGI Symbol;Acc:MGI:5433887]	Gm21723
ENSMUSG00000096777	ENSMUST00000178692	predicted gene, 21723 [Source:MGI Symbol;Acc:MGI:5433887]	Gm21723
ENSMUSG00000100739	ENSMUST00000186151	predicted gene 28296 [Source:MGI Symbol;Acc:MGI:5579002]	Gm28296
ENSMUSG00000100739	ENSMUST00000185585	predicted gene 28296 [Source:MGI Symbol;Acc:MGI:5579002]	Gm28296
ENSMUSG00000095345	ENSMUST00000187288	predicted gene, 21821 [Source:MGI Symbol;Acc:MGI:5433985]	Gm21821
ENSMUSG00000095345	ENSMUST00000179646	predicted gene, 21821 [Source:MGI Symbol;Acc:MGI:5433985]	Gm21821
ENSMUSG00000100709	ENSMUST00000188322	predicted gene 28295 [Source:MGI Symbol;Acc:MGI:5579001]	Gm28295
ENSMUSG00000100709	ENSMUST00000190203	predicted gene 28295 [Source:MGI Symbol;Acc:MGI:5579001]	Gm28295
ENSMUSG00000095968	ENSMUST00000185311	predicted gene, 21842 [Source:MGI Symbol;Acc:MGI:5434006]	Gm21842
ENSMUSG00000095968	ENSMUST00000177552	predicted gene, 21842 [Source:MGI Symbol;Acc:MGI:5434006]	Gm21842
ENSMUSG00000101779	ENSMUST00000186892	predicted gene 28170 [Source:MGI Symbol;Acc:MGI:5578876]	Gm28170
ENSMUSG00000101779	ENSMUST00000187851	predicted gene 28170 [Source:MGI Symbol;Acc:MGI:5578876]	Gm28170
ENSMUSG00000094529	ENSMUST00000178403	predicted gene, 21744 [Source:MGI Symbol;Acc:MGI:5433908]	Gm21744
ENSMUSG00000101745	ENSMUST00000191194	predicted gene 28764 [Source:MGI Symbol;Acc:MGI:5579470]	Gm28764
ENSMUSG00000101745	ENSMUST00000187813	predicted gene 28764 [Source:MGI Symbol;Acc:MGI:5579470]	Gm28764
ENSMUSG00000101745	ENSMUST00000188462	predicted gene 28764 [Source:MGI Symbol;Acc:MGI:5579470]	Gm28764
ENSMUSG00000100957	ENSMUST00000191259	predicted gene 28762 [Source:MGI Symbol;Acc:MGI:5579468]	Gm28762
ENSMUSG00000100957	ENSMUST00000185669	predicted gene 28762 [Source:MGI Symbol;Acc:MGI:5579468]	Gm28762
ENSMUSG00000100957	ENSMUST00000188315	predicted gene 28762 [Source:MGI Symbol;Acc:MGI:5579468]	Gm28762
ENSMUSG00000099756	ENSMUST00000188870	predicted gene 28763 [Source:MGI Symbol;Acc:MGI:5579469]	Gm28763
ENSMUSG00000095263	ENSMUST00000189577	predicted gene, 21094 [Source:MGI Symbol;Acc:MGI:5434449]	Gm21094
ENSMUSG00000095263	ENSMUST00000177842	predicted gene, 21094 [Source:MGI Symbol;Acc:MGI:5434449]	Gm21094
ENSMUSG00000096272	ENSMUST00000188721	predicted gene, 21588 [Source:MGI Symbol;Acc:MGI:5434943]	Gm21588
ENSMUSG00000096272	ENSMUST00000180074	predicted gene, 21588 [Source:MGI Symbol;Acc:MGI:5434943]	Gm21588
ENSMUSG00000099426	ENSMUST00000186540	predicted gene 28761 [Source:MGI Symbol;Acc:MGI:5579467]	Gm28761
ENSMUSG00000099426	ENSMUST00000187767	predicted gene 28761 [Source:MGI Symbol;Acc:MGI:5579467]	Gm28761
ENSMUSG00000096711	ENSMUST00000187381	predicted gene, 21599 [Source:MGI Symbol;Acc:MGI:5434954]	Gm21599
ENSMUSG00000096711	ENSMUST00000178249	predicted gene, 21599 [Source:MGI Symbol;Acc:MGI:5434954]	Gm21599
ENSMUSG00000101728	ENSMUST00000189752	predicted gene 28765 [Source:MGI Symbol;Acc:MGI:5579471]	Gm28765
ENSMUSG00000101728	ENSMUST00000190380	predicted gene 28765 [Source:MGI Symbol;Acc:MGI:5579471]	Gm28765
ENSMUSG00000100509	ENSMUST00000186188	predicted gene, 21810 [Source:MGI Symbol;Acc:MGI:5433974]	Gm21810
ENSMUSG00000095553	ENSMUST00000187044	predicted gene, 21916 [Source:MGI Symbol;Acc:MGI:5434080]	Gm21916
ENSMUSG00000095553	ENSMUST00000178771	predicted gene, 21916 [Source:MGI Symbol;Acc:MGI:5434080]	Gm21916
ENSMUSG00000101099	ENSMUST00000185427	predicted gene 29191 [Source:MGI Symbol;Acc:MGI:5579897]	Gm29191
ENSMUSG00000101099	ENSMUST00000188742	predicted gene 29191 [Source:MGI Symbol;Acc:MGI:5579897]	Gm29191
ENSMUSG00000095049	ENSMUST00000178380	predicted gene, 21756 [Source:MGI Symbol;Acc:MGI:5433920]	Gm21756
ENSMUSG00000101601	ENSMUST00000190631	predicted gene 28210 [Source:MGI Symbol;Acc:MGI:5578916]	Gm28210
ENSMUSG00000101516	ENSMUST00000188026	predicted gene 29074 [Source:MGI Symbol;Acc:MGI:5579780]	Gm29074
ENSMUSG00000101516	ENSMUST00000185455	predicted gene 29074 [Source:MGI Symbol;Acc:MGI:5579780]	Gm29074
ENSMUSG00000101516	ENSMUST00000187907	predicted gene 29074 [Source:MGI Symbol;Acc:MGI:5579780]	Gm29074
ENSMUSG00000101359	ENSMUST00000190920	predicted gene 28211 [Source:MGI Symbol;Acc:MGI:5578917]	Gm28211
ENSMUSG00000100790	ENSMUST00000188788	predicted gene 28518 [Source:MGI Symbol;Acc:MGI:5579224]	Gm28518
ENSMUSG00000100790	ENSMUST00000187047	predicted gene 28518 [Source:MGI Symbol;Acc:MGI:5579224]	Gm28518
ENSMUSG00000100790	ENSMUST00000187840	predicted gene 28518 [Source:MGI Symbol;Acc:MGI:5579224]	Gm28518
ENSMUSG00000101302	ENSMUST00000190126	predicted gene 28519 [Source:MGI Symbol;Acc:MGI:5579225]	Gm28519
ENSMUSG00000101302	ENSMUST00000189729	predicted gene 28519 [Source:MGI Symbol;Acc:MGI:5579225]	Gm28519
ENSMUSG00000101302	ENSMUST00000187457	predicted gene 28519 [Source:MGI Symbol;Acc:MGI:5579225]	Gm28519
ENSMUSG00000102125	ENSMUST00000189379	predicted gene 28520 [Source:MGI Symbol;Acc:MGI:5579226]	Gm28520
ENSMUSG00000102125	ENSMUST00000190808	predicted gene 28520 [Source:MGI Symbol;Acc:MGI:5579226]	Gm28520
ENSMUSG00000102125	ENSMUST00000187225	predicted gene 28520 [Source:MGI Symbol;Acc:MGI:5579226]	Gm28520
ENSMUSG00000095011	ENSMUST00000187712	predicted gene, 20838 [Source:MGI Symbol;Acc:MGI:5434194]	Gm20838
ENSMUSG00000095011	ENSMUST00000179884	predicted gene, 20838 [Source:MGI Symbol;Acc:MGI:5434194]	Gm20838
ENSMUSG00000094064	ENSMUST00000189751	predicted gene, 21626 [Source:MGI Symbol;Acc:MGI:5434981]	Gm21626
ENSMUSG00000094064	ENSMUST00000177791	predicted gene, 21626 [Source:MGI Symbol;Acc:MGI:5434981]	Gm21626
ENSMUSG00000099461	ENSMUST00000190230	predicted gene 28521 [Source:MGI Symbol;Acc:MGI:5579227]	Gm28521
ENSMUSG00000099461	ENSMUST00000188948	predicted gene 28521 [Source:MGI Symbol;Acc:MGI:5579227]	Gm28521
ENSMUSG00000096532	ENSMUST00000186630	predicted gene, 21633 [Source:MGI Symbol;Acc:MGI:5434988]	Gm21633
ENSMUSG00000096532	ENSMUST00000178941	predicted gene, 21633 [Source:MGI Symbol;Acc:MGI:5434988]	Gm21633
ENSMUSG00000101681	ENSMUST00000190561	predicted gene 28522 [Source:MGI Symbol;Acc:MGI:5579228]	Gm28522
ENSMUSG00000101681	ENSMUST00000185908	predicted gene 28522 [Source:MGI Symbol;Acc:MGI:5579228]	Gm28522
ENSMUSG00000101870	ENSMUST00000189513	predicted gene, 21745 [Source:MGI Symbol;Acc:MGI:5433909]	Gm21745
ENSMUSG00000101472	ENSMUST00000190343	predicted gene 28517 [Source:MGI Symbol;Acc:MGI:5579223]	Gm28517
ENSMUSG00000101407	ENSMUST00000185593	predicted gene 29532 [Source:MGI Symbol;Acc:MGI:5580238]	Gm29532
ENSMUSG00000101407	ENSMUST00000191113	predicted gene 29532 [Source:MGI Symbol;Acc:MGI:5580238]	Gm29532
ENSMUSG00000099500	ENSMUST00000190569	predicted gene 29531 [Source:MGI Symbol;Acc:MGI:5580237]	Gm29531
ENSMUSG00000100097	ENSMUST00000188929	predicted gene 28464 [Source:MGI Symbol;Acc:MGI:5579170]	Gm28464
ENSMUSG00000100097	ENSMUST00000187726	predicted gene 28464 [Source:MGI Symbol;Acc:MGI:5579170]	Gm28464
ENSMUSG00000101474	ENSMUST00000187236	predicted gene 29656 [Source:MGI Symbol;Acc:MGI:5580362]	Gm29656
ENSMUSG00000099737	ENSMUST00000187728	predicted gene 29655 [Source:MGI Symbol;Acc:MGI:5580361]	Gm29655
ENSMUSG00000099737	ENSMUST00000190528	predicted gene 29655 [Source:MGI Symbol;Acc:MGI:5580361]	Gm29655
ENSMUSG00000101417	ENSMUST00000189755	predicted gene, 21647 [Source:MGI Symbol;Acc:MGI:5435002]	Gm21647
ENSMUSG00000101654	ENSMUST00000187192	predicted gene 29653 [Source:MGI Symbol;Acc:MGI:5580359]	Gm29653
ENSMUSG00000101808	ENSMUST00000186886	predicted gene 29654 [Source:MGI Symbol;Acc:MGI:5580360]	Gm29654
ENSMUSG00000099910	ENSMUST00000189088	predicted gene 29651 [Source:MGI Symbol;Acc:MGI:5580357]	Gm29651
ENSMUSG00000099818	ENSMUST00000188622	predicted gene 29652 [Source:MGI Symbol;Acc:MGI:5580358]	Gm29652
ENSMUSG00000100500	ENSMUST00000188565	predicted gene 29080 [Source:MGI Symbol;Acc:MGI:5579786]	Gm29080
ENSMUSG00000100677	ENSMUST00000189684	predicted gene, 21184 [Source:MGI Symbol;Acc:MGI:5434539]	Gm21184
ENSMUSG00000100171	ENSMUST00000190814	predicted gene, 21201 [Source:MGI Symbol;Acc:MGI:5434556]	Gm21201
ENSMUSG00000099463	ENSMUST00000190140	predicted gene 29081 [Source:MGI Symbol;Acc:MGI:5579787]	Gm29081
ENSMUSG00000099463	ENSMUST00000186518	predicted gene 29081 [Source:MGI Symbol;Acc:MGI:5579787]	Gm29081
ENSMUSG00000099463	ENSMUST00000188696	predicted gene 29081 [Source:MGI Symbol;Acc:MGI:5579787]	Gm29081
ENSMUSG00000100745	ENSMUST00000185784	predicted gene 29077 [Source:MGI Symbol;Acc:MGI:5579783]	Gm29077
ENSMUSG00000101341	ENSMUST00000187689	predicted gene 29076 [Source:MGI Symbol;Acc:MGI:5579782]	Gm29076
ENSMUSG00000100193	ENSMUST00000188875	predicted gene 29079 [Source:MGI Symbol;Acc:MGI:5579785]	Gm29079
ENSMUSG00000099651	ENSMUST00000190611	predicted gene 29078 [Source:MGI Symbol;Acc:MGI:5579784]	Gm29078
ENSMUSG00000101787	ENSMUST00000189591	predicted gene, 20853 [Source:MGI Symbol;Acc:MGI:5434209]	Gm20853
ENSMUSG00000101043	ENSMUST00000185717	predicted gene 29075 [Source:MGI Symbol;Acc:MGI:5579781]	Gm29075
ENSMUSG00000099390	ENSMUST00000188647	predicted gene 29225 [Source:MGI Symbol;Acc:MGI:5579931]	Gm29225
ENSMUSG00000099390	ENSMUST00000188510	predicted gene 29225 [Source:MGI Symbol;Acc:MGI:5579931]	Gm29225
ENSMUSG00000099390	ENSMUST00000191180	predicted gene 29225 [Source:MGI Symbol;Acc:MGI:5579931]	Gm29225
ENSMUSG00000100422	ENSMUST00000186871	predicted gene 29226 [Source:MGI Symbol;Acc:MGI:5579932]	Gm29226
ENSMUSG00000100385	ENSMUST00000187139	predicted gene 29227 [Source:MGI Symbol;Acc:MGI:5579933]	Gm29227
ENSMUSG00000100064	ENSMUST00000185845	predicted gene 28339 [Source:MGI Symbol;Acc:MGI:5579045]	Gm28339
ENSMUSG00000095793	ENSMUST00000186996	predicted gene, 20855 [Source:MGI Symbol;Acc:MGI:5434211]	Gm20855
ENSMUSG00000095793	ENSMUST00000180170	predicted gene, 20855 [Source:MGI Symbol;Acc:MGI:5434211]	Gm20855
ENSMUSG00000101626	ENSMUST00000191185	predicted gene 29386 [Source:MGI Symbol;Acc:MGI:5580092]	Gm29386
ENSMUSG00000101626	ENSMUST00000188128	predicted gene 29386 [Source:MGI Symbol;Acc:MGI:5580092]	Gm29386
ENSMUSG00000101626	ENSMUST00000186775	predicted gene 29386 [Source:MGI Symbol;Acc:MGI:5580092]	Gm29386
ENSMUSG00000101091	ENSMUST00000190852	predicted gene 29384 [Source:MGI Symbol;Acc:MGI:5580090]	Gm29384
ENSMUSG00000100229	ENSMUST00000186520	predicted gene, 21896 [Source:MGI Symbol;Acc:MGI:5434060]	Gm21896
ENSMUSG00000101691	ENSMUST00000188571	predicted gene 29280 [Source:MGI Symbol;Acc:MGI:5579986]	Gm29280
ENSMUSG00000100540	ENSMUST00000185833	predicted gene, 20799 [Source:MGI Symbol;Acc:MGI:5434155]	Gm20799
ENSMUSG00000100244	ENSMUST00000190324	predicted gene 29279 [Source:MGI Symbol;Acc:MGI:5579985]	Gm29279
ENSMUSG00000099799	ENSMUST00000187337	predicted gene 28260 [Source:MGI Symbol;Acc:MGI:5578966]	Gm28260
ENSMUSG00000099799	ENSMUST00000188438	predicted gene 28260 [Source:MGI Symbol;Acc:MGI:5578966]	Gm28260
ENSMUSG00000099799	ENSMUST00000190622	predicted gene 28260 [Source:MGI Symbol;Acc:MGI:5578966]	Gm28260
ENSMUSG00000099999	ENSMUST00000187263	predicted gene, 21795 [Source:MGI Symbol;Acc:MGI:5433959]	Gm21795
ENSMUSG00000101806	ENSMUST00000186417	predicted gene 28261 [Source:MGI Symbol;Acc:MGI:5578967]	Gm28261
ENSMUSG00000101632	ENSMUST00000190657	predicted gene 28264 [Source:MGI Symbol;Acc:MGI:5578970]	Gm28264
ENSMUSG00000099525	ENSMUST00000191488	predicted gene, 21872 [Source:MGI Symbol;Acc:MGI:5434036]	Gm21872
ENSMUSG00000100749	ENSMUST00000191050	predicted gene, 20798 [Source:MGI Symbol;Acc:MGI:5434154]	Gm20798
ENSMUSG00000099963	ENSMUST00000191085	predicted gene 28463 [Source:MGI Symbol;Acc:MGI:5579169]	Gm28463
ENSMUSG00000099963	ENSMUST00000185506	predicted gene 28463 [Source:MGI Symbol;Acc:MGI:5579169]	Gm28463
ENSMUSG00000099963	ENSMUST00000185420	predicted gene 28463 [Source:MGI Symbol;Acc:MGI:5579169]	Gm28463
ENSMUSG00000100299	ENSMUST00000191489	predicted gene 28584 [Source:MGI Symbol;Acc:MGI:5579290]	Gm28584
ENSMUSG00000101127	ENSMUST00000187587	predicted gene 28585 [Source:MGI Symbol;Acc:MGI:5579291]	Gm28585
ENSMUSG00000096650	ENSMUST00000188585	predicted gene, 20896 [Source:MGI Symbol;Acc:MGI:5434252]	Gm20896
ENSMUSG00000096650	ENSMUST00000180332	predicted gene, 20896 [Source:MGI Symbol;Acc:MGI:5434252]	Gm20896
ENSMUSG00000102058	ENSMUST00000186912	predicted gene 28470 [Source:MGI Symbol;Acc:MGI:5579176]	Gm28470
ENSMUSG00000102058	ENSMUST00000190482	predicted gene 28470 [Source:MGI Symbol;Acc:MGI:5579176]	Gm28470
ENSMUSG00000102058	ENSMUST00000190138	predicted gene 28470 [Source:MGI Symbol;Acc:MGI:5579176]	Gm28470
ENSMUSG00000100034	ENSMUST00000186374	predicted gene 28469 [Source:MGI Symbol;Acc:MGI:5579175]	Gm28469
ENSMUSG00000099589	ENSMUST00000190727	predicted gene, 21898 [Source:MGI Symbol;Acc:MGI:5434062]	Gm21898
ENSMUSG00000100263	ENSMUST00000188536	predicted gene 28468 [Source:MGI Symbol;Acc:MGI:5579174]	Gm28468
ENSMUSG00000101575	ENSMUST00000185598	predicted gene, 20898 [Source:MGI Symbol;Acc:MGI:5434254]	Gm20898
ENSMUSG00000100785	ENSMUST00000189258	predicted gene 29333 [Source:MGI Symbol;Acc:MGI:5580039]	Gm29333
ENSMUSG00000099822	ENSMUST00000191389	predicted gene 28332 [Source:MGI Symbol;Acc:MGI:5579038]	Gm28332
ENSMUSG00000099822	ENSMUST00000185485	predicted gene 28332 [Source:MGI Symbol;Acc:MGI:5579038]	Gm28332
ENSMUSG00000099822	ENSMUST00000189521	predicted gene 28332 [Source:MGI Symbol;Acc:MGI:5579038]	Gm28332
ENSMUSG00000101781	ENSMUST00000186034	predicted gene 28333 [Source:MGI Symbol;Acc:MGI:5579039]	Gm28333
ENSMUSG00000101271	ENSMUST00000186653	predicted gene 28334 [Source:MGI Symbol;Acc:MGI:5579040]	Gm28334
ENSMUSG00000099504	ENSMUST00000186204	predicted gene 28335 [Source:MGI Symbol;Acc:MGI:5579041]	Gm28335
ENSMUSG00000101377	ENSMUST00000190743	predicted gene 28336 [Source:MGI Symbol;Acc:MGI:5579042]	Gm28336
ENSMUSG00000101709	ENSMUST00000190425	predicted gene 28337 [Source:MGI Symbol;Acc:MGI:5579043]	Gm28337
ENSMUSG00000099814	ENSMUST00000186269	predicted gene 28338 [Source:MGI Symbol;Acc:MGI:5579044]	Gm28338
ENSMUSG00000099814	ENSMUST00000188790	predicted gene 28338 [Source:MGI Symbol;Acc:MGI:5579044]	Gm28338
ENSMUSG00000099814	ENSMUST00000186161	predicted gene 28338 [Source:MGI Symbol;Acc:MGI:5579044]	Gm28338
ENSMUSG00000100316	ENSMUST00000185963	predicted gene 28812 [Source:MGI Symbol;Acc:MGI:5579518]	Gm28812
ENSMUSG00000101284	ENSMUST00000190650	predicted gene 28811 [Source:MGI Symbol;Acc:MGI:5579517]	Gm28811
ENSMUSG00000100651	ENSMUST00000188173	predicted gene 28810 [Source:MGI Symbol;Acc:MGI:5579516]	Gm28810
ENSMUSG00000101933	ENSMUST00000185565	predicted gene, 20835 [Source:MGI Symbol;Acc:MGI:5434191]	Gm20835
ENSMUSG00000100647	ENSMUST00000187571	predicted gene 29027 [Source:MGI Symbol;Acc:MGI:5579733]	Gm29027
ENSMUSG00000100647	ENSMUST00000190559	predicted gene 29027 [Source:MGI Symbol;Acc:MGI:5579733]	Gm29027
ENSMUSG00000100647	ENSMUST00000185319	predicted gene 29027 [Source:MGI Symbol;Acc:MGI:5579733]	Gm29027
ENSMUSG00000101815	ENSMUST00000186297	predicted gene 29028 [Source:MGI Symbol;Acc:MGI:5579734]	Gm29028
ENSMUSG00000101538	ENSMUST00000190520	predicted gene 29029 [Source:MGI Symbol;Acc:MGI:5579735]	Gm29029
ENSMUSG00000100983	ENSMUST00000190848	predicted gene 29030 [Source:MGI Symbol;Acc:MGI:5579736]	Gm29030
ENSMUSG00000101820	ENSMUST00000190543	predicted gene 29023 [Source:MGI Symbol;Acc:MGI:5579729]	Gm29023
ENSMUSG00000100283	ENSMUST00000189624	predicted gene 29024 [Source:MGI Symbol;Acc:MGI:5579730]	Gm29024
ENSMUSG00000099832	ENSMUST00000186756	predicted gene 29025 [Source:MGI Symbol;Acc:MGI:5579731]	Gm29025
ENSMUSG00000101246	ENSMUST00000187787	predicted gene 29026 [Source:MGI Symbol;Acc:MGI:5579732]	Gm29026
ENSMUSG00000101382	ENSMUST00000189183	predicted gene 28213 [Source:MGI Symbol;Acc:MGI:5578919]	Gm28213
ENSMUSG00000099967	ENSMUST00000187114	predicted gene 28212 [Source:MGI Symbol;Acc:MGI:5578918]	Gm28212
ENSMUSG00000101161	ENSMUST00000190662	predicted gene, 21799 [Source:MGI Symbol;Acc:MGI:5433963]	Gm21799
ENSMUSG00000100705	ENSMUST00000186862	predicted gene 28227 [Source:MGI Symbol;Acc:MGI:5578933]	Gm28227
ENSMUSG00000101157	ENSMUST00000190782	predicted gene, 20905 [Source:MGI Symbol;Acc:MGI:5434261]	Gm20905
ENSMUSG00000099712	ENSMUST00000189889	predicted gene 29411 [Source:MGI Symbol;Acc:MGI:5580117]	Gm29411
ENSMUSG00000099586	ENSMUST00000191210	predicted gene 28222 [Source:MGI Symbol;Acc:MGI:5578928]	Gm28222
ENSMUSG00000100066	ENSMUST00000190671	predicted gene, 21835 [Source:MGI Symbol;Acc:MGI:5433999]	Gm21835
ENSMUSG00000101879	ENSMUST00000188530	predicted gene 28820 [Source:MGI Symbol;Acc:MGI:5579526]	Gm28820
ENSMUSG00000101879	ENSMUST00000190197	predicted gene 28820 [Source:MGI Symbol;Acc:MGI:5579526]	Gm28820
ENSMUSG00000099412	ENSMUST00000190469	predicted gene 28223 [Source:MGI Symbol;Acc:MGI:5578929]	Gm28223
ENSMUSG00000101831	ENSMUST00000185869	predicted gene 29412 [Source:MGI Symbol;Acc:MGI:5580118]	Gm29412
ENSMUSG00000100428	ENSMUST00000186019	predicted gene 29413 [Source:MGI Symbol;Acc:MGI:5580119]	Gm29413
ENSMUSG00000099601	ENSMUST00000189438	predicted gene 29671 [Source:MGI Symbol;Acc:MGI:5580377]	Gm29671
ENSMUSG00000101704	ENSMUST00000191365	predicted gene, 21878 [Source:MGI Symbol;Acc:MGI:5434042]	Gm21878
ENSMUSG00000101349	ENSMUST00000190545	predicted gene 28162 [Source:MGI Symbol;Acc:MGI:5578868]	Gm28162
ENSMUSG00000101710	ENSMUST00000186497	predicted gene, 20922 [Source:MGI Symbol;Acc:MGI:5434278]	Gm20922
ENSMUSG00000094575	ENSMUST00000177666	predicted gene, 20738 [Source:MGI Symbol;Acc:MGI:5434094]	Gm20738
ENSMUSG00000100952	ENSMUST00000188667	predicted gene 28545 [Source:MGI Symbol;Acc:MGI:5579251]	Gm28545
ENSMUSG00000100952	ENSMUST00000191476	predicted gene 28545 [Source:MGI Symbol;Acc:MGI:5579251]	Gm28545
ENSMUSG00000099730	ENSMUST00000186357	predicted gene 28547 [Source:MGI Symbol;Acc:MGI:5579253]	Gm28547
ENSMUSG00000101873	ENSMUST00000188221	predicted gene 28546 [Source:MGI Symbol;Acc:MGI:5579252]	Gm28546
ENSMUSG00000100203	ENSMUST00000191308	predicted gene, 21924 [Source:MGI Symbol;Acc:MGI:5434088]	Gm21924
ENSMUSG00000099460	ENSMUST00000190360	predicted gene, 21735 [Source:MGI Symbol;Acc:MGI:5433899]	Gm21735
ENSMUSG00000099807	ENSMUST00000189399	predicted gene 28771 [Source:MGI Symbol;Acc:MGI:5579477]	Gm28771
ENSMUSG00000099807	ENSMUST00000185747	predicted gene 28771 [Source:MGI Symbol;Acc:MGI:5579477]	Gm28771
ENSMUSG00000101435	ENSMUST00000189554	predicted gene 28772 [Source:MGI Symbol;Acc:MGI:5579478]	Gm28772
ENSMUSG00000100883	ENSMUST00000187925	predicted gene 28773 [Source:MGI Symbol;Acc:MGI:5579479]	Gm28773
ENSMUSG00000100892	ENSMUST00000185240	predicted gene, 20897 [Source:MGI Symbol;Acc:MGI:5434253]	Gm20897
ENSMUSG00000101050	ENSMUST00000187087	predicted gene 28774 [Source:MGI Symbol;Acc:MGI:5579480]	Gm28774
ENSMUSG00000101050	ENSMUST00000188107	predicted gene 28774 [Source:MGI Symbol;Acc:MGI:5579480]	Gm28774
ENSMUSG00000099793	ENSMUST00000186918	predicted gene 28775 [Source:MGI Symbol;Acc:MGI:5579481]	Gm28775
ENSMUSG00000100699	ENSMUST00000189913	predicted gene, 21765 [Source:MGI Symbol;Acc:MGI:5433929]	Gm21765
ENSMUSG00000096438	ENSMUST00000180966	glyceraldehyde-3-phosphate dehydrogenase, pseudogene 15 [Source:MGI Symbol;Acc:MGI:5434255]	Gapdh-ps15
ENSMUSG00000099351	ENSMUST00000191282	predicted gene 28776 [Source:MGI Symbol;Acc:MGI:5579482]	Gm28776
ENSMUSG00000099489	ENSMUST00000189993	predicted gene, 21787 [Source:MGI Symbol;Acc:MGI:5433951]	Gm21787
ENSMUSG00000100845	ENSMUST00000187354	predicted gene 28770 [Source:MGI Symbol;Acc:MGI:5579476]	Gm28770
ENSMUSG00000096275	ENSMUST00000180177	predicted gene, 20901 [Source:MGI Symbol;Acc:MGI:5434257]	Gm20901
ENSMUSG00000101771	ENSMUST00000185322	predicted gene 28176 [Source:MGI Symbol;Acc:MGI:5578882]	Gm28176
ENSMUSG00000101771	ENSMUST00000185740	predicted gene 28176 [Source:MGI Symbol;Acc:MGI:5578882]	Gm28176
ENSMUSG00000100719	ENSMUST00000187228	predicted gene 28786 [Source:MGI Symbol;Acc:MGI:5579492]	Gm28786
ENSMUSG00000101740	ENSMUST00000185625	predicted gene 29360 [Source:MGI Symbol;Acc:MGI:5580066]	Gm29360
ENSMUSG00000101740	ENSMUST00000191555	predicted gene 29360 [Source:MGI Symbol;Acc:MGI:5580066]	Gm29360
ENSMUSG00000101292	ENSMUST00000189854	predicted gene 29496 [Source:MGI Symbol;Acc:MGI:5580202]	Gm29496
ENSMUSG00000100588	ENSMUST00000186801	predicted gene 29497 [Source:MGI Symbol;Acc:MGI:5580203]	Gm29497
ENSMUSG00000100588	ENSMUST00000189149	predicted gene 29497 [Source:MGI Symbol;Acc:MGI:5580203]	Gm29497
ENSMUSG00000102050	ENSMUST00000189151	predicted gene 29499 [Source:MGI Symbol;Acc:MGI:5580205]	Gm29499
ENSMUSG00000101040	ENSMUST00000186449	predicted gene 29498 [Source:MGI Symbol;Acc:MGI:5580204]	Gm29498
ENSMUSG00000101040	ENSMUST00000188911	predicted gene 29498 [Source:MGI Symbol;Acc:MGI:5580204]	Gm29498
ENSMUSG00000101272	ENSMUST00000189459	predicted gene, 36782 [Source:MGI Symbol;Acc:MGI:5595941]	Gm36782
ENSMUSG00000101633	ENSMUST00000187045	predicted gene, 29839 [Source:MGI Symbol;Acc:MGI:5588998]	Gm29839
ENSMUSG00000101727	ENSMUST00000189319	predicted gene 29495 [Source:MGI Symbol;Acc:MGI:5580201]	Gm29495
ENSMUSG00000101124	ENSMUST00000186936	predicted gene 28371 [Source:MGI Symbol;Acc:MGI:5579077]	Gm28371
ENSMUSG00000099723	ENSMUST00000186223	predicted gene 28595 [Source:MGI Symbol;Acc:MGI:5579301]	Gm28595
ENSMUSG00000104381	ENSMUST00000194882	predicted gene, 37032 [Source:MGI Symbol;Acc:MGI:5610260]	Gm37032
ENSMUSG00000093895	ENSMUST00000191443	predicted gene, 21865 [Source:MGI Symbol;Acc:MGI:5434029]	Gm21865
ENSMUSG00000093895	ENSMUST00000177713	predicted gene, 21865 [Source:MGI Symbol;Acc:MGI:5434029]	Gm21865
ENSMUSG00000100043	ENSMUST00000191241	predicted gene 29433 [Source:MGI Symbol;Acc:MGI:5580139]	Gm29433
ENSMUSG00000099786	ENSMUST00000188659	predicted gene 29215 [Source:MGI Symbol;Acc:MGI:5579921]	Gm29215
ENSMUSG00000099786	ENSMUST00000186607	predicted gene 29215 [Source:MGI Symbol;Acc:MGI:5579921]	Gm29215
ENSMUSG00000094354	ENSMUST00000178332	predicted gene, 21882 [Source:MGI Symbol;Acc:MGI:5434046]	Gm21882
ENSMUSG00000095725	ENSMUST00000185537	predicted gene, 21801 [Source:MGI Symbol;Acc:MGI:5433965]	Gm21801
ENSMUSG00000095725	ENSMUST00000178865	predicted gene, 21801 [Source:MGI Symbol;Acc:MGI:5433965]	Gm21801
ENSMUSG00000100900	ENSMUST00000189058	predicted gene 28850 [Source:MGI Symbol;Acc:MGI:5579556]	Gm28850
ENSMUSG00000100900	ENSMUST00000189274	predicted gene 28850 [Source:MGI Symbol;Acc:MGI:5579556]	Gm28850
ENSMUSG00000095433	ENSMUST00000190577	predicted gene, 21914 [Source:MGI Symbol;Acc:MGI:5434078]	Gm21914
ENSMUSG00000095433	ENSMUST00000178452	predicted gene, 21914 [Source:MGI Symbol;Acc:MGI:5434078]	Gm21914
ENSMUSG00000100508	ENSMUST00000187191	predicted gene 28617 [Source:MGI Symbol;Acc:MGI:5579323]	Gm28617
ENSMUSG00000100508	ENSMUST00000190129	predicted gene 28617 [Source:MGI Symbol;Acc:MGI:5579323]	Gm28617
ENSMUSG00000100771	ENSMUST00000189283	predicted gene 28618 [Source:MGI Symbol;Acc:MGI:5579324]	Gm28618
ENSMUSG00000101090	ENSMUST00000185889	predicted gene 28619 [Source:MGI Symbol;Acc:MGI:5579325]	Gm28619
ENSMUSG00000101090	ENSMUST00000189278	predicted gene 28619 [Source:MGI Symbol;Acc:MGI:5579325]	Gm28619
ENSMUSG00000100644	ENSMUST00000190779	predicted gene, 20793 [Source:MGI Symbol;Acc:MGI:5434149]	Gm20793
ENSMUSG00000119693	ENSMUST00000240113		AC119204.1
ENSMUSG00000099379	ENSMUST00000186236	predicted gene 28993 [Source:MGI Symbol;Acc:MGI:5579699]	Gm28993
ENSMUSG00000099379	ENSMUST00000188645	predicted gene 28993 [Source:MGI Symbol;Acc:MGI:5579699]	Gm28993
ENSMUSG00000100070	ENSMUST00000188556	predicted gene 28994 [Source:MGI Symbol;Acc:MGI:5579700]	Gm28994
ENSMUSG00000100070	ENSMUST00000190328	predicted gene 28994 [Source:MGI Symbol;Acc:MGI:5579700]	Gm28994
ENSMUSG00000096885	ENSMUST00000177579	predicted gene, 21797 [Source:MGI Symbol;Acc:MGI:5433961]	Gm21797
ENSMUSG00000095452	ENSMUST00000190909	predicted gene, 20795 [Source:MGI Symbol;Acc:MGI:5434151]	Gm20795
ENSMUSG00000095452	ENSMUST00000178528	predicted gene, 20795 [Source:MGI Symbol;Acc:MGI:5434151]	Gm20795
ENSMUSG00000100797	ENSMUST00000185870	predicted gene 28596 [Source:MGI Symbol;Acc:MGI:5579302]	Gm28596
ENSMUSG00000099645	ENSMUST00000189076	predicted gene, 20832 [Source:MGI Symbol;Acc:MGI:5434188]	Gm20832
ENSMUSG00000100091	ENSMUST00000187664	predicted gene 28597 [Source:MGI Symbol;Acc:MGI:5579303]	Gm28597
ENSMUSG00000100649	ENSMUST00000188886	predicted gene 28428 [Source:MGI Symbol;Acc:MGI:5579134]	Gm28428
ENSMUSG00000100196	ENSMUST00000187928	predicted gene, 20827 [Source:MGI Symbol;Acc:MGI:5434183]	Gm20827
ENSMUSG00000099628	ENSMUST00000190144	predicted gene 28427 [Source:MGI Symbol;Acc:MGI:5579133]	Gm28427
ENSMUSG00000096120	ENSMUST00000178559	predicted gene, 21800 [Source:MGI Symbol;Acc:MGI:5433964]	Gm21800
ENSMUSG00000099897	ENSMUST00000189840	predicted gene 28426 [Source:MGI Symbol;Acc:MGI:5579132]	Gm28426
ENSMUSG00000099897	ENSMUST00000187385	predicted gene 28426 [Source:MGI Symbol;Acc:MGI:5579132]	Gm28426
ENSMUSG00000099785	ENSMUST00000191542	predicted gene 28425 [Source:MGI Symbol;Acc:MGI:5579131]	Gm28425
ENSMUSG00000099785	ENSMUST00000190439	predicted gene 28425 [Source:MGI Symbol;Acc:MGI:5579131]	Gm28425
ENSMUSG00000094071	ENSMUST00000180058	predicted gene, 21729 [Source:MGI Symbol;Acc:MGI:5433893]	Gm21729
ENSMUSG00000101536	ENSMUST00000190714	predicted gene 28834 [Source:MGI Symbol;Acc:MGI:5579540]	Gm28834
ENSMUSG00000101536	ENSMUST00000187847	predicted gene 28834 [Source:MGI Symbol;Acc:MGI:5579540]	Gm28834
ENSMUSG00000099652	ENSMUST00000189671	predicted gene 28833 [Source:MGI Symbol;Acc:MGI:5579539]	Gm28833
ENSMUSG00000100737	ENSMUST00000191592	predicted gene, 21774 [Source:MGI Symbol;Acc:MGI:5433938]	Gm21774
ENSMUSG00000099780	ENSMUST00000186153	predicted gene 29537 [Source:MGI Symbol;Acc:MGI:5580243]	Gm29537
ENSMUSG00000099780	ENSMUST00000185274	predicted gene 29537 [Source:MGI Symbol;Acc:MGI:5580243]	Gm29537
ENSMUSG00000099849	ENSMUST00000188814	predicted gene 29274 [Source:MGI Symbol;Acc:MGI:5579980]	Gm29274
ENSMUSG00000099849	ENSMUST00000188644	predicted gene 29274 [Source:MGI Symbol;Acc:MGI:5579980]	Gm29274
ENSMUSG00000100822	ENSMUST00000189475	predicted gene 29275 [Source:MGI Symbol;Acc:MGI:5579981]	Gm29275
ENSMUSG00000100822	ENSMUST00000188940	predicted gene 29275 [Source:MGI Symbol;Acc:MGI:5579981]	Gm29275
ENSMUSG00000101471	ENSMUST00000190453	predicted gene 29276 [Source:MGI Symbol;Acc:MGI:5579982]	Gm29276
ENSMUSG00000101455	ENSMUST00000190371	predicted gene, 21805 [Source:MGI Symbol;Acc:MGI:5433969]	Gm21805
ENSMUSG00000099700	ENSMUST00000189117	predicted gene 29645 [Source:MGI Symbol;Acc:MGI:5580351]	Gm29645
ENSMUSG00000101811	ENSMUST00000185976	predicted gene 28312 [Source:MGI Symbol;Acc:MGI:5579018]	Gm28312
ENSMUSG00000099833	ENSMUST00000190655	predicted gene 29165 [Source:MGI Symbol;Acc:MGI:5579871]	Gm29165
ENSMUSG00000101247	ENSMUST00000191564	predicted gene 29042 [Source:MGI Symbol;Acc:MGI:5579748]	Gm29042
ENSMUSG00000099408	ENSMUST00000185236	predicted gene 28311 [Source:MGI Symbol;Acc:MGI:5579017]	Gm28311
ENSMUSG00000099408	ENSMUST00000189442	predicted gene 28311 [Source:MGI Symbol;Acc:MGI:5579017]	Gm28311
ENSMUSG00000101207	ENSMUST00000191136	predicted gene 28310 [Source:MGI Symbol;Acc:MGI:5579016]	Gm28310
ENSMUSG00000101207	ENSMUST00000189637	predicted gene 28310 [Source:MGI Symbol;Acc:MGI:5579016]	Gm28310
ENSMUSG00000099542	ENSMUST00000190977	predicted gene 28504 [Source:MGI Symbol;Acc:MGI:5579210]	Gm28504
ENSMUSG00000100107	ENSMUST00000190270	predicted gene 28567 [Source:MGI Symbol;Acc:MGI:5579273]	Gm28567
ENSMUSG00000100051	ENSMUST00000187762	predicted gene 28568 [Source:MGI Symbol;Acc:MGI:5579274]	Gm28568
ENSMUSG00000100051	ENSMUST00000188639	predicted gene 28568 [Source:MGI Symbol;Acc:MGI:5579274]	Gm28568
ENSMUSG00000099977	ENSMUST00000187736	predicted gene 29286 [Source:MGI Symbol;Acc:MGI:5579992]	Gm29286
ENSMUSG00000099977	ENSMUST00000186707	predicted gene 29286 [Source:MGI Symbol;Acc:MGI:5579992]	Gm29286
ENSMUSG00000099415	ENSMUST00000185500	predicted gene 29285 [Source:MGI Symbol;Acc:MGI:5579991]	Gm29285
ENSMUSG00000100953	ENSMUST00000188196	predicted gene 28280 [Source:MGI Symbol;Acc:MGI:5578986]	Gm28280
ENSMUSG00000100953	ENSMUST00000190649	predicted gene 28280 [Source:MGI Symbol;Acc:MGI:5578986]	Gm28280
ENSMUSG00000096332	ENSMUST00000179551	predicted gene, 21241 [Source:MGI Symbol;Acc:MGI:5434596]	Gm21241
ENSMUSG00000100693	ENSMUST00000185603	predicted gene 28278 [Source:MGI Symbol;Acc:MGI:5578984]	Gm28278
ENSMUSG00000100693	ENSMUST00000188061	predicted gene 28278 [Source:MGI Symbol;Acc:MGI:5578984]	Gm28278
ENSMUSG00000099638	ENSMUST00000186248	predicted gene 28279 [Source:MGI Symbol;Acc:MGI:5578985]	Gm28279
ENSMUSG00000099638	ENSMUST00000188233	predicted gene 28279 [Source:MGI Symbol;Acc:MGI:5578985]	Gm28279
ENSMUSG00000094181	ENSMUST00000188917	predicted gene, 21739 [Source:MGI Symbol;Acc:MGI:5433903]	Gm21739
ENSMUSG00000094181	ENSMUST00000178639	predicted gene, 21739 [Source:MGI Symbol;Acc:MGI:5433903]	Gm21739
ENSMUSG00000102081	ENSMUST00000187350	predicted gene 28886 [Source:MGI Symbol;Acc:MGI:5579592]	Gm28886
ENSMUSG00000102081	ENSMUST00000187889	predicted gene 28886 [Source:MGI Symbol;Acc:MGI:5579592]	Gm28886
ENSMUSG00000102031	ENSMUST00000186564	predicted gene 29426 [Source:MGI Symbol;Acc:MGI:5580132]	Gm29426
ENSMUSG00000102031	ENSMUST00000185613	predicted gene 29426 [Source:MGI Symbol;Acc:MGI:5580132]	Gm29426
ENSMUSG00000100408	ENSMUST00000185615	predicted gene 28885 [Source:MGI Symbol;Acc:MGI:5579591]	Gm28885
ENSMUSG00000100991	ENSMUST00000187547	predicted gene, 21856 [Source:MGI Symbol;Acc:MGI:5434020]	Gm21856
ENSMUSG00000102116	ENSMUST00000186065	predicted gene 28887 [Source:MGI Symbol;Acc:MGI:5579593]	Gm28887
ENSMUSG00000101649	ENSMUST00000187152	predicted gene 29444 [Source:MGI Symbol;Acc:MGI:5580150]	Gm29444
ENSMUSG00000101649	ENSMUST00000191334	predicted gene 29444 [Source:MGI Symbol;Acc:MGI:5580150]	Gm29444
ENSMUSG00000095353	ENSMUST00000179570	predicted gene, 21783 [Source:MGI Symbol;Acc:MGI:5433947]	Gm21783
ENSMUSG00000101802	ENSMUST00000189947	predicted gene 29445 [Source:MGI Symbol;Acc:MGI:5580151]	Gm29445
ENSMUSG00000101802	ENSMUST00000188849	predicted gene 29445 [Source:MGI Symbol;Acc:MGI:5580151]	Gm29445
ENSMUSG00000099790	ENSMUST00000191277	predicted gene 28457 [Source:MGI Symbol;Acc:MGI:5579163]	Gm28457
ENSMUSG00000099790	ENSMUST00000190411	predicted gene 28457 [Source:MGI Symbol;Acc:MGI:5579163]	Gm28457
ENSMUSG00000101594	ENSMUST00000189508	predicted gene, 21779 [Source:MGI Symbol;Acc:MGI:5433943]	Gm21779
ENSMUSG00000100011	ENSMUST00000190542	predicted gene 28458 [Source:MGI Symbol;Acc:MGI:5579164]	Gm28458
ENSMUSG00000100011	ENSMUST00000189883	predicted gene 28458 [Source:MGI Symbol;Acc:MGI:5579164]	Gm28458
ENSMUSG00000100974	ENSMUST00000191319	predicted gene 28459 [Source:MGI Symbol;Acc:MGI:5579165]	Gm28459
ENSMUSG00000101675	ENSMUST00000190023	predicted gene 28461 [Source:MGI Symbol;Acc:MGI:5579167]	Gm28461
ENSMUSG00000101675	ENSMUST00000191406	predicted gene 28461 [Source:MGI Symbol;Acc:MGI:5579167]	Gm28461
ENSMUSG00000100499	ENSMUST00000186085	predicted gene 28460 [Source:MGI Symbol;Acc:MGI:5579166]	Gm28460
ENSMUSG00000100499	ENSMUST00000190590	predicted gene 28460 [Source:MGI Symbol;Acc:MGI:5579166]	Gm28460
ENSMUSG00000100256	ENSMUST00000189757	predicted gene 28851 [Source:MGI Symbol;Acc:MGI:5579557]	Gm28851
ENSMUSG00000100256	ENSMUST00000187800	predicted gene 28851 [Source:MGI Symbol;Acc:MGI:5579557]	Gm28851
ENSMUSG00000101003	ENSMUST00000190521	predicted gene 28456 [Source:MGI Symbol;Acc:MGI:5579162]	Gm28456
ENSMUSG00000101003	ENSMUST00000185638	predicted gene 28456 [Source:MGI Symbol;Acc:MGI:5579162]	Gm28456
ENSMUSG00000100640	ENSMUST00000185563	predicted gene 29073 [Source:MGI Symbol;Acc:MGI:5579779]	Gm29073
ENSMUSG00000100628	ENSMUST00000188651	predicted gene 29648 [Source:MGI Symbol;Acc:MGI:5580354]	Gm29648
ENSMUSG00000100989	ENSMUST00000188795	predicted gene 29647 [Source:MGI Symbol;Acc:MGI:5580353]	Gm29647
ENSMUSG00000100003	ENSMUST00000191146	predicted gene 29646 [Source:MGI Symbol;Acc:MGI:5580352]	Gm29646
ENSMUSG00000100003	ENSMUST00000190248	predicted gene 29646 [Source:MGI Symbol;Acc:MGI:5580352]	Gm29646
ENSMUSG00000099462	ENSMUST00000191354	predicted gene 28549 [Source:MGI Symbol;Acc:MGI:5579255]	Gm28549
ENSMUSG00000099462	ENSMUST00000187473	predicted gene 28549 [Source:MGI Symbol;Acc:MGI:5579255]	Gm28549
ENSMUSG00000101434	ENSMUST00000191470	predicted gene 29211 [Source:MGI Symbol;Acc:MGI:5579917]	Gm29211
ENSMUSG00000100061	ENSMUST00000190384	predicted gene 29212 [Source:MGI Symbol;Acc:MGI:5579918]	Gm29212
ENSMUSG00000100611	ENSMUST00000189954	predicted gene, 21247 [Source:MGI Symbol;Acc:MGI:5434602]	Gm21247
ENSMUSG00000101138	ENSMUST00000186332	predicted gene 29210 [Source:MGI Symbol;Acc:MGI:5579916]	Gm29210
ENSMUSG00000101138	ENSMUST00000187495	predicted gene 29210 [Source:MGI Symbol;Acc:MGI:5579916]	Gm29210
ENSMUSG00000100871	ENSMUST00000186199	predicted gene 29213 [Source:MGI Symbol;Acc:MGI:5579919]	Gm29213
ENSMUSG00000100871	ENSMUST00000189703	predicted gene 29213 [Source:MGI Symbol;Acc:MGI:5579919]	Gm29213
ENSMUSG00000100716	ENSMUST00000190596	predicted gene 28550 [Source:MGI Symbol;Acc:MGI:5579256]	Gm28550
ENSMUSG00000100716	ENSMUST00000189125	predicted gene 28550 [Source:MGI Symbol;Acc:MGI:5579256]	Gm28550
ENSMUSG00000100325	ENSMUST00000188638	predicted gene 28604 [Source:MGI Symbol;Acc:MGI:5579310]	Gm28604
ENSMUSG00000100325	ENSMUST00000186629	predicted gene 28604 [Source:MGI Symbol;Acc:MGI:5579310]	Gm28604
ENSMUSG00000100048	ENSMUST00000187297	predicted gene 28603 [Source:MGI Symbol;Acc:MGI:5579309]	Gm28603
ENSMUSG00000099789	ENSMUST00000186615	predicted gene 28565 [Source:MGI Symbol;Acc:MGI:5579271]	Gm28565
ENSMUSG00000099789	ENSMUST00000185875	predicted gene 28565 [Source:MGI Symbol;Acc:MGI:5579271]	Gm28565
ENSMUSG00000099593	ENSMUST00000186714	predicted gene 28566 [Source:MGI Symbol;Acc:MGI:5579272]	Gm28566
ENSMUSG00000099593	ENSMUST00000189532	predicted gene 28566 [Source:MGI Symbol;Acc:MGI:5579272]	Gm28566
ENSMUSG00000101109	ENSMUST00000188821	predicted gene 28697 [Source:MGI Symbol;Acc:MGI:5579403]	Gm28697
ENSMUSG00000101109	ENSMUST00000187693	predicted gene 28697 [Source:MGI Symbol;Acc:MGI:5579403]	Gm28697
ENSMUSG00000101541	ENSMUST00000189175	predicted gene 28554 [Source:MGI Symbol;Acc:MGI:5579260]	Gm28554
ENSMUSG00000101541	ENSMUST00000187964	predicted gene 28554 [Source:MGI Symbol;Acc:MGI:5579260]	Gm28554
ENSMUSG00000094782	ENSMUST00000188881	predicted gene, 21256 [Source:MGI Symbol;Acc:MGI:5434611]	Gm21256
ENSMUSG00000094782	ENSMUST00000179672	predicted gene, 21256 [Source:MGI Symbol;Acc:MGI:5434611]	Gm21256
ENSMUSG00000100852	ENSMUST00000187933	predicted gene 29056 [Source:MGI Symbol;Acc:MGI:5579762]	Gm29056
ENSMUSG00000100852	ENSMUST00000188889	predicted gene 29056 [Source:MGI Symbol;Acc:MGI:5579762]	Gm29056
ENSMUSG00000099532	ENSMUST00000186104	predicted gene 29098 [Source:MGI Symbol;Acc:MGI:5579804]	Gm29098
ENSMUSG00000099532	ENSMUST00000191313	predicted gene 29098 [Source:MGI Symbol;Acc:MGI:5579804]	Gm29098
ENSMUSG00000118466	ENSMUST00000238208	predicted gene, 21170 [Source:MGI Symbol;Acc:MGI:5434525]	Gm21170
ENSMUSG00000102054	ENSMUST00000190660	predicted gene 29373 [Source:MGI Symbol;Acc:MGI:5580079]	Gm29373
ENSMUSG00000102054	ENSMUST00000191017	predicted gene 29373 [Source:MGI Symbol;Acc:MGI:5580079]	Gm29373
ENSMUSG00000101131	ENSMUST00000186581	predicted gene 29370 [Source:MGI Symbol;Acc:MGI:5580076]	Gm29370
ENSMUSG00000101131	ENSMUST00000187476	predicted gene 29370 [Source:MGI Symbol;Acc:MGI:5580076]	Gm29370
ENSMUSG00000099339	ENSMUST00000188043	predicted gene, 21751 [Source:MGI Symbol;Acc:MGI:5433915]	Gm21751
ENSMUSG00000099674	ENSMUST00000186716	predicted gene 29166 [Source:MGI Symbol;Acc:MGI:5579872]	Gm29166
ENSMUSG00000099674	ENSMUST00000189600	predicted gene 29166 [Source:MGI Symbol;Acc:MGI:5579872]	Gm29166
ENSMUSG00000101069	ENSMUST00000187412	predicted gene 28194 [Source:MGI Symbol;Acc:MGI:5578900]	Gm28194
ENSMUSG00000101069	ENSMUST00000191217	predicted gene 28194 [Source:MGI Symbol;Acc:MGI:5578900]	Gm28194
ENSMUSG00000101653	ENSMUST00000189765	predicted gene, 20792 [Source:MGI Symbol;Acc:MGI:5434148]	Gm20792
ENSMUSG00000100423	ENSMUST00000188778	predicted gene 28754 [Source:MGI Symbol;Acc:MGI:5579460]	Gm28754
ENSMUSG00000100423	ENSMUST00000190629	predicted gene 28754 [Source:MGI Symbol;Acc:MGI:5579460]	Gm28754
ENSMUSG00000100023	ENSMUST00000187804	predicted gene 28753 [Source:MGI Symbol;Acc:MGI:5579459]	Gm28753
ENSMUSG00000100023	ENSMUST00000188129	predicted gene 28753 [Source:MGI Symbol;Acc:MGI:5579459]	Gm28753
ENSMUSG00000099915	ENSMUST00000186484	predicted gene, 21191 [Source:MGI Symbol;Acc:MGI:5434546]	Gm21191
ENSMUSG00000100086	ENSMUST00000186689	predicted gene, 21271 [Source:MGI Symbol;Acc:MGI:5434626]	Gm21271
ENSMUSG00000101310	ENSMUST00000189900	predicted gene, 21281 [Source:MGI Symbol;Acc:MGI:5434636]	Gm21281
ENSMUSG00000100646	ENSMUST00000189863	predicted gene 28193 [Source:MGI Symbol;Acc:MGI:5578899]	Gm28193
ENSMUSG00000101200	ENSMUST00000190832	predicted gene, 20802 [Source:MGI Symbol;Acc:MGI:5434158]	Gm20802
ENSMUSG00000099903	ENSMUST00000188541	predicted gene 29070 [Source:MGI Symbol;Acc:MGI:5579776]	Gm29070
ENSMUSG00000099903	ENSMUST00000187934	predicted gene 29070 [Source:MGI Symbol;Acc:MGI:5579776]	Gm29070
ENSMUSG00000100972	ENSMUST00000185924	predicted gene 28553 [Source:MGI Symbol;Acc:MGI:5579259]	Gm28553
ENSMUSG00000099409	ENSMUST00000189287	predicted gene 28751 [Source:MGI Symbol;Acc:MGI:5579457]	Gm28751
ENSMUSG00000099522	ENSMUST00000188340	predicted gene 28752 [Source:MGI Symbol;Acc:MGI:5579458]	Gm28752
ENSMUSG00000100938	ENSMUST00000190994	predicted gene 28726 [Source:MGI Symbol;Acc:MGI:5579432]	Gm28726
ENSMUSG00000100938	ENSMUST00000191027	predicted gene 28726 [Source:MGI Symbol;Acc:MGI:5579432]	Gm28726
ENSMUSG00000101821	ENSMUST00000186571	predicted gene, 21308 [Source:MGI Symbol;Acc:MGI:5434663]	Gm21308
ENSMUSG00000101950	ENSMUST00000191020	predicted gene 29267 [Source:MGI Symbol;Acc:MGI:5579973]	Gm29267
ENSMUSG00000099441	ENSMUST00000188669	predicted gene 29268 [Source:MGI Symbol;Acc:MGI:5579974]	Gm29268
ENSMUSG00000100411	ENSMUST00000190087	predicted gene 29269 [Source:MGI Symbol;Acc:MGI:5579975]	Gm29269
ENSMUSG00000100970	ENSMUST00000188071	predicted gene 29270 [Source:MGI Symbol;Acc:MGI:5579976]	Gm29270
ENSMUSG00000101204	ENSMUST00000189943	predicted gene 29271 [Source:MGI Symbol;Acc:MGI:5579977]	Gm29271
ENSMUSG00000101204	ENSMUST00000185438	predicted gene 29271 [Source:MGI Symbol;Acc:MGI:5579977]	Gm29271
ENSMUSG00000101204	ENSMUST00000187018	predicted gene 29271 [Source:MGI Symbol;Acc:MGI:5579977]	Gm29271
ENSMUSG00000095979	ENSMUST00000189354	predicted gene, 21209 [Source:MGI Symbol;Acc:MGI:5434564]	Gm21209
ENSMUSG00000095979	ENSMUST00000178556	predicted gene, 21209 [Source:MGI Symbol;Acc:MGI:5434564]	Gm21209
ENSMUSG00000100564	ENSMUST00000187430	predicted gene 28682 [Source:MGI Symbol;Acc:MGI:5579388]	Gm28682
ENSMUSG00000101215	ENSMUST00000188748	predicted gene 28569 [Source:MGI Symbol;Acc:MGI:5579275]	Gm28569
ENSMUSG00000100206	ENSMUST00000187387	predicted gene 28681 [Source:MGI Symbol;Acc:MGI:5579387]	Gm28681
ENSMUSG00000100765	ENSMUST00000185586	predicted gene 28684 [Source:MGI Symbol;Acc:MGI:5579390]	Gm28684
ENSMUSG00000100765	ENSMUST00000189523	predicted gene 28684 [Source:MGI Symbol;Acc:MGI:5579390]	Gm28684
ENSMUSG00000101475	ENSMUST00000191348	predicted gene, 21316 [Source:MGI Symbol;Acc:MGI:5434671]	Gm21316
ENSMUSG00000099713	ENSMUST00000188455	predicted gene, 21923 [Source:MGI Symbol;Acc:MGI:5434087]	Gm21923
ENSMUSG00000099831	ENSMUST00000187134	predicted gene 28683 [Source:MGI Symbol;Acc:MGI:5579389]	Gm28683
ENSMUSG00000101868	ENSMUST00000186743	predicted gene 28680 [Source:MGI Symbol;Acc:MGI:5579386]	Gm28680
ENSMUSG00000100914	ENSMUST00000186013	predicted gene 28679 [Source:MGI Symbol;Acc:MGI:5579385]	Gm28679
ENSMUSG00000100914	ENSMUST00000186968	predicted gene 28679 [Source:MGI Symbol;Acc:MGI:5579385]	Gm28679
ENSMUSG00000100338	ENSMUST00000187033	predicted gene 28870 [Source:MGI Symbol;Acc:MGI:5579576]	Gm28870
ENSMUSG00000100541	ENSMUST00000186191	predicted gene 28871 [Source:MGI Symbol;Acc:MGI:5579577]	Gm28871
ENSMUSG00000099367	ENSMUST00000185544	predicted gene 29512 [Source:MGI Symbol;Acc:MGI:5580218]	Gm29512
ENSMUSG00000099666	ENSMUST00000187580	predicted gene 29511 [Source:MGI Symbol;Acc:MGI:5580217]	Gm29511
ENSMUSG00000099666	ENSMUST00000189473	predicted gene 29511 [Source:MGI Symbol;Acc:MGI:5580217]	Gm29511
ENSMUSG00000099666	ENSMUST00000191309	predicted gene 29511 [Source:MGI Symbol;Acc:MGI:5580217]	Gm29511
ENSMUSG00000100331	ENSMUST00000187276	predicted gene, 20880 [Source:MGI Symbol;Acc:MGI:5434236]	Gm20880
ENSMUSG00000100390	ENSMUST00000186397	predicted gene, 20881 [Source:MGI Symbol;Acc:MGI:5434237]	Gm20881
ENSMUSG00000101263	ENSMUST00000187611	predicted gene 29121 [Source:MGI Symbol;Acc:MGI:5579827]	Gm29121
ENSMUSG00000099986	ENSMUST00000186111	predicted gene 29120 [Source:MGI Symbol;Acc:MGI:5579826]	Gm29120
ENSMUSG00000100118	ENSMUST00000190374	predicted gene 29117 [Source:MGI Symbol;Acc:MGI:5579823]	Gm29117
ENSMUSG00000100118	ENSMUST00000185246	predicted gene 29117 [Source:MGI Symbol;Acc:MGI:5579823]	Gm29117
ENSMUSG00000102122	ENSMUST00000185245	predicted gene, 20883 [Source:MGI Symbol;Acc:MGI:5434239]	Gm20883
ENSMUSG00000099513	ENSMUST00000189973	predicted gene 29119 [Source:MGI Symbol;Acc:MGI:5579825]	Gm29119
ENSMUSG00000101552	ENSMUST00000186908	predicted gene 29118 [Source:MGI Symbol;Acc:MGI:5579824]	Gm29118
ENSMUSG00000100388	ENSMUST00000189963	predicted gene 29116 [Source:MGI Symbol;Acc:MGI:5579822]	Gm29116
ENSMUSG00000100388	ENSMUST00000185583	predicted gene 29116 [Source:MGI Symbol;Acc:MGI:5579822]	Gm29116
ENSMUSG00000100802	ENSMUST00000185749	predicted gene, 20889 [Source:MGI Symbol;Acc:MGI:5434245]	Gm20889
ENSMUSG00000101752	ENSMUST00000188597	predicted gene, 20887 [Source:MGI Symbol;Acc:MGI:5434243]	Gm20887
ENSMUSG00000099867	ENSMUST00000185235	predicted gene 29320 [Source:MGI Symbol;Acc:MGI:5580026]	Gm29320
ENSMUSG00000101193	ENSMUST00000191571	predicted gene, 21849 [Source:MGI Symbol;Acc:MGI:5434013]	Gm21849
ENSMUSG00000100915	ENSMUST00000186727	predicted gene 29321 [Source:MGI Symbol;Acc:MGI:5580027]	Gm29321
ENSMUSG00000100915	ENSMUST00000188015	predicted gene 29321 [Source:MGI Symbol;Acc:MGI:5580027]	Gm29321
ENSMUSG00000100915	ENSMUST00000188832	predicted gene 29321 [Source:MGI Symbol;Acc:MGI:5580027]	Gm29321
ENSMUSG00000096769	ENSMUST00000185327	predicted gene, 21117 [Source:MGI Symbol;Acc:MGI:5434472]	Gm21117
ENSMUSG00000096769	ENSMUST00000180133	predicted gene, 21117 [Source:MGI Symbol;Acc:MGI:5434472]	Gm21117
ENSMUSG00000100365	ENSMUST00000188060	predicted gene 29319 [Source:MGI Symbol;Acc:MGI:5580025]	Gm29319
ENSMUSG00000099985	ENSMUST00000187200	predicted gene 28317 [Source:MGI Symbol;Acc:MGI:5579023]	Gm28317
ENSMUSG00000099916	ENSMUST00000190347	predicted gene 28318 [Source:MGI Symbol;Acc:MGI:5579024]	Gm28318
ENSMUSG00000099916	ENSMUST00000189558	predicted gene 28318 [Source:MGI Symbol;Acc:MGI:5579024]	Gm28318
ENSMUSG00000099916	ENSMUST00000187988	predicted gene 28318 [Source:MGI Symbol;Acc:MGI:5579024]	Gm28318
ENSMUSG00000101631	ENSMUST00000186946	predicted gene, 20884 [Source:MGI Symbol;Acc:MGI:5434240]	Gm20884
ENSMUSG00000099613	ENSMUST00000191411	predicted gene 28313 [Source:MGI Symbol;Acc:MGI:5579019]	Gm28313
ENSMUSG00000101557	ENSMUST00000191276	predicted gene 28314 [Source:MGI Symbol;Acc:MGI:5579020]	Gm28314
ENSMUSG00000101222	ENSMUST00000189948	predicted gene 28315 [Source:MGI Symbol;Acc:MGI:5579021]	Gm28315
ENSMUSG00000100787	ENSMUST00000187576	predicted gene 28316 [Source:MGI Symbol;Acc:MGI:5579022]	Gm28316
ENSMUSG00000100787	ENSMUST00000188379	predicted gene 28316 [Source:MGI Symbol;Acc:MGI:5579022]	Gm28316
ENSMUSG00000100787	ENSMUST00000188841	predicted gene 28316 [Source:MGI Symbol;Acc:MGI:5579022]	Gm28316
ENSMUSG00000100098	ENSMUST00000189705	predicted gene, 21387 [Source:MGI Symbol;Acc:MGI:5434742]	Gm21387
ENSMUSG00000099709	ENSMUST00000188391	predicted gene, 21396 [Source:MGI Symbol;Acc:MGI:5434751]	Gm21396
ENSMUSG00000101002	ENSMUST00000188946	predicted gene 28944 [Source:MGI Symbol;Acc:MGI:5579650]	Gm28944
ENSMUSG00000101019	ENSMUST00000186187	predicted gene 28943 [Source:MGI Symbol;Acc:MGI:5579649]	Gm28943
ENSMUSG00000101684	ENSMUST00000191176	predicted gene 28946 [Source:MGI Symbol;Acc:MGI:5579652]	Gm28946
ENSMUSG00000100820	ENSMUST00000187780	predicted gene 28945 [Source:MGI Symbol;Acc:MGI:5579651]	Gm28945
ENSMUSG00000100232	ENSMUST00000188701	predicted gene 28947 [Source:MGI Symbol;Acc:MGI:5579653]	Gm28947
ENSMUSG00000100232	ENSMUST00000188627	predicted gene 28947 [Source:MGI Symbol;Acc:MGI:5579653]	Gm28947
ENSMUSG00000100232	ENSMUST00000188506	predicted gene 28947 [Source:MGI Symbol;Acc:MGI:5579653]	Gm28947
ENSMUSG00000100485	ENSMUST00000187477	predicted gene, 20920 [Source:MGI Symbol;Acc:MGI:5434276]	Gm20920
ENSMUSG00000100947	ENSMUST00000187805	predicted gene 28949 [Source:MGI Symbol;Acc:MGI:5579655]	Gm28949
ENSMUSG00000100461	ENSMUST00000188447	predicted gene 28948 [Source:MGI Symbol;Acc:MGI:5579654]	Gm28948
ENSMUSG00000100248	ENSMUST00000188826	predicted gene 28950 [Source:MGI Symbol;Acc:MGI:5579656]	Gm28950
ENSMUSG00000100248	ENSMUST00000185250	predicted gene 28950 [Source:MGI Symbol;Acc:MGI:5579656]	Gm28950
ENSMUSG00000100248	ENSMUST00000185765	predicted gene 28950 [Source:MGI Symbol;Acc:MGI:5579656]	Gm28950
ENSMUSG00000101623	ENSMUST00000190467	predicted gene, 21245 [Source:MGI Symbol;Acc:MGI:5434600]	Gm21245
ENSMUSG00000100996	ENSMUST00000189835	predicted gene 29169 [Source:MGI Symbol;Acc:MGI:5579875]	Gm29169
ENSMUSG00000101515	ENSMUST00000190745	predicted gene, 21899 [Source:MGI Symbol;Acc:MGI:5434063]	Gm21899
ENSMUSG00000099559	ENSMUST00000190236	predicted gene 29063 [Source:MGI Symbol;Acc:MGI:5579769]	Gm29063
ENSMUSG00000099637	ENSMUST00000186808	predicted gene 28737 [Source:MGI Symbol;Acc:MGI:5579443]	Gm28737
ENSMUSG00000099565	ENSMUST00000187480	predicted gene 28738 [Source:MGI Symbol;Acc:MGI:5579444]	Gm28738
ENSMUSG00000100343	ENSMUST00000190009	predicted gene, 20923 [Source:MGI Symbol;Acc:MGI:5434279]	Gm20923
ENSMUSG00000099494	ENSMUST00000188434	predicted gene 28197 [Source:MGI Symbol;Acc:MGI:5578903]	Gm28197
ENSMUSG00000099494	ENSMUST00000185774	predicted gene 28197 [Source:MGI Symbol;Acc:MGI:5578903]	Gm28197
ENSMUSG00000099494	ENSMUST00000188364	predicted gene 28197 [Source:MGI Symbol;Acc:MGI:5578903]	Gm28197
ENSMUSG00000102044	ENSMUST00000187380	predicted gene, 21249 [Source:MGI Symbol;Acc:MGI:5434604]	Gm21249
ENSMUSG00000099745	ENSMUST00000186257	predicted gene 28736 [Source:MGI Symbol;Acc:MGI:5579442]	Gm28736
ENSMUSG00000101883	ENSMUST00000187212	predicted gene, 21840 [Source:MGI Symbol;Acc:MGI:5434004]	Gm21840
ENSMUSG00000102022	ENSMUST00000188159	predicted gene 28735 [Source:MGI Symbol;Acc:MGI:5579441]	Gm28735
ENSMUSG00000102022	ENSMUST00000188542	predicted gene 28735 [Source:MGI Symbol;Acc:MGI:5579441]	Gm28735
ENSMUSG00000102022	ENSMUST00000187122	predicted gene 28735 [Source:MGI Symbol;Acc:MGI:5579441]	Gm28735
ENSMUSG00000095606	ENSMUST00000191553	predicted gene, 21258 [Source:MGI Symbol;Acc:MGI:5434613]	Gm21258
ENSMUSG00000095606	ENSMUST00000178673	predicted gene, 21258 [Source:MGI Symbol;Acc:MGI:5434613]	Gm21258
ENSMUSG00000099725	ENSMUST00000188104	predicted gene 28734 [Source:MGI Symbol;Acc:MGI:5579440]	Gm28734
ENSMUSG00000100853	ENSMUST00000188683	predicted gene 28232 [Source:MGI Symbol;Acc:MGI:5578938]	Gm28232
ENSMUSG00000099506	ENSMUST00000189632	predicted gene 28732 [Source:MGI Symbol;Acc:MGI:5579438]	Gm28732
ENSMUSG00000100584	ENSMUST00000187597	predicted gene 28733 [Source:MGI Symbol;Acc:MGI:5579439]	Gm28733
ENSMUSG00000100584	ENSMUST00000187669	predicted gene 28733 [Source:MGI Symbol;Acc:MGI:5579439]	Gm28733
ENSMUSG00000100584	ENSMUST00000187471	predicted gene 28733 [Source:MGI Symbol;Acc:MGI:5579439]	Gm28733
ENSMUSG00000101987	ENSMUST00000185646	predicted gene, 21268 [Source:MGI Symbol;Acc:MGI:5434623]	Gm21268
ENSMUSG00000100072	ENSMUST00000185958	predicted gene, 21275 [Source:MGI Symbol;Acc:MGI:5434630]	Gm21275
ENSMUSG00000101570	ENSMUST00000189360	predicted gene 28233 [Source:MGI Symbol;Acc:MGI:5578939]	Gm28233
ENSMUSG00000101885	ENSMUST00000185828	predicted gene 28235 [Source:MGI Symbol;Acc:MGI:5578941]	Gm28235
ENSMUSG00000100095	ENSMUST00000185657	predicted gene 28234 [Source:MGI Symbol;Acc:MGI:5578940]	Gm28234
ENSMUSG00000101420	ENSMUST00000190361	predicted gene, 21902 [Source:MGI Symbol;Acc:MGI:5434066]	Gm21902
ENSMUSG00000099654	ENSMUST00000188311	predicted gene 28236 [Source:MGI Symbol;Acc:MGI:5578942]	Gm28236
ENSMUSG00000099654	ENSMUST00000186873	predicted gene 28236 [Source:MGI Symbol;Acc:MGI:5578942]	Gm28236
ENSMUSG00000099654	ENSMUST00000185554	predicted gene 28236 [Source:MGI Symbol;Acc:MGI:5578942]	Gm28236
ENSMUSG00000100834	ENSMUST00000191214	predicted gene, 21285 [Source:MGI Symbol;Acc:MGI:5434640]	Gm21285
ENSMUSG00000094729	ENSMUST00000187856	predicted gene, 20747 [Source:MGI Symbol;Acc:MGI:5434103]	Gm20747
ENSMUSG00000094729	ENSMUST00000179137	predicted gene, 20747 [Source:MGI Symbol;Acc:MGI:5434103]	Gm20747
ENSMUSG00000100332	ENSMUST00000191372	predicted gene 29250 [Source:MGI Symbol;Acc:MGI:5579956]	Gm29250
ENSMUSG00000100678	ENSMUST00000191480	predicted gene 29251 [Source:MGI Symbol;Acc:MGI:5579957]	Gm29251
ENSMUSG00000100507	ENSMUST00000189760	predicted gene, 21906 [Source:MGI Symbol;Acc:MGI:5434070]	Gm21906
ENSMUSG00000101547	ENSMUST00000189869	predicted gene 29252 [Source:MGI Symbol;Acc:MGI:5579958]	Gm29252
ENSMUSG00000100401	ENSMUST00000186074	predicted gene 29248 [Source:MGI Symbol;Acc:MGI:5579954]	Gm29248
ENSMUSG00000100401	ENSMUST00000189397	predicted gene 29248 [Source:MGI Symbol;Acc:MGI:5579954]	Gm29248
ENSMUSG00000100401	ENSMUST00000186502	predicted gene 29248 [Source:MGI Symbol;Acc:MGI:5579954]	Gm29248
ENSMUSG00000101992	ENSMUST00000189647	predicted gene 29249 [Source:MGI Symbol;Acc:MGI:5579955]	Gm29249
ENSMUSG00000101367	ENSMUST00000186067	predicted gene 29484 [Source:MGI Symbol;Acc:MGI:5580190]	Gm29484
ENSMUSG00000101665	ENSMUST00000190042	predicted gene, 21920 [Source:MGI Symbol;Acc:MGI:5434084]	Gm21920
ENSMUSG00000100778	ENSMUST00000189002	predicted gene 28908 [Source:MGI Symbol;Acc:MGI:5579614]	Gm28908
ENSMUSG00000100835	ENSMUST00000189700	predicted gene 28907 [Source:MGI Symbol;Acc:MGI:5579613]	Gm28907
ENSMUSG00000101446	ENSMUST00000189343	predicted gene, 21749 [Source:MGI Symbol;Acc:MGI:5433913]	Gm21749
ENSMUSG00000100045	ENSMUST00000186578	predicted gene, 20929 [Source:MGI Symbol;Acc:MGI:5434285]	Gm20929
ENSMUSG00000101018	ENSMUST00000185921	predicted gene 28910 [Source:MGI Symbol;Acc:MGI:5579616]	Gm28910
ENSMUSG00000101178	ENSMUST00000189406	predicted gene 28909 [Source:MGI Symbol;Acc:MGI:5579615]	Gm28909
ENSMUSG00000101566	ENSMUST00000188508	predicted gene 28276 [Source:MGI Symbol;Acc:MGI:5578982]	Gm28276
ENSMUSG00000101190	ENSMUST00000187775	predicted gene 28274 [Source:MGI Symbol;Acc:MGI:5578980]	Gm28274
ENSMUSG00000101190	ENSMUST00000187320	predicted gene 28274 [Source:MGI Symbol;Acc:MGI:5578980]	Gm28274
ENSMUSG00000101190	ENSMUST00000190189	predicted gene 28274 [Source:MGI Symbol;Acc:MGI:5578980]	Gm28274
ENSMUSG00000099942	ENSMUST00000189795	predicted gene 28275 [Source:MGI Symbol;Acc:MGI:5578981]	Gm28275
ENSMUSG00000100864	ENSMUST00000188765	predicted gene, 21302 [Source:MGI Symbol;Acc:MGI:5434657]	Gm21302
ENSMUSG00000101368	ENSMUST00000186505	predicted gene 28290 [Source:MGI Symbol;Acc:MGI:5578996]	Gm28290
ENSMUSG00000099682	ENSMUST00000186593	predicted gene 28292 [Source:MGI Symbol;Acc:MGI:5578998]	Gm28292
ENSMUSG00000100227	ENSMUST00000186921	predicted gene 28291 [Source:MGI Symbol;Acc:MGI:5578997]	Gm28291
ENSMUSG00000100227	ENSMUST00000189226	predicted gene 28291 [Source:MGI Symbol;Acc:MGI:5578997]	Gm28291
ENSMUSG00000100227	ENSMUST00000185456	predicted gene 28291 [Source:MGI Symbol;Acc:MGI:5578997]	Gm28291
ENSMUSG00000099456	ENSMUST00000190417	predicted gene 28293 [Source:MGI Symbol;Acc:MGI:5578999]	Gm28293
ENSMUSG00000099456	ENSMUST00000187503	predicted gene 28293 [Source:MGI Symbol;Acc:MGI:5578999]	Gm28293
ENSMUSG00000099456	ENSMUST00000191496	predicted gene 28293 [Source:MGI Symbol;Acc:MGI:5578999]	Gm28293
ENSMUSG00000099594	ENSMUST00000190382	predicted gene, 21740 [Source:MGI Symbol;Acc:MGI:5433904]	Gm21740
ENSMUSG00000101267	ENSMUST00000186393	predicted gene, 21912 [Source:MGI Symbol;Acc:MGI:5434076]	Gm21912
ENSMUSG00000101783	ENSMUST00000187734	predicted gene 28698 [Source:MGI Symbol;Acc:MGI:5579404]	Gm28698
ENSMUSG00000099466	ENSMUST00000186555	predicted gene 29304 [Source:MGI Symbol;Acc:MGI:5580010]	Gm29304
ENSMUSG00000100089	ENSMUST00000191054	predicted gene 29305 [Source:MGI Symbol;Acc:MGI:5580011]	Gm29305
ENSMUSG00000101542	ENSMUST00000189215	predicted gene 29303 [Source:MGI Symbol;Acc:MGI:5580009]	Gm29303
ENSMUSG00000101542	ENSMUST00000189928	predicted gene 29303 [Source:MGI Symbol;Acc:MGI:5580009]	Gm29303
ENSMUSG00000101542	ENSMUST00000190435	predicted gene 29303 [Source:MGI Symbol;Acc:MGI:5580009]	Gm29303
ENSMUSG00000096518	ENSMUST00000179631	predicted gene, 21894 [Source:MGI Symbol;Acc:MGI:5434058]	Gm21894
ENSMUSG00000099509	ENSMUST00000187367	predicted gene 29307 [Source:MGI Symbol;Acc:MGI:5580013]	Gm29307
ENSMUSG00000100424	ENSMUST00000188245	predicted gene 29557 [Source:MGI Symbol;Acc:MGI:5580263]	Gm29557
ENSMUSG00000101490	ENSMUST00000186168	predicted gene, 20927 [Source:MGI Symbol;Acc:MGI:5434283]	Gm20927
ENSMUSG00000099993	ENSMUST00000186998	predicted gene, 20930 [Source:MGI Symbol;Acc:MGI:5434286]	Gm20930
ENSMUSG00000101534	ENSMUST00000191366	predicted gene 29306 [Source:MGI Symbol;Acc:MGI:5580012]	Gm29306
ENSMUSG00000101364	ENSMUST00000190738	predicted gene 29300 [Source:MGI Symbol;Acc:MGI:5580006]	Gm29300
ENSMUSG00000101422	ENSMUST00000189344	predicted gene 29301 [Source:MGI Symbol;Acc:MGI:5580007]	Gm29301
ENSMUSG00000101422	ENSMUST00000187383	predicted gene 29301 [Source:MGI Symbol;Acc:MGI:5580007]	Gm29301
ENSMUSG00000101422	ENSMUST00000190850	predicted gene 29301 [Source:MGI Symbol;Acc:MGI:5580007]	Gm29301
ENSMUSG00000094570	ENSMUST00000187293	predicted gene, 20931 [Source:MGI Symbol;Acc:MGI:5434287]	Gm20931
ENSMUSG00000094570	ENSMUST00000180249	predicted gene, 20931 [Source:MGI Symbol;Acc:MGI:5434287]	Gm20931
ENSMUSG00000100488	ENSMUST00000189412	predicted gene 29559 [Source:MGI Symbol;Acc:MGI:5580265]	Gm29559
ENSMUSG00000100184	ENSMUST00000190134	predicted gene 29558 [Source:MGI Symbol;Acc:MGI:5580264]	Gm29558
ENSMUSG00000101967	ENSMUST00000188620	predicted gene 29555 [Source:MGI Symbol;Acc:MGI:5580261]	Gm29555
ENSMUSG00000101967	ENSMUST00000190886	predicted gene 29555 [Source:MGI Symbol;Acc:MGI:5580261]	Gm29555
ENSMUSG00000101967	ENSMUST00000191314	predicted gene 29555 [Source:MGI Symbol;Acc:MGI:5580261]	Gm29555
ENSMUSG00000102035	ENSMUST00000185670	predicted gene, 21733 [Source:MGI Symbol;Acc:MGI:5433897]	Gm21733
ENSMUSG00000101228	ENSMUST00000186881	predicted gene, 21330 [Source:MGI Symbol;Acc:MGI:5434685]	Gm21330
ENSMUSG00000101723	ENSMUST00000187443	predicted gene 28355 [Source:MGI Symbol;Acc:MGI:5579061]	Gm28355
ENSMUSG00000102056	ENSMUST00000190904	predicted gene 28354 [Source:MGI Symbol;Acc:MGI:5579060]	Gm28354
ENSMUSG00000100052	ENSMUST00000186482	predicted gene 28353 [Source:MGI Symbol;Acc:MGI:5579059]	Gm28353
ENSMUSG00000099442	ENSMUST00000186654	predicted gene 28352 [Source:MGI Symbol;Acc:MGI:5579058]	Gm28352
ENSMUSG00000095135	ENSMUST00000185713	predicted gene, 21858 [Source:MGI Symbol;Acc:MGI:5434022]	Gm21858
ENSMUSG00000095135	ENSMUST00000177834	predicted gene, 21858 [Source:MGI Symbol;Acc:MGI:5434022]	Gm21858
ENSMUSG00000100195	ENSMUST00000185825	predicted gene 29244 [Source:MGI Symbol;Acc:MGI:5579950]	Gm29244
ENSMUSG00000101148	ENSMUST00000187778	predicted gene 28200 [Source:MGI Symbol;Acc:MGI:5578906]	Gm28200
ENSMUSG00000101580	ENSMUST00000189989	predicted gene 28201 [Source:MGI Symbol;Acc:MGI:5578907]	Gm28201
ENSMUSG00000100054	ENSMUST00000189780	predicted gene 28202 [Source:MGI Symbol;Acc:MGI:5578908]	Gm28202
ENSMUSG00000100054	ENSMUST00000187604	predicted gene 28202 [Source:MGI Symbol;Acc:MGI:5578908]	Gm28202
ENSMUSG00000100054	ENSMUST00000188183	predicted gene 28202 [Source:MGI Symbol;Acc:MGI:5578908]	Gm28202
ENSMUSG00000100207	ENSMUST00000190672	predicted gene 28203 [Source:MGI Symbol;Acc:MGI:5578909]	Gm28203
ENSMUSG00000100142	ENSMUST00000188010	predicted gene, 21340 [Source:MGI Symbol;Acc:MGI:5434695]	Gm21340
ENSMUSG00000100889	ENSMUST00000185934	predicted gene 28204 [Source:MGI Symbol;Acc:MGI:5578910]	Gm28204
ENSMUSG00000099607	ENSMUST00000189177	predicted gene 28205 [Source:MGI Symbol;Acc:MGI:5578911]	Gm28205
ENSMUSG00000100242	ENSMUST00000190437	predicted gene 28206 [Source:MGI Symbol;Acc:MGI:5578912]	Gm28206
ENSMUSG00000100167	ENSMUST00000187419	predicted gene 28207 [Source:MGI Symbol;Acc:MGI:5578913]	Gm28207
ENSMUSG00000100167	ENSMUST00000187260	predicted gene 28207 [Source:MGI Symbol;Acc:MGI:5578913]	Gm28207
ENSMUSG00000100167	ENSMUST00000187657	predicted gene 28207 [Source:MGI Symbol;Acc:MGI:5578913]	Gm28207
ENSMUSG00000100144	ENSMUST00000185941	predicted gene 28208 [Source:MGI Symbol;Acc:MGI:5578914]	Gm28208
ENSMUSG00000100144	ENSMUST00000191573	predicted gene 28208 [Source:MGI Symbol;Acc:MGI:5578914]	Gm28208
ENSMUSG00000100144	ENSMUST00000190539	predicted gene 28208 [Source:MGI Symbol;Acc:MGI:5578914]	Gm28208
ENSMUSG00000102103	ENSMUST00000190752	predicted gene, 21851 [Source:MGI Symbol;Acc:MGI:5434015]	Gm21851
ENSMUSG00000099527	ENSMUST00000187438	predicted gene, 21819 [Source:MGI Symbol;Acc:MGI:5433983]	Gm21819
ENSMUSG00000101045	ENSMUST00000187965	predicted gene 29224 [Source:MGI Symbol;Acc:MGI:5579930]	Gm29224
ENSMUSG00000099920	ENSMUST00000188867	predicted gene 29223 [Source:MGI Symbol;Acc:MGI:5579929]	Gm29223
ENSMUSG00000101021	ENSMUST00000185442	predicted gene 29222 [Source:MGI Symbol;Acc:MGI:5579928]	Gm29222
ENSMUSG00000099485	ENSMUST00000186092	predicted gene 29221 [Source:MGI Symbol;Acc:MGI:5579927]	Gm29221
ENSMUSG00000099548	ENSMUST00000185862	predicted gene 29220 [Source:MGI Symbol;Acc:MGI:5579926]	Gm29220
ENSMUSG00000096875	ENSMUST00000178213	predicted gene, 21815 [Source:MGI Symbol;Acc:MGI:5433979]	Gm21815
ENSMUSG00000099978	ENSMUST00000191468	predicted gene 29407 [Source:MGI Symbol;Acc:MGI:5580113]	Gm29407
ENSMUSG00000101150	ENSMUST00000187204	predicted gene 29405 [Source:MGI Symbol;Acc:MGI:5580111]	Gm29405
ENSMUSG00000099595	ENSMUST00000186400	predicted gene 29406 [Source:MGI Symbol;Acc:MGI:5580112]	Gm29406
ENSMUSG00000100539	ENSMUST00000189188	predicted gene, 20913 [Source:MGI Symbol;Acc:MGI:5434269]	Gm20913
ENSMUSG00000100073	ENSMUST00000187914	predicted gene 29404 [Source:MGI Symbol;Acc:MGI:5580110]	Gm29404
ENSMUSG00000100223	ENSMUST00000185491	predicted gene 29403 [Source:MGI Symbol;Acc:MGI:5580109]	Gm29403
ENSMUSG00000100772	ENSMUST00000189453	predicted gene 28350 [Source:MGI Symbol;Acc:MGI:5579056]	Gm28350
ENSMUSG00000101782	ENSMUST00000186771	predicted gene 28964 [Source:MGI Symbol;Acc:MGI:5579670]	Gm28964
ENSMUSG00000101782	ENSMUST00000185396	predicted gene 28964 [Source:MGI Symbol;Acc:MGI:5579670]	Gm28964
ENSMUSG00000101155	ENSMUST00000189109	Sycp3 like Y-linked [Source:MGI Symbol;Acc:MGI:2687328]	Sly
ENSMUSG00000101155	ENSMUST00000191355	Sycp3 like Y-linked [Source:MGI Symbol;Acc:MGI:2687328]	Sly
ENSMUSG00000101155	ENSMUST00000190676	Sycp3 like Y-linked [Source:MGI Symbol;Acc:MGI:2687328]	Sly
ENSMUSG00000101155	ENSMUST00000190292	Sycp3 like Y-linked [Source:MGI Symbol;Acc:MGI:2687328]	Sly
ENSMUSG00000100295	ENSMUST00000190669	predicted gene 28165 [Source:MGI Symbol;Acc:MGI:5578871]	Gm28165
ENSMUSG00000100578	ENSMUST00000186967	predicted gene 28709 [Source:MGI Symbol;Acc:MGI:5579415]	Gm28709
ENSMUSG00000101245	ENSMUST00000186015	predicted gene 28965 [Source:MGI Symbol;Acc:MGI:5579671]	Gm28965
ENSMUSG00000101245	ENSMUST00000187947	predicted gene 28965 [Source:MGI Symbol;Acc:MGI:5579671]	Gm28965
ENSMUSG00000100456	ENSMUST00000185623	predicted gene, 21868 [Source:MGI Symbol;Acc:MGI:5434032]	Gm21868
ENSMUSG00000100456	ENSMUST00000190370	predicted gene, 21868 [Source:MGI Symbol;Acc:MGI:5434032]	Gm21868
ENSMUSG00000096122	ENSMUST00000178181	predicted gene, 21943 [Source:MGI Symbol;Acc:MGI:5439394]	Gm21943
ENSMUSG00000101943	ENSMUST00000190408	predicted gene 28532 [Source:MGI Symbol;Acc:MGI:5579238]	Gm28532
ENSMUSG00000100724	ENSMUST00000190106	predicted gene 28533 [Source:MGI Symbol;Acc:MGI:5579239]	Gm28533
ENSMUSG00000100724	ENSMUST00000186741	predicted gene 28533 [Source:MGI Symbol;Acc:MGI:5579239]	Gm28533
ENSMUSG00000099388	ENSMUST00000188951	predicted gene 28966 [Source:MGI Symbol;Acc:MGI:5579672]	Gm28966
ENSMUSG00000099388	ENSMUST00000189267	predicted gene 28966 [Source:MGI Symbol;Acc:MGI:5579672]	Gm28966
ENSMUSG00000101399	ENSMUST00000190573	predicted gene 28961 [Source:MGI Symbol;Acc:MGI:5579667]	Gm28961
ENSMUSG00000101350	ENSMUST00000187993	predicted gene 28962 [Source:MGI Symbol;Acc:MGI:5579668]	Gm28962
ENSMUSG00000101350	ENSMUST00000190244	predicted gene 28962 [Source:MGI Symbol;Acc:MGI:5579668]	Gm28962
ENSMUSG00000100614	ENSMUST00000189567	predicted gene 28963 [Source:MGI Symbol;Acc:MGI:5579669]	Gm28963
ENSMUSG00000100614	ENSMUST00000187027	predicted gene 28963 [Source:MGI Symbol;Acc:MGI:5579669]	Gm28963
ENSMUSG00000100501	ENSMUST00000191077	predicted gene 29466 [Source:MGI Symbol;Acc:MGI:5580172]	Gm29466
ENSMUSG00000100083	ENSMUST00000189669	predicted gene 29467 [Source:MGI Symbol;Acc:MGI:5580173]	Gm29467
ENSMUSG00000100083	ENSMUST00000187577	predicted gene 29467 [Source:MGI Symbol;Acc:MGI:5580173]	Gm29467
ENSMUSG00000101991	ENSMUST00000188264	predicted gene, 21724 [Source:MGI Symbol;Acc:MGI:5433888]	Gm21724
ENSMUSG00000100076	ENSMUST00000190880	predicted gene, 20963 [Source:MGI Symbol;Acc:MGI:5434318]	Gm20963
ENSMUSG00000101100	ENSMUST00000187043	predicted gene 28326 [Source:MGI Symbol;Acc:MGI:5579032]	Gm28326
ENSMUSG00000101100	ENSMUST00000187760	predicted gene 28326 [Source:MGI Symbol;Acc:MGI:5579032]	Gm28326
ENSMUSG00000101744	ENSMUST00000185288	predicted gene 28325 [Source:MGI Symbol;Acc:MGI:5579031]	Gm28325
ENSMUSG00000101744	ENSMUST00000191481	predicted gene 28325 [Source:MGI Symbol;Acc:MGI:5579031]	Gm28325
ENSMUSG00000095807	ENSMUST00000179024	predicted gene, 21405 [Source:MGI Symbol;Acc:MGI:5434760]	Gm21405
ENSMUSG00000101317	ENSMUST00000190221	predicted gene 28284 [Source:MGI Symbol;Acc:MGI:5578990]	Gm28284
ENSMUSG00000101317	ENSMUST00000186673	predicted gene 28284 [Source:MGI Symbol;Acc:MGI:5578990]	Gm28284
ENSMUSG00000101244	ENSMUST00000187201	predicted gene 29368 [Source:MGI Symbol;Acc:MGI:5580074]	Gm29368
ENSMUSG00000101244	ENSMUST00000190344	predicted gene 29368 [Source:MGI Symbol;Acc:MGI:5580074]	Gm29368
ENSMUSG00000096626	ENSMUST00000190806	predicted gene, 21861 [Source:MGI Symbol;Acc:MGI:5434025]	Gm21861
ENSMUSG00000096626	ENSMUST00000179480	predicted gene, 21861 [Source:MGI Symbol;Acc:MGI:5434025]	Gm21861
ENSMUSG00000100085	ENSMUST00000189224	predicted gene, 21413 [Source:MGI Symbol;Acc:MGI:5434768]	Gm21413
ENSMUSG00000101424	ENSMUST00000187174	predicted gene 28073 [Source:MGI Symbol;Acc:MGI:5578779]	Gm28073
ENSMUSG00000101424	ENSMUST00000190508	predicted gene 28073 [Source:MGI Symbol;Acc:MGI:5578779]	Gm28073
ENSMUSG00000100264	ENSMUST00000189495	predicted gene, 21419 [Source:MGI Symbol;Acc:MGI:5434774]	Gm21419
ENSMUSG00000100715	ENSMUST00000190424	predicted gene 28074 [Source:MGI Symbol;Acc:MGI:5578780]	Gm28074
ENSMUSG00000100715	ENSMUST00000190765	predicted gene 28074 [Source:MGI Symbol;Acc:MGI:5578780]	Gm28074
ENSMUSG00000100582	ENSMUST00000186550	predicted gene, 21428 [Source:MGI Symbol;Acc:MGI:5434783]	Gm21428
ENSMUSG00000099551	ENSMUST00000190486	predicted gene 28072 [Source:MGI Symbol;Acc:MGI:5578778]	Gm28072
ENSMUSG00000099551	ENSMUST00000186521	predicted gene 28072 [Source:MGI Symbol;Acc:MGI:5578778]	Gm28072
ENSMUSG00000096347	ENSMUST00000179336	predicted gene, 21758 [Source:MGI Symbol;Acc:MGI:5433922]	Gm21758
ENSMUSG00000101531	ENSMUST00000191119	predicted gene 29672 [Source:MGI Symbol;Acc:MGI:5580378]	Gm29672
ENSMUSG00000101531	ENSMUST00000187118	predicted gene 29672 [Source:MGI Symbol;Acc:MGI:5580378]	Gm29672
ENSMUSG00000100425	ENSMUST00000189485	predicted gene 29131 [Source:MGI Symbol;Acc:MGI:5579837]	Gm29131
ENSMUSG00000100425	ENSMUST00000187715	predicted gene 29131 [Source:MGI Symbol;Acc:MGI:5579837]	Gm29131
ENSMUSG00000101005	ENSMUST00000191322	predicted gene, 20871 [Source:MGI Symbol;Acc:MGI:5434227]	Gm20871
ENSMUSG00000101300	ENSMUST00000191015	predicted gene 29130 [Source:MGI Symbol;Acc:MGI:5579836]	Gm29130
ENSMUSG00000101300	ENSMUST00000191495	predicted gene 29130 [Source:MGI Symbol;Acc:MGI:5579836]	Gm29130
ENSMUSG00000101426	ENSMUST00000190688	predicted gene, 20978 [Source:MGI Symbol;Acc:MGI:5434333]	Gm20978
ENSMUSG00000101891	ENSMUST00000191588	predicted gene 29132 [Source:MGI Symbol;Acc:MGI:5579838]	Gm29132
ENSMUSG00000101891	ENSMUST00000186791	predicted gene 29132 [Source:MGI Symbol;Acc:MGI:5579838]	Gm29132
ENSMUSG00000100238	ENSMUST00000187408	predicted gene, 21450 [Source:MGI Symbol;Acc:MGI:5434805]	Gm21450
ENSMUSG00000101103	ENSMUST00000190137	predicted gene, 21843 [Source:MGI Symbol;Acc:MGI:5434007]	Gm21843
ENSMUSG00000099866	ENSMUST00000186829	predicted gene 28889 [Source:MGI Symbol;Acc:MGI:5579595]	Gm28889
ENSMUSG00000099866	ENSMUST00000185350	predicted gene 28889 [Source:MGI Symbol;Acc:MGI:5579595]	Gm28889
ENSMUSG00000101110	ENSMUST00000186686	predicted gene 28890 [Source:MGI Symbol;Acc:MGI:5579596]	Gm28890
ENSMUSG00000095141	ENSMUST00000189333	predicted gene 28891 [Source:MGI Symbol;Acc:MGI:5579597]	Gm28891
ENSMUSG00000095141	ENSMUST00000178751	predicted gene 28891 [Source:MGI Symbol;Acc:MGI:5579597]	Gm28891
ENSMUSG00000101910	ENSMUST00000191561	predicted gene 28691 [Source:MGI Symbol;Acc:MGI:5579397]	Gm28691
ENSMUSG00000101910	ENSMUST00000189401	predicted gene 28691 [Source:MGI Symbol;Acc:MGI:5579397]	Gm28691
ENSMUSG00000100579	ENSMUST00000189645	predicted gene 28692 [Source:MGI Symbol;Acc:MGI:5579398]	Gm28692
ENSMUSG00000100579	ENSMUST00000186318	predicted gene 28692 [Source:MGI Symbol;Acc:MGI:5579398]	Gm28692
ENSMUSG00000094217	ENSMUST00000177626	predicted gene, 20794 [Source:MGI Symbol;Acc:MGI:5434150]	Gm20794
ENSMUSG00000100057	ENSMUST00000190325	predicted gene 28690 [Source:MGI Symbol;Acc:MGI:5579396]	Gm28690
ENSMUSG00000100057	ENSMUST00000188076	predicted gene 28690 [Source:MGI Symbol;Acc:MGI:5579396]	Gm28690
ENSMUSG00000101592	ENSMUST00000187441	predicted gene 28689 [Source:MGI Symbol;Acc:MGI:5579395]	Gm28689
ENSMUSG00000100609	ENSMUST00000187203	predicted gene 28687 [Source:MGI Symbol;Acc:MGI:5579393]	Gm28687
ENSMUSG00000100609	ENSMUST00000189587	predicted gene 28687 [Source:MGI Symbol;Acc:MGI:5579393]	Gm28687
ENSMUSG00000101993	ENSMUST00000191165	predicted gene, 20987 [Source:MGI Symbol;Acc:MGI:5434342]	Gm20987
ENSMUSG00000099935	ENSMUST00000190310	predicted gene, 21918 [Source:MGI Symbol;Acc:MGI:5434082]	Gm21918
ENSMUSG00000100667	ENSMUST00000188244	RIKEN cDNA 1700040F15 gene [Source:MGI Symbol;Acc:MGI:1920579]	1700040F15Rik
ENSMUSG00000100012	ENSMUST00000190931	predicted gene 29207 [Source:MGI Symbol;Acc:MGI:5579913]	Gm29207
ENSMUSG00000100012	ENSMUST00000186241	predicted gene 29207 [Source:MGI Symbol;Acc:MGI:5579913]	Gm29207
ENSMUSG00000099836	ENSMUST00000187384	predicted gene 29204 [Source:MGI Symbol;Acc:MGI:5579910]	Gm29204
ENSMUSG00000099836	ENSMUST00000187054	predicted gene 29204 [Source:MGI Symbol;Acc:MGI:5579910]	Gm29204
ENSMUSG00000100575	ENSMUST00000189668	predicted gene, 21489 [Source:MGI Symbol;Acc:MGI:5434844]	Gm21489
ENSMUSG00000101676	ENSMUST00000186439	predicted gene, 21832 [Source:MGI Symbol;Acc:MGI:5433996]	Gm21832
ENSMUSG00000101510	ENSMUST00000190112	predicted gene, 21573 [Source:MGI Symbol;Acc:MGI:5434928]	Gm21573
ENSMUSG00000099393	ENSMUST00000189029	predicted gene 28179 [Source:MGI Symbol;Acc:MGI:5578885]	Gm28179
ENSMUSG00000099393	ENSMUST00000191382	predicted gene 28179 [Source:MGI Symbol;Acc:MGI:5578885]	Gm28179
ENSMUSG00000099393	ENSMUST00000188365	predicted gene 28179 [Source:MGI Symbol;Acc:MGI:5578885]	Gm28179
ENSMUSG00000100404	ENSMUST00000190823	predicted gene, 21577 [Source:MGI Symbol;Acc:MGI:5434932]	Gm21577
ENSMUSG00000099865	ENSMUST00000189321	predicted gene 29206 [Source:MGI Symbol;Acc:MGI:5579912]	Gm29206
ENSMUSG00000101353	ENSMUST00000187355	predicted gene 29203 [Source:MGI Symbol;Acc:MGI:5579909]	Gm29203
ENSMUSG00000101353	ENSMUST00000188836	predicted gene 29203 [Source:MGI Symbol;Acc:MGI:5579909]	Gm29203
ENSMUSG00000100726	ENSMUST00000189455	predicted gene, 21497 [Source:MGI Symbol;Acc:MGI:5434852]	Gm21497
ENSMUSG00000100474	ENSMUST00000189263	predicted gene 29614 [Source:MGI Symbol;Acc:MGI:5580320]	Gm29614
ENSMUSG00000100757	ENSMUST00000185846	predicted gene 29613 [Source:MGI Symbol;Acc:MGI:5580319]	Gm29613
ENSMUSG00000100606	ENSMUST00000191490	predicted gene 29612 [Source:MGI Symbol;Acc:MGI:5580318]	Gm29612
ENSMUSG00000101170	ENSMUST00000187887	predicted gene 29343 [Source:MGI Symbol;Acc:MGI:5580049]	Gm29343
ENSMUSG00000099355	ENSMUST00000189689	predicted gene 29342 [Source:MGI Symbol;Acc:MGI:5580048]	Gm29342
ENSMUSG00000099355	ENSMUST00000188171	predicted gene 29342 [Source:MGI Symbol;Acc:MGI:5580048]	Gm29342
ENSMUSG00000100559	ENSMUST00000190968	predicted gene, 20803 [Source:MGI Symbol;Acc:MGI:5434159]	Gm20803
ENSMUSG00000100559	ENSMUST00000187186	predicted gene, 20803 [Source:MGI Symbol;Acc:MGI:5434159]	Gm20803
ENSMUSG00000099739	ENSMUST00000188372	predicted gene, 20804 [Source:MGI Symbol;Acc:MGI:5434160]	Gm20804
ENSMUSG00000100874	ENSMUST00000186490	predicted gene 28598 [Source:MGI Symbol;Acc:MGI:5579304]	Gm28598
ENSMUSG00000101689	ENSMUST00000189838	predicted gene 28599 [Source:MGI Symbol;Acc:MGI:5579305]	Gm28599
ENSMUSG00000101285	ENSMUST00000189502	predicted gene 28600 [Source:MGI Symbol;Acc:MGI:5579306]	Gm28600
ENSMUSG00000101285	ENSMUST00000187374	predicted gene 28600 [Source:MGI Symbol;Acc:MGI:5579306]	Gm28600
ENSMUSG00000094821	ENSMUST00000186938	predicted gene, 21518 [Source:MGI Symbol;Acc:MGI:5434873]	Gm21518
ENSMUSG00000094821	ENSMUST00000178115	predicted gene, 21518 [Source:MGI Symbol;Acc:MGI:5434873]	Gm21518
ENSMUSG00000099626	ENSMUST00000186815	predicted gene 28185 [Source:MGI Symbol;Acc:MGI:5578891]	Gm28185
ENSMUSG00000102108	ENSMUST00000189092	predicted gene 29037 [Source:MGI Symbol;Acc:MGI:5579743]	Gm29037
ENSMUSG00000093950	ENSMUST00000179949	predicted gene, 20823 [Source:MGI Symbol;Acc:MGI:5434179]	Gm20823
ENSMUSG00000101323	ENSMUST00000185640	predicted gene, 21877 [Source:MGI Symbol;Acc:MGI:5434041]	Gm21877
ENSMUSG00000101326	ENSMUST00000188415	predicted gene 28835 [Source:MGI Symbol;Acc:MGI:5579541]	Gm28835
ENSMUSG00000101326	ENSMUST00000189206	predicted gene 28835 [Source:MGI Symbol;Acc:MGI:5579541]	Gm28835
ENSMUSG00000101326	ENSMUST00000190062	predicted gene 28835 [Source:MGI Symbol;Acc:MGI:5579541]	Gm28835
ENSMUSG00000101466	ENSMUST00000187012	predicted gene 29548 [Source:MGI Symbol;Acc:MGI:5580254]	Gm29548
ENSMUSG00000101614	ENSMUST00000187258	predicted gene 29547 [Source:MGI Symbol;Acc:MGI:5580253]	Gm29547
ENSMUSG00000101614	ENSMUST00000187635	predicted gene 29547 [Source:MGI Symbol;Acc:MGI:5580253]	Gm29547
ENSMUSG00000100307	ENSMUST00000191171	predicted gene 29546 [Source:MGI Symbol;Acc:MGI:5580252]	Gm29546
ENSMUSG00000101882	ENSMUST00000188878	predicted gene 29545 [Source:MGI Symbol;Acc:MGI:5580251]	Gm29545
ENSMUSG00000099585	ENSMUST00000188860	predicted gene 29544 [Source:MGI Symbol;Acc:MGI:5580250]	Gm29544
ENSMUSG00000101182	ENSMUST00000188176	predicted gene 29209 [Source:MGI Symbol;Acc:MGI:5579915]	Gm29209
ENSMUSG00000101668	ENSMUST00000189569	predicted gene 29549 [Source:MGI Symbol;Acc:MGI:5580255]	Gm29549
ENSMUSG00000101668	ENSMUST00000188732	predicted gene 29549 [Source:MGI Symbol;Acc:MGI:5580255]	Gm29549
ENSMUSG00000101998	ENSMUST00000190506	predicted gene, 21530 [Source:MGI Symbol;Acc:MGI:5434885]	Gm21530
ENSMUSG00000099975	ENSMUST00000188297	predicted gene, 21617 [Source:MGI Symbol;Acc:MGI:5434972]	Gm21617
ENSMUSG00000099783	ENSMUST00000186991	predicted gene 28589 [Source:MGI Symbol;Acc:MGI:5579295]	Gm28589
ENSMUSG00000101390	ENSMUST00000187261	predicted gene 29420 [Source:MGI Symbol;Acc:MGI:5580126]	Gm29420
ENSMUSG00000099699	ENSMUST00000185843	predicted gene 29421 [Source:MGI Symbol;Acc:MGI:5580127]	Gm29421
ENSMUSG00000099699	ENSMUST00000189077	predicted gene 29421 [Source:MGI Symbol;Acc:MGI:5580127]	Gm29421
ENSMUSG00000100856	ENSMUST00000187768	predicted gene, 21627 [Source:MGI Symbol;Acc:MGI:5434982]	Gm21627
ENSMUSG00000101544	ENSMUST00000188062	predicted gene 29422 [Source:MGI Symbol;Acc:MGI:5580128]	Gm29422
ENSMUSG00000100159	ENSMUST00000190978	predicted gene 28808 [Source:MGI Symbol;Acc:MGI:5579514]	Gm28808
ENSMUSG00000101864	ENSMUST00000190775	predicted gene, 21634 [Source:MGI Symbol;Acc:MGI:5434989]	Gm21634
ENSMUSG00000100712	ENSMUST00000186508	predicted gene 28446 [Source:MGI Symbol;Acc:MGI:5579152]	Gm28446
ENSMUSG00000101119	ENSMUST00000185339	predicted gene 29060 [Source:MGI Symbol;Acc:MGI:5579766]	Gm29060
ENSMUSG00000099520	ENSMUST00000185900	predicted gene 29061 [Source:MGI Symbol;Acc:MGI:5579767]	Gm29061
ENSMUSG00000099520	ENSMUST00000187026	predicted gene 29061 [Source:MGI Symbol;Acc:MGI:5579767]	Gm29061
ENSMUSG00000100520	ENSMUST00000190192	predicted gene, 20885 [Source:MGI Symbol;Acc:MGI:5434241]	Gm20885
ENSMUSG00000102107	ENSMUST00000186032	predicted gene 29062 [Source:MGI Symbol;Acc:MGI:5579768]	Gm29062
ENSMUSG00000101057	ENSMUST00000186468	predicted gene 29057 [Source:MGI Symbol;Acc:MGI:5579763]	Gm29057
ENSMUSG00000101125	ENSMUST00000188079	predicted gene 29625 [Source:MGI Symbol;Acc:MGI:5580331]	Gm29625
ENSMUSG00000101125	ENSMUST00000191394	predicted gene 29625 [Source:MGI Symbol;Acc:MGI:5580331]	Gm29625
ENSMUSG00000101887	ENSMUST00000188086	predicted gene, 21654 [Source:MGI Symbol;Acc:MGI:5435009]	Gm21654
ENSMUSG00000100521	ENSMUST00000189510	predicted gene 29058 [Source:MGI Symbol;Acc:MGI:5579764]	Gm29058
ENSMUSG00000101790	ENSMUST00000191534	predicted gene 29059 [Source:MGI Symbol;Acc:MGI:5579765]	Gm29059
ENSMUSG00000100452	ENSMUST00000187206	predicted gene 29628 [Source:MGI Symbol;Acc:MGI:5580334]	Gm29628
ENSMUSG00000100452	ENSMUST00000190214	predicted gene 29628 [Source:MGI Symbol;Acc:MGI:5580334]	Gm29628
ENSMUSG00000101403	ENSMUST00000191028	predicted gene, 20882 [Source:MGI Symbol;Acc:MGI:5434238]	Gm20882
ENSMUSG00000101830	ENSMUST00000185201	predicted gene, 20907 [Source:MGI Symbol;Acc:MGI:5434263]	Gm20907
ENSMUSG00000100322	ENSMUST00000190185	predicted gene 29624 [Source:MGI Symbol;Acc:MGI:5580330]	Gm29624
ENSMUSG00000100322	ENSMUST00000191148	predicted gene 29624 [Source:MGI Symbol;Acc:MGI:5580330]	Gm29624
ENSMUSG00000100322	ENSMUST00000190018	predicted gene 29624 [Source:MGI Symbol;Acc:MGI:5580330]	Gm29624
ENSMUSG00000099350	ENSMUST00000188316	predicted gene 29623 [Source:MGI Symbol;Acc:MGI:5580329]	Gm29623
ENSMUSG00000100329	ENSMUST00000190914	predicted gene 29622 [Source:MGI Symbol;Acc:MGI:5580328]	Gm29622
ENSMUSG00000099940	ENSMUST00000188697	predicted gene 29265 [Source:MGI Symbol;Acc:MGI:5579971]	Gm29265
ENSMUSG00000099940	ENSMUST00000190290	predicted gene 29265 [Source:MGI Symbol;Acc:MGI:5579971]	Gm29265
ENSMUSG00000101766	ENSMUST00000186004	predicted gene, 20908 [Source:MGI Symbol;Acc:MGI:5434264]	Gm20908
ENSMUSG00000101530	ENSMUST00000186396	predicted gene 29259 [Source:MGI Symbol;Acc:MGI:5579965]	Gm29259
ENSMUSG00000100676	ENSMUST00000188103	predicted gene 28860 [Source:MGI Symbol;Acc:MGI:5579566]	Gm28860
ENSMUSG00000101539	ENSMUST00000188457	predicted gene 28252 [Source:MGI Symbol;Acc:MGI:5578958]	Gm28252
ENSMUSG00000101539	ENSMUST00000189340	predicted gene 28252 [Source:MGI Symbol;Acc:MGI:5578958]	Gm28252
ENSMUSG00000100353	ENSMUST00000186650	predicted gene 28859 [Source:MGI Symbol;Acc:MGI:5579565]	Gm28859
ENSMUSG00000101022	ENSMUST00000188265	predicted gene, 20921 [Source:MGI Symbol;Acc:MGI:5434277]	Gm20921
ENSMUSG00000100165	ENSMUST00000186071	predicted gene 28253 [Source:MGI Symbol;Acc:MGI:5578959]	Gm28253
ENSMUSG00000100165	ENSMUST00000187971	predicted gene 28253 [Source:MGI Symbol;Acc:MGI:5578959]	Gm28253
ENSMUSG00000100077	ENSMUST00000187451	predicted gene, 21826 [Source:MGI Symbol;Acc:MGI:5433990]	Gm21826
ENSMUSG00000101569	ENSMUST00000189207	predicted gene 28254 [Source:MGI Symbol;Acc:MGI:5578960]	Gm28254
ENSMUSG00000101184	ENSMUST00000189681	predicted gene 28861 [Source:MGI Symbol;Acc:MGI:5579567]	Gm28861
ENSMUSG00000099386	ENSMUST00000187101	predicted gene 28255 [Source:MGI Symbol;Acc:MGI:5578961]	Gm28255
ENSMUSG00000095103	ENSMUST00000180048	predicted gene, 21171 [Source:MGI Symbol;Acc:MGI:5434526]	Gm21171
ENSMUSG00000095785	ENSMUST00000186910	predicted gene, 20924 [Source:MGI Symbol;Acc:MGI:5434280]	Gm20924
ENSMUSG00000095785	ENSMUST00000177663	predicted gene, 20924 [Source:MGI Symbol;Acc:MGI:5434280]	Gm20924
ENSMUSG00000101982	ENSMUST00000190416	predicted gene 28990 [Source:MGI Symbol;Acc:MGI:5579696]	Gm28990
ENSMUSG00000101982	ENSMUST00000189255	predicted gene 28990 [Source:MGI Symbol;Acc:MGI:5579696]	Gm28990
ENSMUSG00000101982	ENSMUST00000187865	predicted gene 28990 [Source:MGI Symbol;Acc:MGI:5579696]	Gm28990
ENSMUSG00000101982	ENSMUST00000186544	predicted gene 28990 [Source:MGI Symbol;Acc:MGI:5579696]	Gm28990
ENSMUSG00000101982	ENSMUST00000189490	predicted gene 28990 [Source:MGI Symbol;Acc:MGI:5579696]	Gm28990
ENSMUSG00000101982	ENSMUST00000188248	predicted gene 28990 [Source:MGI Symbol;Acc:MGI:5579696]	Gm28990
ENSMUSG00000101982	ENSMUST00000191219	predicted gene 28990 [Source:MGI Symbol;Acc:MGI:5579696]	Gm28990
ENSMUSG00000099487	ENSMUST00000187722	predicted gene, 21848 [Source:MGI Symbol;Acc:MGI:5434012]	Gm21848
ENSMUSG00000101507	ENSMUST00000188224	predicted gene 29457 [Source:MGI Symbol;Acc:MGI:5580163]	Gm29457
ENSMUSG00000101507	ENSMUST00000189814	predicted gene 29457 [Source:MGI Symbol;Acc:MGI:5580163]	Gm29457
ENSMUSG00000093993	ENSMUST00000190282	predicted gene, 20736 [Source:MGI Symbol;Acc:MGI:5434092]	Gm20736
ENSMUSG00000093993	ENSMUST00000185550	predicted gene, 20736 [Source:MGI Symbol;Acc:MGI:5434092]	Gm20736
ENSMUSG00000093993	ENSMUST00000178198	predicted gene, 20736 [Source:MGI Symbol;Acc:MGI:5434092]	Gm20736
ENSMUSG00000100956	ENSMUST00000187373	predicted gene 28558 [Source:MGI Symbol;Acc:MGI:5579264]	Gm28558
ENSMUSG00000100942	ENSMUST00000186091	predicted gene 28560 [Source:MGI Symbol;Acc:MGI:5579266]	Gm28560
ENSMUSG00000100333	ENSMUST00000189366	predicted gene 28561 [Source:MGI Symbol;Acc:MGI:5579267]	Gm28561
ENSMUSG00000100126	ENSMUST00000190181	predicted gene 29584 [Source:MGI Symbol;Acc:MGI:5580290]	Gm29584
ENSMUSG00000100126	ENSMUST00000185252	predicted gene 29584 [Source:MGI Symbol;Acc:MGI:5580290]	Gm29584
ENSMUSG00000101679	ENSMUST00000191049	predicted gene, 20936 [Source:MGI Symbol;Acc:MGI:5434292]	Gm20936
ENSMUSG00000099434	ENSMUST00000190359	predicted gene, 20934 [Source:MGI Symbol;Acc:MGI:5434290]	Gm20934
ENSMUSG00000101177	ENSMUST00000186478	predicted gene 29586 [Source:MGI Symbol;Acc:MGI:5580292]	Gm29586
ENSMUSG00000101177	ENSMUST00000185225	predicted gene 29586 [Source:MGI Symbol;Acc:MGI:5580292]	Gm29586
ENSMUSG00000101177	ENSMUST00000187684	predicted gene 29586 [Source:MGI Symbol;Acc:MGI:5580292]	Gm29586
ENSMUSG00000101177	ENSMUST00000189070	predicted gene 29586 [Source:MGI Symbol;Acc:MGI:5580292]	Gm29586
ENSMUSG00000101177	ENSMUST00000187593	predicted gene 29586 [Source:MGI Symbol;Acc:MGI:5580292]	Gm29586
ENSMUSG00000101177	ENSMUST00000187326	predicted gene 29586 [Source:MGI Symbol;Acc:MGI:5580292]	Gm29586
ENSMUSG00000101177	ENSMUST00000191130	predicted gene 29586 [Source:MGI Symbol;Acc:MGI:5580292]	Gm29586
ENSMUSG00000101177	ENSMUST00000189745	predicted gene 29586 [Source:MGI Symbol;Acc:MGI:5580292]	Gm29586
ENSMUSG00000100993	ENSMUST00000189997	predicted gene, 21895 [Source:MGI Symbol;Acc:MGI:5434059]	Gm21895
ENSMUSG00000099778	ENSMUST00000188690	predicted gene 28134 [Source:MGI Symbol;Acc:MGI:5578840]	Gm28134
ENSMUSG00000101512	ENSMUST00000186847	predicted gene 28135 [Source:MGI Symbol;Acc:MGI:5578841]	Gm28135
ENSMUSG00000101512	ENSMUST00000189530	predicted gene 28135 [Source:MGI Symbol;Acc:MGI:5578841]	Gm28135
ENSMUSG00000100136	ENSMUST00000187070	predicted gene, 20933 [Source:MGI Symbol;Acc:MGI:5434289]	Gm20933
ENSMUSG00000100988	ENSMUST00000189800	predicted gene 28136 [Source:MGI Symbol;Acc:MGI:5578842]	Gm28136
ENSMUSG00000100988	ENSMUST00000188388	predicted gene 28136 [Source:MGI Symbol;Acc:MGI:5578842]	Gm28136
ENSMUSG00000100988	ENSMUST00000185551	predicted gene 28136 [Source:MGI Symbol;Acc:MGI:5578842]	Gm28136
ENSMUSG00000100988	ENSMUST00000188567	predicted gene 28136 [Source:MGI Symbol;Acc:MGI:5578842]	Gm28136
ENSMUSG00000100988	ENSMUST00000190605	predicted gene 28136 [Source:MGI Symbol;Acc:MGI:5578842]	Gm28136
ENSMUSG00000100988	ENSMUST00000191432	predicted gene 28136 [Source:MGI Symbol;Acc:MGI:5578842]	Gm28136
ENSMUSG00000100988	ENSMUST00000189396	predicted gene 28136 [Source:MGI Symbol;Acc:MGI:5578842]	Gm28136
ENSMUSG00000100988	ENSMUST00000190093	predicted gene 28136 [Source:MGI Symbol;Acc:MGI:5578842]	Gm28136
ENSMUSG00000100988	ENSMUST00000190098	predicted gene 28136 [Source:MGI Symbol;Acc:MGI:5578842]	Gm28136
ENSMUSG00000100988	ENSMUST00000188083	predicted gene 28136 [Source:MGI Symbol;Acc:MGI:5578842]	Gm28136
ENSMUSG00000100982	ENSMUST00000188117	predicted gene, 21837 [Source:MGI Symbol;Acc:MGI:5434001]	Gm21837
ENSMUSG00000099395	ENSMUST00000186250	predicted gene 28138 [Source:MGI Symbol;Acc:MGI:5578844]	Gm28138
ENSMUSG00000101758	ENSMUST00000191478	predicted gene 28137 [Source:MGI Symbol;Acc:MGI:5578843]	Gm28137
ENSMUSG00000101256	ENSMUST00000191344	predicted gene 28133 [Source:MGI Symbol;Acc:MGI:5578839]	Gm28133
ENSMUSG00000101256	ENSMUST00000189123	predicted gene 28133 [Source:MGI Symbol;Acc:MGI:5578839]	Gm28133
ENSMUSG00000099368	ENSMUST00000191163	predicted gene, 21910 [Source:MGI Symbol;Acc:MGI:5434074]	Gm21910
ENSMUSG00000101032	ENSMUST00000185892	predicted gene 29377 [Source:MGI Symbol;Acc:MGI:5580083]	Gm29377
ENSMUSG00000101032	ENSMUST00000189852	predicted gene 29377 [Source:MGI Symbol;Acc:MGI:5580083]	Gm29377
ENSMUSG00000101032	ENSMUST00000190756	predicted gene 29377 [Source:MGI Symbol;Acc:MGI:5580083]	Gm29377
ENSMUSG00000101032	ENSMUST00000189415	predicted gene 29377 [Source:MGI Symbol;Acc:MGI:5580083]	Gm29377
ENSMUSG00000101032	ENSMUST00000186058	predicted gene 29377 [Source:MGI Symbol;Acc:MGI:5580083]	Gm29377
ENSMUSG00000101032	ENSMUST00000189603	predicted gene 29377 [Source:MGI Symbol;Acc:MGI:5580083]	Gm29377
ENSMUSG00000101032	ENSMUST00000190996	predicted gene 29377 [Source:MGI Symbol;Acc:MGI:5580083]	Gm29377
ENSMUSG00000101032	ENSMUST00000186963	predicted gene 29377 [Source:MGI Symbol;Acc:MGI:5580083]	Gm29377
ENSMUSG00000101010	ENSMUST00000188487	predicted gene, 21889 [Source:MGI Symbol;Acc:MGI:5434053]	Gm21889
ENSMUSG00000100447	ENSMUST00000188723	predicted gene 29378 [Source:MGI Symbol;Acc:MGI:5580084]	Gm29378
ENSMUSG00000100607	ENSMUST00000186305	predicted gene 29379 [Source:MGI Symbol;Acc:MGI:5580085]	Gm29379
ENSMUSG00000099829	ENSMUST00000185898	predicted gene 29380 [Source:MGI Symbol;Acc:MGI:5580086]	Gm29380
ENSMUSG00000101278	ENSMUST00000190168	predicted gene 29381 [Source:MGI Symbol;Acc:MGI:5580087]	Gm29381
ENSMUSG00000101278	ENSMUST00000190475	predicted gene 29381 [Source:MGI Symbol;Acc:MGI:5580087]	Gm29381
ENSMUSG00000101442	ENSMUST00000185382	predicted gene 28795 [Source:MGI Symbol;Acc:MGI:5579501]	Gm28795
ENSMUSG00000096666	ENSMUST00000188011	predicted gene, 20852 [Source:MGI Symbol;Acc:MGI:5434208]	Gm20852
ENSMUSG00000096666	ENSMUST00000178761	predicted gene, 20852 [Source:MGI Symbol;Acc:MGI:5434208]	Gm20852
ENSMUSG00000100373	ENSMUST00000187769	predicted gene 29003 [Source:MGI Symbol;Acc:MGI:5579709]	Gm29003
ENSMUSG00000100373	ENSMUST00000190434	predicted gene 29003 [Source:MGI Symbol;Acc:MGI:5579709]	Gm29003
ENSMUSG00000101202	ENSMUST00000187886	predicted gene 28749 [Source:MGI Symbol;Acc:MGI:5579455]	Gm28749
ENSMUSG00000101202	ENSMUST00000187827	predicted gene 28749 [Source:MGI Symbol;Acc:MGI:5579455]	Gm28749
ENSMUSG00000101202	ENSMUST00000187668	predicted gene 28749 [Source:MGI Symbol;Acc:MGI:5579455]	Gm28749
ENSMUSG00000101202	ENSMUST00000186306	predicted gene 28749 [Source:MGI Symbol;Acc:MGI:5579455]	Gm28749
ENSMUSG00000101202	ENSMUST00000188477	predicted gene 28749 [Source:MGI Symbol;Acc:MGI:5579455]	Gm28749
ENSMUSG00000101202	ENSMUST00000188513	predicted gene 28749 [Source:MGI Symbol;Acc:MGI:5579455]	Gm28749
ENSMUSG00000101202	ENSMUST00000189390	predicted gene 28749 [Source:MGI Symbol;Acc:MGI:5579455]	Gm28749
ENSMUSG00000101202	ENSMUST00000185923	predicted gene 28749 [Source:MGI Symbol;Acc:MGI:5579455]	Gm28749
ENSMUSG00000101202	ENSMUST00000189599	predicted gene 28749 [Source:MGI Symbol;Acc:MGI:5579455]	Gm28749
ENSMUSG00000102077	ENSMUST00000186177	predicted gene 29001 [Source:MGI Symbol;Acc:MGI:5579707]	Gm29001
ENSMUSG00000099852	ENSMUST00000188301	predicted gene 29002 [Source:MGI Symbol;Acc:MGI:5579708]	Gm29002
ENSMUSG00000095302	ENSMUST00000190565	spermiogenesis specific transcript on the Y 2 [Source:MGI Symbol;Acc:MGI:1917259]	Ssty2
ENSMUSG00000095302	ENSMUST00000179136	spermiogenesis specific transcript on the Y 2 [Source:MGI Symbol;Acc:MGI:1917259]	Ssty2
ENSMUSG00000099570	ENSMUST00000190932	predicted gene 29000 [Source:MGI Symbol;Acc:MGI:5579706]	Gm29000
ENSMUSG00000099570	ENSMUST00000185562	predicted gene 29000 [Source:MGI Symbol;Acc:MGI:5579706]	Gm29000
ENSMUSG00000099570	ENSMUST00000190152	predicted gene 29000 [Source:MGI Symbol;Acc:MGI:5579706]	Gm29000
ENSMUSG00000099570	ENSMUST00000187095	predicted gene 29000 [Source:MGI Symbol;Acc:MGI:5579706]	Gm29000
ENSMUSG00000099570	ENSMUST00000189332	predicted gene 29000 [Source:MGI Symbol;Acc:MGI:5579706]	Gm29000
ENSMUSG00000099570	ENSMUST00000187132	predicted gene 29000 [Source:MGI Symbol;Acc:MGI:5579706]	Gm29000
ENSMUSG00000099570	ENSMUST00000189833	predicted gene 29000 [Source:MGI Symbol;Acc:MGI:5579706]	Gm29000
ENSMUSG00000099570	ENSMUST00000185444	predicted gene 29000 [Source:MGI Symbol;Acc:MGI:5579706]	Gm29000
ENSMUSG00000100569	ENSMUST00000188220	predicted gene 28646 [Source:MGI Symbol;Acc:MGI:5579352]	Gm28646
ENSMUSG00000100809	ENSMUST00000189214	predicted gene 28612 [Source:MGI Symbol;Acc:MGI:5579318]	Gm28612
ENSMUSG00000099962	ENSMUST00000189627	predicted gene 28613 [Source:MGI Symbol;Acc:MGI:5579319]	Gm28613
ENSMUSG00000100547	ENSMUST00000186429	predicted gene 28611 [Source:MGI Symbol;Acc:MGI:5579317]	Gm28611
ENSMUSG00000099755	ENSMUST00000191466	predicted gene, 21114 [Source:MGI Symbol;Acc:MGI:5434469]	Gm21114
ENSMUSG00000101686	ENSMUST00000187737	predicted gene 29633 [Source:MGI Symbol;Acc:MGI:5580339]	Gm29633
ENSMUSG00000101686	ENSMUST00000188751	predicted gene 29633 [Source:MGI Symbol;Acc:MGI:5580339]	Gm29633
ENSMUSG00000101686	ENSMUST00000190523	predicted gene 29633 [Source:MGI Symbol;Acc:MGI:5580339]	Gm29633
ENSMUSG00000101686	ENSMUST00000186906	predicted gene 29633 [Source:MGI Symbol;Acc:MGI:5580339]	Gm29633
ENSMUSG00000101686	ENSMUST00000185572	predicted gene 29633 [Source:MGI Symbol;Acc:MGI:5580339]	Gm29633
ENSMUSG00000101686	ENSMUST00000191172	predicted gene 29633 [Source:MGI Symbol;Acc:MGI:5580339]	Gm29633
ENSMUSG00000101686	ENSMUST00000189561	predicted gene 29633 [Source:MGI Symbol;Acc:MGI:5580339]	Gm29633
ENSMUSG00000101686	ENSMUST00000186217	predicted gene 29633 [Source:MGI Symbol;Acc:MGI:5580339]	Gm29633
ENSMUSG00000099457	ENSMUST00000187056	predicted gene, 21794 [Source:MGI Symbol;Acc:MGI:5433958]	Gm21794
ENSMUSG00000101313	ENSMUST00000187224	predicted gene 29219 [Source:MGI Symbol;Acc:MGI:5579925]	Gm29219
ENSMUSG00000101313	ENSMUST00000191144	predicted gene 29219 [Source:MGI Symbol;Acc:MGI:5579925]	Gm29219
ENSMUSG00000100478	ENSMUST00000190335	predicted gene 29632 [Source:MGI Symbol;Acc:MGI:5580338]	Gm29632
ENSMUSG00000101083	ENSMUST00000191065	predicted gene 29631 [Source:MGI Symbol;Acc:MGI:5580337]	Gm29631
ENSMUSG00000102118	ENSMUST00000188877	predicted gene 29637 [Source:MGI Symbol;Acc:MGI:5580343]	Gm29637
ENSMUSG00000096881	ENSMUST00000178356	predicted gene, 20874 [Source:MGI Symbol;Acc:MGI:5434230]	Gm20874
ENSMUSG00000099716	ENSMUST00000185207	predicted gene 29082 [Source:MGI Symbol;Acc:MGI:5579788]	Gm29082
ENSMUSG00000101794	ENSMUST00000191270	predicted gene 29217 [Source:MGI Symbol;Acc:MGI:5579923]	Gm29217
ENSMUSG00000101794	ENSMUST00000189237	predicted gene 29217 [Source:MGI Symbol;Acc:MGI:5579923]	Gm29217
ENSMUSG00000101529	ENSMUST00000188149	predicted gene 29636 [Source:MGI Symbol;Acc:MGI:5580342]	Gm29636
ENSMUSG00000099335	ENSMUST00000187221	predicted gene 29635 [Source:MGI Symbol;Acc:MGI:5580341]	Gm29635
ENSMUSG00000100897	ENSMUST00000188467	predicted gene 29634 [Source:MGI Symbol;Acc:MGI:5580340]	Gm29634
ENSMUSG00000101139	ENSMUST00000188375	predicted gene 29639 [Source:MGI Symbol;Acc:MGI:5580345]	Gm29639
ENSMUSG00000101164	ENSMUST00000191419	predicted gene 29218 [Source:MGI Symbol;Acc:MGI:5579924]	Gm29218
ENSMUSG00000101164	ENSMUST00000191168	predicted gene 29218 [Source:MGI Symbol;Acc:MGI:5579924]	Gm29218
ENSMUSG00000101164	ENSMUST00000186953	predicted gene 29218 [Source:MGI Symbol;Acc:MGI:5579924]	Gm29218
ENSMUSG00000101164	ENSMUST00000190846	predicted gene 29218 [Source:MGI Symbol;Acc:MGI:5579924]	Gm29218
ENSMUSG00000101164	ENSMUST00000190454	predicted gene 29218 [Source:MGI Symbol;Acc:MGI:5579924]	Gm29218
ENSMUSG00000101164	ENSMUST00000185344	predicted gene 29218 [Source:MGI Symbol;Acc:MGI:5579924]	Gm29218
ENSMUSG00000101164	ENSMUST00000189610	predicted gene 29218 [Source:MGI Symbol;Acc:MGI:5579924]	Gm29218
ENSMUSG00000101164	ENSMUST00000191342	predicted gene 29218 [Source:MGI Symbol;Acc:MGI:5579924]	Gm29218
ENSMUSG00000101825	ENSMUST00000188405	predicted gene, 21806 [Source:MGI Symbol;Acc:MGI:5433970]	Gm21806
ENSMUSG00000099976	ENSMUST00000187518	predicted gene, 20935 [Source:MGI Symbol;Acc:MGI:5434291]	Gm20935
ENSMUSG00000099501	ENSMUST00000185620	predicted gene 29662 [Source:MGI Symbol;Acc:MGI:5580368]	Gm29662
ENSMUSG00000099501	ENSMUST00000190065	predicted gene 29662 [Source:MGI Symbol;Acc:MGI:5580368]	Gm29662
ENSMUSG00000099991	ENSMUST00000185631	predicted gene 29660 [Source:MGI Symbol;Acc:MGI:5580366]	Gm29660
ENSMUSG00000101358	ENSMUST00000186781	predicted gene 29661 [Source:MGI Symbol;Acc:MGI:5580367]	Gm29661
ENSMUSG00000101816	ENSMUST00000187063	predicted gene 29659 [Source:MGI Symbol;Acc:MGI:5580365]	Gm29659
ENSMUSG00000096016	ENSMUST00000189084	predicted gene, 20937 [Source:MGI Symbol;Acc:MGI:5434293]	Gm20937
ENSMUSG00000096016	ENSMUST00000189422	predicted gene, 20937 [Source:MGI Symbol;Acc:MGI:5434293]	Gm20937
ENSMUSG00000096016	ENSMUST00000180329	predicted gene, 20937 [Source:MGI Symbol;Acc:MGI:5434293]	Gm20937
ENSMUSG00000101861	ENSMUST00000189657	predicted gene 29450 [Source:MGI Symbol;Acc:MGI:5580156]	Gm29450
ENSMUSG00000101861	ENSMUST00000191152	predicted gene 29450 [Source:MGI Symbol;Acc:MGI:5580156]	Gm29450
ENSMUSG00000101598	ENSMUST00000187820	predicted gene 29449 [Source:MGI Symbol;Acc:MGI:5580155]	Gm29449
ENSMUSG00000100216	ENSMUST00000189917	predicted gene, 21867 [Source:MGI Symbol;Acc:MGI:5434031]	Gm21867
ENSMUSG00000099641	ENSMUST00000186675	predicted gene 29448 [Source:MGI Symbol;Acc:MGI:5580154]	Gm29448
ENSMUSG00000100271	ENSMUST00000186909	predicted gene, 21127 [Source:MGI Symbol;Acc:MGI:5434482]	Gm21127
ENSMUSG00000095634	ENSMUST00000187846	predicted gene, 20816 [Source:MGI Symbol;Acc:MGI:5434172]	Gm20816
ENSMUSG00000095634	ENSMUST00000177765	predicted gene, 20816 [Source:MGI Symbol;Acc:MGI:5434172]	Gm20816
ENSMUSG00000101393	ENSMUST00000186407	predicted gene 29447 [Source:MGI Symbol;Acc:MGI:5580153]	Gm29447
ENSMUSG00000101393	ENSMUST00000186590	predicted gene 29447 [Source:MGI Symbol;Acc:MGI:5580153]	Gm29447
ENSMUSG00000100885	ENSMUST00000190887	predicted gene 29446 [Source:MGI Symbol;Acc:MGI:5580152]	Gm29446
ENSMUSG00000101120	ENSMUST00000187996	predicted gene 29452 [Source:MGI Symbol;Acc:MGI:5580158]	Gm29452
ENSMUSG00000101216	ENSMUST00000188862	predicted gene 29451 [Source:MGI Symbol;Acc:MGI:5580157]	Gm29451
ENSMUSG00000100032	ENSMUST00000191123	predicted gene, 20817 [Source:MGI Symbol;Acc:MGI:5434173]	Gm20817
ENSMUSG00000101080	ENSMUST00000190867	predicted gene 28633 [Source:MGI Symbol;Acc:MGI:5579339]	Gm28633
ENSMUSG00000101080	ENSMUST00000187906	predicted gene 28633 [Source:MGI Symbol;Acc:MGI:5579339]	Gm28633
ENSMUSG00000100308	ENSMUST00000188383	predicted gene 29410 [Source:MGI Symbol;Acc:MGI:5580116]	Gm29410
ENSMUSG00000101106	ENSMUST00000186691	predicted gene 28819 [Source:MGI Symbol;Acc:MGI:5579525]	Gm28819
ENSMUSG00000101106	ENSMUST00000188291	predicted gene 28819 [Source:MGI Symbol;Acc:MGI:5579525]	Gm28819
ENSMUSG00000101106	ENSMUST00000190079	predicted gene 28819 [Source:MGI Symbol;Acc:MGI:5579525]	Gm28819
ENSMUSG00000101106	ENSMUST00000187843	predicted gene 28819 [Source:MGI Symbol;Acc:MGI:5579525]	Gm28819
ENSMUSG00000101106	ENSMUST00000188816	predicted gene 28819 [Source:MGI Symbol;Acc:MGI:5579525]	Gm28819
ENSMUSG00000101106	ENSMUST00000190333	predicted gene 28819 [Source:MGI Symbol;Acc:MGI:5579525]	Gm28819
ENSMUSG00000101106	ENSMUST00000187974	predicted gene 28819 [Source:MGI Symbol;Acc:MGI:5579525]	Gm28819
ENSMUSG00000101106	ENSMUST00000187416	predicted gene 28819 [Source:MGI Symbol;Acc:MGI:5579525]	Gm28819
ENSMUSG00000102119	ENSMUST00000188058	predicted gene 28462 [Source:MGI Symbol;Acc:MGI:5579168]	Gm28462
ENSMUSG00000102119	ENSMUST00000185217	predicted gene 28462 [Source:MGI Symbol;Acc:MGI:5579168]	Gm28462
ENSMUSG00000101147	ENSMUST00000190372	predicted gene, 20818 [Source:MGI Symbol;Acc:MGI:5434174]	Gm20818
ENSMUSG00000101143	ENSMUST00000191536	predicted gene, 21151 [Source:MGI Symbol;Acc:MGI:5434506]	Gm21151
ENSMUSG00000102005	ENSMUST00000189623	predicted gene 29409 [Source:MGI Symbol;Acc:MGI:5580115]	Gm29409
ENSMUSG00000102005	ENSMUST00000187878	predicted gene 29409 [Source:MGI Symbol;Acc:MGI:5580115]	Gm29409
ENSMUSG00000101491	ENSMUST00000191193	predicted gene 28632 [Source:MGI Symbol;Acc:MGI:5579338]	Gm28632
ENSMUSG00000101491	ENSMUST00000189418	predicted gene 28632 [Source:MGI Symbol;Acc:MGI:5579338]	Gm28632
ENSMUSG00000100624	ENSMUST00000187608	predicted gene 28101 [Source:MGI Symbol;Acc:MGI:5578807]	Gm28101
ENSMUSG00000102388	ENSMUST00000195574	predicted gene, 33815 [Source:MGI Symbol;Acc:MGI:5592974]	Gm33815
ENSMUSG00000102388	ENSMUST00000195504	predicted gene, 33815 [Source:MGI Symbol;Acc:MGI:5592974]	Gm33815
ENSMUSG00000102388	ENSMUST00000193593	predicted gene, 33815 [Source:MGI Symbol;Acc:MGI:5592974]	Gm33815
ENSMUSG00000102388	ENSMUST00000193313	predicted gene, 33815 [Source:MGI Symbol;Acc:MGI:5592974]	Gm33815
ENSMUSG00000102388	ENSMUST00000194063	predicted gene, 33815 [Source:MGI Symbol;Acc:MGI:5592974]	Gm33815
ENSMUSG00000102131	ENSMUST00000185838	predicted gene, 21160 [Source:MGI Symbol;Acc:MGI:5434515]	Gm21160
ENSMUSG00000094699	ENSMUST00000179424	predicted gene 28637 [Source:MGI Symbol;Acc:MGI:5579343]	Gm28637
ENSMUSG00000100659	ENSMUST00000186353	predicted gene 28636 [Source:MGI Symbol;Acc:MGI:5579342]	Gm28636
ENSMUSG00000101254	ENSMUST00000189115	predicted gene, 20932 [Source:MGI Symbol;Acc:MGI:5434288]	Gm20932
ENSMUSG00000100976	ENSMUST00000186579	predicted gene 29134 [Source:MGI Symbol;Acc:MGI:5579840]	Gm29134
ENSMUSG00000100489	ENSMUST00000185642	predicted gene 28303 [Source:MGI Symbol;Acc:MGI:5579009]	Gm28303
ENSMUSG00000101239	ENSMUST00000185977	predicted gene 28304 [Source:MGI Symbol;Acc:MGI:5579010]	Gm28304
ENSMUSG00000100971	ENSMUST00000187496	predicted gene 28824 [Source:MGI Symbol;Acc:MGI:5579530]	Gm28824
ENSMUSG00000099555	ENSMUST00000185321	predicted gene 28081 [Source:MGI Symbol;Acc:MGI:5578787]	Gm28081
ENSMUSG00000099555	ENSMUST00000186461	predicted gene 28081 [Source:MGI Symbol;Acc:MGI:5578787]	Gm28081
ENSMUSG00000101369	ENSMUST00000188552	predicted gene 28080 [Source:MGI Symbol;Acc:MGI:5578786]	Gm28080
ENSMUSG00000101096	ENSMUST00000190499	predicted gene, 21524 [Source:MGI Symbol;Acc:MGI:5434879]	Gm21524
ENSMUSG00000099550	ENSMUST00000185688	predicted gene 28079 [Source:MGI Symbol;Acc:MGI:5578785]	Gm28079
ENSMUSG00000099550	ENSMUST00000186763	predicted gene 28079 [Source:MGI Symbol;Acc:MGI:5578785]	Gm28079
ENSMUSG00000099550	ENSMUST00000188634	predicted gene 28079 [Source:MGI Symbol;Acc:MGI:5578785]	Gm28079
ENSMUSG00000099550	ENSMUST00000189328	predicted gene 28079 [Source:MGI Symbol;Acc:MGI:5578785]	Gm28079
ENSMUSG00000099550	ENSMUST00000187271	predicted gene 28079 [Source:MGI Symbol;Acc:MGI:5578785]	Gm28079
ENSMUSG00000099550	ENSMUST00000186184	predicted gene 28079 [Source:MGI Symbol;Acc:MGI:5578785]	Gm28079
ENSMUSG00000099550	ENSMUST00000190418	predicted gene 28079 [Source:MGI Symbol;Acc:MGI:5578785]	Gm28079
ENSMUSG00000099550	ENSMUST00000186006	predicted gene 28079 [Source:MGI Symbol;Acc:MGI:5578785]	Gm28079
ENSMUSG00000099550	ENSMUST00000188554	predicted gene 28079 [Source:MGI Symbol;Acc:MGI:5578785]	Gm28079
ENSMUSG00000099550	ENSMUST00000191151	predicted gene 28079 [Source:MGI Symbol;Acc:MGI:5578785]	Gm28079
ENSMUSG00000102065	ENSMUST00000187931	predicted gene 28302 [Source:MGI Symbol;Acc:MGI:5579008]	Gm28302
ENSMUSG00000100278	ENSMUST00000185683	predicted gene 28082 [Source:MGI Symbol;Acc:MGI:5578788]	Gm28082
ENSMUSG00000100278	ENSMUST00000190608	predicted gene 28082 [Source:MGI Symbol;Acc:MGI:5578788]	Gm28082
ENSMUSG00000100692	ENSMUST00000191609	predicted gene, 21672 [Source:MGI Symbol;Acc:MGI:5435027]	Gm21672
ENSMUSG00000099530	ENSMUST00000189003	predicted gene 29644 [Source:MGI Symbol;Acc:MGI:5580350]	Gm29644
ENSMUSG00000094052	ENSMUST00000187418	predicted gene, 21118 [Source:MGI Symbol;Acc:MGI:5434473]	Gm21118
ENSMUSG00000094052	ENSMUST00000180179	predicted gene, 21118 [Source:MGI Symbol;Acc:MGI:5434473]	Gm21118
ENSMUSG00000101725	ENSMUST00000189006	predicted gene 29423 [Source:MGI Symbol;Acc:MGI:5580129]	Gm29423
ENSMUSG00000101725	ENSMUST00000190274	predicted gene 29423 [Source:MGI Symbol;Acc:MGI:5580129]	Gm29423
ENSMUSG00000101725	ENSMUST00000185877	predicted gene 29423 [Source:MGI Symbol;Acc:MGI:5580129]	Gm29423
ENSMUSG00000101725	ENSMUST00000189304	predicted gene 29423 [Source:MGI Symbol;Acc:MGI:5580129]	Gm29423
ENSMUSG00000101725	ENSMUST00000187904	predicted gene 29423 [Source:MGI Symbol;Acc:MGI:5580129]	Gm29423
ENSMUSG00000101725	ENSMUST00000189580	predicted gene 29423 [Source:MGI Symbol;Acc:MGI:5580129]	Gm29423
ENSMUSG00000101725	ENSMUST00000188222	predicted gene 29423 [Source:MGI Symbol;Acc:MGI:5580129]	Gm29423
ENSMUSG00000101725	ENSMUST00000185989	predicted gene 29423 [Source:MGI Symbol;Acc:MGI:5580129]	Gm29423
ENSMUSG00000099948	ENSMUST00000189716	predicted gene 29424 [Source:MGI Symbol;Acc:MGI:5580130]	Gm29424
ENSMUSG00000104442	ENSMUST00000193456	RIKEN cDNA 4932431L22 gene [Source:MGI Symbol;Acc:MGI:3588255]	4932431L22Rik
ENSMUSG00000101440	ENSMUST00000189421	predicted gene 29425 [Source:MGI Symbol;Acc:MGI:5580131]	Gm29425
ENSMUSG00000101440	ENSMUST00000186959	predicted gene 29425 [Source:MGI Symbol;Acc:MGI:5580131]	Gm29425
ENSMUSG00000094616	ENSMUST00000186890	predicted gene, 20888 [Source:MGI Symbol;Acc:MGI:5434244]	Gm20888
ENSMUSG00000094616	ENSMUST00000178934	predicted gene, 20888 [Source:MGI Symbol;Acc:MGI:5434244]	Gm20888
ENSMUSG00000100653	ENSMUST00000188102	predicted gene 28238 [Source:MGI Symbol;Acc:MGI:5578944]	Gm28238
ENSMUSG00000101421	ENSMUST00000187085	predicted gene 28433 [Source:MGI Symbol;Acc:MGI:5579139]	Gm28433
ENSMUSG00000101706	ENSMUST00000185592	predicted gene 28431 [Source:MGI Symbol;Acc:MGI:5579137]	Gm28431
ENSMUSG00000101627	ENSMUST00000185237	predicted gene 28432 [Source:MGI Symbol;Acc:MGI:5579138]	Gm28432
ENSMUSG00000101627	ENSMUST00000189356	predicted gene 28432 [Source:MGI Symbol;Acc:MGI:5579138]	Gm28432
ENSMUSG00000101852	ENSMUST00000187173	predicted gene, 20886 [Source:MGI Symbol;Acc:MGI:5434242]	Gm20886
ENSMUSG00000099438	ENSMUST00000185495	predicted gene, 21808 [Source:MGI Symbol;Acc:MGI:5433972]	Gm21808
ENSMUSG00000101786	ENSMUST00000191514	predicted gene 28840 [Source:MGI Symbol;Acc:MGI:5579546]	Gm28840
ENSMUSG00000101786	ENSMUST00000187128	predicted gene 28840 [Source:MGI Symbol;Acc:MGI:5579546]	Gm28840
ENSMUSG00000101786	ENSMUST00000185850	predicted gene 28840 [Source:MGI Symbol;Acc:MGI:5579546]	Gm28840
ENSMUSG00000101786	ENSMUST00000191595	predicted gene 28840 [Source:MGI Symbol;Acc:MGI:5579546]	Gm28840
ENSMUSG00000101786	ENSMUST00000191421	predicted gene 28840 [Source:MGI Symbol;Acc:MGI:5579546]	Gm28840
ENSMUSG00000101786	ENSMUST00000190021	predicted gene 28840 [Source:MGI Symbol;Acc:MGI:5579546]	Gm28840
ENSMUSG00000101786	ENSMUST00000189110	predicted gene 28840 [Source:MGI Symbol;Acc:MGI:5579546]	Gm28840
ENSMUSG00000101786	ENSMUST00000186884	predicted gene 28840 [Source:MGI Symbol;Acc:MGI:5579546]	Gm28840
ENSMUSG00000101786	ENSMUST00000189320	predicted gene 28840 [Source:MGI Symbol;Acc:MGI:5579546]	Gm28840
ENSMUSG00000099806	ENSMUST00000191284	predicted gene 28841 [Source:MGI Symbol;Acc:MGI:5579547]	Gm28841
ENSMUSG00000099704	ENSMUST00000190289	predicted gene 28842 [Source:MGI Symbol;Acc:MGI:5579548]	Gm28842
ENSMUSG00000099704	ENSMUST00000186399	predicted gene 28842 [Source:MGI Symbol;Acc:MGI:5579548]	Gm28842
ENSMUSG00000101383	ENSMUST00000189198	predicted gene 28843 [Source:MGI Symbol;Acc:MGI:5579549]	Gm28843
ENSMUSG00000099914	ENSMUST00000190397	predicted gene 28837 [Source:MGI Symbol;Acc:MGI:5579543]	Gm28837
ENSMUSG00000099369	ENSMUST00000186338	predicted gene 28838 [Source:MGI Symbol;Acc:MGI:5579544]	Gm28838
ENSMUSG00000101893	ENSMUST00000189579	predicted gene 28839 [Source:MGI Symbol;Acc:MGI:5579545]	Gm28839
ENSMUSG00000100442	ENSMUST00000187981	predicted gene, 20866 [Source:MGI Symbol;Acc:MGI:5434222]	Gm20866
ENSMUSG00000101518	ENSMUST00000190110	predicted gene, 20868 [Source:MGI Symbol;Acc:MGI:5434224]	Gm20868
ENSMUSG00000101374	ENSMUST00000189297	predicted gene 28844 [Source:MGI Symbol;Acc:MGI:5579550]	Gm28844
ENSMUSG00000101374	ENSMUST00000189411	predicted gene 28844 [Source:MGI Symbol;Acc:MGI:5579550]	Gm28844
ENSMUSG00000101374	ENSMUST00000186680	predicted gene 28844 [Source:MGI Symbol;Acc:MGI:5579550]	Gm28844
ENSMUSG00000101374	ENSMUST00000188806	predicted gene 28844 [Source:MGI Symbol;Acc:MGI:5579550]	Gm28844
ENSMUSG00000101374	ENSMUST00000189667	predicted gene 28844 [Source:MGI Symbol;Acc:MGI:5579550]	Gm28844
ENSMUSG00000101374	ENSMUST00000188713	predicted gene 28844 [Source:MGI Symbol;Acc:MGI:5579550]	Gm28844
ENSMUSG00000101374	ENSMUST00000189142	predicted gene 28844 [Source:MGI Symbol;Acc:MGI:5579550]	Gm28844
ENSMUSG00000101374	ENSMUST00000190172	predicted gene 28844 [Source:MGI Symbol;Acc:MGI:5579550]	Gm28844
ENSMUSG00000101374	ENSMUST00000187977	predicted gene 28844 [Source:MGI Symbol;Acc:MGI:5579550]	Gm28844
ENSMUSG00000101255	ENSMUST00000189958	predicted gene, 21841 [Source:MGI Symbol;Acc:MGI:5434005]	Gm21841
ENSMUSG00000101713	ENSMUST00000186549	predicted gene 28668 [Source:MGI Symbol;Acc:MGI:5579374]	Gm28668
ENSMUSG00000101713	ENSMUST00000185428	predicted gene 28668 [Source:MGI Symbol;Acc:MGI:5579374]	Gm28668
ENSMUSG00000099531	ENSMUST00000188958	predicted gene, 20869 [Source:MGI Symbol;Acc:MGI:5434225]	Gm20869
ENSMUSG00000100008	ENSMUST00000189231	predicted gene 28481 [Source:MGI Symbol;Acc:MGI:5579187]	Gm28481
ENSMUSG00000101134	ENSMUST00000189350	predicted gene 28482 [Source:MGI Symbol;Acc:MGI:5579188]	Gm28482
ENSMUSG00000100537	ENSMUST00000185300	predicted gene 28485 [Source:MGI Symbol;Acc:MGI:5579191]	Gm28485
ENSMUSG00000100537	ENSMUST00000187125	predicted gene 28485 [Source:MGI Symbol;Acc:MGI:5579191]	Gm28485
ENSMUSG00000100535	ENSMUST00000189315	predicted gene, 20870 [Source:MGI Symbol;Acc:MGI:5434226]	Gm20870
ENSMUSG00000099738	ENSMUST00000189519	predicted gene 28483 [Source:MGI Symbol;Acc:MGI:5579189]	Gm28483
ENSMUSG00000101988	ENSMUST00000190606	predicted gene 28484 [Source:MGI Symbol;Acc:MGI:5579190]	Gm28484
ENSMUSG00000101336	ENSMUST00000186383	predicted gene 28480 [Source:MGI Symbol;Acc:MGI:5579186]	Gm28480
ENSMUSG00000101593	ENSMUST00000187463	predicted gene, 20842 [Source:MGI Symbol;Acc:MGI:5434198]	Gm20842
ENSMUSG00000101444	ENSMUST00000190450	predicted gene 29179 [Source:MGI Symbol;Acc:MGI:5579885]	Gm29179
ENSMUSG00000101444	ENSMUST00000190621	predicted gene 29179 [Source:MGI Symbol;Acc:MGI:5579885]	Gm29179
ENSMUSG00000101444	ENSMUST00000190860	predicted gene 29179 [Source:MGI Symbol;Acc:MGI:5579885]	Gm29179
ENSMUSG00000101444	ENSMUST00000186776	predicted gene 29179 [Source:MGI Symbol;Acc:MGI:5579885]	Gm29179
ENSMUSG00000101444	ENSMUST00000188219	predicted gene 29179 [Source:MGI Symbol;Acc:MGI:5579885]	Gm29179
ENSMUSG00000101444	ENSMUST00000188268	predicted gene 29179 [Source:MGI Symbol;Acc:MGI:5579885]	Gm29179
ENSMUSG00000101444	ENSMUST00000188668	predicted gene 29179 [Source:MGI Symbol;Acc:MGI:5579885]	Gm29179
ENSMUSG00000101444	ENSMUST00000185781	predicted gene 29179 [Source:MGI Symbol;Acc:MGI:5579885]	Gm29179
ENSMUSG00000101444	ENSMUST00000189351	predicted gene 29179 [Source:MGI Symbol;Acc:MGI:5579885]	Gm29179
ENSMUSG00000101444	ENSMUST00000186138	predicted gene 29179 [Source:MGI Symbol;Acc:MGI:5579885]	Gm29179
ENSMUSG00000099733	ENSMUST00000187275	predicted gene, 21880 [Source:MGI Symbol;Acc:MGI:5434044]	Gm21880
ENSMUSG00000101339	ENSMUST00000190003	predicted gene 29180 [Source:MGI Symbol;Acc:MGI:5579886]	Gm29180
ENSMUSG00000099731	ENSMUST00000191288	predicted gene 29181 [Source:MGI Symbol;Acc:MGI:5579887]	Gm29181
ENSMUSG00000096902	ENSMUST00000191305	predicted gene, 20843 [Source:MGI Symbol;Acc:MGI:5434199]	Gm20843
ENSMUSG00000096902	ENSMUST00000178505	predicted gene, 20843 [Source:MGI Symbol;Acc:MGI:5434199]	Gm20843
ENSMUSG00000100694	ENSMUST00000191008	predicted gene 29182 [Source:MGI Symbol;Acc:MGI:5579888]	Gm29182
ENSMUSG00000100694	ENSMUST00000187534	predicted gene 29182 [Source:MGI Symbol;Acc:MGI:5579888]	Gm29182
ENSMUSG00000101844	ENSMUST00000186101	predicted gene, 20844 [Source:MGI Symbol;Acc:MGI:5434200]	Gm20844
ENSMUSG00000100898	ENSMUST00000188496	predicted gene 29178 [Source:MGI Symbol;Acc:MGI:5579884]	Gm29178
ENSMUSG00000100898	ENSMUST00000186312	predicted gene 29178 [Source:MGI Symbol;Acc:MGI:5579884]	Gm29178
ENSMUSG00000100898	ENSMUST00000189271	predicted gene 29178 [Source:MGI Symbol;Acc:MGI:5579884]	Gm29178
ENSMUSG00000100898	ENSMUST00000190636	predicted gene 29178 [Source:MGI Symbol;Acc:MGI:5579884]	Gm29178
ENSMUSG00000100898	ENSMUST00000186224	predicted gene 29178 [Source:MGI Symbol;Acc:MGI:5579884]	Gm29178
ENSMUSG00000100898	ENSMUST00000185816	predicted gene 29178 [Source:MGI Symbol;Acc:MGI:5579884]	Gm29178
ENSMUSG00000100898	ENSMUST00000187819	predicted gene 29178 [Source:MGI Symbol;Acc:MGI:5579884]	Gm29178
ENSMUSG00000100898	ENSMUST00000187750	predicted gene 29178 [Source:MGI Symbol;Acc:MGI:5579884]	Gm29178
ENSMUSG00000100898	ENSMUST00000188915	predicted gene 29178 [Source:MGI Symbol;Acc:MGI:5579884]	Gm29178
ENSMUSG00000100898	ENSMUST00000186784	predicted gene 29178 [Source:MGI Symbol;Acc:MGI:5579884]	Gm29178
ENSMUSG00000101857	ENSMUST00000191075	predicted gene, 21757 [Source:MGI Symbol;Acc:MGI:5433921]	Gm21757
ENSMUSG00000101836	ENSMUST00000190413	predicted gene 28968 [Source:MGI Symbol;Acc:MGI:5579674]	Gm28968
ENSMUSG00000102008	ENSMUST00000188452	predicted gene 28495 [Source:MGI Symbol;Acc:MGI:5579201]	Gm28495
ENSMUSG00000100869	ENSMUST00000188700	predicted gene, 20846 [Source:MGI Symbol;Acc:MGI:5434202]	Gm20846
ENSMUSG00000101277	ENSMUST00000186066	predicted gene, 20847 [Source:MGI Symbol;Acc:MGI:5434203]	Gm20847
ENSMUSG00000099371	ENSMUST00000190836	predicted gene, 20848 [Source:MGI Symbol;Acc:MGI:5434204]	Gm20848
ENSMUSG00000102129	ENSMUST00000186554	predicted gene 28969 [Source:MGI Symbol;Acc:MGI:5579675]	Gm28969
ENSMUSG00000102129	ENSMUST00000186757	predicted gene 28969 [Source:MGI Symbol;Acc:MGI:5579675]	Gm28969
ENSMUSG00000102129	ENSMUST00000186094	predicted gene 28969 [Source:MGI Symbol;Acc:MGI:5579675]	Gm28969
ENSMUSG00000102129	ENSMUST00000187568	predicted gene 28969 [Source:MGI Symbol;Acc:MGI:5579675]	Gm28969
ENSMUSG00000102129	ENSMUST00000188989	predicted gene 28969 [Source:MGI Symbol;Acc:MGI:5579675]	Gm28969
ENSMUSG00000102129	ENSMUST00000190302	predicted gene 28969 [Source:MGI Symbol;Acc:MGI:5579675]	Gm28969
ENSMUSG00000102129	ENSMUST00000190952	predicted gene 28969 [Source:MGI Symbol;Acc:MGI:5579675]	Gm28969
ENSMUSG00000102129	ENSMUST00000185228	predicted gene 28969 [Source:MGI Symbol;Acc:MGI:5579675]	Gm28969
ENSMUSG00000102129	ENSMUST00000190200	predicted gene 28969 [Source:MGI Symbol;Acc:MGI:5579675]	Gm28969
ENSMUSG00000102129	ENSMUST00000185208	predicted gene 28969 [Source:MGI Symbol;Acc:MGI:5579675]	Gm28969
ENSMUSG00000102129	ENSMUST00000190992	predicted gene 28969 [Source:MGI Symbol;Acc:MGI:5579675]	Gm28969
ENSMUSG00000100359	ENSMUST00000187962	predicted gene, 21766 [Source:MGI Symbol;Acc:MGI:5433930]	Gm21766
ENSMUSG00000099495	ENSMUST00000185634	predicted gene, 20800 [Source:MGI Symbol;Acc:MGI:5434156]	Gm20800
ENSMUSG00000101747	ENSMUST00000186201	predicted gene, 21683 [Source:MGI Symbol;Acc:MGI:5435038]	Gm21683
ENSMUSG00000100379	ENSMUST00000187144	predicted gene 28677 [Source:MGI Symbol;Acc:MGI:5579383]	Gm28677
ENSMUSG00000100379	ENSMUST00000190010	predicted gene 28677 [Source:MGI Symbol;Acc:MGI:5579383]	Gm28677
ENSMUSG00000100379	ENSMUST00000187895	predicted gene 28677 [Source:MGI Symbol;Acc:MGI:5579383]	Gm28677
ENSMUSG00000100379	ENSMUST00000190560	predicted gene 28677 [Source:MGI Symbol;Acc:MGI:5579383]	Gm28677
ENSMUSG00000100379	ENSMUST00000190939	predicted gene 28677 [Source:MGI Symbol;Acc:MGI:5579383]	Gm28677
ENSMUSG00000100379	ENSMUST00000188199	predicted gene 28677 [Source:MGI Symbol;Acc:MGI:5579383]	Gm28677
ENSMUSG00000100379	ENSMUST00000191323	predicted gene 28677 [Source:MGI Symbol;Acc:MGI:5579383]	Gm28677
ENSMUSG00000100379	ENSMUST00000188067	predicted gene 28677 [Source:MGI Symbol;Acc:MGI:5579383]	Gm28677
ENSMUSG00000100379	ENSMUST00000185199	predicted gene 28677 [Source:MGI Symbol;Acc:MGI:5579383]	Gm28677
ENSMUSG00000100379	ENSMUST00000187958	predicted gene 28677 [Source:MGI Symbol;Acc:MGI:5579383]	Gm28677
ENSMUSG00000100379	ENSMUST00000189024	predicted gene 28677 [Source:MGI Symbol;Acc:MGI:5579383]	Gm28677
ENSMUSG00000100379	ENSMUST00000186904	predicted gene 28677 [Source:MGI Symbol;Acc:MGI:5579383]	Gm28677
ENSMUSG00000101715	ENSMUST00000191596	predicted gene, 21855 [Source:MGI Symbol;Acc:MGI:5434019]	Gm21855
ENSMUSG00000101425	ENSMUST00000185248	predicted gene 29255 [Source:MGI Symbol;Acc:MGI:5579961]	Gm29255
ENSMUSG00000101425	ENSMUST00000187205	predicted gene 29255 [Source:MGI Symbol;Acc:MGI:5579961]	Gm29255
ENSMUSG00000100698	ENSMUST00000185643	predicted gene, 20902 [Source:MGI Symbol;Acc:MGI:5434258]	Gm20902
ENSMUSG00000099547	ENSMUST00000191593	predicted gene 28678 [Source:MGI Symbol;Acc:MGI:5579384]	Gm28678
ENSMUSG00000099782	ENSMUST00000189346	predicted gene, 20903 [Source:MGI Symbol;Acc:MGI:5434259]	Gm20903
ENSMUSG00000101038	ENSMUST00000189512	predicted gene 28272 [Source:MGI Symbol;Acc:MGI:5578978]	Gm28272
ENSMUSG00000100604	ENSMUST00000189094	predicted gene 29256 [Source:MGI Symbol;Acc:MGI:5579962]	Gm29256
ENSMUSG00000099554	ENSMUST00000190319	predicted gene 28259 [Source:MGI Symbol;Acc:MGI:5578965]	Gm28259
ENSMUSG00000099554	ENSMUST00000190815	predicted gene 28259 [Source:MGI Symbol;Acc:MGI:5578965]	Gm28259
ENSMUSG00000101757	ENSMUST00000185811	predicted gene 28273 [Source:MGI Symbol;Acc:MGI:5578979]	Gm28273
ENSMUSG00000100179	ENSMUST00000191056	predicted gene, 21715 [Source:MGI Symbol;Acc:MGI:5435070]	Gm21715
ENSMUSG00000099685	ENSMUST00000187759	predicted gene 29617 [Source:MGI Symbol;Acc:MGI:5580323]	Gm29617
ENSMUSG00000099685	ENSMUST00000186558	predicted gene 29617 [Source:MGI Symbol;Acc:MGI:5580323]	Gm29617
ENSMUSG00000099685	ENSMUST00000186664	predicted gene 29617 [Source:MGI Symbol;Acc:MGI:5580323]	Gm29617
ENSMUSG00000099685	ENSMUST00000191477	predicted gene 29617 [Source:MGI Symbol;Acc:MGI:5580323]	Gm29617
ENSMUSG00000099685	ENSMUST00000186926	predicted gene 29617 [Source:MGI Symbol;Acc:MGI:5580323]	Gm29617
ENSMUSG00000099685	ENSMUST00000185868	predicted gene 29617 [Source:MGI Symbol;Acc:MGI:5580323]	Gm29617
ENSMUSG00000099685	ENSMUST00000188238	predicted gene 29617 [Source:MGI Symbol;Acc:MGI:5580323]	Gm29617
ENSMUSG00000099685	ENSMUST00000189305	predicted gene 29617 [Source:MGI Symbol;Acc:MGI:5580323]	Gm29617
ENSMUSG00000099685	ENSMUST00000191244	predicted gene 29617 [Source:MGI Symbol;Acc:MGI:5580323]	Gm29617
ENSMUSG00000099685	ENSMUST00000190513	predicted gene 29617 [Source:MGI Symbol;Acc:MGI:5580323]	Gm29617
ENSMUSG00000099685	ENSMUST00000190423	predicted gene 29617 [Source:MGI Symbol;Acc:MGI:5580323]	Gm29617
ENSMUSG00000099685	ENSMUST00000185730	predicted gene 29617 [Source:MGI Symbol;Acc:MGI:5580323]	Gm29617
ENSMUSG00000100251	ENSMUST00000185371	predicted gene 29615 [Source:MGI Symbol;Acc:MGI:5580321]	Gm29615
ENSMUSG00000101774	ENSMUST00000188777	predicted gene 29616 [Source:MGI Symbol;Acc:MGI:5580322]	Gm29616
ENSMUSG00000101774	ENSMUST00000190614	predicted gene 29616 [Source:MGI Symbol;Acc:MGI:5580322]	Gm29616
ENSMUSG00000099883	ENSMUST00000186639	predicted gene, 21784 [Source:MGI Symbol;Acc:MGI:5433948]	Gm21784
ENSMUSG00000100363	ENSMUST00000186299	predicted gene, 20805 [Source:MGI Symbol;Acc:MGI:5434161]	Gm20805
ENSMUSG00000100276	ENSMUST00000191423	predicted gene 29618 [Source:MGI Symbol;Acc:MGI:5580324]	Gm29618
ENSMUSG00000101318	ENSMUST00000185895	predicted gene 29109 [Source:MGI Symbol;Acc:MGI:5579815]	Gm29109
ENSMUSG00000100805	ENSMUST00000186020	predicted gene 29108 [Source:MGI Symbol;Acc:MGI:5579814]	Gm29108
ENSMUSG00000100805	ENSMUST00000187930	predicted gene 29108 [Source:MGI Symbol;Acc:MGI:5579814]	Gm29108
ENSMUSG00000101528	ENSMUST00000189924	predicted gene 29110 [Source:MGI Symbol;Acc:MGI:5579816]	Gm29110
[truncated: 138,726 more rows]
