# Supplementary material for: Redox-dependent Igfbp2 signaling controls Brca1 DNA damage response to govern neural stem cell fate
Source: Nat Commun. 2023 Jan 27;14:444. doi: 10.1038/s41467-023-36174-z (PMC9883463; doi:10.1038/s41467-023-36174-z)
Supplement: Supplementary file 7 — Supplementary Software 1 [file 41467_2023_36174_MOESM7_ESM.zip › inputs/1.genes.results]

gene_id	transcript_id(s)	length	effective_length	expected_count	TPM	FPKM
ENSMUSG00000000001	ENSMUST00000000001	3262.00	3090.41	2561.00	24.39	38.78
ENSMUSG00000000003	ENSMUST00000000003,ENSMUST00000114041	799.50	627.92	0.00	0.00	0.00
ENSMUSG00000000028	ENSMUST00000000028,ENSMUST00000096990,ENSMUST00000115585	1960.29	1788.70	434.00	7.14	11.35
ENSMUSG00000000031	ENSMUST00000132294,ENSMUST00000136359,ENSMUST00000140716,ENSMUST00000149974,ENSMUST00000152754	2286.00	2114.41	1110.00	15.45	24.57
ENSMUSG00000000037	ENSMUST00000019101,ENSMUST00000074802,ENSMUST00000077375,ENSMUST00000087090,ENSMUST00000101113,ENSMUST00000112345,ENSMUST00000124775	3102.84	2931.26	95.00	0.95	1.52
ENSMUSG00000000049	ENSMUST00000000049,ENSMUST00000133383,ENSMUST00000146050,ENSMUST00000152958	665.50	494.24	0.00	0.00	0.00
ENSMUSG00000000056	ENSMUST00000103015,ENSMUST00000151088,ENSMUST00000154047	4163.08	3991.50	983.00	7.25	11.52
ENSMUSG00000000058	ENSMUST00000000058,ENSMUST00000115459,ENSMUST00000115462	2177.72	2006.14	343.00	5.03	8.00
ENSMUSG00000000078	ENSMUST00000000080	4217.00	4045.41	1434.00	10.43	16.59
ENSMUSG00000000085	ENSMUST00000000087,ENSMUST00000064991,ENSMUST00000106298,ENSMUST00000106301,ENSMUST00000122860,ENSMUST00000132116,ENSMUST00000133169,ENSMUST00000133290,ENSMUST00000134375,ENSMUST00000136801,ENSMUST00000144555,ENSMUST00000144862,ENSMUST00000151345,ENSMUST00000153099	1960.26	1788.89	285.00	4.69	7.46
ENSMUSG00000000088	ENSMUST00000000090	690.00	518.42	2718.94	154.37	245.42
ENSMUSG00000000093	ENSMUST00000000095	3626.00	3454.41	7.00	0.06	0.09
ENSMUSG00000000094	ENSMUST00000000096,ENSMUST00000108045,ENSMUST00000108047	3041.00	2869.41	0.00	0.00	0.00
ENSMUSG00000000103	ENSMUST00000115891,ENSMUST00000187148	2831.00	2659.41	0.00	0.00	0.00
ENSMUSG00000000120	ENSMUST00000000122	3446.00	3274.41	5.00	0.04	0.07
ENSMUSG00000000125	ENSMUST00000000127	3076.00	2904.41	36.00	0.36	0.58
ENSMUSG00000000126	ENSMUST00000000128,ENSMUST00000108783	3318.09	3146.50	12.00	0.11	0.18
ENSMUSG00000000127	ENSMUST00000000129,ENSMUST00000038080	2941.20	2769.61	522.00	5.55	8.82
ENSMUSG00000000131	ENSMUST00000009344,ENSMUST00000163959,ENSMUST00000164741,ENSMUST00000165608,ENSMUST00000165660,ENSMUST00000166368,ENSMUST00000166538,ENSMUST00000166540,ENSMUST00000166719,ENSMUST00000167147,ENSMUST00000167268,ENSMUST00000167315,ENSMUST00000168189,ENSMUST00000168564,ENSMUST00000168649,ENSMUST00000168933,ENSMUST00000169059,ENSMUST00000170675,ENSMUST00000171861	4200.21	4028.63	1582.00	11.56	18.38
ENSMUSG00000000134	ENSMUST00000077680,ENSMUST00000079542,ENSMUST00000101695,ENSMUST00000115677,ENSMUST00000115678,ENSMUST00000115679,ENSMUST00000115680,ENSMUST00000126694,ENSMUST00000132209,ENSMUST00000133456,ENSMUST00000137467,ENSMUST00000143680,ENSMUST00000144715,ENSMUST00000144900	2832.40	2660.85	958.00	10.60	16.85
ENSMUSG00000000142	ENSMUST00000052915,ENSMUST00000106711,ENSMUST00000139682,ENSMUST00000140821,ENSMUST00000144130,ENSMUST00000144511,ENSMUST00000152909	2748.48	2576.89	1080.00	12.34	19.61
ENSMUSG00000000148	ENSMUST00000041588,ENSMUST00000100505,ENSMUST00000110806,ENSMUST00000124892,ENSMUST00000131905,ENSMUST00000153440	3291.81	3120.22	686.00	6.47	10.29
ENSMUSG00000000149	ENSMUST00000000153,ENSMUST00000198447	3329.75	3158.17	4577.28	42.66	67.82
ENSMUSG00000000154	ENSMUST00000052348,ENSMUST00000105917,ENSMUST00000141988,ENSMUST00000145943,ENSMUST00000146983,ENSMUST00000150791	1383.00	1211.41	1.00	0.02	0.04
ENSMUSG00000000157	ENSMUST00000000161,ENSMUST00000113773,ENSMUST00000131567,ENSMUST00000131777	2157.00	1985.42	0.00	0.00	0.00
ENSMUSG00000000159	ENSMUST00000000163,ENSMUST00000081093,ENSMUST00000113794,ENSMUST00000113795,ENSMUST00000136292,ENSMUST00000139595	1135.67	964.23	0.00	0.00	0.00
ENSMUSG00000000167	ENSMUST00000000171,ENSMUST00000124029,ENSMUST00000125606,ENSMUST00000132187,ENSMUST00000141366,ENSMUST00000151197,ENSMUST00000155773	1022.09	850.55	58.00	2.01	3.19
ENSMUSG00000000168	ENSMUST00000034567,ENSMUST00000125919,ENSMUST00000126933,ENSMUST00000132455,ENSMUST00000142275,ENSMUST00000155417	2411.26	2239.68	1176.00	15.45	24.57
ENSMUSG00000000171	ENSMUST00000000175	1287.00	1115.41	2654.00	70.03	111.34
ENSMUSG00000000182	ENSMUST00000000186	2700.00	2528.41	0.00	0.00	0.00
ENSMUSG00000000183	ENSMUST00000000187	4657.00	4485.41	0.00	0.00	0.00
ENSMUSG00000000184	ENSMUST00000000188,ENSMUST00000201066,ENSMUST00000201564,ENSMUST00000201637,ENSMUST00000201857,ENSMUST00000201902,ENSMUST00000201985,ENSMUST00000202363	4587.85	4416.26	12337.00	82.22	130.72
ENSMUSG00000000194	ENSMUST00000056433,ENSMUST00000127872,ENSMUST00000133207,ENSMUST00000146747,ENSMUST00000147099,ENSMUST00000149622,ENSMUST00000151991,ENSMUST00000153032,ENSMUST00000169333,ENSMUST00000172422,ENSMUST00000194084	3244.18	3072.59	1699.40	16.28	25.88
ENSMUSG00000000197	ENSMUST00000000201	7115.00	6943.41	183.00	0.78	1.23
ENSMUSG00000000202	ENSMUST00000000206,ENSMUST00000137965,ENSMUST00000141386,ENSMUST00000141481,ENSMUST00000146853,ENSMUST00000156053,ENSMUST00000156192	1658.98	1487.41	1878.00	37.16	59.08
ENSMUSG00000000204	ENSMUST00000000208,ENSMUST00000167596	3833.00	3661.41	0.00	0.00	0.00
ENSMUSG00000000214	ENSMUST00000000219,ENSMUST00000105929,ENSMUST00000123057,ENSMUST00000124951,ENSMUST00000138482,ENSMUST00000140344	1265.00	1093.42	0.00	0.00	0.00
ENSMUSG00000000215	ENSMUST00000000220,ENSMUST00000105930,ENSMUST00000105931,ENSMUST00000105932,ENSMUST00000105933,ENSMUST00000105934,ENSMUST00000125933,ENSMUST00000162317	447.00	276.44	0.00	0.00	0.00
ENSMUSG00000000216	ENSMUST00000000221	2991.00	2819.41	0.00	0.00	0.00
ENSMUSG00000000223	ENSMUST00000000228,ENSMUST00000113224,ENSMUST00000113226,ENSMUST00000113228,ENSMUST00000142146,ENSMUST00000153424	5428.71	5257.12	131.00	0.73	1.17
ENSMUSG00000000244	ENSMUST00000009396,ENSMUST00000075172,ENSMUST00000082008,ENSMUST00000105923,ENSMUST00000105924,ENSMUST00000105925,ENSMUST00000141186,ENSMUST00000143512,ENSMUST00000145212,ENSMUST00000154264	830.85	659.31	2.00	0.09	0.14
ENSMUSG00000000247	ENSMUST00000000253,ENSMUST00000133661,ENSMUST00000143783,ENSMUST00000149664,ENSMUST00000155964,ENSMUST00000175896,ENSMUST00000176229	2363.52	2191.93	940.00	12.62	20.07
ENSMUSG00000000248	ENSMUST00000000254,ENSMUST00000075789,ENSMUST00000142388,ENSMUST00000146925	368.00	197.09	1.00	0.15	0.24
ENSMUSG00000000253	ENSMUST00000000260,ENSMUST00000128873,ENSMUST00000129176	1508.69	1337.10	126.00	2.77	4.41
ENSMUSG00000000263	ENSMUST00000075603,ENSMUST00000102716,ENSMUST00000108853	1797.00	1625.41	1.00	0.02	0.03
ENSMUSG00000000266	ENSMUST00000112988,ENSMUST00000112990,ENSMUST00000112993,ENSMUST00000128809,ENSMUST00000140144	3798.51	3626.92	448.00	3.64	5.78
ENSMUSG00000000275	ENSMUST00000000284,ENSMUST00000100627,ENSMUST00000107896	4823.01	4651.42	384.23	2.43	3.87
ENSMUSG00000000276	ENSMUST00000000285,ENSMUST00000107894,ENSMUST00000152772	5150.93	4979.34	203.75	1.20	1.91
ENSMUSG00000000278	ENSMUST00000000287	2097.00	1925.41	1792.00	27.39	43.55
ENSMUSG00000000282	ENSMUST00000000291,ENSMUST00000132150,ENSMUST00000133217	4435.36	4263.77	551.00	3.80	6.05
ENSMUSG00000000290	ENSMUST00000000299,ENSMUST00000130059,ENSMUST00000131023,ENSMUST00000153541,ENSMUST00000156644	1798.80	1627.36	0.00	0.00	0.00
ENSMUSG00000000295	ENSMUST00000000304,ENSMUST00000159194,ENSMUST00000159659,ENSMUST00000160447,ENSMUST00000162076	873.21	701.63	417.00	17.49	27.81
ENSMUSG00000000296	ENSMUST00000000305	1267.00	1095.41	47.00	1.26	2.01
ENSMUSG00000000301	ENSMUST00000000310,ENSMUST00000102692,ENSMUST00000102693,ENSMUST00000133028,ENSMUST00000136660,ENSMUST00000143646,ENSMUST00000146461,ENSMUST00000147422,ENSMUST00000148512,ENSMUST00000150954	850.96	679.41	75.00	3.25	5.17
ENSMUSG00000000303	ENSMUST00000000312,ENSMUST00000136580,ENSMUST00000167688	3203.00	3031.41	3.00	0.03	0.05
ENSMUSG00000000305	ENSMUST00000000314,ENSMUST00000098996,ENSMUST00000108911,ENSMUST00000124708,ENSMUST00000129659,ENSMUST00000136411	6220.17	6048.59	3152.00	15.34	24.38
ENSMUSG00000000308	ENSMUST00000000317,ENSMUST00000078222,ENSMUST00000125221,ENSMUST00000125812,ENSMUST00000126130,ENSMUST00000128612,ENSMUST00000129130,ENSMUST00000145380,ENSMUST00000150271,ENSMUST00000153040	1465.88	1294.29	29.00	0.66	1.05
ENSMUSG00000000317	ENSMUST00000000326,ENSMUST00000140542,ENSMUST00000153449	3366.00	3194.41	49.00	0.45	0.72
ENSMUSG00000000318	ENSMUST00000000327,ENSMUST00000102571,ENSMUST00000143298,ENSMUST00000144935,ENSMUST00000150966,ENSMUST00000152635,ENSMUST00000153959,ENSMUST00000178567,ENSMUST00000178945,ENSMUST00000180106	884.10	712.81	0.00	0.00	0.00
ENSMUSG00000000320	ENSMUST00000000329,ENSMUST00000108574	2822.40	2650.81	6.00	0.07	0.11
ENSMUSG00000000325	ENSMUST00000090103,ENSMUST00000115610,ENSMUST00000115612,ENSMUST00000115613,ENSMUST00000115614,ENSMUST00000126183,ENSMUST00000150253,ENSMUST00000150484,ENSMUST00000152132,ENSMUST00000155548	3510.17	3338.58	894.74	7.89	12.54
ENSMUSG00000000326	ENSMUST00000000335,ENSMUST00000115609,ENSMUST00000147720,ENSMUST00000165430	1569.83	1398.24	1012.35	21.31	33.88
ENSMUSG00000000339	ENSMUST00000000348,ENSMUST00000124486,ENSMUST00000140677,ENSMUST00000143425,ENSMUST00000153005	1554.07	1382.48	790.25	16.82	26.75
ENSMUSG00000000340	ENSMUST00000000349,ENSMUST00000196376,ENSMUST00000197201,ENSMUST00000199614	2995.25	2823.68	856.40	8.93	14.19
ENSMUSG00000000346	ENSMUST00000000356	1826.00	1654.41	3266.00	58.10	92.38
ENSMUSG00000000355	ENSMUST00000000365,ENSMUST00000133128,ENSMUST00000134573,ENSMUST00000140204,ENSMUST00000148938	736.74	565.17	148.00	7.71	12.25
ENSMUSG00000000359	ENSMUST00000000369,ENSMUST00000139370,ENSMUST00000150913	1148.67	977.47	0.00	0.00	0.00
ENSMUSG00000000365	ENSMUST00000095793	5148.00	4976.41	7.00	0.04	0.07
ENSMUSG00000000374	ENSMUST00000000384	5048.00	4876.41	1815.00	10.95	17.42
ENSMUSG00000000378	ENSMUST00000000388,ENSMUST00000109721,ENSMUST00000109722,ENSMUST00000144293,ENSMUST00000159007,ENSMUST00000160633,ENSMUST00000161501,ENSMUST00000161667	1594.74	1423.19	945.00	19.54	31.07
ENSMUSG00000000381	ENSMUST00000102910,ENSMUST00000127341,ENSMUST00000141868	522.00	350.45	1.00	0.08	0.13
ENSMUSG00000000384	ENSMUST00000000394,ENSMUST00000131313,ENSMUST00000131477,ENSMUST00000131815,ENSMUST00000132446,ENSMUST00000134016,ENSMUST00000136682,ENSMUST00000144463,ENSMUST00000150697,ENSMUST00000151008,ENSMUST00000156969,ENSMUST00000189268	1575.05	1403.47	786.58	16.50	26.23
ENSMUSG00000000385	ENSMUST00000000395	3159.00	2987.41	1.00	0.01	0.02
ENSMUSG00000000386	ENSMUST00000023655,ENSMUST00000113768,ENSMUST00000135184,ENSMUST00000142883,ENSMUST00000155233	2695.00	2523.41	3.00	0.03	0.06
ENSMUSG00000000392	ENSMUST00000000402,ENSMUST00000102732,ENSMUST00000128139,ENSMUST00000136297,ENSMUST00000152085,ENSMUST00000172676,ENSMUST00000173745,ENSMUST00000174234,ENSMUST00000174448	2343.00	2171.41	1.00	0.01	0.02
ENSMUSG00000000394	ENSMUST00000102733,ENSMUST00000136686,ENSMUST00000155624	836.33	664.75	0.00	0.00	0.00
ENSMUSG00000000399	ENSMUST00000088194,ENSMUST00000200890	1210.60	1039.01	2214.00	62.72	99.71
ENSMUSG00000000402	ENSMUST00000000412	2704.00	2532.41	14.00	0.16	0.26
ENSMUSG00000000409	ENSMUST00000067240,ENSMUST00000102596,ENSMUST00000123640,ENSMUST00000127943,ENSMUST00000132030,ENSMUST00000134336,ENSMUST00000139957,ENSMUST00000167288	898.24	726.66	26.00	1.05	1.67
ENSMUSG00000000411	ENSMUST00000000421	1280.00	1108.41	0.00	0.00	0.00
ENSMUSG00000000416	ENSMUST00000090601,ENSMUST00000129669,ENSMUST00000139557,ENSMUST00000140416,ENSMUST00000141581,ENSMUST00000142963,ENSMUST00000146775,ENSMUST00000148602,ENSMUST00000152499	3784.51	3613.08	686.49	5.59	8.89
ENSMUSG00000000420	ENSMUST00000000430,ENSMUST00000164066,ENSMUST00000164998,ENSMUST00000169474,ENSMUST00000170191,ENSMUST00000170243,ENSMUST00000171583,ENSMUST00000178605	3000.58	2829.00	2048.00	21.31	33.88
ENSMUSG00000000435	ENSMUST00000000445	2083.00	1911.41	0.00	0.00	0.00
ENSMUSG00000000439	ENSMUST00000000449	2240.00	2068.41	405.13	5.76	9.17
ENSMUSG00000000440	ENSMUST00000000450,ENSMUST00000171644	1813.00	1641.41	0.00	0.00	0.00
ENSMUSG00000000441	ENSMUST00000000451,ENSMUST00000112949,ENSMUST00000124553,ENSMUST00000127503,ENSMUST00000130528,ENSMUST00000147979	3029.90	2858.32	2649.87	27.29	43.38
ENSMUSG00000000486	ENSMUST00000106313,ENSMUST00000106314,ENSMUST00000131208,ENSMUST00000133591,ENSMUST00000133733,ENSMUST00000133913,ENSMUST00000138541,ENSMUST00000142356,ENSMUST00000152267	1127.47	955.89	25.00	0.77	1.22
ENSMUSG00000000489	ENSMUST00000000500	2918.00	2746.41	2.00	0.02	0.03
ENSMUSG00000000530	ENSMUST00000000542,ENSMUST00000117984,ENSMUST00000119063,ENSMUST00000120028,ENSMUST00000120754,ENSMUST00000121718,ENSMUST00000124151,ENSMUST00000128525,ENSMUST00000128868,ENSMUST00000130432,ENSMUST00000144229	503.94	332.42	3.00	0.27	0.42
ENSMUSG00000000531	ENSMUST00000000543	2013.00	1841.41	30.00	0.48	0.76
ENSMUSG00000000532	ENSMUST00000000544	4413.00	4241.41	406.00	2.82	4.48
ENSMUSG00000000538	ENSMUST00000064019,ENSMUST00000093046,ENSMUST00000093048,ENSMUST00000095254,ENSMUST00000102682,ENSMUST00000102683,ENSMUST00000133420,ENSMUST00000142225,ENSMUST00000143124,ENSMUST00000151284,ENSMUST00000153920	4450.95	4279.36	1266.00	8.71	13.84
ENSMUSG00000000544	ENSMUST00000027847,ENSMUST00000060833,ENSMUST00000166159,ENSMUST00000166860	2227.00	2055.41	1.00	0.01	0.02
ENSMUSG00000000552	ENSMUST00000168828	2291.00	2119.41	2516.00	34.94	55.55
ENSMUSG00000000555	ENSMUST00000023128	4379.00	4207.41	539.00	3.77	5.99
ENSMUSG00000000560	ENSMUST00000000572,ENSMUST00000197124,ENSMUST00000197284,ENSMUST00000198625,ENSMUST00000199012,ENSMUST00000199861	4373.70	4202.11	43.45	0.30	0.48
ENSMUSG00000000561	ENSMUST00000010278,ENSMUST00000127464,ENSMUST00000128005,ENSMUST00000130994,ENSMUST00000151263	2108.84	1937.25	988.61	15.02	23.88
ENSMUSG00000000562	ENSMUST00000000574,ENSMUST00000164730,ENSMUST00000197613	1427.19	1255.60	2.26	0.05	0.08
ENSMUSG00000000563	ENSMUST00000118209,ENSMUST00000123959,ENSMUST00000133320,ENSMUST00000143022,ENSMUST00000153666,ENSMUST00000199311	1589.15	1417.56	5233.93	108.67	172.77
ENSMUSG00000000567	ENSMUST00000000579	4135.00	3963.41	5055.00	37.54	59.68
ENSMUSG00000000568	ENSMUST00000019128,ENSMUST00000072750,ENSMUST00000112939,ENSMUST00000164833,ENSMUST00000168396,ENSMUST00000170654,ENSMUST00000170912,ENSMUST00000171106,ENSMUST00000171640,ENSMUST00000171786,ENSMUST00000172361	1081.51	909.96	2712.09	87.72	139.47
ENSMUSG00000000579	ENSMUST00000092966,ENSMUST00000124894,ENSMUST00000138598,ENSMUST00000149027	1826.44	1654.88	410.25	7.30	11.60
ENSMUSG00000000581	ENSMUST00000000594,ENSMUST00000130330,ENSMUST00000131227,ENSMUST00000135568,ENSMUST00000156784	1010.91	839.77	557.00	19.52	31.04
ENSMUSG00000000594	ENSMUST00000000608	4127.00	3955.41	2226.00	16.56	26.33
ENSMUSG00000000600	ENSMUST00000080085,ENSMUST00000171023,ENSMUST00000196098,ENSMUST00000197611,ENSMUST00000197742,ENSMUST00000198079,ENSMUST00000199234,ENSMUST00000199475,ENSMUST00000199845,ENSMUST00000200004,ENSMUST00000200386,ENSMUST00000200577	3319.44	3147.86	1001.58	9.36	14.89
ENSMUSG00000000605	ENSMUST00000000619	4578.00	4406.41	1929.00	12.88	20.48
ENSMUSG00000000606	ENSMUST00000022438,ENSMUST00000159674,ENSMUST00000163019	2751.33	2579.75	0.00	0.00	0.00
ENSMUSG00000000617	ENSMUST00000000631,ENSMUST00000126890,ENSMUST00000156890,ENSMUST00000171427	3305.00	3133.41	1.00	0.01	0.01
ENSMUSG00000000627	ENSMUST00000000641,ENSMUST00000113982,ENSMUST00000125579	3836.75	3665.17	19.00	0.15	0.24
ENSMUSG00000000628	ENSMUST00000000642,ENSMUST00000168725,ENSMUST00000169270,ENSMUST00000170833	5030.86	4859.27	310.00	1.88	2.99
ENSMUSG00000000631	ENSMUST00000000645,ENSMUST00000092884,ENSMUST00000092887,ENSMUST00000100443,ENSMUST00000100794,ENSMUST00000100795,ENSMUST00000102488,ENSMUST00000108375,ENSMUST00000108376,ENSMUST00000130305,ENSMUST00000130627,ENSMUST00000130956,ENSMUST00000133740,ENSMUST00000134196,ENSMUST00000135045,ENSMUST00000135375,ENSMUST00000142571,ENSMUST00000151373,ENSMUST00000154892,ENSMUST00000164315,ENSMUST00000164334,…	5311.41	5139.97	3555.41	20.36	32.37
ENSMUSG00000000632	ENSMUST00000000646,ENSMUST00000093995,ENSMUST00000126866,ENSMUST00000138346,ENSMUST00000138749,ENSMUST00000140630,ENSMUST00000142542,ENSMUST00000151982,ENSMUST00000155087	4102.20	3930.61	1442.00	10.80	17.17
ENSMUSG00000000673	ENSMUST00000000687	1222.00	1050.41	0.00	0.00	0.00
ENSMUSG00000000682	ENSMUST00000000696,ENSMUST00000137445,ENSMUST00000145122	466.67	295.29	0.00	0.00	0.00
ENSMUSG00000000686	ENSMUST00000094004,ENSMUST00000145676,ENSMUST00000147386	2387.33	2215.75	250.28	3.32	5.29
ENSMUSG00000000690	ENSMUST00000000704,ENSMUST00000173432	1642.50	1470.91	0.00	0.00	0.00
ENSMUSG00000000693	ENSMUST00000000707,ENSMUST00000101257,ENSMUST00000152679,ENSMUST00000155502	3600.00	3428.41	221.14	1.90	3.02
ENSMUSG00000000701	ENSMUST00000000717	1039.00	867.41	0.00	0.00	0.00
ENSMUSG00000000706	ENSMUST00000041674,ENSMUST00000110434	2753.90	2582.31	10.00	0.11	0.18
ENSMUSG00000000708	ENSMUST00000000724,ENSMUST00000163648,ENSMUST00000164390,ENSMUST00000166525,ENSMUST00000167092,ENSMUST00000171072,ENSMUST00000172160	3450.70	3279.14	653.00	5.86	9.32
ENSMUSG00000000711	ENSMUST00000000727	3166.00	2994.41	2150.00	21.13	33.60
ENSMUSG00000000724	ENSMUST00000078623,ENSMUST00000124178	840.94	669.35	7.00	0.31	0.49
ENSMUSG00000000730	ENSMUST00000000746,ENSMUST00000123940,ENSMUST00000131825,ENSMUST00000135316,ENSMUST00000138785,ENSMUST00000139539,ENSMUST00000144446,ENSMUST00000151242	1202.25	1032.31	0.00	0.00	0.00
ENSMUSG00000000731	ENSMUST00000019257,ENSMUST00000105395,ENSMUST00000105396,ENSMUST00000128241,ENSMUST00000130972,ENSMUST00000131028,ENSMUST00000140636,ENSMUST00000141255,ENSMUST00000143452,ENSMUST00000143548,ENSMUST00000143735,ENSMUST00000145975,ENSMUST00000148469,ENSMUST00000154374,ENSMUST00000155021,ENSMUST00000156417	1704.81	1533.23	0.00	0.00	0.00
ENSMUSG00000000732	ENSMUST00000105393	2756.00	2584.41	27.00	0.31	0.49
ENSMUSG00000000738	ENSMUST00000108868,ENSMUST00000125975,ENSMUST00000128234,ENSMUST00000128803,ENSMUST00000130787,ENSMUST00000135991,ENSMUST00000142150,ENSMUST00000142541,ENSMUST00000149248,ENSMUST00000152972,ENSMUST00000153285,ENSMUST00000153492	2298.15	2126.58	1272.00	17.61	27.99
ENSMUSG00000000739	ENSMUST00000000755,ENSMUST00000122819,ENSMUST00000126951,ENSMUST00000137998,ENSMUST00000146007,ENSMUST00000152722	1150.00	978.41	6.00	0.18	0.29
ENSMUSG00000000740	ENSMUST00000000756,ENSMUST00000129311,ENSMUST00000132275,ENSMUST00000152444	781.48	609.89	15854.99	765.15	1216.47
ENSMUSG00000000743	ENSMUST00000000759,ENSMUST00000167655,ENSMUST00000172336	2097.07	1925.48	2025.00	30.95	49.21
ENSMUSG00000000751	ENSMUST00000000767,ENSMUST00000092907,ENSMUST00000135770,ENSMUST00000149365,ENSMUST00000154894	2261.91	2090.34	2785.00	39.21	62.34
ENSMUSG00000000753	ENSMUST00000000769,ENSMUST00000125982,ENSMUST00000137103,ENSMUST00000138661,ENSMUST00000139403,ENSMUST00000155009,ENSMUST00000167281,ENSMUST00000168902	1569.79	1398.20	36.00	0.76	1.20
ENSMUSG00000000759	ENSMUST00000000776,ENSMUST00000164611,ENSMUST00000164774,ENSMUST00000164861,ENSMUST00000164971,ENSMUST00000165321,ENSMUST00000167547,ENSMUST00000168657,ENSMUST00000172056	3530.72	3359.13	1243.00	10.89	17.32
ENSMUSG00000000766	ENSMUST00000000783,ENSMUST00000052751,ENSMUST00000056385,ENSMUST00000063036,ENSMUST00000078634,ENSMUST00000092729,ENSMUST00000092731,ENSMUST00000092734,ENSMUST00000105597,ENSMUST00000105601,ENSMUST00000105602,ENSMUST00000105603,ENSMUST00000105604,ENSMUST00000105605,ENSMUST00000105607,ENSMUST00000105611,ENSMUST00000105615,ENSMUST00000123861,ENSMUST00000129221,ENSMUST00000129954,ENSMUST00000133486,…	1472.48	1301.31	0.00	0.00	0.00
ENSMUSG00000000776	ENSMUST00000000793,ENSMUST00000180358	2034.43	1862.84	364.00	5.75	9.14
ENSMUSG00000000782	ENSMUST00000086844,ENSMUST00000109071	2170.59	1999.00	113.00	1.66	2.65
ENSMUSG00000000787	ENSMUST00000000804,ENSMUST00000123096,ENSMUST00000149639,ENSMUST00000153611,ENSMUST00000153851	3308.07	3136.49	4392.00	41.21	65.53
ENSMUSG00000000791	ENSMUST00000000808	2873.00	2701.41	2.00	0.02	0.03
ENSMUSG00000000792	ENSMUST00000000809	2928.00	2756.41	6.00	0.06	0.10
ENSMUSG00000000794	ENSMUST00000000811,ENSMUST00000124584	4806.71	4635.12	173.00	1.10	1.75
ENSMUSG00000000804	ENSMUST00000000821,ENSMUST00000108075,ENSMUST00000172515,ENSMUST00000172595,ENSMUST00000172950,ENSMUST00000173156,ENSMUST00000173271,ENSMUST00000174602,ENSMUST00000174809	6479.36	6307.77	1750.00	8.17	12.98
ENSMUSG00000000805	ENSMUST00000103194,ENSMUST00000108076,ENSMUST00000127827,ENSMUST00000138331,ENSMUST00000139416,ENSMUST00000150596	1256.00	1084.41	68.00	1.85	2.93
ENSMUSG00000000811	ENSMUST00000000828,ENSMUST00000101171	2836.00	2664.41	120.00	1.33	2.11
ENSMUSG00000000817	ENSMUST00000000834,ENSMUST00000193648	1171.50	1000.07	0.00	0.00	0.00
ENSMUSG00000000823	ENSMUST00000108789,ENSMUST00000128553,ENSMUST00000131866,ENSMUST00000132538,ENSMUST00000133598,ENSMUST00000135561,ENSMUST00000140103,ENSMUST00000150552,ENSMUST00000153998,ENSMUST00000155947	3315.69	3144.11	1232.00	11.53	18.34
ENSMUSG00000000826	ENSMUST00000072334,ENSMUST00000108796,ENSMUST00000108797,ENSMUST00000116365,ENSMUST00000141523,ENSMUST00000152578	3913.74	3742.16	2331.00	18.33	29.15
ENSMUSG00000000827	ENSMUST00000000844,ENSMUST00000069712,ENSMUST00000108799,ENSMUST00000108800,ENSMUST00000129390,ENSMUST00000130261,ENSMUST00000141825,ENSMUST00000149163,ENSMUST00000155589,ENSMUST00000183956,ENSMUST00000184588,ENSMUST00000184849	1378.19	1206.61	1627.00	39.69	63.10
ENSMUSG00000000838	ENSMUST00000088546,ENSMUST00000114653,ENSMUST00000114654,ENSMUST00000114655,ENSMUST00000114656,ENSMUST00000114657,ENSMUST00000127954,ENSMUST00000127993,ENSMUST00000133327,ENSMUST00000141728,ENSMUST00000142584,ENSMUST00000146177,ENSMUST00000148348	3780.67	3609.08	1457.20	11.88	18.89
ENSMUSG00000000861	ENSMUST00000000881,ENSMUST00000109514,ENSMUST00000109516,ENSMUST00000118955,ENSMUST00000124148,ENSMUST00000127494	4235.91	4064.32	118.00	0.85	1.36
ENSMUSG00000000869	ENSMUST00000000889,ENSMUST00000127858,ENSMUST00000140684,ENSMUST00000150568	541.00	369.44	5.00	0.40	0.63
ENSMUSG00000000876	ENSMUST00000000896,ENSMUST00000109703	1666.78	1495.20	269.79	5.31	8.44
ENSMUSG00000000881	ENSMUST00000000901,ENSMUST00000087984,ENSMUST00000113735,ENSMUST00000113736,ENSMUST00000146772,ENSMUST00000147863,ENSMUST00000148076,ENSMUST00000151020	2359.71	2188.25	406.00	5.46	8.68
ENSMUSG00000000884	ENSMUST00000000904,ENSMUST00000090086,ENSMUST00000115600,ENSMUST00000115601,ENSMUST00000124924,ENSMUST00000129952,ENSMUST00000139625,ENSMUST00000147739,ENSMUST00000149035,ENSMUST00000151253,ENSMUST00000167778	1236.10	1064.84	74.00	2.05	3.25
ENSMUSG00000000889	ENSMUST00000000910,ENSMUST00000155290	1378.50	1213.94	0.00	0.00	0.00
ENSMUSG00000000901	ENSMUST00000000924,ENSMUST00000120281,ENSMUST00000132869,ENSMUST00000133897,ENSMUST00000152222	959.87	789.14	23.00	0.86	1.36
ENSMUSG00000000902	ENSMUST00000000925,ENSMUST00000121304,ENSMUST00000133189,ENSMUST00000140388,ENSMUST00000140408,ENSMUST00000146555	1744.06	1572.47	2367.47	44.31	70.45
ENSMUSG00000000903	ENSMUST00000000926,ENSMUST00000121151	677.00	505.42	0.00	0.00	0.00
ENSMUSG00000000915	ENSMUST00000000939,ENSMUST00000166258,ENSMUST00000166684,ENSMUST00000167325,ENSMUST00000167879,ENSMUST00000171407,ENSMUST00000198664	5568.38	5396.80	573.87	3.13	4.98
ENSMUSG00000000916	ENSMUST00000000940,ENSMUST00000124453,ENSMUST00000126454,ENSMUST00000127746,ENSMUST00000131863,ENSMUST00000141867,ENSMUST00000170342,ENSMUST00000202422,ENSMUST00000202792	1718.48	1546.96	192.97	3.67	5.84
ENSMUSG00000000934	ENSMUST00000000958	1903.00	1731.41	122.00	2.07	3.30
ENSMUSG00000000938	ENSMUST00000121043,ENSMUST00000125581,ENSMUST00000126402,ENSMUST00000142611	1689.00	1517.41	0.00	0.00	0.00
ENSMUSG00000000942	ENSMUST00000101395	1594.00	1422.41	0.00	0.00	0.00
ENSMUSG00000000948	ENSMUST00000179360,ENSMUST00000189432,ENSMUST00000191456,ENSMUST00000191491	2167.69	1996.67	104.04	1.53	2.44
ENSMUSG00000000957	ENSMUST00000089688,ENSMUST00000196155,ENSMUST00000197874,ENSMUST00000197947,ENSMUST00000198679	2526.27	2354.68	3696.00	46.20	73.45
ENSMUSG00000000958	ENSMUST00000000984,ENSMUST00000195970,ENSMUST00000195999,ENSMUST00000196215,ENSMUST00000196966,ENSMUST00000197440,ENSMUST00000197667,ENSMUST00000200545	2057.00	1885.41	22.19	0.35	0.55
ENSMUSG00000000959	ENSMUST00000000985,ENSMUST00000196882,ENSMUST00000198107	2150.41	1978.82	1253.81	18.65	29.65
ENSMUSG00000000976	ENSMUST00000001002,ENSMUST00000125602,ENSMUST00000125831,ENSMUST00000127428,ENSMUST00000136572	4151.45	3979.95	571.00	4.22	6.71
ENSMUSG00000000982	ENSMUST00000001008	766.00	594.42	0.00	0.00	0.00
ENSMUSG00000000983	ENSMUST00000001009,ENSMUST00000135654,ENSMUST00000139762	657.33	485.77	0.00	0.00	0.00
ENSMUSG00000001014	ENSMUST00000001040	907.00	735.41	0.00	0.00	0.00
ENSMUSG00000001016	ENSMUST00000001042,ENSMUST00000196769,ENSMUST00000197644,ENSMUST00000198325,ENSMUST00000198641,ENSMUST00000198738	1923.25	1751.66	2672.06	44.90	71.38
ENSMUSG00000001017	ENSMUST00000001043,ENSMUST00000049937,ENSMUST00000076639,ENSMUST00000107342,ENSMUST00000107343,ENSMUST00000107344,ENSMUST00000107346,ENSMUST00000131868,ENSMUST00000146740	2016.83	1845.24	4078.00	65.05	103.41
ENSMUSG00000001018	ENSMUST00000107351,ENSMUST00000107352,ENSMUST00000149884,ENSMUST00000184877,ENSMUST00000185005	1650.88	1479.29	890.70	17.72	28.18
ENSMUSG00000001020	ENSMUST00000001046,ENSMUST00000142476	498.00	326.47	33.00	2.98	4.73
ENSMUSG00000001021	ENSMUST00000001047,ENSMUST00000196635,ENSMUST00000199225,ENSMUST00000200290,ENSMUST00000200508	1498.41	1326.82	14.52	0.32	0.51
ENSMUSG00000001023	ENSMUST00000001049,ENSMUST00000107329	426.50	255.13	0.00	0.00	0.00
ENSMUSG00000001025	ENSMUST00000001051,ENSMUST00000197189,ENSMUST00000198128,ENSMUST00000200289	606.21	434.67	97.00	6.57	10.44
ENSMUSG00000001027	ENSMUST00000021056,ENSMUST00000174877	3520.50	3348.99	0.00	0.00	0.00
ENSMUSG00000001029	ENSMUST00000001055,ENSMUST00000106809,ENSMUST00000106813,ENSMUST00000141146,ENSMUST00000173795	705.00	533.43	0.00	0.00	0.00
ENSMUSG00000001034	ENSMUST00000079080,ENSMUST00000101085,ENSMUST00000108714,ENSMUST00000123360,ENSMUST00000125840,ENSMUST00000126495,ENSMUST00000128478,ENSMUST00000129272,ENSMUST00000135521,ENSMUST00000139663,ENSMUST00000139932,ENSMUST00000140779,ENSMUST00000152755,ENSMUST00000153441	2695.40	2523.81	1338.00	15.60	24.81
ENSMUSG00000001036	ENSMUST00000001063,ENSMUST00000108711,ENSMUST00000108712,ENSMUST00000108713,ENSMUST00000137525,ENSMUST00000141335,ENSMUST00000146455,ENSMUST00000147501,ENSMUST00000148956,ENSMUST00000151545,ENSMUST00000153984,ENSMUST00000178202,ENSMUST00000179936	2712.89	2541.32	5091.00	58.96	93.74
ENSMUSG00000001039	ENSMUST00000102657,ENSMUST00000127889,ENSMUST00000138057,ENSMUST00000140548,ENSMUST00000146562,ENSMUST00000155176	713.28	541.75	405.00	22.00	34.98
ENSMUSG00000001052	ENSMUST00000001079,ENSMUST00000164758,ENSMUST00000165873,ENSMUST00000165889,ENSMUST00000168644,ENSMUST00000168675,ENSMUST00000168908,ENSMUST00000170163,ENSMUST00000172324	2977.74	2806.21	1024.00	10.74	17.08
ENSMUSG00000001053	ENSMUST00000001080,ENSMUST00000142721,ENSMUST00000156835	2367.00	2195.41	65.00	0.87	1.39
ENSMUSG00000001054	ENSMUST00000001081,ENSMUST00000132854,ENSMUST00000136020,ENSMUST00000147009	1818.99	1647.41	530.00	9.47	15.05
ENSMUSG00000001056	ENSMUST00000001083,ENSMUST00000127405	1029.52	857.94	1492.00	51.19	81.38
ENSMUSG00000001062	ENSMUST00000117643,ENSMUST00000118279,ENSMUST00000122363,ENSMUST00000124508,ENSMUST00000127978,ENSMUST00000129591,ENSMUST00000130275,ENSMUST00000130965,ENSMUST00000137569,ENSMUST00000146136,ENSMUST00000149490,ENSMUST00000155853,ENSMUST00000155869	2169.34	1997.83	438.13	6.45	10.26
ENSMUSG00000001065	ENSMUST00000001092,ENSMUST00000130333,ENSMUST00000146158,ENSMUST00000147312,ENSMUST00000150356,ENSMUST00000154450,ENSMUST00000156896	2973.65	2802.06	553.75	5.82	9.25
ENSMUSG00000001076	ENSMUST00000064462	874.00	702.41	1.00	0.04	0.07
ENSMUSG00000001082	ENSMUST00000001109,ENSMUST00000114329,ENSMUST00000114331,ENSMUST00000124668,ENSMUST00000126257,ENSMUST00000128670,ENSMUST00000130347,ENSMUST00000134156,ENSMUST00000136010,ENSMUST00000137150,ENSMUST00000137506,ENSMUST00000137744,ENSMUST00000138212,ENSMUST00000148270,ENSMUST00000149657,ENSMUST00000151247,ENSMUST00000155577,ENSMUST00000200717,ENSMUST00000201147,ENSMUST00000202065,ENSMUST00000202378	1379.61	1208.03	333.00	8.11	12.90
ENSMUSG00000001089	ENSMUST00000001116,ENSMUST00000063021,ENSMUST00000105849,ENSMUST00000129230,ENSMUST00000142248,ENSMUST00000168936,ENSMUST00000170102	7193.30	7021.71	872.00	3.66	5.81
ENSMUSG00000001095	ENSMUST00000001122	2412.00	2240.41	0.00	0.00	0.00
ENSMUSG00000001098	ENSMUST00000001125,ENSMUST00000102581,ENSMUST00000123538,ENSMUST00000132646,ENSMUST00000134173,ENSMUST00000134532,ENSMUST00000135170	2564.03	2392.45	1774.10	21.83	34.70
ENSMUSG00000001100	ENSMUST00000001127,ENSMUST00000133601,ENSMUST00000136284,ENSMUST00000147930,ENSMUST00000151499,ENSMUST00000156754	1822.96	1651.37	2875.26	51.25	81.47
ENSMUSG00000001103	ENSMUST00000001130,ENSMUST00000125670	1300.00	1128.41	2.00	0.05	0.08
ENSMUSG00000001105	ENSMUST00000050366,ENSMUST00000108275,ENSMUST00000128788,ENSMUST00000137120,ENSMUST00000152016	964.71	793.13	488.00	18.11	28.79
ENSMUSG00000001119	ENSMUST00000001147,ENSMUST00000137599	4100.00	3928.41	57.00	0.43	0.68
ENSMUSG00000001120	ENSMUST00000001148,ENSMUST00000092393,ENSMUST00000105411,ENSMUST00000165571,ENSMUST00000168240,ENSMUST00000168465,ENSMUST00000168505,ENSMUST00000171437,ENSMUST00000173854	1975.80	1804.22	283.00	4.62	7.34
ENSMUSG00000001123	ENSMUST00000073001,ENSMUST00000108268,ENSMUST00000108269,ENSMUST00000140073	1520.00	1348.41	9.00	0.20	0.31
ENSMUSG00000001127	ENSMUST00000001155,ENSMUST00000120356,ENSMUST00000122312,ENSMUST00000122850,ENSMUST00000123219,ENSMUST00000128250,ENSMUST00000136451,ENSMUST00000148032,ENSMUST00000150190,ENSMUST00000152955	1829.37	1657.78	1151.10	20.44	32.49
ENSMUSG00000001128	ENSMUST00000001156,ENSMUST00000122862	1381.17	1209.66	61.00	1.48	2.36
ENSMUSG00000001131	ENSMUST00000009530,ENSMUST00000115342	857.17	685.59	138.00	5.92	9.42
ENSMUSG00000001134	ENSMUST00000001162,ENSMUST00000123836,ENSMUST00000129899,ENSMUST00000142341,ENSMUST00000147205,ENSMUST00000150719	673.97	502.47	271.67	15.91	25.30
ENSMUSG00000001138	ENSMUST00000001166,ENSMUST00000097776,ENSMUST00000135100,ENSMUST00000154225,ENSMUST00000195264	2573.42	2401.83	676.01	8.28	13.17
ENSMUSG00000001143	ENSMUST00000001171,ENSMUST00000115011,ENSMUST00000123583,ENSMUST00000125304,ENSMUST00000134594,ENSMUST00000152088,ENSMUST00000192969,ENSMUST00000193502	2540.18	2368.60	541.19	6.72	10.69
ENSMUSG00000001150	ENSMUST00000170795	6382.00	6210.41	1388.62	6.58	10.46
ENSMUSG00000001151	ENSMUST00000001179	9530.00	9358.41	800.89	2.52	4.00
ENSMUSG00000001155	ENSMUST00000001183,ENSMUST00000137347,ENSMUST00000146344	1770.33	1598.78	0.00	0.00	0.00
ENSMUSG00000001156	ENSMUST00000001184	4662.00	4490.41	396.00	2.60	4.13
ENSMUSG00000001157	ENSMUST00000001185,ENSMUST00000113679,ENSMUST00000135880	2867.25	2695.67	399.00	4.36	6.93
ENSMUSG00000001158	ENSMUST00000001186,ENSMUST00000113683,ENSMUST00000131674,ENSMUST00000133404	811.72	640.15	778.00	35.77	56.87
ENSMUSG00000001166	ENSMUST00000117193,ENSMUST00000125547,ENSMUST00000130045	2291.00	2119.41	9.00	0.12	0.20
ENSMUSG00000001168	ENSMUST00000072476,ENSMUST00000171820	1317.00	1145.41	0.00	0.00	0.00
ENSMUSG00000001173	ENSMUST00000001202,ENSMUST00000115013,ENSMUST00000115020,ENSMUST00000142719,ENSMUST00000144664,ENSMUST00000146486,ENSMUST00000154732	3193.67	3022.08	801.07	7.80	12.40
ENSMUSG00000001175	ENSMUST00000001204,ENSMUST00000110082,ENSMUST00000127300,ENSMUST00000153524	1684.37	1512.79	12875.71	250.51	398.27
ENSMUSG00000001211	ENSMUST00000001240,ENSMUST00000105387,ENSMUST00000105388,ENSMUST00000105389,ENSMUST00000105390,ENSMUST00000138035,ENSMUST00000139282,ENSMUST00000146296,ENSMUST00000146899,ENSMUST00000150828,ENSMUST00000166360	2619.12	2447.54	3113.00	37.44	59.52
ENSMUSG00000001225	ENSMUST00000001254,ENSMUST00000109275,ENSMUST00000110854,ENSMUST00000165816,ENSMUST00000167432,ENSMUST00000168209,ENSMUST00000171616	1995.34	1823.76	7.00	0.11	0.18
ENSMUSG00000001227	ENSMUST00000001256,ENSMUST00000167545	3736.00	3564.41	165.00	1.36	2.17
ENSMUSG00000001228	ENSMUST00000001258,ENSMUST00000113035,ENSMUST00000113038,ENSMUST00000113039,ENSMUST00000137876,ENSMUST00000139654,ENSMUST00000142387	3288.36	3116.79	2785.00	26.30	41.81
ENSMUSG00000001229	ENSMUST00000038794	3509.00	3337.41	820.00	7.23	11.50
ENSMUSG00000001240	ENSMUST00000107282,ENSMUST00000122006,ENSMUST00000128260,ENSMUST00000129680,ENSMUST00000138229,ENSMUST00000149006,ENSMUST00000149585,ENSMUST00000151830	1143.04	971.46	108.58	3.29	5.23
ENSMUSG00000001247	ENSMUST00000001279,ENSMUST00000098553,ENSMUST00000108116,ENSMUST00000147431	1900.00	1728.41	21.16	0.36	0.57
ENSMUSG00000001248	ENSMUST00000001280,ENSMUST00000085636,ENSMUST00000185514,ENSMUST00000185589,ENSMUST00000185985,ENSMUST00000186634,ENSMUST00000186723,ENSMUST00000187679,ENSMUST00000188032,ENSMUST00000202814	2890.52	2718.94	2038.95	22.07	35.09
ENSMUSG00000001249	ENSMUST00000039435,ENSMUST00000108102,ENSMUST00000164340,ENSMUST00000164929,ENSMUST00000165124,ENSMUST00000165480,ENSMUST00000167719,ENSMUST00000168623,ENSMUST00000168884,ENSMUST00000171225,ENSMUST00000171259	1097.05	925.48	8.00	0.25	0.40
ENSMUSG00000001260	ENSMUST00000031119,ENSMUST00000197068,ENSMUST00000199705,ENSMUST00000200126	3390.63	3219.04	1021.00	9.34	14.84
ENSMUSG00000001270	ENSMUST00000001304	1478.00	1306.41	163921.52	3693.09	5871.43
ENSMUSG00000001280	ENSMUST00000001326,ENSMUST00000163709,ENSMUST00000165837,ENSMUST00000165924,ENSMUST00000168802,ENSMUST00000169619,ENSMUST00000170042,ENSMUST00000170884	6252.94	6081.35	1734.00	8.39	13.34
ENSMUSG00000001281	ENSMUST00000001327,ENSMUST00000127014	2674.00	2502.41	5.00	0.06	0.09
ENSMUSG00000001285	ENSMUST00000001331,ENSMUST00000113682,ENSMUST00000164019,ENSMUST00000164961,ENSMUST00000168547,ENSMUST00000170078,ENSMUST00000170281,ENSMUST00000170713,ENSMUST00000171244,ENSMUST00000171733	1049.36	877.77	607.54	20.37	32.39
ENSMUSG00000001288	ENSMUST00000043172,ENSMUST00000063339,ENSMUST00000124224,ENSMUST00000130204,ENSMUST00000135466,ENSMUST00000155563	2483.95	2312.60	139.00	1.77	2.81
ENSMUSG00000001289	ENSMUST00000001335,ENSMUST00000062492,ENSMUST00000165671,ENSMUST00000165717,ENSMUST00000166658,ENSMUST00000168805,ENSMUST00000169637,ENSMUST00000170627	653.92	482.54	2222.46	135.56	215.52
ENSMUSG00000001300	ENSMUST00000001319,ENSMUST00000152698	3876.15	3704.57	521.00	4.14	6.58
ENSMUSG00000001305	ENSMUST00000001339,ENSMUST00000162336	1407.98	1236.39	266.00	6.33	10.07
ENSMUSG00000001313	ENSMUST00000001347,ENSMUST00000134980,ENSMUST00000153185	1396.84	1225.25	1121.56	26.94	42.83
ENSMUSG00000001323	ENSMUST00000065211,ENSMUST00000108447,ENSMUST00000108448,ENSMUST00000121738,ENSMUST00000123855,ENSMUST00000127499,ENSMUST00000128556,ENSMUST00000135587,ENSMUST00000138612,ENSMUST00000147817	2702.55	2530.96	881.28	10.25	16.29
ENSMUSG00000001333	ENSMUST00000102599,ENSMUST00000146448	2330.00	2158.41	4.02	0.05	0.09
ENSMUSG00000001334	ENSMUST00000102600	2763.00	2591.41	313.00	3.56	5.65
ENSMUSG00000001348	ENSMUST00000069330,ENSMUST00000115315,ENSMUST00000165735	1386.00	1214.41	0.00	0.00	0.00
ENSMUSG00000001349	ENSMUST00000001384	2368.00	2196.41	7.00	0.09	0.15
ENSMUSG00000001366	ENSMUST00000001402,ENSMUST00000085311,ENSMUST00000159099,ENSMUST00000159453,ENSMUST00000162310,ENSMUST00000162451,ENSMUST00000162625	1781.30	1609.73	603.00	11.03	17.53
ENSMUSG00000001376	ENSMUST00000001412,ENSMUST00000164052,ENSMUST00000170873,ENSMUST00000183532,ENSMUST00000183935,ENSMUST00000184411,ENSMUST00000184461,ENSMUST00000184780,ENSMUST00000184959	3549.90	3378.31	711.39	6.20	9.85
ENSMUSG00000001380	ENSMUST00000001416	1987.00	1815.41	1089.63	17.67	28.09
ENSMUSG00000001383	ENSMUST00000001419	2257.00	2085.41	1398.00	19.73	31.37
ENSMUSG00000001403	ENSMUST00000001439,ENSMUST00000088248	969.96	798.38	2403.49	88.61	140.87
ENSMUSG00000001415	ENSMUST00000001451,ENSMUST00000192009,ENSMUST00000192057,ENSMUST00000192377,ENSMUST00000193007,ENSMUST00000193097,ENSMUST00000193224,ENSMUST00000194359,ENSMUST00000194942	3277.41	3105.83	1642.06	15.56	24.74
ENSMUSG00000001416	ENSMUST00000001452,ENSMUST00000163735,ENSMUST00000164122,ENSMUST00000164166,ENSMUST00000164783,ENSMUST00000167000,ENSMUST00000167718,ENSMUST00000168062,ENSMUST00000168971,ENSMUST00000193666	1817.52	1645.94	5467.00	97.76	155.43
ENSMUSG00000001418	ENSMUST00000001454,ENSMUST00000131666,ENSMUST00000140039,ENSMUST00000152801,ENSMUST00000153716,ENSMUST00000154381,ENSMUST00000176425,ENSMUST00000176519,ENSMUST00000177005,ENSMUST00000193646	1105.35	933.81	1458.04	45.96	73.06
ENSMUSG00000001419	ENSMUST00000001455,ENSMUST00000107558,ENSMUST00000107559,ENSMUST00000119251,ENSMUST00000139153,ENSMUST00000140927,ENSMUST00000152861	3635.23	3463.67	961.64	8.17	12.99
ENSMUSG00000001420	ENSMUST00000001456,ENSMUST00000107552,ENSMUST00000107553,ENSMUST00000193872	882.40	710.81	20.42	0.85	1.34
ENSMUSG00000001424	ENSMUST00000001460,ENSMUST00000163772,ENSMUST00000164915,ENSMUST00000165151,ENSMUST00000166136,ENSMUST00000167201,ENSMUST00000168362,ENSMUST00000169321,ENSMUST00000169579,ENSMUST00000171195,ENSMUST00000171532,ENSMUST00000183161	3451.48	3279.90	2975.01	26.70	42.44
ENSMUSG00000001435	ENSMUST00000072755,ENSMUST00000081654,ENSMUST00000105409,ENSMUST00000149744,ENSMUST00000156009	4744.10	4572.51	972.00	6.26	9.95
ENSMUSG00000001436	ENSMUST00000105410,ENSMUST00000127249,ENSMUST00000130703,ENSMUST00000131031,ENSMUST00000132984,ENSMUST00000133059,ENSMUST00000136150,ENSMUST00000136925,ENSMUST00000144234	2155.56	1983.98	287.00	4.26	6.77
ENSMUSG00000001440	ENSMUST00000001479,ENSMUST00000132633,ENSMUST00000153727	5239.72	5068.13	6839.00	39.72	63.14
ENSMUSG00000001441	ENSMUST00000001480,ENSMUST00000107608,ENSMUST00000109294,ENSMUST00000133907,ENSMUST00000146833,ENSMUST00000147287,ENSMUST00000152546,ENSMUST00000152820,ENSMUST00000154372,ENSMUST00000154917,ENSMUST00000163164,ENSMUST00000163950,ENSMUST00000165216,ENSMUST00000165489,ENSMUST00000167806,ENSMUST00000168743,ENSMUST00000170506,ENSMUST00000171320,ENSMUST00000172108	3070.25	2898.67	3178.94	32.28	51.32
ENSMUSG00000001444	ENSMUST00000001484	2488.00	2316.41	0.00	0.00	0.00
ENSMUSG00000001445	ENSMUST00000001485,ENSMUST00000054252	1708.00	1536.41	1380.75	26.45	42.05
ENSMUSG00000001467	ENSMUST00000001507,ENSMUST00000129448,ENSMUST00000151539,ENSMUST00000199909	3600.98	3429.40	2998.00	25.73	40.91
ENSMUSG00000001472	ENSMUST00000057934,ENSMUST00000108840	2854.43	2682.84	4836.00	53.05	84.35
ENSMUSG00000001473	ENSMUST00000001513	1757.00	1585.41	2172.00	40.32	64.11
ENSMUSG00000001482	ENSMUST00000001522,ENSMUST00000065534,ENSMUST00000093049,ENSMUST00000108830,ENSMUST00000108832,ENSMUST00000124741,ENSMUST00000128424,ENSMUST00000132063	2920.58	2749.00	1147.97	12.29	19.54
ENSMUSG00000001493	ENSMUST00000057054	2228.00	2056.41	0.00	0.00	0.00
ENSMUSG00000001494	ENSMUST00000001534	2066.00	1894.41	0.00	0.00	0.00
ENSMUSG00000001496	ENSMUST00000001536,ENSMUST00000178477	2378.25	2206.67	15.50	0.21	0.33
ENSMUSG00000001497	ENSMUST00000001538,ENSMUST00000152848,ENSMUST00000153250	4166.00	3994.41	5.00	0.04	0.06
ENSMUSG00000001504	ENSMUST00000074372,ENSMUST00000163393,ENSMUST00000167067,ENSMUST00000169028,ENSMUST00000172353	2173.39	2001.80	99.00	1.46	2.31
ENSMUSG00000001506	ENSMUST00000001547,ENSMUST00000139974,ENSMUST00000148046,ENSMUST00000148593	4235.72	4064.36	38.00	0.28	0.44
ENSMUSG00000001507	ENSMUST00000001548,ENSMUST00000107739,ENSMUST00000120375,ENSMUST00000140342,ENSMUST00000141693,ENSMUST00000145671	3325.94	3154.35	36.00	0.34	0.53
ENSMUSG00000001508	ENSMUST00000100551,ENSMUST00000103162,ENSMUST00000139855,ENSMUST00000152042,ENSMUST00000166320	1428.00	1256.41	1.00	0.02	0.04
ENSMUSG00000001510	ENSMUST00000092768	2607.00	2435.41	1.00	0.01	0.02
ENSMUSG00000001517	ENSMUST00000073316,ENSMUST00000112148,ENSMUST00000123988,ENSMUST00000125456,ENSMUST00000136395,ENSMUST00000153423	3188.92	3017.35	2115.99	20.64	32.82
ENSMUSG00000001518	ENSMUST00000001559,ENSMUST00000133994,ENSMUST00000142615	2370.54	2198.95	362.00	4.85	7.70
ENSMUSG00000001520	ENSMUST00000001561,ENSMUST00000120405,ENSMUST00000123867,ENSMUST00000136631,ENSMUST00000147155	3127.44	2955.86	55.89	0.56	0.88
ENSMUSG00000001521	ENSMUST00000001562,ENSMUST00000128708,ENSMUST00000133134,ENSMUST00000138313,ENSMUST00000157005	3097.13	2925.56	1322.26	13.30	21.15
ENSMUSG00000001524	ENSMUST00000001565,ENSMUST00000159671,ENSMUST00000159852,ENSMUST00000160039,ENSMUST00000160535,ENSMUST00000160711,ENSMUST00000160734,ENSMUST00000160752,ENSMUST00000162266,ENSMUST00000162604,ENSMUST00000162894,ENSMUST00000162927	1454.14	1282.56	397.00	9.11	14.48
ENSMUSG00000001525	ENSMUST00000001566,ENSMUST00000134978,ENSMUST00000156050,ENSMUST00000173253	2604.16	2432.57	27024.00	326.98	519.84
ENSMUSG00000001542	ENSMUST00000001583	3647.00	3475.41	259.00	2.19	3.49
ENSMUSG00000001552	ENSMUST00000001592,ENSMUST00000107403,ENSMUST00000123903,ENSMUST00000124659,ENSMUST00000128268,ENSMUST00000149798,ENSMUST00000151476,ENSMUST00000152774,ENSMUST00000155746	2584.61	2413.02	1613.14	19.68	31.28
ENSMUSG00000001555	ENSMUST00000001595,ENSMUST00000107400,ENSMUST00000125616,ENSMUST00000134815,ENSMUST00000139084	2540.26	2368.67	420.89	5.23	8.31
ENSMUSG00000001558	ENSMUST00000001599,ENSMUST00000107395	1725.67	1554.08	18.00	0.34	0.54
ENSMUSG00000001566	ENSMUST00000001608,ENSMUST00000165512	2131.50	1959.91	0.00	0.00	0.00
ENSMUSG00000001569	ENSMUST00000001611,ENSMUST00000146347	5803.97	5632.39	882.93	4.61	7.34
ENSMUSG00000001576	ENSMUST00000001619,ENSMUST00000163213,ENSMUST00000165021,ENSMUST00000165802,ENSMUST00000167070,ENSMUST00000167662,ENSMUST00000170640	2501.35	2329.77	1849.00	23.36	37.14
ENSMUSG00000001583	ENSMUST00000001626,ENSMUST00000108626,ENSMUST00000108628,ENSMUST00000125571,ENSMUST00000156507	960.19	788.62	3.00	0.11	0.18
ENSMUSG00000001588	ENSMUST00000001631,ENSMUST00000108622,ENSMUST00000127238,ENSMUST00000148037	2335.10	2163.51	11.00	0.15	0.24
ENSMUSG00000001604	ENSMUST00000102533,ENSMUST00000136812,ENSMUST00000143942	1025.87	854.28	12.00	0.41	0.66
ENSMUSG00000001622	ENSMUST00000001667,ENSMUST00000113267,ENSMUST00000113271,ENSMUST00000140690,ENSMUST00000144929,ENSMUST00000148793	991.00	819.41	23.00	0.83	1.31
ENSMUSG00000001627	ENSMUST00000001672,ENSMUST00000164047,ENSMUST00000164354,ENSMUST00000165027,ENSMUST00000169319,ENSMUST00000169926,ENSMUST00000170119,ENSMUST00000170752,ENSMUST00000171530,ENSMUST00000171553	1371.34	1199.78	694.63	17.04	27.09
ENSMUSG00000001630	ENSMUST00000001675,ENSMUST00000111644	3190.83	3019.24	356.45	3.47	5.52
ENSMUSG00000001632	ENSMUST00000113117,ENSMUST00000113119,ENSMUST00000113121,ENSMUST00000113122,ENSMUST00000124530,ENSMUST00000131594,ENSMUST00000138737	3988.91	3817.32	795.98	6.14	9.76
ENSMUSG00000001642	ENSMUST00000102980,ENSMUST00000126991,ENSMUST00000136559,ENSMUST00000142761,ENSMUST00000154655,ENSMUST00000201392	1403.76	1232.17	1465.33	35.00	55.65
ENSMUSG00000001655	ENSMUST00000001700	2461.00	2289.41	0.00	0.00	0.00
ENSMUSG00000001656	ENSMUST00000001701	2021.00	1849.41	0.00	0.00	0.00
ENSMUSG00000001657	ENSMUST00000001703,ENSMUST00000189484	2045.50	1873.91	0.00	0.00	0.00
ENSMUSG00000001661	ENSMUST00000001711,ENSMUST00000173210,ENSMUST00000173421	1005.00	833.42	0.00	0.00	0.00
ENSMUSG00000001663	ENSMUST00000001713,ENSMUST00000120177,ENSMUST00000139724	1017.99	846.41	1014.00	35.26	56.06
ENSMUSG00000001665	ENSMUST00000001715,ENSMUST00000133869,ENSMUST00000173537,ENSMUST00000174187,ENSMUST00000174649	1531.24	1359.66	90.00	1.95	3.10
ENSMUSG00000001666	ENSMUST00000001716,ENSMUST00000172820	648.74	477.16	884.00	54.53	86.69
ENSMUSG00000001670	ENSMUST00000001720,ENSMUST00000143741	1566.50	1394.91	0.00	0.00	0.00
ENSMUSG00000001672	ENSMUST00000001722,ENSMUST00000051430,ENSMUST00000155052	1669.89	1498.30	5.00	0.10	0.16
ENSMUSG00000001674	ENSMUST00000001724,ENSMUST00000131471,ENSMUST00000134417,ENSMUST00000148809	2078.93	1907.36	789.00	12.18	19.36
ENSMUSG00000001687	ENSMUST00000079324,ENSMUST00000164904,ENSMUST00000201139,ENSMUST00000201595,ENSMUST00000201597,ENSMUST00000201688,ENSMUST00000202938	1568.30	1396.73	2663.00	56.12	89.22
ENSMUSG00000001700	ENSMUST00000070166	2605.00	2433.41	626.00	7.57	12.04
ENSMUSG00000001707	ENSMUST00000001757	1032.00	860.41	441.00	15.09	23.98
ENSMUSG00000001729	ENSMUST00000001780,ENSMUST00000123563,ENSMUST00000127588,ENSMUST00000127902,ENSMUST00000128300,ENSMUST00000130342,ENSMUST00000139388,ENSMUST00000144550,ENSMUST00000159815	2496.17	2324.58	4188.00	53.03	84.30
ENSMUSG00000001739	ENSMUST00000001790,ENSMUST00000111093,ENSMUST00000128391	1850.00	1678.41	3.00	0.05	0.08
ENSMUSG00000001741	ENSMUST00000001792,ENSMUST00000131916,ENSMUST00000145610,ENSMUST00000151047,ENSMUST00000153560,ENSMUST00000156553	2924.81	2753.22	20.06	0.21	0.34
ENSMUSG00000001750	ENSMUST00000001801,ENSMUST00000122885,ENSMUST00000125792,ENSMUST00000126070,ENSMUST00000126643,ENSMUST00000127308,ENSMUST00000131327,ENSMUST00000132164,ENSMUST00000134698,ENSMUST00000135070,ENSMUST00000145791,ENSMUST00000159824,ENSMUST00000162688	1865.19	1693.62	797.40	13.86	22.03
ENSMUSG00000001751	ENSMUST00000001802,ENSMUST00000138409,ENSMUST00000140735	2560.00	2388.41	642.00	7.91	12.58
ENSMUSG00000001755	ENSMUST00000001806,ENSMUST00000107308,ENSMUST00000151056,ENSMUST00000151686	2060.70	1889.11	1079.00	16.81	26.73
ENSMUSG00000001761	ENSMUST00000001812,ENSMUST00000201515	3729.24	3557.66	3054.00	25.27	40.17
ENSMUSG00000001763	ENSMUST00000046750,ENSMUST00000115250,ENSMUST00000137925	2028.40	1856.81	77.00	1.22	1.94
ENSMUSG00000001767	ENSMUST00000001818,ENSMUST00000145425,ENSMUST00000147904	2872.82	2701.23	753.00	8.20	13.04
ENSMUSG00000001768	ENSMUST00000094480,ENSMUST00000110005,ENSMUST00000142847,ENSMUST00000144278,ENSMUST00000145874,ENSMUST00000147976,ENSMUST00000149269,ENSMUST00000150449	3035.17	2863.62	1321.00	13.58	21.59
ENSMUSG00000001773	ENSMUST00000001824,ENSMUST00000107271	2671.00	2499.41	43.00	0.51	0.81
ENSMUSG00000001774	ENSMUST00000001825	2205.00	2033.41	470.00	6.80	10.82
ENSMUSG00000001783	ENSMUST00000001834,ENSMUST00000139413	1984.90	1813.31	3108.00	50.45	80.20
ENSMUSG00000001785	ENSMUST00000001836,ENSMUST00000164053,ENSMUST00000164562,ENSMUST00000168509	2398.70	2227.11	862.00	11.39	18.11
ENSMUSG00000001786	ENSMUST00000001837,ENSMUST00000117597,ENSMUST00000120344,ENSMUST00000130320,ENSMUST00000130383,ENSMUST00000134490,ENSMUST00000147168	1856.29	1684.78	401.85	7.02	11.16
ENSMUSG00000001794	ENSMUST00000001845,ENSMUST00000108196,ENSMUST00000126116,ENSMUST00000129761,ENSMUST00000141851,ENSMUST00000146852,ENSMUST00000148973	1285.26	1113.67	4542.00	120.04	190.84
ENSMUSG00000001802	ENSMUST00000118444,ENSMUST00000122409,ENSMUST00000153163,ENSMUST00000155404	3145.69	2974.12	1135.35	11.24	17.86
ENSMUSG00000001804	ENSMUST00000019426	3478.00	3306.41	0.00	0.00	0.00
ENSMUSG00000001815	ENSMUST00000001867,ENSMUST00000173623	2809.50	2637.91	0.00	0.00	0.00
ENSMUSG00000001819	ENSMUST00000001872	2483.00	2311.41	0.00	0.00	0.00
ENSMUSG00000001823	ENSMUST00000001878	2534.00	2362.41	0.00	0.00	0.00
ENSMUSG00000001827	ENSMUST00000001882,ENSMUST00000106981,ENSMUST00000106982,ENSMUST00000106983,ENSMUST00000106985,ENSMUST00000106986,ENSMUST00000123321,ENSMUST00000123630,ENSMUST00000124026,ENSMUST00000125298,ENSMUST00000126204,ENSMUST00000134145,ENSMUST00000140068,ENSMUST00000140584,ENSMUST00000150184,ENSMUST00000151706,ENSMUST00000155311	413.79	243.29	5.00	0.60	0.96
ENSMUSG00000001829	ENSMUST00000001884,ENSMUST00000106998,ENSMUST00000123870,ENSMUST00000136193,ENSMUST00000137214,ENSMUST00000142803,ENSMUST00000147439,ENSMUST00000150355,ENSMUST00000150832,ENSMUST00000153473	2193.09	2021.51	1254.00	18.26	29.03
ENSMUSG00000001833	ENSMUST00000115272,ENSMUST00000165594	2533.00	2361.41	6278.00	78.25	124.41
ENSMUSG00000001844	ENSMUST00000001900,ENSMUST00000159718,ENSMUST00000159813,ENSMUST00000159941,ENSMUST00000160061,ENSMUST00000161199,ENSMUST00000161333,ENSMUST00000161915,ENSMUST00000162066,ENSMUST00000162284,ENSMUST00000162287,ENSMUST00000162358,ENSMUST00000162941	1193.97	1022.38	665.00	19.14	30.44
ENSMUSG00000001847	ENSMUST00000080537,ENSMUST00000100489,ENSMUST00000131513,ENSMUST00000145709	1540.10	1368.52	5555.52	119.48	189.96
ENSMUSG00000001855	ENSMUST00000065398,ENSMUST00000123062,ENSMUST00000124455,ENSMUST00000126301,ENSMUST00000129496,ENSMUST00000130185,ENSMUST00000130975,ENSMUST00000138012,ENSMUST00000146138,ENSMUST00000152791,ENSMUST00000153096	4149.89	3978.46	905.90	6.70	10.65
ENSMUSG00000001864	ENSMUST00000001920,ENSMUST00000125457,ENSMUST00000128271,ENSMUST00000138833,ENSMUST00000140649,ENSMUST00000145137,ENSMUST00000148056,ENSMUST00000151276,ENSMUST00000156564,ENSMUST00000156743	1919.76	1748.56	3505.98	59.02	93.82
ENSMUSG00000001865	ENSMUST00000001921,ENSMUST00000191659	923.50	752.10	0.00	0.00	0.00
ENSMUSG00000001870	ENSMUST00000001927,ENSMUST00000112514,ENSMUST00000112516,ENSMUST00000127458,ENSMUST00000135447,ENSMUST00000135750,ENSMUST00000146839	1565.80	1394.25	421.77	8.90	14.16
ENSMUSG00000001891	ENSMUST00000060895,ENSMUST00000102875,ENSMUST00000133343,ENSMUST00000143890	2280.57	2108.99	1915.00	26.73	42.49
ENSMUSG00000001901	ENSMUST00000001965,ENSMUST00000106903,ENSMUST00000140695,ENSMUST00000145539	3368.00	3196.41	5.00	0.05	0.07
ENSMUSG00000001909	ENSMUST00000001974,ENSMUST00000077990,ENSMUST00000109767,ENSMUST00000109768,ENSMUST00000125370,ENSMUST00000127915,ENSMUST00000128022,ENSMUST00000128537,ENSMUST00000131700,ENSMUST00000136423,ENSMUST00000137953,ENSMUST00000138300,ENSMUST00000143427,ENSMUST00000148118,ENSMUST00000150085,ENSMUST00000152301,ENSMUST00000175704,ENSMUST00000175767,ENSMUST00000175784,ENSMUST00000175870,ENSMUST00000175884,…	1386.64	1215.10	895.00	21.68	34.47
ENSMUSG00000001910	ENSMUST00000001975	4300.00	4128.41	3414.81	24.35	38.71
ENSMUSG00000001911	ENSMUST00000076715,ENSMUST00000099070,ENSMUST00000109762,ENSMUST00000109764,ENSMUST00000126806,ENSMUST00000132236,ENSMUST00000148644,ENSMUST00000148746	3935.82	3764.24	4774.77	37.33	59.36
ENSMUSG00000001918	ENSMUST00000108496,ENSMUST00000127401,ENSMUST00000131664,ENSMUST00000134407,ENSMUST00000135817,ENSMUST00000141349,ENSMUST00000147814	2264.31	2092.74	187.00	2.63	4.18
ENSMUSG00000001924	ENSMUST00000001989,ENSMUST00000089217,ENSMUST00000130694,ENSMUST00000136915,ENSMUST00000137892,ENSMUST00000152235	3991.29	3819.70	11798.00	90.91	144.53
ENSMUSG00000001930	ENSMUST00000001995,ENSMUST00000100941,ENSMUST00000112253,ENSMUST00000112254,ENSMUST00000126709,ENSMUST00000129436,ENSMUST00000134073,ENSMUST00000139678,ENSMUST00000141521,ENSMUST00000146264,ENSMUST00000147101,ENSMUST00000150548	2906.56	2734.97	84.57	0.91	1.45
ENSMUSG00000001942	ENSMUST00000002007	3433.00	3261.41	540.00	4.87	7.75
ENSMUSG00000001943	ENSMUST00000002008	1170.00	998.41	1.00	0.03	0.05
ENSMUSG00000001946	ENSMUST00000002011,ENSMUST00000123198,ENSMUST00000131832,ENSMUST00000144596,ENSMUST00000146860	1865.00	1693.41	9.00	0.16	0.25
ENSMUSG00000001948	ENSMUST00000002013	689.00	517.42	66.00	3.75	5.97
ENSMUSG00000001962	ENSMUST00000114160,ENSMUST00000138242,ENSMUST00000149312	1385.27	1213.70	846.00	20.52	32.62
ENSMUSG00000001964	ENSMUST00000002029,ENSMUST00000088313,ENSMUST00000096424,ENSMUST00000119197,ENSMUST00000129516,ENSMUST00000152288	1371.49	1199.90	1003.23	24.61	39.12
ENSMUSG00000001983	ENSMUST00000002048	1383.00	1211.41	362.98	8.82	14.02
ENSMUSG00000001985	ENSMUST00000030676	8973.00	8801.41	626.00	2.09	3.33
ENSMUSG00000001986	ENSMUST00000076349,ENSMUST00000115103,ENSMUST00000124169,ENSMUST00000126843,ENSMUST00000128197,ENSMUST00000139965,ENSMUST00000148212,ENSMUST00000156721,ENSMUST00000165288	4480.63	4309.05	718.00	4.90	7.80
ENSMUSG00000001988	ENSMUST00000002053	2091.00	1919.41	19.00	0.29	0.46
ENSMUSG00000001995	ENSMUST00000108775	6365.00	6193.41	1363.00	6.48	10.30
ENSMUSG00000001998	ENSMUST00000002063,ENSMUST00000110393,ENSMUST00000110394,ENSMUST00000129859,ENSMUST00000142740,ENSMUST00000149254,ENSMUST00000175663,ENSMUST00000177372	3274.02	3102.44	307.24	2.91	4.63
ENSMUSG00000001999	ENSMUST00000002064,ENSMUST00000110389,ENSMUST00000135529,ENSMUST00000142737,ENSMUST00000142861	1147.91	976.32	275.00	8.29	13.18
ENSMUSG00000002006	ENSMUST00000002080,ENSMUST00000114438	3970.00	3798.41	567.00	4.39	6.99
ENSMUSG00000002007	ENSMUST00000002081,ENSMUST00000136664,ENSMUST00000137045,ENSMUST00000139630	1832.43	1660.85	55.00	0.97	1.55
ENSMUSG00000002010	ENSMUST00000052761,ENSMUST00000129070,ENSMUST00000129367,ENSMUST00000130119,ENSMUST00000140944,ENSMUST00000142707,ENSMUST00000145341,ENSMUST00000148419,ENSMUST00000156299	1321.99	1150.40	2492.00	63.76	101.36
ENSMUSG00000002012	ENSMUST00000002087,ENSMUST00000114472,ENSMUST00000114473,ENSMUST00000129106,ENSMUST00000144187	1210.94	1039.35	17.00	0.48	0.77
ENSMUSG00000002014	ENSMUST00000002090,ENSMUST00000129239,ENSMUST00000130738,ENSMUST00000136544,ENSMUST00000141721,ENSMUST00000142829,ENSMUST00000155552,ENSMUST00000166518	814.58	643.01	1006.00	46.05	73.21
ENSMUSG00000002015	ENSMUST00000002091	1219.00	1047.41	1367.00	38.41	61.07
ENSMUSG00000002017	ENSMUST00000112507,ENSMUST00000140729,ENSMUST00000141969	2597.23	2425.65	814.00	9.88	15.70
ENSMUSG00000002020	ENSMUST00000002073,ENSMUST00000110254,ENSMUST00000163189,ENSMUST00000163214,ENSMUST00000165141,ENSMUST00000166383,ENSMUST00000168699	6470.00	6298.41	2.00	0.01	0.01
ENSMUSG00000002028	ENSMUST00000002095,ENSMUST00000114689,ENSMUST00000128768,ENSMUST00000138119,ENSMUST00000152241	15466.32	15294.73	1755.00	3.38	5.37
ENSMUSG00000002031	ENSMUST00000002099,ENSMUST00000118186,ENSMUST00000124534,ENSMUST00000125877,ENSMUST00000128150,ENSMUST00000133167,ENSMUST00000142586,ENSMUST00000143654,ENSMUST00000147559,ENSMUST00000149020,ENSMUST00000151905,ENSMUST00000154090	1105.02	933.62	724.37	22.84	36.31
ENSMUSG00000002032	ENSMUST00000002100,ENSMUST00000114705,ENSMUST00000132020	2621.46	2449.87	71.00	0.85	1.36
ENSMUSG00000002033	ENSMUST00000002101,ENSMUST00000159019,ENSMUST00000160886	576.33	405.75	0.00	0.00	0.00
ENSMUSG00000002043	ENSMUST00000002112,ENSMUST00000108455,ENSMUST00000129808,ENSMUST00000135972,ENSMUST00000136873,ENSMUST00000147114	773.21	601.63	320.00	15.66	24.89
ENSMUSG00000002052	ENSMUST00000002121,ENSMUST00000108314	6464.05	6292.46	2435.55	11.39	18.11
ENSMUSG00000002055	ENSMUST00000045026,ENSMUST00000125477,ENSMUST00000128359,ENSMUST00000133579,ENSMUST00000141026,ENSMUST00000146068,ENSMUST00000149711,ENSMUST00000150016	3176.45	3004.88	1701.23	16.66	26.49
ENSMUSG00000002057	ENSMUST00000108294	3214.00	3042.41	0.00	0.00	0.00
ENSMUSG00000002058	ENSMUST00000002127,ENSMUST00000100755,ENSMUST00000108295,ENSMUST00000125720,ENSMUST00000149161,ENSMUST00000154700,ENSMUST00000155471	1306.78	1135.19	516.00	13.38	21.27
ENSMUSG00000002059	ENSMUST00000002128,ENSMUST00000056241,ENSMUST00000108322,ENSMUST00000126864,ENSMUST00000148603,ENSMUST00000150941,ENSMUST00000154542,ENSMUST00000156435	1443.62	1272.04	777.89	18.00	28.62
ENSMUSG00000002064	ENSMUST00000002133,ENSMUST00000133020,ENSMUST00000154080	1217.21	1045.62	1174.45	33.06	52.56
ENSMUSG00000002068	ENSMUST00000108023,ENSMUST00000124979,ENSMUST00000128785,ENSMUST00000130329,ENSMUST00000137097	1935.71	1764.12	404.00	6.74	10.72
ENSMUSG00000002076	ENSMUST00000002145,ENSMUST00000133308,ENSMUST00000138172	1075.59	904.28	7.00	0.23	0.36
ENSMUSG00000002083	ENSMUST00000002152,ENSMUST00000136781,ENSMUST00000147267	1509.21	1337.64	462.00	10.17	16.16
ENSMUSG00000002100	ENSMUST00000111430,ENSMUST00000137942,ENSMUST00000169776	4150.33	3978.75	0.00	0.00	0.00
ENSMUSG00000002102	ENSMUST00000002171,ENSMUST00000067663,ENSMUST00000111441,ENSMUST00000131473,ENSMUST00000141462,ENSMUST00000145317,ENSMUST00000146506,ENSMUST00000151419,ENSMUST00000152269,ENSMUST00000185715	1428.60	1257.02	4083.00	95.60	151.99
ENSMUSG00000002103	ENSMUST00000002172,ENSMUST00000124131,ENSMUST00000127643,ENSMUST00000150403,ENSMUST00000155418	3322.22	3150.64	1379.70	12.89	20.49
ENSMUSG00000002104	ENSMUST00000050323,ENSMUST00000111445,ENSMUST00000111446,ENSMUST00000128008	1072.25	900.67	9.00	0.29	0.47
ENSMUSG00000002105	ENSMUST00000073575,ENSMUST00000079976,ENSMUST00000111436,ENSMUST00000123685,ENSMUST00000130252,ENSMUST00000133047,ENSMUST00000141328,ENSMUST00000142943,ENSMUST00000149430,ENSMUST00000150348,ENSMUST00000153367	1809.88	1638.29	402.00	7.22	11.48
ENSMUSG00000002107	ENSMUST00000002176,ENSMUST00000100429,ENSMUST00000114923,ENSMUST00000114924,ENSMUST00000114927,ENSMUST00000114934,ENSMUST00000123142,ENSMUST00000126742,ENSMUST00000137733,ENSMUST00000138347,ENSMUST00000142941,ENSMUST00000148321,ENSMUST00000150624,ENSMUST00000170438,ENSMUST00000182037,ENSMUST00000182355,ENSMUST00000182404,ENSMUST00000182523,ENSMUST00000182560,ENSMUST00000182657,ENSMUST00000182706,…	3302.29	3130.76	1858.92	17.48	27.78
ENSMUSG00000002108	ENSMUST00000002177,ENSMUST00000111354,ENSMUST00000111355,ENSMUST00000111356,ENSMUST00000130031,ENSMUST00000133261,ENSMUST00000136234,ENSMUST00000150654	1347.77	1176.28	87.00	2.18	3.46
ENSMUSG00000002109	ENSMUST00000028696,ENSMUST00000111352,ENSMUST00000135927,ENSMUST00000150427,ENSMUST00000152277	1725.70	1554.11	86.30	1.63	2.60
ENSMUSG00000002111	ENSMUST00000002180,ENSMUST00000131400,ENSMUST00000132741,ENSMUST00000169852	898.25	726.76	0.00	0.00	0.00
ENSMUSG00000002129	ENSMUST00000002198,ENSMUST00000129583,ENSMUST00000132666,ENSMUST00000133095	3519.59	3348.05	2422.00	21.29	33.85
ENSMUSG00000002147	ENSMUST00000092074,ENSMUST00000120279,ENSMUST00000128072,ENSMUST00000145470,ENSMUST00000156231	2648.17	2476.58	101.00	1.20	1.91
ENSMUSG00000002190	ENSMUST00000002259,ENSMUST00000109831	3030.86	2859.27	55.00	0.57	0.90
ENSMUSG00000002204	ENSMUST00000002274,ENSMUST00000153124	1493.93	1322.34	3.00	0.07	0.11
ENSMUSG00000002205	ENSMUST00000002275,ENSMUST00000125705,ENSMUST00000134750,ENSMUST00000135783,ENSMUST00000136069,ENSMUST00000144515,ENSMUST00000147952,ENSMUST00000165957,ENSMUST00000171821	1486.29	1314.73	1135.00	25.41	40.40
ENSMUSG00000002210	ENSMUST00000002280,ENSMUST00000108434,ENSMUST00000123188,ENSMUST00000139481,ENSMUST00000146381,ENSMUST00000146686,ENSMUST00000148288	2065.44	1893.86	591.01	9.19	14.60
ENSMUSG00000002221	ENSMUST00000002291,ENSMUST00000196605,ENSMUST00000196641,ENSMUST00000196734,ENSMUST00000197625,ENSMUST00000199714,ENSMUST00000199993	3915.10	3743.56	1010.81	7.95	12.63
ENSMUSG00000002222	ENSMUST00000002292,ENSMUST00000123947,ENSMUST00000140696,ENSMUST00000144081,ENSMUST00000149415	5625.62	5454.03	1269.00	6.85	10.89
ENSMUSG00000002227	ENSMUST00000002297,ENSMUST00000106774,ENSMUST00000106775,ENSMUST00000136148,ENSMUST00000145414,ENSMUST00000166979,ENSMUST00000168015,ENSMUST00000196161,ENSMUST00000196211	2573.93	2402.35	235.00	2.88	4.58
ENSMUSG00000002228	ENSMUST00000002298,ENSMUST00000197264	1721.00	1549.41	5.00	0.09	0.15
ENSMUSG00000002233	ENSMUST00000002303,ENSMUST00000106787,ENSMUST00000132721,ENSMUST00000176347,ENSMUST00000196817,ENSMUST00000199824	1161.19	989.60	3042.00	90.48	143.84
ENSMUSG00000002240	ENSMUST00000002310,ENSMUST00000101056	1325.00	1153.41	0.00	0.00	0.00
ENSMUSG00000002249	ENSMUST00000080572,ENSMUST00000114799,ENSMUST00000127212,ENSMUST00000146668,ENSMUST00000151557,ENSMUST00000154873,ENSMUST00000156862	2398.53	2227.11	483.00	6.38	10.15
ENSMUSG00000002250	ENSMUST00000002320,ENSMUST00000123020,ENSMUST00000142226,ENSMUST00000144200,ENSMUST00000166744,ENSMUST00000169040	3017.56	2845.98	806.00	8.34	13.25
ENSMUSG00000002257	ENSMUST00000002327,ENSMUST00000146724	2277.00	2105.41	11.00	0.15	0.24
ENSMUSG00000002265	ENSMUST00000051209,ENSMUST00000143703,ENSMUST00000150182,ENSMUST00000155910	7288.44	7116.86	2441.00	10.10	16.05
ENSMUSG00000002266	ENSMUST00000002336,ENSMUST00000122432	3097.62	2926.04	29.00	0.29	0.46
ENSMUSG00000002274	ENSMUST00000002344,ENSMUST00000165838	1134.82	963.24	11640.22	355.68	565.48
ENSMUSG00000002279	ENSMUST00000063344,ENSMUST00000116641,ENSMUST00000126164,ENSMUST00000127280,ENSMUST00000128146,ENSMUST00000137201,ENSMUST00000141606,ENSMUST00000142264,ENSMUST00000154842,ENSMUST00000156868	1811.19	1639.60	668.01	11.99	19.06
ENSMUSG00000002280	ENSMUST00000002350,ENSMUST00000130861,ENSMUST00000131458,ENSMUST00000134108,ENSMUST00000149645,ENSMUST00000154711	2233.56	2062.33	612.22	8.74	13.89
ENSMUSG00000002289	ENSMUST00000002360,ENSMUST00000173869,ENSMUST00000174858,ENSMUST00000174872	1789.46	1617.88	26.00	0.47	0.75
ENSMUSG00000002297	ENSMUST00000002368,ENSMUST00000163141,ENSMUST00000166364,ENSMUST00000168500,ENSMUST00000168637,ENSMUST00000170927,ENSMUST00000171808,ENSMUST00000197442,ENSMUST00000198785	2207.05	2035.47	1062.14	15.36	24.42
ENSMUSG00000002307	ENSMUST00000079421,ENSMUST00000170075,ENSMUST00000172859,ENSMUST00000173028,ENSMUST00000173279,ENSMUST00000173626,ENSMUST00000174146,ENSMUST00000174541,ENSMUST00000174646	2456.84	2285.25	638.00	8.22	13.06
ENSMUSG00000002308	ENSMUST00000002379,ENSMUST00000087559,ENSMUST00000173418	893.63	722.08	353.00	14.39	22.88
ENSMUSG00000002319	ENSMUST00000047131,ENSMUST00000125133,ENSMUST00000126064,ENSMUST00000127773,ENSMUST00000135221,ENSMUST00000141499,ENSMUST00000141848,ENSMUST00000146528,ENSMUST00000148351,ENSMUST00000148942,ENSMUST00000150951,ENSMUST00000155464,ENSMUST00000156420	2690.96	2519.42	1268.37	14.82	23.56
ENSMUSG00000002320	ENSMUST00000002391,ENSMUST00000120041,ENSMUST00000121791,ENSMUST00000121937,ENSMUST00000122358,ENSMUST00000127473,ENSMUST00000130167,ENSMUST00000132338,ENSMUST00000133707,ENSMUST00000138085,ENSMUST00000139313,ENSMUST00000146588,ENSMUST00000149726	2122.97	1951.38	1295.63	19.54	31.07
ENSMUSG00000002324	ENSMUST00000002395,ENSMUST00000140335,ENSMUST00000141425,ENSMUST00000155193	2028.89	1857.32	204.00	3.23	5.14
ENSMUSG00000002325	ENSMUST00000126269,ENSMUST00000130697,ENSMUST00000134863,ENSMUST00000136109,ENSMUST00000138037,ENSMUST00000145680	2552.83	2381.25	357.01	4.41	7.02
ENSMUSG00000002326	ENSMUST00000002397	1543.00	1371.41	602.00	12.92	20.54
ENSMUSG00000002329	ENSMUST00000002400	1733.00	1561.41	750.00	14.14	22.48
ENSMUSG00000002332	ENSMUST00000002403,ENSMUST00000128802,ENSMUST00000142043,ENSMUST00000155969	1355.34	1183.76	1788.00	44.46	70.68
ENSMUSG00000002341	ENSMUST00000002412	7195.00	7023.41	20847.44	87.37	138.90
ENSMUSG00000002342	ENSMUST00000002413,ENSMUST00000123923,ENSMUST00000125755,ENSMUST00000125906,ENSMUST00000126268,ENSMUST00000133084,ENSMUST00000133339,ENSMUST00000143543,ENSMUST00000147656,ENSMUST00000149105,ENSMUST00000182365,ENSMUST00000182715,ENSMUST00000182942,ENSMUST00000182980	1620.77	1449.25	612.00	12.43	19.76
ENSMUSG00000002343	ENSMUST00000019679,ENSMUST00000130319,ENSMUST00000135931,ENSMUST00000136666,ENSMUST00000139765,ENSMUST00000147387	1954.30	1782.71	374.21	6.18	9.82
ENSMUSG00000002345	ENSMUST00000002418,ENSMUST00000110139,ENSMUST00000123760,ENSMUST00000123976,ENSMUST00000129668,ENSMUST00000163756	785.92	614.34	322.00	15.43	24.53
ENSMUSG00000002346	ENSMUST00000063788,ENSMUST00000110127,ENSMUST00000134596,ENSMUST00000139333,ENSMUST00000150706	2795.37	2623.78	176.51	1.98	3.15
ENSMUSG00000002365	ENSMUST00000002436	2411.00	2239.41	628.00	8.25	13.12
ENSMUSG00000002372	ENSMUST00000002445	2511.00	2339.41	1472.00	18.52	29.44
ENSMUSG00000002379	ENSMUST00000002452	2661.00	2489.41	1001.00	11.84	18.82
ENSMUSG00000002384	ENSMUST00000002457,ENSMUST00000151850	2940.00	2768.41	4.00	0.04	0.07
ENSMUSG00000002393	ENSMUST00000002466,ENSMUST00000124732,ENSMUST00000127443,ENSMUST00000132630,ENSMUST00000137058,ENSMUST00000137734,ENSMUST00000155463,ENSMUST00000156270	2154.24	1982.66	863.13	12.81	20.37
ENSMUSG00000002395	ENSMUST00000019169,ENSMUST00000110053,ENSMUST00000110054,ENSMUST00000127517,ENSMUST00000136368,ENSMUST00000137137,ENSMUST00000139541,ENSMUST00000140236,ENSMUST00000142685,ENSMUST00000143657,ENSMUST00000146221,ENSMUST00000154550	850.78	679.20	963.00	41.73	66.35
ENSMUSG00000002396	ENSMUST00000002469,ENSMUST00000110051,ENSMUST00000110052,ENSMUST00000126049	3164.31	2992.87	244.87	2.41	3.83
ENSMUSG00000002409	ENSMUST00000085901,ENSMUST00000172467,ENSMUST00000172761,ENSMUST00000173223	2307.27	2135.68	763.00	10.52	16.72
ENSMUSG00000002413	ENSMUST00000002487,ENSMUST00000101497,ENSMUST00000167073,ENSMUST00000167169,ENSMUST00000169647	5321.02	5149.44	595.00	3.40	5.41
ENSMUSG00000002416	ENSMUST00000002490,ENSMUST00000119379,ENSMUST00000128064,ENSMUST00000135239,ENSMUST00000135671,ENSMUST00000146793	543.72	372.25	1082.00	85.55	136.01
ENSMUSG00000002428	ENSMUST00000002502,ENSMUST00000128127,ENSMUST00000143005,ENSMUST00000145853,ENSMUST00000154233,ENSMUST00000155635	3995.05	3823.46	508.09	3.91	6.22
ENSMUSG00000002455	ENSMUST00000002529,ENSMUST00000132714,ENSMUST00000136481,ENSMUST00000139955	3036.20	2864.61	1652.00	16.97	26.99
ENSMUSG00000002458	ENSMUST00000002532,ENSMUST00000108769,ENSMUST00000108771,ENSMUST00000108772,ENSMUST00000108776,ENSMUST00000108778,ENSMUST00000108779,ENSMUST00000124776,ENSMUST00000130712,ENSMUST00000143510,ENSMUST00000144476,ENSMUST00000165416	1273.52	1101.96	240.00	6.41	10.19
ENSMUSG00000002459	ENSMUST00000002533,ENSMUST00000118000,ENSMUST00000119256,ENSMUST00000133521,ENSMUST00000147158,ENSMUST00000156289,ENSMUST00000170566	1380.77	1209.18	960.00	23.37	37.15
ENSMUSG00000002475	ENSMUST00000002549,ENSMUST00000117726,ENSMUST00000117828,ENSMUST00000144150	1962.00	1790.41	206.00	3.39	5.38
ENSMUSG00000002477	ENSMUST00000002551	837.00	665.41	975.00	43.13	68.56
ENSMUSG00000002486	ENSMUST00000094441,ENSMUST00000112199,ENSMUST00000124242,ENSMUST00000128625,ENSMUST00000131679,ENSMUST00000152999,ENSMUST00000202105,ENSMUST00000202252	2202.99	2031.48	389.10	5.64	8.96
ENSMUSG00000002489	ENSMUST00000002588,ENSMUST00000089084,ENSMUST00000114122,ENSMUST00000114124,ENSMUST00000124433,ENSMUST00000130951,ENSMUST00000134021,ENSMUST00000136760,ENSMUST00000139544,ENSMUST00000144691,ENSMUST00000151655,ENSMUST00000155915,ENSMUST00000163370,ENSMUST00000164263,ENSMUST00000178095	4789.62	4618.05	279.00	1.78	2.83
ENSMUSG00000002496	ENSMUST00000097373	6018.00	5846.41	1679.59	8.46	13.44
ENSMUSG00000002500	ENSMUST00000045186,ENSMUST00000170239,ENSMUST00000183214	1002.33	830.75	0.00	0.00	0.00
ENSMUSG00000002504	ENSMUST00000002572,ENSMUST00000019684	2118.00	1946.41	92.00	1.39	2.21
ENSMUSG00000002524	ENSMUST00000002599,ENSMUST00000100527	1886.65	1715.07	4828.00	82.86	131.73
ENSMUSG00000002546	ENSMUST00000081670,ENSMUST00000100194,ENSMUST00000113377,ENSMUST00000126276,ENSMUST00000127276,ENSMUST00000129193,ENSMUST00000131712,ENSMUST00000139494,ENSMUST00000146544,ENSMUST00000147707,ENSMUST00000149141	3371.54	3200.00	1546.00	14.22	22.61
ENSMUSG00000002550	ENSMUST00000002625,ENSMUST00000133804,ENSMUST00000134351,ENSMUST00000138133,ENSMUST00000142797	1854.84	1683.25	958.00	16.75	26.63
ENSMUSG00000002565	ENSMUST00000002640,ENSMUST00000078481	2995.00	2823.41	1.00	0.01	0.02
ENSMUSG00000002578	ENSMUST00000065334,ENSMUST00000105233,ENSMUST00000119614,ENSMUST00000133342,ENSMUST00000139442,ENSMUST00000149762,ENSMUST00000153650,ENSMUST00000156052	3170.82	2999.41	65.01	0.64	1.01
ENSMUSG00000002580	ENSMUST00000002655	747.00	575.42	702.96	35.96	57.17
ENSMUSG00000002588	ENSMUST00000002663,ENSMUST00000176933,ENSMUST00000176945,ENSMUST00000177159	1105.25	933.67	0.00	0.00	0.00
ENSMUSG00000002602	ENSMUST00000002677,ENSMUST00000085948,ENSMUST00000124442,ENSMUST00000132038,ENSMUST00000132989,ENSMUST00000137211,ENSMUST00000137383,ENSMUST00000147680	3147.75	2976.21	1472.00	14.56	23.14
ENSMUSG00000002603	ENSMUST00000002678,ENSMUST00000169009,ENSMUST00000171757	2175.00	2003.41	37.00	0.54	0.86
ENSMUSG00000002608	ENSMUST00000002683,ENSMUST00000125699,ENSMUST00000129429,ENSMUST00000129519,ENSMUST00000134201,ENSMUST00000137046,ENSMUST00000140847,ENSMUST00000154143,ENSMUST00000156365	2369.35	2197.79	701.00	9.39	14.93
ENSMUSG00000002617	ENSMUST00000037057,ENSMUST00000135840,ENSMUST00000140313,ENSMUST00000142999,ENSMUST00000151447,ENSMUST00000172177	1953.94	1782.36	200.00	3.30	5.25
ENSMUSG00000002625	ENSMUST00000050214	2075.00	1903.41	517.00	7.99	12.71
ENSMUSG00000002633	ENSMUST00000002708	2847.00	2675.41	3.76	0.04	0.07
ENSMUSG00000002635	ENSMUST00000002710,ENSMUST00000125803,ENSMUST00000148381	1261.56	1089.98	385.00	10.40	16.53
ENSMUSG00000002658	ENSMUST00000002733	1717.00	1545.41	1029.00	19.60	31.16
ENSMUSG00000002660	ENSMUST00000002735	1207.00	1035.41	751.00	21.35	33.94
ENSMUSG00000002661	ENSMUST00000002737,ENSMUST00000074141,ENSMUST00000149632	877.77	706.18	200.00	8.34	13.25
ENSMUSG00000002664	ENSMUST00000002740	474.00	302.50	0.00	0.00	0.00
ENSMUSG00000002668	ENSMUST00000011623	2520.00	2348.41	0.00	0.00	0.00
ENSMUSG00000002679	ENSMUST00000002756,ENSMUST00000159187,ENSMUST00000160739,ENSMUST00000161211,ENSMUST00000161598,ENSMUST00000161902	999.05	827.47	306.00	10.88	17.30
ENSMUSG00000002688	ENSMUST00000002765	3778.00	3606.41	567.00	4.63	7.36
ENSMUSG00000002699	ENSMUST00000052413,ENSMUST00000109329,ENSMUST00000133120,ENSMUST00000146318,ENSMUST00000169878	722.00	550.42	1.00	0.05	0.09
ENSMUSG00000002718	ENSMUST00000002790,ENSMUST00000129061,ENSMUST00000132402,ENSMUST00000135139,ENSMUST00000145819,ENSMUST00000163437,ENSMUST00000163917,ENSMUST00000164974,ENSMUST00000166871,ENSMUST00000168599,ENSMUST00000169290,ENSMUST00000171410	3382.60	3211.02	2341.04	21.46	34.12
ENSMUSG00000002728	ENSMUST00000002805,ENSMUST00000110000,ENSMUST00000129502,ENSMUST00000134759,ENSMUST00000136330,ENSMUST00000149461,ENSMUST00000150316,ENSMUST00000165635,ENSMUST00000169732	1137.95	966.37	548.00	16.69	26.54
ENSMUSG00000002731	ENSMUST00000002808,ENSMUST00000140493	1582.02	1410.43	822.00	17.15	27.27
ENSMUSG00000002732	ENSMUST00000002809,ENSMUST00000147355,ENSMUST00000154097,ENSMUST00000176815	828.86	657.27	67.00	3.00	4.77
ENSMUSG00000002733	ENSMUST00000111920,ENSMUST00000125119	2459.31	2287.72	308.04	3.96	6.30
ENSMUSG00000002741	ENSMUST00000002818,ENSMUST00000143834	2468.57	2296.99	2743.00	35.15	55.88
ENSMUSG00000002748	ENSMUST00000002825,ENSMUST00000136947,ENSMUST00000142307,ENSMUST00000176793,ENSMUST00000201894	6175.68	6004.09	3248.75	15.93	25.32
ENSMUSG00000002763	ENSMUST00000002840,ENSMUST00000127897,ENSMUST00000144964,ENSMUST00000148872	3231.91	3060.32	681.00	6.55	10.41
ENSMUSG00000002767	ENSMUST00000002844,ENSMUST00000113429,ENSMUST00000113430,ENSMUST00000146183,ENSMUST00000156464	937.74	767.39	883.00	33.87	53.84
ENSMUSG00000002768	ENSMUST00000002845	840.00	668.41	996.46	43.88	69.76
ENSMUSG00000002769	ENSMUST00000002846,ENSMUST00000147112	1035.00	863.41	3.00	0.10	0.16
ENSMUSG00000002771	ENSMUST00000002848,ENSMUST00000146672	5431.00	5259.41	30.00	0.17	0.27
ENSMUSG00000002778	ENSMUST00000002855,ENSMUST00000107718,ENSMUST00000107719,ENSMUST00000133022,ENSMUST00000146932	1422.00	1250.42	2198.00	51.74	82.25
ENSMUSG00000002781	ENSMUST00000069772,ENSMUST00000107716,ENSMUST00000125809,ENSMUST00000129600,ENSMUST00000135554,ENSMUST00000140243,ENSMUST00000140766,ENSMUST00000153045,ENSMUST00000155615	2077.95	1906.36	318.00	4.91	7.81
ENSMUSG00000002791	ENSMUST00000159650,ENSMUST00000160550,ENSMUST00000183934	2342.00	2170.41	6.00	0.08	0.13
ENSMUSG00000002797	ENSMUST00000002874,ENSMUST00000131475,ENSMUST00000136527	1351.60	1180.02	49.00	1.22	1.94
ENSMUSG00000002799	ENSMUST00000075827	4054.00	3882.41	9.00	0.07	0.11
ENSMUSG00000002803	ENSMUST00000002880,ENSMUST00000165079	2033.58	1861.99	253.00	4.00	6.36
ENSMUSG00000002804	ENSMUST00000002881	793.00	621.41	94.00	4.45	7.08
ENSMUSG00000002808	ENSMUST00000002885	2386.00	2214.41	1536.00	20.42	32.46
ENSMUSG00000002812	ENSMUST00000002889,ENSMUST00000137226,ENSMUST00000154141,ENSMUST00000154465	3462.39	3290.81	1453.00	13.00	20.66
ENSMUSG00000002814	ENSMUST00000002891,ENSMUST00000102668,ENSMUST00000117743,ENSMUST00000120417,ENSMUST00000124799,ENSMUST00000130068	3500.77	3329.18	351.00	3.10	4.93
ENSMUSG00000002820	ENSMUST00000065005	2541.00	2369.41	604.55	7.51	11.94
ENSMUSG00000002825	ENSMUST00000002902	1319.00	1147.41	188.00	4.82	7.67
ENSMUSG00000002831	ENSMUST00000002908,ENSMUST00000190703	5755.30	5583.71	51.00	0.27	0.43
ENSMUSG00000002833	ENSMUST00000002911	2251.00	2079.41	1452.00	20.55	32.67
ENSMUSG00000002835	ENSMUST00000002914	3308.00	3136.41	933.09	8.76	13.92
ENSMUSG00000002844	ENSMUST00000002923	1583.00	1411.41	1938.00	40.41	64.25
ENSMUSG00000002845	ENSMUST00000002924,ENSMUST00000163133,ENSMUST00000163549,ENSMUST00000163884,ENSMUST00000163948,ENSMUST00000165140,ENSMUST00000165631,ENSMUST00000166235,ENSMUST00000166854,ENSMUST00000167033,ENSMUST00000169554,ENSMUST00000170097,ENSMUST00000171064,ENSMUST00000171687	1225.70	1054.12	253.00	7.06	11.23
ENSMUSG00000002846	ENSMUST00000002925,ENSMUST00000147543	1543.28	1371.69	570.38	12.24	19.46
ENSMUSG00000002847	ENSMUST00000002926	1972.00	1800.41	1.00	0.02	0.03
ENSMUSG00000002870	ENSMUST00000058011	3370.00	3198.41	2415.00	22.22	35.33
ENSMUSG00000002871	ENSMUST00000055022,ENSMUST00000123257,ENSMUST00000128171,ENSMUST00000128790,ENSMUST00000129979,ENSMUST00000135778,ENSMUST00000138415,ENSMUST00000141163,ENSMUST00000144405,ENSMUST00000148874,ENSMUST00000150236,ENSMUST00000151379,ENSMUST00000152045,ENSMUST00000152585,ENSMUST00000153874,ENSMUST00000153885	1436.29	1264.77	294.00	6.84	10.88
ENSMUSG00000002881	ENSMUST00000069792,ENSMUST00000167732,ENSMUST00000168082,ENSMUST00000170269,ENSMUST00000186764	2138.35	1966.78	457.00	6.84	10.87
ENSMUSG00000002885	ENSMUST00000002964,ENSMUST00000075843,ENSMUST00000109802,ENSMUST00000139797,ENSMUST00000140606,ENSMUST00000149368,ENSMUST00000154075,ENSMUST00000166939	2836.79	2665.20	358.53	3.96	6.29
ENSMUSG00000002897	ENSMUST00000002976	3970.00	3798.41	229.54	1.78	2.83
ENSMUSG00000002900	ENSMUST00000002979,ENSMUST00000164009,ENSMUST00000164228,ENSMUST00000164919,ENSMUST00000169065,ENSMUST00000169088,ENSMUST00000170495,ENSMUST00000172134	5297.78	5126.20	188.00	1.08	1.72
ENSMUSG00000002908	ENSMUST00000110078,ENSMUST00000110081	4042.00	3870.41	64.01	0.49	0.77
ENSMUSG00000002910	ENSMUST00000002989	2329.00	2157.41	90.00	1.23	1.95
ENSMUSG00000002930	ENSMUST00000052827	1738.00	1566.41	0.00	0.00	0.00
ENSMUSG00000002944	ENSMUST00000082367,ENSMUST00000165232,ENSMUST00000169095,ENSMUST00000170051,ENSMUST00000197574,ENSMUST00000197890	2120.08	1948.50	25.00	0.38	0.60
ENSMUSG00000002948	ENSMUST00000003027,ENSMUST00000062686,ENSMUST00000110994,ENSMUST00000110995,ENSMUST00000110996,ENSMUST00000110998,ENSMUST00000110999,ENSMUST00000129537,ENSMUST00000129866,ENSMUST00000145165	2917.47	2745.88	1202.05	12.88	20.48
ENSMUSG00000002949	ENSMUST00000003029,ENSMUST00000135755,ENSMUST00000141195,ENSMUST00000147831,ENSMUST00000148672,ENSMUST00000149827,ENSMUST00000160371,ENSMUST00000160549,ENSMUST00000161143	1687.28	1515.70	1165.00	22.62	35.97
ENSMUSG00000002957	ENSMUST00000003038,ENSMUST00000201261,ENSMUST00000201320	4530.72	4359.14	3101.80	20.94	33.30
ENSMUSG00000002963	ENSMUST00000003044,ENSMUST00000098478,ENSMUST00000107876,ENSMUST00000123015,ENSMUST00000124168,ENSMUST00000126860,ENSMUST00000139003,ENSMUST00000144669,ENSMUST00000145850,ENSMUST00000152747,ENSMUST00000154968,ENSMUST00000155050,ENSMUST00000200892,ENSMUST00000201882,ENSMUST00000202646	1564.13	1393.24	587.00	12.40	19.72
ENSMUSG00000002968	ENSMUST00000003049	2297.00	2125.41	1989.00	27.54	43.79
ENSMUSG00000002980	ENSMUST00000003061,ENSMUST00000133271,ENSMUST00000133427,ENSMUST00000135632,ENSMUST00000155244	2429.00	2257.41	129.00	1.68	2.67
ENSMUSG00000002981	ENSMUST00000055242	4130.00	3958.41	4600.00	34.20	54.38
ENSMUSG00000002983	ENSMUST00000049912,ENSMUST00000094762,ENSMUST00000098754,ENSMUST00000130543,ENSMUST00000131759,ENSMUST00000137615,ENSMUST00000141586,ENSMUST00000148040,ENSMUST00000153309	2024.51	1852.92	278.00	4.42	7.02
ENSMUSG00000002984	ENSMUST00000032555,ENSMUST00000093552,ENSMUST00000172705,ENSMUST00000173966,ENSMUST00000174476	1585.58	1414.00	1808.50	37.64	59.85
ENSMUSG00000002985	ENSMUST00000003066,ENSMUST00000167646,ENSMUST00000172808,ENSMUST00000172983,ENSMUST00000173739,ENSMUST00000174064,ENSMUST00000174144,ENSMUST00000174191,ENSMUST00000174355,ENSMUST00000174710	1032.68	861.10	42826.00	1463.83	2327.25
ENSMUSG00000002992	ENSMUST00000003074,ENSMUST00000127648,ENSMUST00000134116,ENSMUST00000142352,ENSMUST00000150569	602.20	430.63	0.00	0.00	0.00
ENSMUSG00000002996	ENSMUST00000167458,ENSMUST00000172314,ENSMUST00000175666,ENSMUST00000175686,ENSMUST00000176084,ENSMUST00000176103,ENSMUST00000176138,ENSMUST00000176520,ENSMUST00000176643	2077.27	1905.68	1403.85	21.68	34.47
ENSMUSG00000002997	ENSMUST00000003079,ENSMUST00000036497,ENSMUST00000146865	2439.67	2268.08	226.00	2.93	4.66
ENSMUSG00000003031	ENSMUST00000003115,ENSMUST00000067327	2799.95	2628.37	2961.00	33.16	52.72
ENSMUSG00000003032	ENSMUST00000107619,ENSMUST00000129250,ENSMUST00000132746	2935.29	2763.71	124.00	1.32	2.10
ENSMUSG00000003033	ENSMUST00000003117,ENSMUST00000126885,ENSMUST00000145213,ENSMUST00000151546,ENSMUST00000156735	1936.72	1765.13	2723.00	45.41	72.19
ENSMUSG00000003037	ENSMUST00000003121,ENSMUST00000128203,ENSMUST00000135613	1921.45	1749.88	1448.78	24.37	38.74
ENSMUSG00000003038	ENSMUST00000100472,ENSMUST00000102552,ENSMUST00000102553,ENSMUST00000105893,ENSMUST00000123234,ENSMUST00000125266,ENSMUST00000130809,ENSMUST00000136327,ENSMUST00000136859,ENSMUST00000137456,ENSMUST00000138458,ENSMUST00000145025,ENSMUST00000153622	1107.86	936.28	9968.36	313.37	498.20
ENSMUSG00000003039	ENSMUST00000003123	1910.00	1738.41	1400.00	23.70	37.68
ENSMUSG00000003051	ENSMUST00000003135,ENSMUST00000185752,ENSMUST00000188895	1901.00	1729.41	1.00	0.02	0.03
ENSMUSG00000003053	ENSMUST00000003137,ENSMUST00000176624,ENSMUST00000177087	2121.33	1949.75	0.00	0.00	0.00
ENSMUSG00000003062	ENSMUST00000039694,ENSMUST00000196268,ENSMUST00000196537,ENSMUST00000196712,ENSMUST00000197565,ENSMUST00000199278,ENSMUST00000199924,ENSMUST00000200323	1126.60	955.06	801.00	24.69	39.25
ENSMUSG00000003068	ENSMUST00000003152,ENSMUST00000105370,ENSMUST00000105371,ENSMUST00000128992,ENSMUST00000129235,ENSMUST00000144108,ENSMUST00000144119,ENSMUST00000144883,ENSMUST00000152592	2086.05	1914.46	1397.85	21.49	34.17
ENSMUSG00000003070	ENSMUST00000003154	2131.00	1959.41	146.00	2.19	3.49
ENSMUSG00000003072	ENSMUST00000003156,ENSMUST00000105366,ENSMUST00000105367,ENSMUST00000150347	928.78	757.19	4591.00	178.46	283.72
ENSMUSG00000003099	ENSMUST00000003183,ENSMUST00000124573,ENSMUST00000127311,ENSMUST00000138353,ENSMUST00000142597,ENSMUST00000142831,ENSMUST00000145997,ENSMUST00000146920,ENSMUST00000153242,ENSMUST00000154880,ENSMUST00000156366	1951.24	1779.66	2324.00	38.44	61.11
ENSMUSG00000003119	ENSMUST00000003203,ENSMUST00000107538,ENSMUST00000107539,ENSMUST00000125152,ENSMUST00000145113,ENSMUST00000147441	4697.87	4526.29	915.00	5.95	9.46
ENSMUSG00000003123	ENSMUST00000003207,ENSMUST00000054301,ENSMUST00000105177,ENSMUST00000149349	3092.64	2921.06	299.00	3.01	4.79
ENSMUSG00000003131	ENSMUST00000172450	4241.00	4069.41	2221.00	16.06	25.54
ENSMUSG00000003134	ENSMUST00000054462,ENSMUST00000192099,ENSMUST00000192531,ENSMUST00000193823,ENSMUST00000195854	3859.05	3687.46	346.58	2.77	4.40
ENSMUSG00000003135	ENSMUST00000003219,ENSMUST00000160145,ENSMUST00000161515,ENSMUST00000195567	3246.99	3075.41	867.00	8.30	13.19
ENSMUSG00000003153	ENSMUST00000032476,ENSMUST00000165884,ENSMUST00000166135,ENSMUST00000168704,ENSMUST00000168801,ENSMUST00000169979,ENSMUST00000170724,ENSMUST00000171541	3823.95	3652.36	503.27	4.06	6.45
ENSMUSG00000003154	ENSMUST00000003238,ENSMUST00000177927	5283.00	5111.41	453.85	2.61	4.15
ENSMUSG00000003161	ENSMUST00000003245,ENSMUST00000088786,ENSMUST00000144265,ENSMUST00000145119,ENSMUST00000148633,ENSMUST00000149420,ENSMUST00000197065	924.34	752.76	1263.00	49.38	78.51
ENSMUSG00000003166	ENSMUST00000012152,ENSMUST00000066127,ENSMUST00000117082,ENSMUST00000117945,ENSMUST00000126919,ENSMUST00000135229,ENSMUST00000155611,ENSMUST00000155943	3907.31	3735.73	3152.22	24.84	39.48
ENSMUSG00000003178	ENSMUST00000077159	2893.00	2721.41	285.00	3.08	4.90
ENSMUSG00000003184	ENSMUST00000003284,ENSMUST00000107834,ENSMUST00000107835,ENSMUST00000124069,ENSMUST00000127011,ENSMUST00000130610,ENSMUST00000145233,ENSMUST00000145728,ENSMUST00000146355	1352.22	1180.63	664.00	16.55	26.32
ENSMUSG00000003190	ENSMUST00000003290,ENSMUST00000124232,ENSMUST00000124235,ENSMUST00000128816,ENSMUST00000149765,ENSMUST00000152341	1020.22	848.63	305.86	10.61	16.87
ENSMUSG00000003198	ENSMUST00000054780	2028.00	1856.41	94.00	1.49	2.37
ENSMUSG00000003199	ENSMUST00000124302,ENSMUST00000133998,ENSMUST00000140926,ENSMUST00000149441,ENSMUST00000153197,ENSMUST00000159340,ENSMUST00000159420,ENSMUST00000159996,ENSMUST00000162883	1600.67	1429.08	2136.00	43.99	69.94
ENSMUSG00000003200	ENSMUST00000003268	2072.00	1900.41	1474.00	22.83	36.29
ENSMUSG00000003206	ENSMUST00000003274	1170.00	998.41	3.00	0.09	0.14
ENSMUSG00000003208	ENSMUST00000086869	1311.00	1139.41	210.00	5.42	8.62
ENSMUSG00000003226	ENSMUST00000003310	9477.00	9305.41	2463.00	7.79	12.39
ENSMUSG00000003227	ENSMUST00000003312	3637.00	3465.41	10.00	0.08	0.14
ENSMUSG00000003228	ENSMUST00000003313	3165.00	2993.41	166.00	1.63	2.59
ENSMUSG00000003233	ENSMUST00000003318,ENSMUST00000169552,ENSMUST00000171572,ENSMUST00000171774	2518.68	2347.09	1538.60	19.29	30.68
ENSMUSG00000003234	ENSMUST00000003319,ENSMUST00000135861,ENSMUST00000148679,ENSMUST00000152339,ENSMUST00000154660	2378.99	2207.40	1096.00	14.61	23.23
ENSMUSG00000003235	ENSMUST00000003320,ENSMUST00000148714	3129.38	2957.79	1843.00	18.34	29.16
ENSMUSG00000003269	ENSMUST00000056820,ENSMUST00000107726,ENSMUST00000107728,ENSMUST00000107729,ENSMUST00000124476,ENSMUST00000129313,ENSMUST00000136213,ENSMUST00000139376	1553.59	1382.00	1679.00	35.76	56.85
ENSMUSG00000003271	ENSMUST00000075571,ENSMUST00000107735,ENSMUST00000123250,ENSMUST00000138525,ENSMUST00000140127	760.20	588.71	0.00	0.00	0.00
ENSMUSG00000003273	ENSMUST00000003360,ENSMUST00000126106,ENSMUST00000137294	1301.87	1130.28	195.00	5.08	8.07
ENSMUSG00000003279	ENSMUST00000060072,ENSMUST00000097288,ENSMUST00000125691,ENSMUST00000126801,ENSMUST00000130971,ENSMUST00000133717,ENSMUST00000133983,ENSMUST00000135938,ENSMUST00000140728,ENSMUST00000146730,ENSMUST00000148486,ENSMUST00000150260,ENSMUST00000150798,ENSMUST00000155016,ENSMUST00000155823,ENSMUST00000156946	3291.01	3119.42	609.00	5.75	9.14
ENSMUSG00000003282	ENSMUST00000003369,ENSMUST00000137439,ENSMUST00000147035,ENSMUST00000151543	1963.32	1791.82	20.00	0.33	0.52
ENSMUSG00000003283	ENSMUST00000003370,ENSMUST00000109799,ENSMUST00000189688,ENSMUST00000191431	2091.00	1919.41	0.00	0.00	0.00
ENSMUSG00000003299	ENSMUST00000003386	1285.00	1113.41	1210.00	31.99	50.85
ENSMUSG00000003308	ENSMUST00000049567,ENSMUST00000164812,ENSMUST00000193247,ENSMUST00000193982,ENSMUST00000194542	3111.41	2939.91	1266.31	12.68	20.16
ENSMUSG00000003309	ENSMUST00000003397,ENSMUST00000115433	1735.00	1563.41	0.00	0.00	0.00
ENSMUSG00000003316	ENSMUST00000003404,ENSMUST00000164283,ENSMUST00000168741,ENSMUST00000169020	5937.05	5765.46	3793.00	19.36	30.78
ENSMUSG00000003341	ENSMUST00000020383	4411.00	4239.41	1.00	0.01	0.01
ENSMUSG00000003344	ENSMUST00000003434,ENSMUST00000126980,ENSMUST00000131876,ENSMUST00000147162,ENSMUST00000151794	2100.76	1929.17	1319.00	20.12	31.99
ENSMUSG00000003345	ENSMUST00000079773,ENSMUST00000085435	2293.60	2122.01	1722.00	23.88	37.97
ENSMUSG00000003346	ENSMUST00000003436,ENSMUST00000187646,ENSMUST00000189605,ENSMUST00000191440	1468.53	1296.94	1444.00	32.77	52.10
ENSMUSG00000003348	ENSMUST00000003438	2644.00	2472.41	425.37	5.06	8.05
ENSMUSG00000003352	ENSMUST00000003442,ENSMUST00000109150	2819.00	2647.41	336.00	3.74	5.94
ENSMUSG00000003354	ENSMUST00000003444	1890.00	1718.41	22.00	0.38	0.60
ENSMUSG00000003355	ENSMUST00000003445	731.00	559.42	38.00	2.00	3.18
ENSMUSG00000003360	ENSMUST00000003450,ENSMUST00000159170,ENSMUST00000159423,ENSMUST00000160506,ENSMUST00000161030,ENSMUST00000162384	2664.82	2493.47	2188.00	25.83	41.06
ENSMUSG00000003363	ENSMUST00000117095,ENSMUST00000117611,ENSMUST00000127240,ENSMUST00000131106,ENSMUST00000142981,ENSMUST00000143903,ENSMUST00000150964,ENSMUST00000155287	2062.79	1891.21	1125.00	17.51	27.84
ENSMUSG00000003378	ENSMUST00000003468	3836.00	3664.41	1859.00	14.93	23.74
ENSMUSG00000003379	ENSMUST00000003469	1457.00	1285.41	2.00	0.05	0.07
ENSMUSG00000003380	ENSMUST00000076961	875.00	703.41	1223.00	51.17	81.36
ENSMUSG00000003382	ENSMUST00000117293,ENSMUST00000119109,ENSMUST00000136680,ENSMUST00000152010,ENSMUST00000170036	4891.97	4720.39	533.00	3.32	5.28
ENSMUSG00000003402	ENSMUST00000003493,ENSMUST00000115331	2002.32	1830.73	3210.00	51.61	82.05
ENSMUSG00000003410	ENSMUST00000003501	5027.00	4855.41	319.01	1.93	3.07
ENSMUSG00000003411	ENSMUST00000003502,ENSMUST00000106650,ENSMUST00000106651,ENSMUST00000157062	1318.14	1146.55	1332.00	34.19	54.36
ENSMUSG00000003418	ENSMUST00000003509,ENSMUST00000150781	7618.00	7446.41	2.00	0.01	0.01
ENSMUSG00000003420	ENSMUST00000003512	1738.00	1566.41	70.00	1.32	2.09
ENSMUSG00000003421	ENSMUST00000003513,ENSMUST00000107829,ENSMUST00000107830,ENSMUST00000125189,ENSMUST00000132359,ENSMUST00000141908,ENSMUST00000143901,ENSMUST00000150609	1102.81	931.42	884.02	27.94	44.41
ENSMUSG00000003423	ENSMUST00000085375,ENSMUST00000107811,ENSMUST00000107813,ENSMUST00000125953,ENSMUST00000130957,ENSMUST00000144597,ENSMUST00000150732,ENSMUST00000153973,ENSMUST00000154073	1023.53	851.97	1202.42	41.54	66.04
ENSMUSG00000003429	ENSMUST00000003521	602.00	430.42	9598.95	656.39	1043.55
ENSMUSG00000003435	ENSMUST00000003527	3509.00	3337.41	2206.00	19.45	30.93
ENSMUSG00000003436	ENSMUST00000108315,ENSMUST00000138721,ENSMUST00000145512	2424.83	2253.24	608.00	7.94	12.63
ENSMUSG00000003437	ENSMUST00000003529,ENSMUST00000122857,ENSMUST00000132910,ENSMUST00000143201,ENSMUST00000145339,ENSMUST00000146604,ENSMUST00000146886,ENSMUST00000146913,ENSMUST00000152512,ENSMUST00000154823	1448.39	1276.85	1190.92	27.45	43.64
ENSMUSG00000003438	ENSMUST00000081946,ENSMUST00000131849,ENSMUST00000134263,ENSMUST00000135220,ENSMUST00000136427,ENSMUST00000151990	1432.77	1261.21	1298.00	30.29	48.16
ENSMUSG00000003444	ENSMUST00000003536	1281.00	1109.41	374.00	9.92	15.77
ENSMUSG00000003452	ENSMUST00000003544,ENSMUST00000086829,ENSMUST00000111513,ENSMUST00000130270,ENSMUST00000140759,ENSMUST00000172926,ENSMUST00000173408,ENSMUST00000174886	4740.34	4568.76	483.00	3.11	4.95
ENSMUSG00000003458	ENSMUST00000003550,ENSMUST00000122986,ENSMUST00000135928,ENSMUST00000140643,ENSMUST00000142825,ENSMUST00000146137	2728.94	2557.36	2425.78	27.92	44.39
ENSMUSG00000003464	ENSMUST00000075895,ENSMUST00000111252,ENSMUST00000127662,ENSMUST00000133081,ENSMUST00000133546,ENSMUST00000147799	1926.77	1755.20	2178.00	36.52	58.07
ENSMUSG00000003469	ENSMUST00000003561,ENSMUST00000159180	2838.00	2666.41	19.00	0.21	0.33
ENSMUSG00000003476	ENSMUST00000003568,ENSMUST00000095898,ENSMUST00000114374,ENSMUST00000164012,ENSMUST00000166954,ENSMUST00000169777	2924.00	2752.41	1.00	0.01	0.02
ENSMUSG00000003477	ENSMUST00000003569,ENSMUST00000152720	998.00	826.41	0.00	0.00	0.00
ENSMUSG00000003484	ENSMUST00000003574,ENSMUST00000125448,ENSMUST00000141975	951.33	779.76	0.00	0.00	0.00
ENSMUSG00000003500	ENSMUST00000078155,ENSMUST00000159124,ENSMUST00000160613,ENSMUST00000160749,ENSMUST00000160878,ENSMUST00000161654,ENSMUST00000162099,ENSMUST00000162215,ENSMUST00000162242,ENSMUST00000162739	2392.37	2220.78	472.00	6.26	9.95
ENSMUSG00000003505	ENSMUST00000003597,ENSMUST00000098783,ENSMUST00000182983,ENSMUST00000183222	1258.00	1086.41	0.00	0.00	0.00
ENSMUSG00000003518	ENSMUST00000003612,ENSMUST00000107172,ENSMUST00000107173,ENSMUST00000125794,ENSMUST00000143177,ENSMUST00000151678,ENSMUST00000176261	3024.57	2853.10	1194.00	12.32	19.58
ENSMUSG00000003526	ENSMUST00000003620,ENSMUST00000123969,ENSMUST00000126087,ENSMUST00000132241,ENSMUST00000136776,ENSMUST00000139861,ENSMUST00000141635	1723.00	1551.48	77.00	1.46	2.32
ENSMUSG00000003527	ENSMUST00000003621	2819.00	2647.41	640.00	7.12	11.31
ENSMUSG00000003528	ENSMUST00000003622,ENSMUST00000129270,ENSMUST00000131507,ENSMUST00000142022,ENSMUST00000147384,ENSMUST00000150925	1587.79	1416.21	1468.00	30.51	48.51
ENSMUSG00000003531	ENSMUST00000066027,ENSMUST00000076757,ENSMUST00000143343,ENSMUST00000148372,ENSMUST00000148514,ENSMUST00000148521,ENSMUST00000151266,ENSMUST00000153123,ENSMUST00000155387	1087.33	915.74	842.91	27.09	43.07
ENSMUSG00000003534	ENSMUST00000003628,ENSMUST00000097333,ENSMUST00000117301,ENSMUST00000119825,ENSMUST00000134995,ENSMUST00000135078,ENSMUST00000145900,ENSMUST00000146472,ENSMUST00000148065,ENSMUST00000155628,ENSMUST00000155957,ENSMUST00000166980	3339.55	3167.96	10644.79	98.90	157.23
ENSMUSG00000003541	ENSMUST00000003635	1131.00	959.41	498.00	15.28	24.29
ENSMUSG00000003545	ENSMUST00000003640	3751.00	3579.41	14.00	0.12	0.18
ENSMUSG00000003546	ENSMUST00000003642	2322.00	2150.41	504.00	6.90	10.97
ENSMUSG00000003549	ENSMUST00000003645,ENSMUST00000160192,ENSMUST00000160369,ENSMUST00000160909,ENSMUST00000161378,ENSMUST00000162197,ENSMUST00000162992,ENSMUST00000176723,ENSMUST00000176818,ENSMUST00000177486	1036.48	864.96	434.00	14.77	23.48
ENSMUSG00000003555	ENSMUST00000026012,ENSMUST00000131142,ENSMUST00000156577	920.33	748.94	0.00	0.00	0.00
ENSMUSG00000003559	ENSMUST00000003655	1751.00	1579.41	105.00	1.96	3.11
ENSMUSG00000003573	ENSMUST00000003669,ENSMUST00000087467,ENSMUST00000110124,ENSMUST00000135368,ENSMUST00000135692,ENSMUST00000140212,ENSMUST00000143528,ENSMUST00000155711	1716.95	1545.37	1024.47	19.51	31.02
ENSMUSG00000003575	ENSMUST00000076615,ENSMUST00000125273,ENSMUST00000125613,ENSMUST00000142769,ENSMUST00000153632	4568.49	4396.97	774.00	5.18	8.24
ENSMUSG00000003581	ENSMUST00000003677,ENSMUST00000124670,ENSMUST00000127165,ENSMUST00000145705	1772.03	1600.44	534.00	9.82	15.61
ENSMUSG00000003585	ENSMUST00000003681,ENSMUST00000123901,ENSMUST00000132421,ENSMUST00000133631,ENSMUST00000136420,ENSMUST00000145173	2586.69	2415.10	610.00	7.43	11.82
ENSMUSG00000003604	ENSMUST00000003705,ENSMUST00000099588,ENSMUST00000127894	1530.16	1358.58	184.30	3.99	6.35
ENSMUSG00000003617	ENSMUST00000003714,ENSMUST00000091309,ENSMUST00000108325,ENSMUST00000108328,ENSMUST00000108329,ENSMUST00000125994,ENSMUST00000128615,ENSMUST00000129135,ENSMUST00000131454,ENSMUST00000131811,ENSMUST00000150264,ENSMUST00000172605,ENSMUST00000172860,ENSMUST00000173779,ENSMUST00000173848,ENSMUST00000174803	2942.72	2771.14	1861.00	19.77	31.43
ENSMUSG00000003623	ENSMUST00000003720,ENSMUST00000146115,ENSMUST00000157024	2912.89	2741.30	1767.81	18.98	30.18
ENSMUSG00000003644	ENSMUST00000003741,ENSMUST00000105894,ENSMUST00000129636,ENSMUST00000137486,ENSMUST00000157067,ENSMUST00000168974,ENSMUST00000173961,ENSMUST00000173989,ENSMUST00000174481	3127.36	2955.78	955.99	9.52	15.13
ENSMUSG00000003657	ENSMUST00000003754	1430.00	1258.41	82.00	1.92	3.05
ENSMUSG00000003660	ENSMUST00000103220,ENSMUST00000131435,ENSMUST00000140868,ENSMUST00000142327,ENSMUST00000143481	6231.33	6059.74	2586.66	12.56	19.97
ENSMUSG00000003662	ENSMUST00000003759,ENSMUST00000143575,ENSMUST00000172636,ENSMUST00000174030,ENSMUST00000174863	1358.86	1187.29	652.00	16.16	25.70
ENSMUSG00000003665	ENSMUST00000003762	2090.00	1918.41	26.00	0.40	0.63
ENSMUSG00000003680	ENSMUST00000003777,ENSMUST00000010249,ENSMUST00000176080,ENSMUST00000176331,ENSMUST00000176496,ENSMUST00000176610,ENSMUST00000176688,ENSMUST00000176719,ENSMUST00000176747,ENSMUST00000176991,ENSMUST00000177056,ENSMUST00000177216,ENSMUST00000189739	1453.49	1281.90	738.00	16.94	26.94
ENSMUSG00000003721	ENSMUST00000003818,ENSMUST00000071064,ENSMUST00000159085,ENSMUST00000159125,ENSMUST00000159192,ENSMUST00000159528,ENSMUST00000160688,ENSMUST00000160968,ENSMUST00000161068,ENSMUST00000161818,ENSMUST00000162019,ENSMUST00000162582,ENSMUST00000162790,ENSMUST00000186915	1718.93	1547.37	402.00	7.65	12.16
ENSMUSG00000003731	ENSMUST00000003828,ENSMUST00000102590,ENSMUST00000126010,ENSMUST00000138916,ENSMUST00000146215,ENSMUST00000146361	4399.50	4227.92	1616.00	11.25	17.89
ENSMUSG00000003746	ENSMUST00000003843,ENSMUST00000105469,ENSMUST00000105470,ENSMUST00000133330,ENSMUST00000146483	3537.24	3365.66	106.00	0.93	1.47
ENSMUSG00000003752	ENSMUST00000003850,ENSMUST00000147170,ENSMUST00000149067	2711.64	2540.06	205.00	2.38	3.78
ENSMUSG00000003762	ENSMUST00000003860,ENSMUST00000108378,ENSMUST00000123012,ENSMUST00000128090,ENSMUST00000142910,ENSMUST00000143372,ENSMUST00000152342	2146.57	1974.98	560.89	8.36	13.29
ENSMUSG00000003778	ENSMUST00000003876,ENSMUST00000097626,ENSMUST00000115765,ENSMUST00000115766,ENSMUST00000127159,ENSMUST00000145431,ENSMUST00000152612,ENSMUST00000153569	3550.67	3379.09	1919.25	16.72	26.58
ENSMUSG00000003779	ENSMUST00000166044,ENSMUST00000167161	3565.75	3394.16	1913.58	16.59	26.38
ENSMUSG00000003808	ENSMUST00000003906,ENSMUST00000109754,ENSMUST00000129595,ENSMUST00000141480,ENSMUST00000144404,ENSMUST00000156970	1859.58	1688.00	895.77	15.62	24.83
ENSMUSG00000003809	ENSMUST00000003907,ENSMUST00000109745,ENSMUST00000128023,ENSMUST00000136462,ENSMUST00000139180,ENSMUST00000142748	1718.27	1546.69	636.00	12.10	19.24
ENSMUSG00000003810	ENSMUST00000003908,ENSMUST00000106484,ENSMUST00000106485,ENSMUST00000106486,ENSMUST00000123072,ENSMUST00000123761,ENSMUST00000128252,ENSMUST00000128713,ENSMUST00000131809,ENSMUST00000134460,ENSMUST00000144281,ENSMUST00000147262,ENSMUST00000147459,ENSMUST00000151347,ENSMUST00000156884	4604.87	4433.31	1650.00	10.95	17.42
ENSMUSG00000003812	ENSMUST00000003910,ENSMUST00000109744,ENSMUST00000128400,ENSMUST00000134569,ENSMUST00000135219,ENSMUST00000145292,ENSMUST00000148573,ENSMUST00000153215,ENSMUST00000155942	1661.44	1489.89	435.57	8.60	13.68
ENSMUSG00000003813	ENSMUST00000003911,ENSMUST00000109761,ENSMUST00000125711,ENSMUST00000128035,ENSMUST00000134395,ENSMUST00000144675,ENSMUST00000144994	1593.18	1421.60	1476.59	30.57	48.60
ENSMUSG00000003814	ENSMUST00000003912,ENSMUST00000125998,ENSMUST00000128028,ENSMUST00000154774	1770.82	1599.24	13914.00	256.08	407.12
ENSMUSG00000003824	ENSMUST00000003922,ENSMUST00000136026,ENSMUST00000144466,ENSMUST00000170296	859.17	687.60	273.00	11.69	18.58
ENSMUSG00000003847	ENSMUST00000075922,ENSMUST00000077440,ENSMUST00000125721,ENSMUST00000126333,ENSMUST00000126397,ENSMUST00000133026,ENSMUST00000144100,ENSMUST00000147588,ENSMUST00000148006,ENSMUST00000149972,ENSMUST00000151114,ENSMUST00000151582,ENSMUST00000154474,ENSMUST00000169453	7732.54	7560.95	759.31	2.96	4.70
ENSMUSG00000003848	ENSMUST00000003946,ENSMUST00000076585,ENSMUST00000109273,ENSMUST00000163757,ENSMUST00000163973,ENSMUST00000165266,ENSMUST00000169311,ENSMUST00000170796	1612.23	1440.65	475.00	9.70	15.43
ENSMUSG00000003849	ENSMUST00000003947	1553.00	1381.41	317.00	6.75	10.74
ENSMUSG00000003863	ENSMUST00000003961,ENSMUST00000107779,ENSMUST00000127948,ENSMUST00000130143,ENSMUST00000131154,ENSMUST00000137578,ENSMUST00000151970	4099.45	3927.86	260.00	1.95	3.10
ENSMUSG00000003865	ENSMUST00000003964,ENSMUST00000107766,ENSMUST00000124343,ENSMUST00000130561,ENSMUST00000140994,ENSMUST00000150689	3513.72	3342.13	1514.62	13.34	21.21
ENSMUSG00000003868	ENSMUST00000033087,ENSMUST00000107771,ENSMUST00000141761	1846.95	1675.37	1843.44	32.39	51.49
ENSMUSG00000003872	ENSMUST00000003971,ENSMUST00000124128,ENSMUST00000131333,ENSMUST00000147787,ENSMUST00000156528	455.25	284.01	10.00	1.04	1.65
ENSMUSG00000003873	ENSMUST00000033093	869.00	697.41	2598.00	109.64	174.32
ENSMUSG00000003882	ENSMUST00000003981	3208.00	3036.41	0.00	0.00	0.00
ENSMUSG00000003923	ENSMUST00000092430,ENSMUST00000105432,ENSMUST00000121685,ENSMUST00000145220,ENSMUST00000152505	2012.91	1841.32	614.00	9.81	15.60
ENSMUSG00000003929	ENSMUST00000054072	6639.00	6467.41	297.00	1.35	2.15
ENSMUSG00000003934	ENSMUST00000004036	3183.00	3011.41	129.00	1.26	2.00
ENSMUSG00000003948	ENSMUST00000004050,ENSMUST00000107887,ENSMUST00000124877,ENSMUST00000134929,ENSMUST00000153734	2519.59	2348.00	439.00	5.50	8.75
ENSMUSG00000003949	ENSMUST00000004051,ENSMUST00000043658,ENSMUST00000107881,ENSMUST00000137957,ENSMUST00000145786,ENSMUST00000176001	3564.76	3393.18	418.00	3.63	5.76
ENSMUSG00000003955	ENSMUST00000004057	635.00	463.42	1446.00	91.84	146.01
ENSMUSG00000003970	ENSMUST00000004072	862.00	690.41	14257.00	607.79	966.29
ENSMUSG00000003974	ENSMUST00000004076	3049.00	2877.41	764.00	7.81	12.42
ENSMUSG00000003992	ENSMUST00000004094,ENSMUST00000042122,ENSMUST00000133984,ENSMUST00000137493,ENSMUST00000137658,ENSMUST00000138488,ENSMUST00000141381,ENSMUST00000144659,ENSMUST00000156547	1169.52	997.94	711.96	21.00	33.38
ENSMUSG00000004018	ENSMUST00000004120,ENSMUST00000109509,ENSMUST00000134445,ENSMUST00000136830,ENSMUST00000143471	1398.70	1227.21	142.09	3.41	5.42
ENSMUSG00000004031	ENSMUST00000004133,ENSMUST00000192709,ENSMUST00000194578,ENSMUST00000195271	4113.12	3941.66	1526.00	11.39	18.12
ENSMUSG00000004032	ENSMUST00000004134,ENSMUST00000167387,ENSMUST00000167523,ENSMUST00000169365,ENSMUST00000170058,ENSMUST00000172247	943.69	772.10	1676.50	63.91	101.61
ENSMUSG00000004035	ENSMUST00000004137,ENSMUST00000106687,ENSMUST00000106688,ENSMUST00000124215,ENSMUST00000133947	1011.73	840.24	970.00	33.98	54.02
ENSMUSG00000004038	ENSMUST00000004136	1311.00	1139.41	0.00	0.00	0.00
ENSMUSG00000004040	ENSMUST00000092671,ENSMUST00000103114,ENSMUST00000127638,ENSMUST00000130686,ENSMUST00000137093,ENSMUST00000137367,ENSMUST00000138438,ENSMUST00000146971,ENSMUST00000151544,ENSMUST00000152601,ENSMUST00000152623,ENSMUST00000154170,ENSMUST00000155972,ENSMUST00000156645	3515.66	3344.10	8009.00	70.49	112.07
ENSMUSG00000004043	ENSMUST00000004145,ENSMUST00000107356,ENSMUST00000107357,ENSMUST00000133036,ENSMUST00000135272,ENSMUST00000138083,ENSMUST00000154087	2746.79	2575.21	140.10	1.60	2.55
ENSMUSG00000004044	ENSMUST00000060792,ENSMUST00000132934	3491.00	3319.41	819.00	7.26	11.55
ENSMUSG00000004054	ENSMUST00000004156	3801.00	3629.41	831.00	6.74	10.71
ENSMUSG00000004056	ENSMUST00000051356,ENSMUST00000085917,ENSMUST00000108342,ENSMUST00000108343,ENSMUST00000108344,ENSMUST00000128540,ENSMUST00000136962,ENSMUST00000136981,ENSMUST00000138459,ENSMUST00000142365,ENSMUST00000143347,ENSMUST00000143499,ENSMUST00000147263,ENSMUST00000167435	2705.21	2533.63	2448.00	28.44	45.21
ENSMUSG00000004069	ENSMUST00000060067,ENSMUST00000115854,ENSMUST00000138495,ENSMUST00000144815	2524.69	2353.10	1069.00	13.37	21.26
ENSMUSG00000004070	ENSMUST00000004172,ENSMUST00000118885,ENSMUST00000120232,ENSMUST00000121529,ENSMUST00000140367,ENSMUST00000154117	1399.33	1227.79	752.53	18.04	28.68
ENSMUSG00000004071	ENSMUST00000004173,ENSMUST00000117713,ENSMUST00000118703,ENSMUST00000140187,ENSMUST00000147225,ENSMUST00000152667	2498.94	2327.36	1684.38	21.30	33.87
ENSMUSG00000004085	ENSMUST00000090824,ENSMUST00000112073,ENSMUST00000135204,ENSMUST00000135469,ENSMUST00000144111,ENSMUST00000150126	5145.81	4974.23	1400.52	8.29	13.18
ENSMUSG00000004096	ENSMUST00000004200	1111.00	939.41	1480.00	46.37	73.72
ENSMUSG00000004098	ENSMUST00000004201,ENSMUST00000145974	5885.53	5713.94	620.00	3.19	5.08
ENSMUSG00000004099	ENSMUST00000004202,ENSMUST00000177754,ENSMUST00000178110	5366.14	5194.56	3228.00	18.29	29.08
ENSMUSG00000004100	ENSMUST00000004203,ENSMUST00000135608,ENSMUST00000145231,ENSMUST00000147780,ENSMUST00000153227,ENSMUST00000157047	1440.92	1269.35	412.00	9.55	15.19
ENSMUSG00000004105	ENSMUST00000004208,ENSMUST00000139148,ENSMUST00000143252,ENSMUST00000193373	3303.34	3131.75	273.00	2.57	4.08
ENSMUSG00000004110	ENSMUST00000004214,ENSMUST00000186256,ENSMUST00000187541,ENSMUST00000188321,ENSMUST00000188384,ENSMUST00000188965	12697.00	12525.41	10.00	0.02	0.04
ENSMUSG00000004113	ENSMUST00000041342,ENSMUST00000070864,ENSMUST00000100348,ENSMUST00000102939,ENSMUST00000114447,ENSMUST00000124183,ENSMUST00000125798,ENSMUST00000131861,ENSMUST00000133892,ENSMUST00000155356	7941.45	7769.86	144.00	0.55	0.87
ENSMUSG00000004127	ENSMUST00000040321,ENSMUST00000159481,ENSMUST00000159622,ENSMUST00000161141,ENSMUST00000161791,ENSMUST00000162864	1564.69	1393.12	179.11	3.78	6.02
ENSMUSG00000004151	ENSMUST00000095767,ENSMUST00000159334,ENSMUST00000160244,ENSMUST00000160701,ENSMUST00000160856,ENSMUST00000160996,ENSMUST00000161164,ENSMUST00000161513,ENSMUST00000161591,ENSMUST00000161980,ENSMUST00000162563,ENSMUST00000162730,ENSMUST00000163063	2536.05	2364.46	1600.00	19.92	31.66
ENSMUSG00000004187	ENSMUST00000004294	3143.00	2971.41	112.00	1.11	1.76
ENSMUSG00000004207	ENSMUST00000004316,ENSMUST00000105465,ENSMUST00000165878,ENSMUST00000177779,ENSMUST00000179238	2637.03	2465.44	15696.00	187.38	297.91
ENSMUSG00000004221	ENSMUST00000004330,ENSMUST00000064407,ENSMUST00000114127,ENSMUST00000114128,ENSMUST00000114129,ENSMUST00000114130,ENSMUST00000114133,ENSMUST00000130802,ENSMUST00000132749,ENSMUST00000135165,ENSMUST00000138564,ENSMUST00000139036,ENSMUST00000143784,ENSMUST00000144947,ENSMUST00000149525,ENSMUST00000156707,ENSMUST00000164101,ENSMUST00000180230	2126.44	1954.85	931.00	14.02	22.29
ENSMUSG00000004231	ENSMUST00000004340,ENSMUST00000173346,ENSMUST00000174490	4358.00	4186.41	1.00	0.01	0.01
ENSMUSG00000004233	ENSMUST00000004343,ENSMUST00000126875,ENSMUST00000135960,ENSMUST00000145650,ENSMUST00000198044	3104.47	2932.95	298.35	2.99	4.76
ENSMUSG00000004263	ENSMUST00000088357,ENSMUST00000129411,ENSMUST00000133577,ENSMUST00000146872	3555.16	3383.58	2043.72	17.78	28.26
ENSMUSG00000004264	ENSMUST00000004375,ENSMUST00000124779,ENSMUST00000129422,ENSMUST00000130279,ENSMUST00000143000,ENSMUST00000145447,ENSMUST00000147974,ENSMUST00000150847	1308.05	1136.47	3248.26	84.13	133.75
ENSMUSG00000004266	ENSMUST00000004377,ENSMUST00000112484,ENSMUST00000171549,ENSMUST00000172613,ENSMUST00000172690,ENSMUST00000172770,ENSMUST00000173228,ENSMUST00000173315,ENSMUST00000173647,ENSMUST00000174265,ENSMUST00000174787	2025.66	1854.14	16.69	0.26	0.42
ENSMUSG00000004267	ENSMUST00000004378,ENSMUST00000112476,ENSMUST00000125436,ENSMUST00000127274,ENSMUST00000128598,ENSMUST00000128701,ENSMUST00000135626,ENSMUST00000138770,ENSMUST00000139763,ENSMUST00000146712,ENSMUST00000147004,ENSMUST00000147307,ENSMUST00000149652,ENSMUST00000151214,ENSMUST00000156033	1345.59	1174.02	173.00	4.34	6.90
ENSMUSG00000004268	ENSMUST00000004379,ENSMUST00000125795,ENSMUST00000141251,ENSMUST00000142187	1030.15	858.57	1166.00	39.97	63.55
ENSMUSG00000004270	ENSMUST00000004381,ENSMUST00000128721,ENSMUST00000130020,ENSMUST00000133797,ENSMUST00000135516,ENSMUST00000141069,ENSMUST00000141546,ENSMUST00000150597,ENSMUST00000152176	1945.59	1774.01	946.00	15.70	24.95
ENSMUSG00000004285	ENSMUST00000004396,ENSMUST00000143101,ENSMUST00000149646	703.33	531.74	1279.00	70.80	112.55
ENSMUSG00000004296	ENSMUST00000102796,ENSMUST00000170513	1902.50	1730.91	0.00	0.00	0.00
ENSMUSG00000004317	ENSMUST00000004428,ENSMUST00000115746,ENSMUST00000128319,ENSMUST00000132126,ENSMUST00000154382	5535.84	5364.34	1140.00	6.25	9.94
ENSMUSG00000004319	ENSMUST00000004430,ENSMUST00000056508,ENSMUST00000093490,ENSMUST00000110301,ENSMUST00000110302,ENSMUST00000129672,ENSMUST00000132234,ENSMUST00000145493,ENSMUST00000145741,ENSMUST00000147824	4871.72	4700.14	2210.01	13.84	22.00
ENSMUSG00000004328	ENSMUST00000037762,ENSMUST00000108492,ENSMUST00000139224,ENSMUST00000153833	4076.86	3905.37	163.00	1.23	1.95
ENSMUSG00000004341	ENSMUST00000004453,ENSMUST00000136668	859.50	687.96	0.00	0.00	0.00
ENSMUSG00000004344	ENSMUST00000004456,ENSMUST00000110491	1651.50	1479.91	0.00	0.00	0.00
ENSMUSG00000004347	ENSMUST00000044505,ENSMUST00000114327,ENSMUST00000164037,ENSMUST00000164752,ENSMUST00000166102,ENSMUST00000166890,ENSMUST00000168944,ENSMUST00000170774	6752.68	6581.09	472.00	2.11	3.36
ENSMUSG00000004356	ENSMUST00000004470	8831.00	8659.41	664.00	2.26	3.59
ENSMUSG00000004359	ENSMUST00000004473,ENSMUST00000133724,ENSMUST00000138734,ENSMUST00000144338	1763.00	1591.41	23.59	0.44	0.69
ENSMUSG00000004360	ENSMUST00000092627	5644.00	5472.41	303.02	1.63	2.59
ENSMUSG00000004364	ENSMUST00000163119,ENSMUST00000164108,ENSMUST00000167293,ENSMUST00000167794,ENSMUST00000168372,ENSMUST00000170897	2142.92	1971.34	1917.00	28.62	45.50
ENSMUSG00000004366	ENSMUST00000004480	599.00	427.43	7.00	0.48	0.77
ENSMUSG00000004371	ENSMUST00000094892,ENSMUST00000163481	1267.00	1095.41	2.00	0.05	0.09
ENSMUSG00000004383	ENSMUST00000004497,ENSMUST00000119826,ENSMUST00000146249	4346.74	4175.16	909.00	6.41	10.19
ENSMUSG00000004393	ENSMUST00000004507,ENSMUST00000139073,ENSMUST00000151446,ENSMUST00000155874	1749.27	1577.69	693.00	12.93	20.55
ENSMUSG00000004394	ENSMUST00000004508,ENSMUST00000130621,ENSMUST00000132147	1880.60	1709.01	2098.00	36.13	57.44
ENSMUSG00000004415	ENSMUST00000057497,ENSMUST00000111103,ENSMUST00000125061,ENSMUST00000126311,ENSMUST00000140245,ENSMUST00000141744,ENSMUST00000147083,ENSMUST00000153127,ENSMUST00000156962,ENSMUST00000173496,ENSMUST00000196053	1766.25	1594.67	110.68	2.04	3.25
ENSMUSG00000004446	ENSMUST00000004560,ENSMUST00000125915,ENSMUST00000145948,ENSMUST00000160684,ENSMUST00000161594	2189.00	2017.41	172.00	2.51	3.99
ENSMUSG00000004451	ENSMUST00000004565,ENSMUST00000142945,ENSMUST00000156213	2292.65	2121.07	2214.00	30.72	48.84
ENSMUSG00000004455	ENSMUST00000086294,ENSMUST00000102528,ENSMUST00000128309,ENSMUST00000132555,ENSMUST00000133568,ENSMUST00000134719,ENSMUST00000135090,ENSMUST00000142562,ENSMUST00000151184,ENSMUST00000197730	2074.31	1902.73	4288.12	66.33	105.46
ENSMUSG00000004460	ENSMUST00000004574,ENSMUST00000132105,ENSMUST00000133013,ENSMUST00000166487,ENSMUST00000178320	1913.31	1741.72	1300.00	21.97	34.93
ENSMUSG00000004462	ENSMUST00000004576	2702.00	2530.41	337.00	3.92	6.23
ENSMUSG00000004473	ENSMUST00000004587	1952.00	1780.41	31.00	0.51	0.81
ENSMUSG00000004500	ENSMUST00000038701,ENSMUST00000124387,ENSMUST00000128293	4402.56	4230.97	393.00	2.73	4.35
ENSMUSG00000004508	ENSMUST00000004622	5997.00	5825.41	1041.00	5.26	8.36
ENSMUSG00000004530	ENSMUST00000004646,ENSMUST00000111283,ENSMUST00000163264,ENSMUST00000163995,ENSMUST00000164980,ENSMUST00000166647,ENSMUST00000168399,ENSMUST00000168493,ENSMUST00000168634,ENSMUST00000171630,ENSMUST00000172016	3147.52	2976.20	5859.00	57.94	92.12
ENSMUSG00000004535	ENSMUST00000080723,ENSMUST00000128173,ENSMUST00000129660,ENSMUST00000138040,ENSMUST00000147513,ENSMUST00000149586,ENSMUST00000149588	3238.92	3067.34	2507.00	24.06	38.25
ENSMUSG00000004540	ENSMUST00000004655	2100.00	1928.41	0.00	0.00	0.00
ENSMUSG00000004542	ENSMUST00000004657,ENSMUST00000182681,ENSMUST00000182853,ENSMUST00000182916	2105.00	1933.41	1.00	0.02	0.02
ENSMUSG00000004552	ENSMUST00000073350,ENSMUST00000112411,ENSMUST00000141061	1852.33	1680.75	0.00	0.00	0.00
ENSMUSG00000004558	ENSMUST00000004673,ENSMUST00000111632	2123.15	1951.56	4121.00	62.15	98.81
ENSMUSG00000004561	ENSMUST00000047899,ENSMUST00000077846,ENSMUST00000163603,ENSMUST00000164252,ENSMUST00000164801,ENSMUST00000164902,ENSMUST00000165100,ENSMUST00000165150,ENSMUST00000165568,ENSMUST00000166408,ENSMUST00000167984,ENSMUST00000168217,ENSMUST00000168409,ENSMUST00000168413,ENSMUST00000169019,ENSMUST00000170887	1271.63	1100.37	320.54	8.57	13.63
ENSMUSG00000004562	ENSMUST00000093813,ENSMUST00000100639,ENSMUST00000182019,ENSMUST00000182061,ENSMUST00000182193,ENSMUST00000182217,ENSMUST00000182338,ENSMUST00000182412,ENSMUST00000182480,ENSMUST00000182504,ENSMUST00000182609,ENSMUST00000182644,ENSMUST00000182649,ENSMUST00000182667,ENSMUST00000182740,ENSMUST00000182760,ENSMUST00000182777,ENSMUST00000182828,ENSMUST00000182905,ENSMUST00000182909,ENSMUST00000182931,…	2588.65	2417.14	2723.67	33.17	52.73
ENSMUSG00000004565	ENSMUST00000004681,ENSMUST00000111070	4478.73	4307.15	638.00	4.36	6.93
ENSMUSG00000004567	ENSMUST00000004683,ENSMUST00000159538,ENSMUST00000159808,ENSMUST00000160338,ENSMUST00000161705,ENSMUST00000161842,ENSMUST00000162797	1410.74	1239.20	735.00	17.46	27.75
ENSMUSG00000004568	ENSMUST00000004684,ENSMUST00000130587,ENSMUST00000131773,ENSMUST00000145360,ENSMUST00000145394,ENSMUST00000156085	4325.92	4154.34	910.00	6.45	10.25
ENSMUSG00000004591	ENSMUST00000043812,ENSMUST00000166330,ENSMUST00000172521,ENSMUST00000172916,ENSMUST00000173615,ENSMUST00000173830,ENSMUST00000173913,ENSMUST00000174099,ENSMUST00000174169,ENSMUST00000174422,ENSMUST00000174680,ENSMUST00000197529,ENSMUST00000200315	3299.99	3128.41	1604.00	15.09	23.99
ENSMUSG00000004609	ENSMUST00000004728,ENSMUST00000039861	2529.50	2357.91	0.00	0.00	0.00
ENSMUSG00000004610	ENSMUST00000004729,ENSMUST00000143096,ENSMUST00000155468	859.81	688.23	1257.00	53.76	85.47
ENSMUSG00000004612	ENSMUST00000070518	878.00	706.41	0.00	0.00	0.00
ENSMUSG00000004613	ENSMUST00000004732	879.00	707.41	0.00	0.00	0.00
ENSMUSG00000004626	ENSMUST00000004745,ENSMUST00000159370,ENSMUST00000159652,ENSMUST00000159888,ENSMUST00000159911,ENSMUST00000160435,ENSMUST00000160708,ENSMUST00000161629,ENSMUST00000161982,ENSMUST00000162047,ENSMUST00000162737,ENSMUST00000162832,ENSMUST00000162867,ENSMUST00000162974,ENSMUST00000163044	2770.51	2598.93	80.49	0.91	1.45
ENSMUSG00000004630	ENSMUST00000004749,ENSMUST00000128566,ENSMUST00000133459,ENSMUST00000136105,ENSMUST00000142431,ENSMUST00000144977,ENSMUST00000145855	1223.84	1052.27	8.37	0.23	0.37
ENSMUSG00000004631	ENSMUST00000004750,ENSMUST00000090686,ENSMUST00000101677,ENSMUST00000115577,ENSMUST00000115579,ENSMUST00000123907,ENSMUST00000126151,ENSMUST00000128109,ENSMUST00000130428,ENSMUST00000133306,ENSMUST00000139029,ENSMUST00000153284	1637.80	1466.27	371.00	7.45	11.84
ENSMUSG00000004633	ENSMUST00000046856,ENSMUST00000067741,ENSMUST00000114401,ENSMUST00000114402,ENSMUST00000114403,ENSMUST00000127323,ENSMUST00000133315,ENSMUST00000138930,ENSMUST00000146114	2424.18	2252.59	284.63	3.72	5.91
ENSMUSG00000004637	ENSMUST00000004756,ENSMUST00000109107,ENSMUST00000109108,ENSMUST00000159870,ENSMUST00000160005,ENSMUST00000160205,ENSMUST00000160862,ENSMUST00000161753,ENSMUST00000162052	2177.33	2005.75	369.01	5.41	8.61
ENSMUSG00000004642	ENSMUST00000057551,ENSMUST00000075670,ENSMUST00000101354,ENSMUST00000126581,ENSMUST00000139518,ENSMUST00000143029,ENSMUST00000146889,ENSMUST00000148153,ENSMUST00000151081	1466.10	1294.51	728.65	16.57	26.34
ENSMUSG00000004651	ENSMUST00000004770	3307.00	3135.41	46.62	0.44	0.70
ENSMUSG00000004654	ENSMUST00000063578	1598.00	1426.41	0.00	0.00	0.00
ENSMUSG00000004655	ENSMUST00000004774	2627.00	2455.41	7.00	0.08	0.13
ENSMUSG00000004661	ENSMUST00000004780,ENSMUST00000098686,ENSMUST00000114165,ENSMUST00000164010,ENSMUST00000164035,ENSMUST00000167670,ENSMUST00000169563,ENSMUST00000170477,ENSMUST00000171444,ENSMUST00000171949	3049.93	2878.34	47.00	0.48	0.76
ENSMUSG00000004665	ENSMUST00000004784,ENSMUST00000105374	2130.62	1959.03	693.00	10.41	16.55
ENSMUSG00000004667	ENSMUST00000004786,ENSMUST00000131743,ENSMUST00000143438,ENSMUST00000147507,ENSMUST00000152843	1167.08	995.49	958.00	28.32	45.03
ENSMUSG00000004668	ENSMUST00000042740,ENSMUST00000141233,ENSMUST00000151522	16011.00	15839.41	10.00	0.02	0.03
ENSMUSG00000004677	ENSMUST00000071935,ENSMUST00000168839,ENSMUST00000170242	7219.98	7048.39	1704.00	7.12	11.31
ENSMUSG00000004698	ENSMUST00000110819	4422.00	4250.41	89.00	0.62	0.98
ENSMUSG00000004707	ENSMUST00000004827,ENSMUST00000068878,ENSMUST00000111277,ENSMUST00000143463,ENSMUST00000146596	2160.80	1989.21	0.00	0.00	0.00
ENSMUSG00000004709	ENSMUST00000004829,ENSMUST00000194170,ENSMUST00000194797,ENSMUST00000195804	2422.00	2250.41	0.00	0.00	0.00
ENSMUSG00000004730	ENSMUST00000004850,ENSMUST00000086763	3184.50	3012.91	0.00	0.00	0.00
ENSMUSG00000004748	ENSMUST00000004868,ENSMUST00000123607	1411.00	1239.41	142.00	3.37	5.36
ENSMUSG00000004768	ENSMUST00000088287,ENSMUST00000115174,ENSMUST00000122822,ENSMUST00000132066,ENSMUST00000135330,ENSMUST00000138024,ENSMUST00000140354,ENSMUST00000150593,ENSMUST00000151482,ENSMUST00000195006	2251.17	2079.63	597.00	8.45	13.43
ENSMUSG00000004771	ENSMUST00000004892,ENSMUST00000165083,ENSMUST00000166857,ENSMUST00000167569,ENSMUST00000168366,ENSMUST00000169058,ENSMUST00000171100,ENSMUST00000172298,ENSMUST00000172444	812.42	640.86	1946.00	89.38	142.09
ENSMUSG00000004788	ENSMUST00000004910,ENSMUST00000128709,ENSMUST00000130760,ENSMUST00000136495,ENSMUST00000140900,ENSMUST00000150935,ENSMUST00000151925	1047.67	876.50	1454.00	48.83	77.62
ENSMUSG00000004789	ENSMUST00000053811	2767.00	2595.41	3317.00	37.62	59.80
ENSMUSG00000004791	ENSMUST00000004913	1582.00	1410.41	296.00	6.18	9.82
ENSMUSG00000004798	ENSMUST00000004920,ENSMUST00000129025,ENSMUST00000157049	4400.16	4228.58	1167.00	8.12	12.91
ENSMUSG00000004814	ENSMUST00000004936,ENSMUST00000201401	928.00	756.42	0.00	0.00	0.00
ENSMUSG00000004815	ENSMUST00000053913,ENSMUST00000123669,ENSMUST00000132179,ENSMUST00000132708,ENSMUST00000139169,ENSMUST00000139598,ENSMUST00000144624,ENSMUST00000145917,ENSMUST00000153238,ENSMUST00000153365,ENSMUST00000156964	2952.74	2781.16	489.66	5.18	8.24
ENSMUSG00000004821	ENSMUST00000004943	763.00	591.42	0.00	0.00	0.00
ENSMUSG00000004837	ENSMUST00000004959,ENSMUST00000155380	1662.00	1490.41	3.00	0.06	0.09
ENSMUSG00000004842	ENSMUST00000004964,ENSMUST00000175882,ENSMUST00000176038,ENSMUST00000176330,ENSMUST00000184525	1603.56	1431.97	9.84	0.20	0.32
ENSMUSG00000004843	ENSMUST00000004965	1838.00	1666.41	822.00	14.52	23.08
ENSMUSG00000004846	ENSMUST00000004968,ENSMUST00000127100,ENSMUST00000129896,ENSMUST00000137419,ENSMUST00000144784,ENSMUST00000151642	2603.64	2432.06	1564.42	18.93	30.10
ENSMUSG00000004849	ENSMUST00000111080,ENSMUST00000129356,ENSMUST00000144303,ENSMUST00000150603,ENSMUST00000154183	1229.09	1057.51	1732.00	48.21	76.64
ENSMUSG00000004864	ENSMUST00000004986,ENSMUST00000124099,ENSMUST00000129096,ENSMUST00000133786	1392.00	1220.41	3.00	0.07	0.12
ENSMUSG00000004865	ENSMUST00000004987,ENSMUST00000114767,ENSMUST00000126683,ENSMUST00000130643,ENSMUST00000136504,ENSMUST00000145023,ENSMUST00000145730	3142.58	2971.00	1452.89	14.39	22.88
ENSMUSG00000004872	ENSMUST00000004994,ENSMUST00000087086,ENSMUST00000172555	3078.00	2906.41	7.00	0.07	0.11
ENSMUSG00000004880	ENSMUST00000005003,ENSMUST00000191878,ENSMUST00000192075,ENSMUST00000193028,ENSMUST00000193030,ENSMUST00000194302,ENSMUST00000194415,ENSMUST00000195299	3064.37	2893.22	999.00	10.16	16.16
ENSMUSG00000004885	ENSMUST00000005019,ENSMUST00000163040	931.00	759.41	3.00	0.12	0.18
ENSMUSG00000004891	ENSMUST00000090973,ENSMUST00000159830,ENSMUST00000160694	5853.84	5682.25	15986.00	82.80	131.65
ENSMUSG00000004892	ENSMUST00000090971,ENSMUST00000191627,ENSMUST00000192274,ENSMUST00000193276,ENSMUST00000194193,ENSMUST00000194596	2724.95	2553.36	13320.00	153.54	244.11
ENSMUSG00000004894	ENSMUST00000005014,ENSMUST00000160150,ENSMUST00000160737,ENSMUST00000162352	1167.10	995.52	4.00	0.12	0.19
ENSMUSG00000004895	ENSMUST00000005015	2099.00	1927.41	1260.00	19.24	30.59
ENSMUSG00000004896	ENSMUST00000005016,ENSMUST00000159091,ENSMUST00000159831,ENSMUST00000159967,ENSMUST00000160068,ENSMUST00000160074,ENSMUST00000160143,ENSMUST00000160648,ENSMUST00000161014,ENSMUST00000161471,ENSMUST00000164439,ENSMUST00000168070	2557.82	2386.23	341.62	4.21	6.70
ENSMUSG00000004897	ENSMUST00000005017,ENSMUST00000159492,ENSMUST00000160198,ENSMUST00000160312,ENSMUST00000161616,ENSMUST00000162631	2057.15	1885.56	4221.00	65.89	104.75
ENSMUSG00000004902	ENSMUST00000112682	1367.00	1195.41	3299.00	81.23	129.14
ENSMUSG00000004929	ENSMUST00000005057,ENSMUST00000166015,ENSMUST00000166404,ENSMUST00000167658,ENSMUST00000171484	2385.84	2214.26	1292.00	17.17	27.30
ENSMUSG00000004931	ENSMUST00000057798	2106.00	1934.41	754.00	11.47	18.24
ENSMUSG00000004933	ENSMUST00000105328,ENSMUST00000117488,ENSMUST00000119547,ENSMUST00000120265,ENSMUST00000121205,ENSMUST00000126720,ENSMUST00000128576,ENSMUST00000130282,ENSMUST00000148735,ENSMUST00000150605,ENSMUST00000151660	1972.06	1800.47	226.00	3.69	5.87
ENSMUSG00000004934	ENSMUST00000005064,ENSMUST00000129549,ENSMUST00000134017,ENSMUST00000135765,ENSMUST00000146764,ENSMUST00000147436	2234.63	2063.04	551.21	7.86	12.50
ENSMUSG00000004936	ENSMUST00000005066,ENSMUST00000147796,ENSMUST00000152535,ENSMUST00000152675	2406.61	2235.02	1492.00	19.65	31.24
ENSMUSG00000004937	ENSMUST00000005067	1969.00	1797.41	2317.00	37.94	60.32
ENSMUSG00000004939	ENSMUST00000005069	1840.00	1668.41	2.50	0.04	0.07
ENSMUSG00000004945	ENSMUST00000005053,ENSMUST00000185896,ENSMUST00000188282	941.02	769.44	1497.00	57.26	91.04
ENSMUSG00000004947	ENSMUST00000005072,ENSMUST00000111142,ENSMUST00000111144,ENSMUST00000111145,ENSMUST00000125827,ENSMUST00000130345,ENSMUST00000140146,ENSMUST00000142041,ENSMUST00000199239	2540.69	2369.16	275.00	3.42	5.43
ENSMUSG00000004948	ENSMUST00000005073,ENSMUST00000131563	1028.50	856.91	0.00	0.00	0.00
ENSMUSG00000004951	ENSMUST00000005077,ENSMUST00000111155	903.00	731.41	13.00	0.52	0.83
ENSMUSG00000004952	ENSMUST00000042135,ENSMUST00000100570,ENSMUST00000122887,ENSMUST00000125048,ENSMUST00000125247,ENSMUST00000130598,ENSMUST00000131353,ENSMUST00000134509,ENSMUST00000135344,ENSMUST00000140972,ENSMUST00000145294,ENSMUST00000152723,ENSMUST00000199502	2546.61	2375.02	13.00	0.16	0.26
ENSMUSG00000004961	ENSMUST00000065957	1747.00	1575.41	24.00	0.45	0.71
ENSMUSG00000004980	ENSMUST00000069949,ENSMUST00000090002,ENSMUST00000114459	2131.10	1959.52	13500.99	202.79	322.41
ENSMUSG00000004988	ENSMUST00000005114	1199.00	1027.41	3.00	0.09	0.14
ENSMUSG00000004994	ENSMUST00000005120,ENSMUST00000098578,ENSMUST00000163993,ENSMUST00000164476,ENSMUST00000166285,ENSMUST00000166728,ENSMUST00000172320	964.57	793.82	206.00	7.64	12.14
ENSMUSG00000004996	ENSMUST00000005122,ENSMUST00000125498,ENSMUST00000126435,ENSMUST00000127747,ENSMUST00000140850	1616.16	1444.57	283.00	5.77	9.17
ENSMUSG00000005034	ENSMUST00000005164,ENSMUST00000102515,ENSMUST00000106137,ENSMUST00000106138,ENSMUST00000144369,ENSMUST00000196344,ENSMUST00000197616,ENSMUST00000199722	3400.59	3229.02	1730.00	15.77	25.07
ENSMUSG00000005043	ENSMUST00000005173,ENSMUST00000100172,ENSMUST00000126132,ENSMUST00000133507,ENSMUST00000136523,ENSMUST00000141540	3925.54	3753.95	322.77	2.53	4.02
ENSMUSG00000005045	ENSMUST00000005175,ENSMUST00000030775,ENSMUST00000124423,ENSMUST00000136134,ENSMUST00000164662	9208.01	9036.42	51.00	0.17	0.26
ENSMUSG00000005054	ENSMUST00000005185	599.00	427.43	495.00	34.09	54.19
ENSMUSG00000005057	ENSMUST00000005188,ENSMUST00000196245,ENSMUST00000196397,ENSMUST00000196447,ENSMUST00000197324	2719.85	2548.27	98.00	1.13	1.80
ENSMUSG00000005069	ENSMUST00000035861,ENSMUST00000080557,ENSMUST00000112530,ENSMUST00000112531,ENSMUST00000112532,ENSMUST00000150812,ENSMUST00000150899,ENSMUST00000156415	2541.14	2369.55	859.00	10.67	16.96
ENSMUSG00000005078	ENSMUST00000057257,ENSMUST00000117449,ENSMUST00000125764,ENSMUST00000132371,ENSMUST00000134041,ENSMUST00000145752,ENSMUST00000152381	1542.17	1370.59	1019.00	21.88	34.79
ENSMUSG00000005087	ENSMUST00000005218,ENSMUST00000060516,ENSMUST00000099673,ENSMUST00000111190,ENSMUST00000111191,ENSMUST00000111192,ENSMUST00000111194,ENSMUST00000111198,ENSMUST00000124624	3328.77	3157.19	2156.00	20.10	31.95
ENSMUSG00000005089	ENSMUST00000005220,ENSMUST00000080210,ENSMUST00000111212,ENSMUST00000111213,ENSMUST00000123759,ENSMUST00000125085,ENSMUST00000128622,ENSMUST00000136221,ENSMUST00000136488,ENSMUST00000137466,ENSMUST00000145921,ENSMUST00000154446	7141.19	6969.68	5774.54	24.39	38.77
ENSMUSG00000005102	ENSMUST00000005233,ENSMUST00000102527,ENSMUST00000110869,ENSMUST00000110870,ENSMUST00000110872,ENSMUST00000110874,ENSMUST00000110877,ENSMUST00000125281	3961.63	3790.04	420.00	3.26	5.19
ENSMUSG00000005103	ENSMUST00000005234,ENSMUST00000200909,ENSMUST00000201059,ENSMUST00000201150,ENSMUST00000201260,ENSMUST00000201330,ENSMUST00000201456,ENSMUST00000201538,ENSMUST00000202199,ENSMUST00000202496,ENSMUST00000202766	2864.49	2692.90	4850.02	53.01	84.28
ENSMUSG00000005107	ENSMUST00000005238,ENSMUST00000067872,ENSMUST00000067886,ENSMUST00000122970,ENSMUST00000129099,ENSMUST00000140462,ENSMUST00000143758,ENSMUST00000144290,ENSMUST00000147664,ENSMUST00000155634,ENSMUST00000156076,ENSMUST00000156272	3134.93	2963.34	113.00	1.12	1.78
ENSMUSG00000005124	ENSMUST00000005255,ENSMUST00000118823,ENSMUST00000133863,ENSMUST00000147079	2419.21	2247.62	16.00	0.21	0.33
ENSMUSG00000005125	ENSMUST00000005256,ENSMUST00000163496,ENSMUST00000164070,ENSMUST00000164675,ENSMUST00000165966,ENSMUST00000166420,ENSMUST00000167817,ENSMUST00000168542,ENSMUST00000168979,ENSMUST00000170903,ENSMUST00000171266,ENSMUST00000171569,ENSMUST00000172447	2127.19	1955.61	119.49	1.80	2.86
ENSMUSG00000005131	ENSMUST00000005262	1237.00	1065.41	5.00	0.14	0.22
ENSMUSG00000005142	ENSMUST00000034121	4325.00	4153.41	1241.00	8.79	13.98
ENSMUSG00000005148	ENSMUST00000005279	1721.00	1549.41	30.00	0.57	0.91
ENSMUSG00000005150	ENSMUST00000093357,ENSMUST00000131909,ENSMUST00000135463,ENSMUST00000136696,ENSMUST00000142201,ENSMUST00000145880,ENSMUST00000146900,ENSMUST00000149050,ENSMUST00000152186,ENSMUST00000152785	1376.97	1205.38	403.98	9.86	15.68
ENSMUSG00000005161	ENSMUST00000005292,ENSMUST00000109733,ENSMUST00000109734,ENSMUST00000125893,ENSMUST00000127215,ENSMUST00000138748,ENSMUST00000143402,ENSMUST00000164807	1177.97	1006.39	9586.86	280.38	445.76
ENSMUSG00000005198	ENSMUST00000058470,ENSMUST00000071213,ENSMUST00000151586,ENSMUST00000156588	6536.57	6364.98	4045.00	18.70	29.74
ENSMUSG00000005202	ENSMUST00000005334,ENSMUST00000137159	1419.00	1247.41	6.00	0.14	0.23
ENSMUSG00000005204	ENSMUST00000005336,ENSMUST00000066760,ENSMUST00000123084,ENSMUST00000128355,ENSMUST00000130440,ENSMUST00000134942,ENSMUST00000135372,ENSMUST00000142206,ENSMUST00000153516	2155.65	1984.07	1832.99	27.19	43.23
ENSMUSG00000005220	ENSMUST00000005352,ENSMUST00000167460,ENSMUST00000175766,ENSMUST00000176320,ENSMUST00000176439,ENSMUST00000176974,ENSMUST00000177290	2789.43	2617.86	0.00	0.00	0.00
ENSMUSG00000005225	ENSMUST00000101385,ENSMUST00000119706	4031.97	3860.39	328.42	2.50	3.98
ENSMUSG00000005232	ENSMUST00000005364,ENSMUST00000112317,ENSMUST00000129288,ENSMUST00000151953	1167.50	995.94	0.00	0.00	0.00
ENSMUSG00000005233	ENSMUST00000005365,ENSMUST00000112320,ENSMUST00000126638,ENSMUST00000127243,ENSMUST00000149045,ENSMUST00000149401,ENSMUST00000149643,ENSMUST00000150505,ENSMUST00000167875	1316.22	1144.68	828.00	21.29	33.85
ENSMUSG00000005237	ENSMUST00000035539,ENSMUST00000108659,ENSMUST00000149991,ENSMUST00000151811,ENSMUST00000154985	4291.11	4119.53	17.00	0.12	0.19
ENSMUSG00000005251	ENSMUST00000019386,ENSMUST00000113743	3642.00	3470.41	0.00	0.00	0.00
ENSMUSG00000005262	ENSMUST00000005394,ENSMUST00000115578,ENSMUST00000163695,ENSMUST00000164795,ENSMUST00000166352,ENSMUST00000168822,ENSMUST00000170325,ENSMUST00000171789,ENSMUST00000172013,ENSMUST00000172451	1620.76	1449.18	878.00	17.83	28.35
ENSMUSG00000005267	ENSMUST00000005399,ENSMUST00000127732,ENSMUST00000128370,ENSMUST00000149228,ENSMUST00000150336,ENSMUST00000185656	2575.61	2404.02	288.43	3.53	5.61
ENSMUSG00000005268	ENSMUST00000005400,ENSMUST00000124470,ENSMUST00000127467,ENSMUST00000128450,ENSMUST00000128921,ENSMUST00000130720,ENSMUST00000132361,ENSMUST00000134410,ENSMUST00000137867,ENSMUST00000138135,ENSMUST00000145428,ENSMUST00000148257	9900.00	9728.41	3.53	0.01	0.02
ENSMUSG00000005299	ENSMUST00000005431,ENSMUST00000144071,ENSMUST00000148451,ENSMUST00000149886,ENSMUST00000200827,ENSMUST00000201981	2622.57	2450.99	1234.40	14.82	23.57
ENSMUSG00000005312	ENSMUST00000058735,ENSMUST00000076454	3652.61	3481.03	2612.00	22.09	35.11
ENSMUSG00000005320	ENSMUST00000005452,ENSMUST00000162167,ENSMUST00000162967	3324.00	3152.41	3.00	0.03	0.04
ENSMUSG00000005338	ENSMUST00000005470,ENSMUST00000111220,ENSMUST00000126963,ENSMUST00000136540,ENSMUST00000157032	2903.72	2732.14	122.00	1.31	2.09
ENSMUSG00000005339	ENSMUST00000049706,ENSMUST00000193017	912.00	740.41	0.00	0.00	0.00
ENSMUSG00000005354	ENSMUST00000005487,ENSMUST00000100486,ENSMUST00000109747,ENSMUST00000109748,ENSMUST00000173561,ENSMUST00000173631,ENSMUST00000174468,ENSMUST00000174529	1266.20	1094.65	2056.36	55.29	87.90
ENSMUSG00000005355	ENSMUST00000005488	2329.00	2157.41	0.00	0.00	0.00
ENSMUSG00000005357	ENSMUST00000005490	2089.00	1917.41	19.00	0.29	0.46
ENSMUSG00000005360	ENSMUST00000005493,ENSMUST00000125997,ENSMUST00000126747,ENSMUST00000128879,ENSMUST00000129325,ENSMUST00000133309,ENSMUST00000153455,ENSMUST00000157065	4022.32	3850.74	18679.06	142.77	226.99
ENSMUSG00000005362	ENSMUST00000013882,ENSMUST00000049675,ENSMUST00000113239,ENSMUST00000147087,ENSMUST00000151484	1850.52	1678.93	542.42	9.51	15.12
ENSMUSG00000005364	ENSMUST00000167925	1704.00	1532.41	0.00	0.00	0.00
ENSMUSG00000005370	ENSMUST00000005503	4254.00	4082.41	1149.00	8.28	13.17
ENSMUSG00000005371	ENSMUST00000005504,ENSMUST00000127334,ENSMUST00000130379,ENSMUST00000135639	3240.72	3069.13	1396.00	13.39	21.28
ENSMUSG00000005373	ENSMUST00000005507,ENSMUST00000123370,ENSMUST00000128691,ENSMUST00000129008,ENSMUST00000141770,ENSMUST00000142385,ENSMUST00000153519,ENSMUST00000154840,ENSMUST00000201977,ENSMUST00000202431	1161.53	990.05	12.00	0.36	0.57
ENSMUSG00000005374	ENSMUST00000005508,ENSMUST00000139565,ENSMUST00000152013,ENSMUST00000153183,ENSMUST00000201780	3813.91	3642.32	897.80	7.25	11.53
ENSMUSG00000005378	ENSMUST00000071677,ENSMUST00000085984,ENSMUST00000111205,ENSMUST00000129013,ENSMUST00000129691,ENSMUST00000134180,ENSMUST00000141309,ENSMUST00000141765,ENSMUST00000144891,ENSMUST00000147756,ENSMUST00000148549,ENSMUST00000149108,ENSMUST00000151551,ENSMUST00000201554,ENSMUST00000202478	1242.60	1071.85	755.09	20.73	32.96
ENSMUSG00000005397	ENSMUST00000005532	6046.00	5874.41	362.00	1.81	2.88
ENSMUSG00000005410	ENSMUST00000164309	3422.00	3250.41	2015.07	18.25	29.01
ENSMUSG00000005413	ENSMUST00000005548,ENSMUST00000159631,ENSMUST00000160341	1583.35	1411.76	963.00	20.08	31.92
ENSMUSG00000005417	ENSMUST00000066330,ENSMUST00000072031,ENSMUST00000108751,ENSMUST00000116371,ENSMUST00000132620,ENSMUST00000133861,ENSMUST00000138234,ENSMUST00000153531,ENSMUST00000156111	3849.16	3677.57	4873.24	39.00	62.01
ENSMUSG00000005442	ENSMUST00000005578,ENSMUST00000163320,ENSMUST00000163819,ENSMUST00000163901,ENSMUST00000164440,ENSMUST00000164820,ENSMUST00000165239,ENSMUST00000165742,ENSMUST00000167162,ENSMUST00000167379,ENSMUST00000168956,ENSMUST00000169266,ENSMUST00000169392,ENSMUST00000169743,ENSMUST00000170500	3940.96	3769.47	3426.00	26.75	42.53
ENSMUSG00000005447	ENSMUST00000005583,ENSMUST00000108410,ENSMUST00000140093,ENSMUST00000148150,ENSMUST00000148828,ENSMUST00000149634,ENSMUST00000155118	844.34	672.76	610.00	26.69	42.43
ENSMUSG00000005465	ENSMUST00000005601	2657.00	2485.41	8.00	0.09	0.15
ENSMUSG00000005469	ENSMUST00000005606	2293.00	2121.41	2925.00	40.58	64.52
ENSMUSG00000005470	ENSMUST00000005607,ENSMUST00000124174,ENSMUST00000124913	1616.54	1445.01	308.00	6.27	9.97
ENSMUSG00000005474	ENSMUST00000005611,ENSMUST00000196068,ENSMUST00000196436,ENSMUST00000197186,ENSMUST00000197849,ENSMUST00000199074	637.67	466.10	0.00	0.00	0.00
ENSMUSG00000005481	ENSMUST00000019576,ENSMUST00000109810,ENSMUST00000127505,ENSMUST00000138789,ENSMUST00000140521,ENSMUST00000172396	1701.97	1530.38	1217.80	23.42	37.24
ENSMUSG00000005483	ENSMUST00000005620	2263.00	2091.41	821.00	11.55	18.37
ENSMUSG00000005493	ENSMUST00000005630,ENSMUST00000186220,ENSMUST00000188338,ENSMUST00000189189,ENSMUST00000190449,ENSMUST00000191083,ENSMUST00000191504,ENSMUST00000191606	2686.48	2514.90	86.31	1.01	1.61
ENSMUSG00000005501	ENSMUST00000040783,ENSMUST00000186315,ENSMUST00000186670,ENSMUST00000187758,ENSMUST00000187871,ENSMUST00000188332,ENSMUST00000189409,ENSMUST00000189586,ENSMUST00000190446	4247.84	4076.25	1021.37	7.37	11.72
ENSMUSG00000005503	ENSMUST00000031787,ENSMUST00000129243	1955.50	1783.91	0.00	0.00	0.00
ENSMUSG00000005505	ENSMUST00000090682,ENSMUST00000111464,ENSMUST00000124284,ENSMUST00000140945,ENSMUST00000155372	2161.59	1990.04	542.07	8.02	12.75
ENSMUSG00000005506	ENSMUST00000005643,ENSMUST00000068726,ENSMUST00000068747,ENSMUST00000111448,ENSMUST00000111449,ENSMUST00000111451,ENSMUST00000111452,ENSMUST00000111455,ENSMUST00000127385,ENSMUST00000127580,ENSMUST00000133657,ENSMUST00000150546,ENSMUST00000154442,ENSMUST00000177642	4803.07	4631.50	3225.00	20.49	32.58
ENSMUSG00000005510	ENSMUST00000005647,ENSMUST00000123426,ENSMUST00000139400,ENSMUST00000140248,ENSMUST00000144683,ENSMUST00000152059	995.76	824.19	1789.00	63.89	101.57
ENSMUSG00000005514	ENSMUST00000005651,ENSMUST00000122113,ENSMUST00000127096,ENSMUST00000132084,ENSMUST00000147515,ENSMUST00000149684,ENSMUST00000150058,ENSMUST00000153500,ENSMUST00000153515	2078.16	1906.57	1643.00	25.36	40.32
ENSMUSG00000005533	ENSMUST00000005671	4489.00	4317.41	708.00	4.83	7.67
ENSMUSG00000005534	ENSMUST00000091291,ENSMUST00000139504	5534.65	5363.07	1129.00	6.20	9.85
ENSMUSG00000005540	ENSMUST00000005678	2241.00	2069.41	21.01	0.30	0.47
ENSMUSG00000005547	ENSMUST00000005685,ENSMUST00000165641,ENSMUST00000168869,ENSMUST00000169007,ENSMUST00000170631	957.80	786.25	0.00	0.00	0.00
ENSMUSG00000005553	ENSMUST00000005692,ENSMUST00000165410,ENSMUST00000167761,ENSMUST00000170371,ENSMUST00000171014	2057.93	1886.35	61.00	0.95	1.51
ENSMUSG00000005566	ENSMUST00000005705,ENSMUST00000123603,ENSMUST00000123778,ENSMUST00000125136,ENSMUST00000128951,ENSMUST00000129122,ENSMUST00000142421,ENSMUST00000148354,ENSMUST00000149061	2548.73	2377.14	5850.00	72.43	115.16
ENSMUSG00000005575	ENSMUST00000005714,ENSMUST00000123541,ENSMUST00000125964,ENSMUST00000126827,ENSMUST00000131837,ENSMUST00000138357,ENSMUST00000156389,ENSMUST00000165394	1170.62	999.04	1949.00	57.42	91.29
ENSMUSG00000005580	ENSMUST00000005719,ENSMUST00000117801,ENSMUST00000120080	4600.28	4428.70	136.00	0.90	1.44
ENSMUSG00000005583	ENSMUST00000005722,ENSMUST00000163888,ENSMUST00000185052,ENSMUST00000195904,ENSMUST00000195984,ENSMUST00000196207,ENSMUST00000196493,ENSMUST00000196730,ENSMUST00000196832,ENSMUST00000197022,ENSMUST00000197145,ENSMUST00000197146,ENSMUST00000197681,ENSMUST00000197722,ENSMUST00000197938,ENSMUST00000198064,ENSMUST00000198069,ENSMUST00000198199,ENSMUST00000198217,ENSMUST00000198360,ENSMUST00000198916,…	2540.67	2369.08	208.00	2.58	4.11
ENSMUSG00000005609	ENSMUST00000005749,ENSMUST00000123681,ENSMUST00000140220,ENSMUST00000143818,ENSMUST00000146558,ENSMUST00000146709,ENSMUST00000152019,ENSMUST00000157025	3874.75	3703.17	1913.78	15.21	24.18
ENSMUSG00000005610	ENSMUST00000159305,ENSMUST00000159465,ENSMUST00000160132,ENSMUST00000160552,ENSMUST00000160966,ENSMUST00000161051,ENSMUST00000161079,ENSMUST00000161158,ENSMUST00000161682,ENSMUST00000161736,ENSMUST00000161790,ENSMUST00000162394,ENSMUST00000162415,ENSMUST00000163014	3078.08	2906.51	23775.69	240.77	382.78
ENSMUSG00000005611	ENSMUST00000005751,ENSMUST00000125758,ENSMUST00000127935,ENSMUST00000135590,ENSMUST00000142368,ENSMUST00000149923,ENSMUST00000154466	905.21	733.64	2.00	0.08	0.13
ENSMUSG00000005615	ENSMUST00000079791,ENSMUST00000104893,ENSMUST00000115137,ENSMUST00000115140,ENSMUST00000123199,ENSMUST00000141421,ENSMUST00000141772	4386.20	4214.61	1969.00	13.75	21.86
ENSMUSG00000005621	ENSMUST00000107353,ENSMUST00000125137,ENSMUST00000149508,ENSMUST00000176477	5626.52	5454.94	632.00	3.41	5.42
ENSMUSG00000005625	ENSMUST00000071664,ENSMUST00000107237,ENSMUST00000117355,ENSMUST00000136868,ENSMUST00000140280,ENSMUST00000140348,ENSMUST00000143688,ENSMUST00000147960	1319.63	1148.07	2630.00	67.43	107.20
ENSMUSG00000005628	ENSMUST00000005769,ENSMUST00000107227,ENSMUST00000130545,ENSMUST00000131597,ENSMUST00000135867,ENSMUST00000149898	722.47	550.89	5.00	0.27	0.42
ENSMUSG00000005640	ENSMUST00000029711,ENSMUST00000107582,ENSMUST00000166771,ENSMUST00000166866	4694.00	4522.41	1.00	0.01	0.01
ENSMUSG00000005649	ENSMUST00000005791,ENSMUST00000117400,ENSMUST00000152995	1777.00	1605.41	1.00	0.02	0.03
ENSMUSG00000005656	ENSMUST00000005798	1928.00	1756.41	1268.00	21.25	33.78
ENSMUSG00000005667	ENSMUST00000005810,ENSMUST00000139802,ENSMUST00000141044,ENSMUST00000141193	2022.30	1850.72	415.00	6.60	10.49
ENSMUSG00000005672	ENSMUST00000005815,ENSMUST00000136002,ENSMUST00000143221,ENSMUST00000144270,ENSMUST00000148993,ENSMUST00000151357,ENSMUST00000201240,ENSMUST00000202167	4441.98	4270.40	201.00	1.39	2.20
ENSMUSG00000005674	ENSMUST00000005817,ENSMUST00000111326,ENSMUST00000111327,ENSMUST00000130529,ENSMUST00000138184,ENSMUST00000143405,ENSMUST00000147246,ENSMUST00000154106	1867.22	1695.64	1178.99	20.46	32.54
ENSMUSG00000005677	ENSMUST00000005820,ENSMUST00000075469,ENSMUST00000111328,ENSMUST00000133075,ENSMUST00000137298,ENSMUST00000149404,ENSMUST00000152865,ENSMUST00000155126	2980.00	2808.41	13.01	0.14	0.22
ENSMUSG00000005681	ENSMUST00000005824,ENSMUST00000111319,ENSMUST00000111320,ENSMUST00000111321	504.14	332.61	20.00	1.77	2.81
ENSMUSG00000005682	ENSMUST00000005825	4450.00	4278.41	792.00	5.45	8.66
ENSMUSG00000005683	ENSMUST00000005826	2828.00	2656.41	10551.00	116.90	185.86
ENSMUSG00000005686	ENSMUST00000005829,ENSMUST00000106686,ENSMUST00000143786,ENSMUST00000147587,ENSMUST00000148292,ENSMUST00000170374,ENSMUST00000176487	2872.74	2701.16	417.89	4.55	7.24
ENSMUSG00000005687	ENSMUST00000005830,ENSMUST00000135017,ENSMUST00000136937,ENSMUST00000139489,ENSMUST00000147042,ENSMUST00000155520	1218.44	1046.86	1404.83	39.50	62.80
ENSMUSG00000005696	ENSMUST00000005839,ENSMUST00000101619,ENSMUST00000115070,ENSMUST00000128393,ENSMUST00000129855,ENSMUST00000153948,ENSMUST00000189753	1275.43	1103.89	0.00	0.00	0.00
ENSMUSG00000005698	ENSMUST00000005841,ENSMUST00000128510,ENSMUST00000129388,ENSMUST00000132679,ENSMUST00000137735,ENSMUST00000156436	2344.99	2173.41	2159.72	29.25	46.50
ENSMUSG00000005699	ENSMUST00000093195,ENSMUST00000098444	1270.73	1099.14	311.00	8.33	13.24
ENSMUSG00000005705	ENSMUST00000005849,ENSMUST00000194091,ENSMUST00000194654	734.00	562.42	2.00	0.10	0.17
ENSMUSG00000005716	ENSMUST00000005860,ENSMUST00000120592	977.00	805.41	57.00	2.08	3.31
ENSMUSG00000005718	ENSMUST00000005862	2113.00	1941.41	106.00	1.61	2.55
ENSMUSG00000005732	ENSMUST00000052325,ENSMUST00000115645,ENSMUST00000123073,ENSMUST00000134035	1078.53	906.95	3120.00	101.25	160.98
ENSMUSG00000005763	ENSMUST00000005907,ENSMUST00000027849,ENSMUST00000086002,ENSMUST00000159070,ENSMUST00000161559,ENSMUST00000161971,ENSMUST00000162411,ENSMUST00000178336,ENSMUST00000187313	1353.55	1181.96	10.50	0.26	0.42
ENSMUSG00000005774	ENSMUST00000029772,ENSMUST00000107253,ENSMUST00000107254,ENSMUST00000107255,ENSMUST00000107260,ENSMUST00000132393,ENSMUST00000137088,ENSMUST00000140294,ENSMUST00000140331,ENSMUST00000142311,ENSMUST00000142708,ENSMUST00000144132,ENSMUST00000145031,ENSMUST00000145472,ENSMUST00000147237,ENSMUST00000148803,ENSMUST00000152869	2672.32	2500.73	675.86	7.95	12.65
ENSMUSG00000005779	ENSMUST00000005923,ENSMUST00000133412,ENSMUST00000134133,ENSMUST00000136143,ENSMUST00000200513	1141.46	969.91	3324.00	100.87	160.37
ENSMUSG00000005800	ENSMUST00000018765	2453.00	2281.41	0.00	0.00	0.00
ENSMUSG00000005802	ENSMUST00000005952,ENSMUST00000099457	5234.56	5062.97	1286.00	7.48	11.89
ENSMUSG00000005803	ENSMUST00000005953,ENSMUST00000110506,ENSMUST00000124460,ENSMUST00000126403,ENSMUST00000141698,ENSMUST00000147310,ENSMUST00000147475,ENSMUST00000176343,ENSMUST00000176999	1636.14	1464.57	150.00	3.01	4.79
ENSMUSG00000005804	ENSMUST00000005954,ENSMUST00000127595,ENSMUST00000129690,ENSMUST00000145037,ENSMUST00000146449,ENSMUST00000148460	1407.51	1236.00	566.01	13.48	21.43
ENSMUSG00000005813	ENSMUST00000029804,ENSMUST00000195910,ENSMUST00000197531,ENSMUST00000198492,ENSMUST00000198700,ENSMUST00000199303,ENSMUST00000200365	2392.85	2221.26	543.00	7.20	11.44
ENSMUSG00000005823	ENSMUST00000005975	2095.00	1923.41	501.00	7.67	12.19
ENSMUSG00000005824	ENSMUST00000005976	1859.00	1687.41	0.00	0.00	0.00
ENSMUSG00000005836	ENSMUST00000047762	3194.00	3022.41	0.00	0.00	0.00
ENSMUSG00000005846	ENSMUST00000119953,ENSMUST00000124454,ENSMUST00000129962	1891.73	1720.15	1596.00	27.31	43.42
ENSMUSG00000005864	ENSMUST00000006020,ENSMUST00000145642	3064.00	2892.41	2.00	0.02	0.03
ENSMUSG00000005871	ENSMUST00000066133,ENSMUST00000079362,ENSMUST00000115781,ENSMUST00000163295,ENSMUST00000165590,ENSMUST00000167136,ENSMUST00000170023,ENSMUST00000170195,ENSMUST00000171187	6958.04	6786.48	7570.00	32.83	52.20
ENSMUSG00000005873	ENSMUST00000006027	2894.00	2722.41	1926.00	20.82	33.10
ENSMUSG00000005881	ENSMUST00000006035,ENSMUST00000088650,ENSMUST00000130793,ENSMUST00000137545,ENSMUST00000142859,ENSMUST00000144707,ENSMUST00000149381,ENSMUST00000150970,ENSMUST00000152568,ENSMUST00000155370	1147.26	975.69	2582.00	77.89	123.83
ENSMUSG00000005882	ENSMUST00000006036,ENSMUST00000109631,ENSMUST00000109632,ENSMUST00000109636,ENSMUST00000123790,ENSMUST00000133726,ENSMUST00000136933,ENSMUST00000139232,ENSMUST00000141501,ENSMUST00000142655,ENSMUST00000146995,ENSMUST00000151078,ENSMUST00000152766,ENSMUST00000152818,ENSMUST00000155680,ENSMUST00000159238,ENSMUST00000161484,ENSMUST00000162258,ENSMUST00000162749	1371.42	1199.84	876.00	21.49	34.16
ENSMUSG00000005883	ENSMUST00000050442,ENSMUST00000109125,ENSMUST00000109126,ENSMUST00000144044,ENSMUST00000156471	3619.00	3447.41	18.00	0.15	0.24
ENSMUSG00000005886	ENSMUST00000006037,ENSMUST00000068304,ENSMUST00000081713,ENSMUST00000124088,ENSMUST00000133232,ENSMUST00000139970,ENSMUST00000143603,ENSMUST00000145280,ENSMUST00000146784,ENSMUST00000147927,ENSMUST00000185275	5659.11	5487.52	978.69	5.25	8.35
ENSMUSG00000005891	ENSMUST00000021779	865.00	693.41	0.00	0.00	0.00
ENSMUSG00000005892	ENSMUST00000006046	1384.00	1212.41	0.00	0.00	0.00
ENSMUSG00000005893	ENSMUST00000113460,ENSMUST00000113463,ENSMUST00000133133,ENSMUST00000133321,ENSMUST00000146175	4520.76	4349.18	1461.56	9.89	15.73
ENSMUSG00000005897	ENSMUST00000092213,ENSMUST00000099343,ENSMUST00000105290	2982.33	2810.74	251.00	2.63	4.18
ENSMUSG00000005899	ENSMUST00000006053,ENSMUST00000087486,ENSMUST00000090159,ENSMUST00000163476,ENSMUST00000163592,ENSMUST00000163997,ENSMUST00000164292,ENSMUST00000165092,ENSMUST00000165363,ENSMUST00000166091,ENSMUST00000166322,ENSMUST00000167217,ENSMUST00000167362,ENSMUST00000167592,ENSMUST00000168101,ENSMUST00000169662,ENSMUST00000170117,ENSMUST00000170273,ENSMUST00000170366,ENSMUST00000170401,ENSMUST00000170996,…	2956.14	2784.56	827.45	8.75	13.91
ENSMUSG00000005907	ENSMUST00000006061,ENSMUST00000121291,ENSMUST00000123268,ENSMUST00000126545,ENSMUST00000142516,ENSMUST00000143132,ENSMUST00000143959,ENSMUST00000195894,ENSMUST00000196124,ENSMUST00000196432,ENSMUST00000196692,ENSMUST00000197167,ENSMUST00000199035,ENSMUST00000199213	1743.00	1571.44	330.45	6.19	9.84
ENSMUSG00000005917	ENSMUST00000006071,ENSMUST00000147486,ENSMUST00000172395	3132.71	2961.12	319.00	3.17	5.04
ENSMUSG00000005936	ENSMUST00000057174,ENSMUST00000117672,ENSMUST00000118762,ENSMUST00000122163,ENSMUST00000150858,ENSMUST00000153462,ENSMUST00000153831,ENSMUST00000168507	3085.17	2913.59	1623.00	16.40	26.07
ENSMUSG00000005947	ENSMUST00000006101,ENSMUST00000102537	3833.30	3661.72	14.00	0.11	0.18
ENSMUSG00000005949	ENSMUST00000006103,ENSMUST00000108476,ENSMUST00000130101,ENSMUST00000144658,ENSMUST00000150468	2382.23	2210.65	679.01	9.04	14.37
ENSMUSG00000005950	ENSMUST00000006104,ENSMUST00000135202,ENSMUST00000136894	2395.00	2223.41	9.00	0.12	0.19
ENSMUSG00000005951	ENSMUST00000006105,ENSMUST00000131927	2808.00	2636.41	85.00	0.95	1.51
ENSMUSG00000005952	ENSMUST00000006106,ENSMUST00000102526,ENSMUST00000108470,ENSMUST00000128113,ENSMUST00000138853	2667.00	2495.41	2.00	0.02	0.04
ENSMUSG00000005958	ENSMUST00000006112,ENSMUST00000159575,ENSMUST00000160053,ENSMUST00000161063	3960.18	3788.60	679.00	5.28	8.39
ENSMUSG00000005968	ENSMUST00000006123,ENSMUST00000196496,ENSMUST00000196655,ENSMUST00000196733,ENSMUST00000198456,ENSMUST00000200407	1905.56	1733.98	29.00	0.49	0.78
ENSMUSG00000005973	ENSMUST00000006128,ENSMUST00000127019	2685.10	2513.51	2182.00	25.55	40.62
ENSMUSG00000005980	ENSMUST00000006136,ENSMUST00000120009,ENSMUST00000125961,ENSMUST00000132466,ENSMUST00000137748,ENSMUST00000144792,ENSMUST00000149670,ENSMUST00000157044,ENSMUST00000175755,ENSMUST00000176642,ENSMUST00000177337	2261.90	2090.31	54.62	0.77	1.22
ENSMUSG00000005981	ENSMUST00000006137,ENSMUST00000137945,ENSMUST00000138594,ENSMUST00000150354	2299.85	2128.26	2311.00	31.96	50.81
ENSMUSG00000005982	ENSMUST00000006138,ENSMUST00000115860,ENSMUST00000135093,ENSMUST00000140832,ENSMUST00000143537,ENSMUST00000147949,ENSMUST00000150655,ENSMUST00000151988,ENSMUST00000175809,ENSMUST00000176224,ENSMUST00000176625,ENSMUST00000186375	1989.59	1818.00	1156.32	18.72	29.76
ENSMUSG00000005983	ENSMUST00000006139,ENSMUST00000115859,ENSMUST00000123235,ENSMUST00000177221,ENSMUST00000177323,ENSMUST00000177519	1138.30	966.81	120.40	3.67	5.83
ENSMUSG00000005986	ENSMUST00000056888,ENSMUST00000163858,ENSMUST00000166031,ENSMUST00000167215,ENSMUST00000169192,ENSMUST00000169653,ENSMUST00000170283	1883.30	1711.72	95.00	1.63	2.60
ENSMUSG00000005994	ENSMUST00000006151,ENSMUST00000102831,ENSMUST00000133655,ENSMUST00000133932	1731.25	1559.67	0.00	0.00	0.00
ENSMUSG00000006005	ENSMUST00000119161,ENSMUST00000124484,ENSMUST00000124973,ENSMUST00000128417,ENSMUST00000130779,ENSMUST00000131701,ENSMUST00000132257,ENSMUST00000132522,ENSMUST00000138718,ENSMUST00000141827,ENSMUST00000147769,ENSMUST00000150752,ENSMUST00000151563,ENSMUST00000152967	4604.12	4432.55	2947.74	19.57	31.12
ENSMUSG00000006007	ENSMUST00000165062,ENSMUST00000185698,ENSMUST00000186572,ENSMUST00000191228	1617.50	1445.91	0.00	0.00	0.00
ENSMUSG00000006010	ENSMUST00000006167,ENSMUST00000094477,ENSMUST00000097546,ENSMUST00000097547,ENSMUST00000111913,ENSMUST00000132809,ENSMUST00000140112,ENSMUST00000148389,ENSMUST00000150615	2552.12	2380.54	632.22	7.82	12.43
ENSMUSG00000006014	ENSMUST00000006171,ENSMUST00000111901,ENSMUST00000111902,ENSMUST00000159035,ENSMUST00000161320,ENSMUST00000161611,ENSMUST00000162367,ENSMUST00000164600	1659.18	1487.60	4.03	0.08	0.13
ENSMUSG00000006019	ENSMUST00000094816,ENSMUST00000118795,ENSMUST00000119102,ENSMUST00000121123,ENSMUST00000128452,ENSMUST00000133518,ENSMUST00000163968	3733.59	3562.00	403.00	3.33	5.29
ENSMUSG00000006021	ENSMUST00000006178,ENSMUST00000127584,ENSMUST00000129080,ENSMUST00000130170,ENSMUST00000141430,ENSMUST00000149255,ENSMUST00000149388,ENSMUST00000152044	1422.96	1251.39	275.00	6.47	10.28
ENSMUSG00000006024	ENSMUST00000006181,ENSMUST00000124563,ENSMUST00000127637,ENSMUST00000132828,ENSMUST00000139507,ENSMUST00000140640,ENSMUST00000150208	2060.28	1888.70	1876.00	29.24	46.48
ENSMUSG00000006050	ENSMUST00000001415,ENSMUST00000006209,ENSMUST00000173202,ENSMUST00000173482,ENSMUST00000173875,ENSMUST00000174125	1027.84	856.28	1091.94	37.53	59.67
ENSMUSG00000006056	ENSMUST00000068686,ENSMUST00000097162	968.00	796.41	4.27	0.16	0.25
ENSMUSG00000006057	ENSMUST00000090541,ENSMUST00000107684,ENSMUST00000107686,ENSMUST00000178611	684.75	513.18	2251.80	129.15	205.33
ENSMUSG00000006058	ENSMUST00000006217,ENSMUST00000107700,ENSMUST00000145749,ENSMUST00000150946,ENSMUST00000156394,ENSMUST00000156524	676.72	505.18	1207.22	70.34	111.82
ENSMUSG00000006095	ENSMUST00000006254,ENSMUST00000141608,ENSMUST00000169358	921.25	749.74	1374.66	53.97	85.80
ENSMUSG00000006127	ENSMUST00000006286,ENSMUST00000129298,ENSMUST00000130318,ENSMUST00000136605,ENSMUST00000139856,ENSMUST00000149134,ENSMUST00000150857	2482.28	2310.69	346.00	4.41	7.01
ENSMUSG00000006134	ENSMUST00000006293	3863.00	3691.41	1535.00	12.24	19.46
ENSMUSG00000006143	ENSMUST00000006303,ENSMUST00000111137,ENSMUST00000122979,ENSMUST00000139549,ENSMUST00000139999,ENSMUST00000156530	873.67	702.08	0.00	0.00	0.00
ENSMUSG00000006154	ENSMUST00000086372,ENSMUST00000163137,ENSMUST00000163804,ENSMUST00000163893,ENSMUST00000164987,ENSMUST00000167068,ENSMUST00000167298,ENSMUST00000167599,ENSMUST00000167810,ENSMUST00000168924,ENSMUST00000169820,ENSMUST00000170423,ENSMUST00000170635,ENSMUST00000171445	993.86	822.67	123.00	4.40	7.00
ENSMUSG00000006169	ENSMUST00000109260,ENSMUST00000109261,ENSMUST00000133715	3399.16	3227.57	1143.00	10.42	16.57
ENSMUSG00000006179	ENSMUST00000006341,ENSMUST00000129665,ENSMUST00000130585,ENSMUST00000150547	834.00	662.41	3.00	0.13	0.21
ENSMUSG00000006191	ENSMUST00000006353,ENSMUST00000091674,ENSMUST00000110323,ENSMUST00000123641,ENSMUST00000124532,ENSMUST00000129231,ENSMUST00000131792,ENSMUST00000137225,ENSMUST00000140278,ENSMUST00000153086,ENSMUST00000154209	2449.56	2277.98	577.00	7.46	11.85
ENSMUSG00000006200	ENSMUST00000006362	1010.00	838.41	0.00	0.00	0.00
ENSMUSG00000006204	ENSMUST00000050586,ENSMUST00000128522	1989.50	1817.91	0.00	0.00	0.00
ENSMUSG00000006205	ENSMUST00000006367,ENSMUST00000140741,ENSMUST00000150717,ENSMUST00000150905,ENSMUST00000153290	1948.78	1777.21	1463.00	24.23	38.52
ENSMUSG00000006215	ENSMUST00000006377,ENSMUST00000123477,ENSMUST00000130482,ENSMUST00000142020,ENSMUST00000142438,ENSMUST00000142695,ENSMUST00000144899	2476.31	2304.72	691.00	8.82	14.03
ENSMUSG00000006216	ENSMUST00000006378,ENSMUST00000105788,ENSMUST00000135486,ENSMUST00000145725	1428.00	1256.54	0.00	0.00	0.00
ENSMUSG00000006218	ENSMUST00000006380	1433.00	1261.41	1.00	0.02	0.04
ENSMUSG00000006219	ENSMUST00000006381,ENSMUST00000105784,ENSMUST00000105785,ENSMUST00000123150,ENSMUST00000127455,ENSMUST00000129602,ENSMUST00000130181,ENSMUST00000131317,ENSMUST00000133874,ENSMUST00000136831,ENSMUST00000137491,ENSMUST00000141518,ENSMUST00000147764,ENSMUST00000147785,ENSMUST00000153189	1681.34	1510.05	128.00	2.49	3.97
ENSMUSG00000006221	ENSMUST00000102486	2769.00	2597.41	0.00	0.00	0.00
ENSMUSG00000006235	ENSMUST00000006397	1829.00	1657.41	10.00	0.18	0.28
ENSMUSG00000006241	ENSMUST00000006403,ENSMUST00000170304	1532.70	1361.12	77.00	1.67	2.65
ENSMUSG00000006262	ENSMUST00000006424,ENSMUST00000113229,ENSMUST00000125171,ENSMUST00000155298	4940.05	4768.46	953.08	5.88	9.35
ENSMUSG00000006269	ENSMUST00000006431	1926.00	1754.41	0.00	0.00	0.00
ENSMUSG00000006270	ENSMUST00000172821,ENSMUST00000173710	542.07	374.40	7.00	0.55	0.87
ENSMUSG00000006273	ENSMUST00000006435,ENSMUST00000123290,ENSMUST00000125211,ENSMUST00000129797,ENSMUST00000153079,ENSMUST00000153680	2727.45	2555.86	3082.84	35.50	56.44
ENSMUSG00000006276	ENSMUST00000163643	3141.00	2969.41	1158.00	11.48	18.25
ENSMUSG00000006281	ENSMUST00000006444	8168.00	7996.41	46.00	0.17	0.27
ENSMUSG00000006288	ENSMUST00000006451	1841.00	1669.41	739.00	13.03	20.71
ENSMUSG00000006289	ENSMUST00000006452,ENSMUST00000159292,ENSMUST00000160375,ENSMUST00000160393,ENSMUST00000160464,ENSMUST00000160890,ENSMUST00000162177,ENSMUST00000162850	1107.89	936.30	970.30	30.50	48.49
ENSMUSG00000006299	ENSMUST00000006462,ENSMUST00000178235,ENSMUST00000186833,ENSMUST00000187046,ENSMUST00000190008,ENSMUST00000191258	1802.02	1630.43	2964.00	53.51	85.07
ENSMUSG00000006301	ENSMUST00000016309,ENSMUST00000113796,ENSMUST00000128505,ENSMUST00000130763,ENSMUST00000135384,ENSMUST00000141560,ENSMUST00000152603,ENSMUST00000154859	2303.15	2131.57	1050.84	14.51	23.07
ENSMUSG00000006304	ENSMUST00000006467,ENSMUST00000113819,ENSMUST00000113820,ENSMUST00000185733	1424.41	1252.83	2528.00	59.39	94.42
ENSMUSG00000006307	ENSMUST00000006470,ENSMUST00000108154,ENSMUST00000125372,ENSMUST00000125836,ENSMUST00000128456,ENSMUST00000131002,ENSMUST00000136959,ENSMUST00000152931	5530.75	5359.17	1568.00	8.61	13.69
ENSMUSG00000006310	ENSMUST00000108150,ENSMUST00000108151,ENSMUST00000144532	1775.00	1603.41	12.00	0.22	0.35
ENSMUSG00000006311	ENSMUST00000108147	1048.00	876.41	1.00	0.03	0.05
ENSMUSG00000006313	ENSMUST00000006476	1308.00	1136.41	4.00	0.10	0.16
ENSMUSG00000006315	ENSMUST00000006478	868.00	696.41	1116.00	47.17	74.99
ENSMUSG00000006333	ENSMUST00000006496,ENSMUST00000108623,ENSMUST00000108624,ENSMUST00000108625,ENSMUST00000126562,ENSMUST00000128729,ENSMUST00000136858,ENSMUST00000139818,ENSMUST00000146303,ENSMUST00000146927	754.61	583.04	16848.00	850.53	1352.20
ENSMUSG00000006335	ENSMUST00000058880,ENSMUST00000108641,ENSMUST00000153143,ENSMUST00000155592,ENSMUST00000156194	1081.18	909.60	304.00	9.84	15.64
ENSMUSG00000006342	ENSMUST00000077610,ENSMUST00000095541	3255.00	3083.41	7.00	0.07	0.11
ENSMUSG00000006344	ENSMUST00000072217,ENSMUST00000188444,ENSMUST00000189972,ENSMUST00000189991	1093.56	921.98	6.00	0.19	0.30
ENSMUSG00000006345	ENSMUST00000006508,ENSMUST00000124259,ENSMUST00000125770,ENSMUST00000128886,ENSMUST00000129020,ENSMUST00000129232,ENSMUST00000131565,ENSMUST00000134503,ENSMUST00000139459,ENSMUST00000140219,ENSMUST00000141062,ENSMUST00000143226,ENSMUST00000143792,ENSMUST00000145079,ENSMUST00000145928,ENSMUST00000148447,ENSMUST00000151212,ENSMUST00000152657,ENSMUST00000155186,ENSMUST00000156487	1058.74	887.16	12.00	0.40	0.63
ENSMUSG00000006356	ENSMUST00000084882,ENSMUST00000196015,ENSMUST00000197396,ENSMUST00000199976,ENSMUST00000200177,ENSMUST00000200380	1316.01	1144.44	1343.00	34.54	54.91
ENSMUSG00000006360	ENSMUST00000006523,ENSMUST00000196932,ENSMUST00000198597,ENSMUST00000198909,ENSMUST00000199089,ENSMUST00000200553	509.98	338.52	15.00	1.30	2.07
ENSMUSG00000006362	ENSMUST00000006525,ENSMUST00000064674,ENSMUST00000127984,ENSMUST00000134045,ENSMUST00000142535,ENSMUST00000147374,ENSMUST00000148630	1743.00	1571.47	0.00	0.00	0.00
ENSMUSG00000006369	ENSMUST00000057410,ENSMUST00000109432,ENSMUST00000160798	2528.81	2357.23	1965.00	24.54	39.01
ENSMUSG00000006373	ENSMUST00000073339	1857.00	1685.41	1531.00	26.74	42.51
ENSMUSG00000006378	ENSMUST00000006544,ENSMUST00000058004,ENSMUST00000171999	2256.26	2084.67	639.00	9.02	14.34
ENSMUSG00000006386	ENSMUST00000071168,ENSMUST00000073939,ENSMUST00000102798,ENSMUST00000131958	4176.00	4004.41	6.00	0.04	0.07
ENSMUSG00000006389	ENSMUST00000006556,ENSMUST00000102671,ENSMUST00000106375,ENSMUST00000168404	2404.50	2232.91	0.00	0.00	0.00
ENSMUSG00000006390	ENSMUST00000006557,ENSMUST00000067896,ENSMUST00000102673,ENSMUST00000129419,ENSMUST00000135162,ENSMUST00000143140,ENSMUST00000167636	1420.16	1248.58	673.00	15.86	25.22
ENSMUSG00000006392	ENSMUST00000019229,ENSMUST00000073881,ENSMUST00000084319,ENSMUST00000106384,ENSMUST00000125235,ENSMUST00000126089,ENSMUST00000130421,ENSMUST00000135201,ENSMUST00000144577,ENSMUST00000152633	1064.23	892.64	527.00	17.38	27.63
ENSMUSG00000006395	ENSMUST00000006562,ENSMUST00000106393,ENSMUST00000132882,ENSMUST00000179719,ENSMUST00000194248	874.01	702.42	172.00	7.21	11.46
ENSMUSG00000006398	ENSMUST00000006565,ENSMUST00000151302,ENSMUST00000183942	1781.92	1610.33	2420.99	44.25	70.35
ENSMUSG00000006403	ENSMUST00000111314,ENSMUST00000111315	4360.36	4188.77	1654.00	11.62	18.48
ENSMUSG00000006411	ENSMUST00000006578,ENSMUST00000094325,ENSMUST00000111286	3245.00	3073.41	10.00	0.10	0.15
ENSMUSG00000006412	ENSMUST00000006579,ENSMUST00000135941,ENSMUST00000138323	840.27	668.74	710.94	31.29	49.75
ENSMUSG00000006418	ENSMUST00000078050,ENSMUST00000109214,ENSMUST00000127939	2425.24	2253.65	1080.22	14.11	22.43
ENSMUSG00000006423	ENSMUST00000047486,ENSMUST00000115248,ENSMUST00000115249,ENSMUST00000127966,ENSMUST00000143544,ENSMUST00000150873	3045.34	2873.75	1351.58	13.84	22.01
ENSMUSG00000006435	ENSMUST00000111807,ENSMUST00000111808	4157.00	3985.41	154.00	1.14	1.81
ENSMUSG00000006442	ENSMUST00000006611,ENSMUST00000140129,ENSMUST00000152701	1334.71	1163.12	806.00	20.40	32.43
ENSMUSG00000006445	ENSMUST00000006614,ENSMUST00000131026,ENSMUST00000145523,ENSMUST00000149002	3913.00	3741.41	80.00	0.63	1.00
ENSMUSG00000006456	ENSMUST00000006625,ENSMUST00000113793,ENSMUST00000180008	3209.85	3038.26	1076.34	10.43	16.58
ENSMUSG00000006457	ENSMUST00000006626,ENSMUST00000138811	1657.81	1486.23	11.00	0.22	0.35
ENSMUSG00000006462	ENSMUST00000130679,ENSMUST00000141923	2555.00	2383.41	2.00	0.02	0.04
ENSMUSG00000006463	ENSMUST00000006632,ENSMUST00000160014,ENSMUST00000162088,ENSMUST00000162134,ENSMUST00000162720,ENSMUST00000162754	2093.81	1922.23	230.00	3.52	5.60
ENSMUSG00000006464	ENSMUST00000053506	5581.00	5409.41	483.00	2.63	4.18
ENSMUSG00000006469	ENSMUST00000006638,ENSMUST00000124146,ENSMUST00000137482,ENSMUST00000142095,ENSMUST00000144884,ENSMUST00000152997,ENSMUST00000155420	813.29	641.73	0.00	0.00	0.00
ENSMUSG00000006471	ENSMUST00000100329,ENSMUST00000114349,ENSMUST00000123472,ENSMUST00000129705,ENSMUST00000132128,ENSMUST00000132591,ENSMUST00000137355,ENSMUST00000141808,ENSMUST00000147866,ENSMUST00000148589,ENSMUST00000156056,ENSMUST00000162680	1991.38	1819.81	409.03	6.62	10.52
ENSMUSG00000006476	ENSMUST00000006646,ENSMUST00000074422,ENSMUST00000100334,ENSMUST00000102931,ENSMUST00000114386,ENSMUST00000114388,ENSMUST00000116574,ENSMUST00000124309,ENSMUST00000132172,ENSMUST00000134744,ENSMUST00000135328,ENSMUST00000140733,ENSMUST00000140737,ENSMUST00000141866,ENSMUST00000144520,ENSMUST00000152122,ENSMUST00000152506,ENSMUST00000155909	2082.20	1910.63	1485.00	22.88	36.37
ENSMUSG00000006488	ENSMUST00000006659,ENSMUST00000095924	917.50	745.91	0.00	0.00	0.00
ENSMUSG00000006490	ENSMUST00000006662	926.00	754.41	0.00	0.00	0.00
ENSMUSG00000006494	ENSMUST00000006669,ENSMUST00000129427,ENSMUST00000129887,ENSMUST00000134362,ENSMUST00000148249,ENSMUST00000151358,ENSMUST00000152696,ENSMUST00000156036	3934.57	3762.98	1553.00	12.15	19.31
ENSMUSG00000006498	ENSMUST00000057343,ENSMUST00000095457,ENSMUST00000099958,ENSMUST00000164385,ENSMUST00000165153,ENSMUST00000165704,ENSMUST00000165724,ENSMUST00000168216,ENSMUST00000168683,ENSMUST00000168988,ENSMUST00000169091,ENSMUST00000169483,ENSMUST00000169580,ENSMUST00000171216,ENSMUST00000171599,ENSMUST00000172282	2147.75	1976.18	3200.59	47.67	75.79
ENSMUSG00000006517	ENSMUST00000006692	1761.00	1589.41	717.00	13.28	21.11
ENSMUSG00000006519	ENSMUST00000017604	758.00	586.42	8.00	0.40	0.64
ENSMUSG00000006522	ENSMUST00000006697,ENSMUST00000112141,ENSMUST00000166622,ENSMUST00000169620,ENSMUST00000170415	3020.20	2848.62	47.00	0.49	0.77
ENSMUSG00000006526	ENSMUST00000006701,ENSMUST00000164004,ENSMUST00000164184,ENSMUST00000164482,ENSMUST00000171920	2080.57	1909.00	234.00	3.61	5.74
ENSMUSG00000006527	ENSMUST00000054230,ENSMUST00000112177,ENSMUST00000112184,ENSMUST00000131706,ENSMUST00000132451,ENSMUST00000133629	4266.59	4095.01	275.00	1.98	3.14
ENSMUSG00000006529	ENSMUST00000006704,ENSMUST00000163118,ENSMUST00000166913	2169.00	1997.71	0.00	0.00	0.00
ENSMUSG00000006538	ENSMUST00000164097,ENSMUST00000189364	2468.00	2296.41	6.00	0.08	0.12
ENSMUSG00000006542	ENSMUST00000081636,ENSMUST00000113672,ENSMUST00000159728,ENSMUST00000160732,ENSMUST00000162093,ENSMUST00000188073	2832.00	2660.41	2.12	0.02	0.04
ENSMUSG00000006546	ENSMUST00000006721,ENSMUST00000133833	821.50	649.91	0.00	0.00	0.00
ENSMUSG00000006567	ENSMUST00000006742,ENSMUST00000110738	6205.16	6033.57	399.00	1.95	3.09
ENSMUSG00000006570	ENSMUST00000006745	305.00	135.64	0.00	0.00	0.00
ENSMUSG00000006574	ENSMUST00000006749,ENSMUST00000128405,ENSMUST00000145636,ENSMUST00000149993,ENSMUST00000151050	1194.20	1025.19	0.00	0.00	0.00
ENSMUSG00000006575	ENSMUST00000006750,ENSMUST00000107102,ENSMUST00000107103,ENSMUST00000107105,ENSMUST00000128331,ENSMUST00000131219,ENSMUST00000132876,ENSMUST00000142157,ENSMUST00000146330,ENSMUST00000150982	1807.49	1635.93	2684.00	48.29	76.77
ENSMUSG00000006576	ENSMUST00000027415,ENSMUST00000124341,ENSMUST00000129703,ENSMUST00000132110,ENSMUST00000132612,ENSMUST00000138814,ENSMUST00000142257,ENSMUST00000145258,ENSMUST00000145516,ENSMUST00000150142,ENSMUST00000154101,ENSMUST00000189794	3328.63	3157.05	737.00	6.87	10.92
ENSMUSG00000006585	ENSMUST00000006760	2189.00	2017.41	447.00	6.52	10.37
ENSMUSG00000006586	ENSMUST00000006761,ENSMUST00000098256,ENSMUST00000098257,ENSMUST00000105566,ENSMUST00000139736,ENSMUST00000150583	3833.02	3661.43	17.00	0.14	0.22
ENSMUSG00000006587	ENSMUST00000006762	1589.00	1417.41	0.00	0.00	0.00
ENSMUSG00000006589	ENSMUST00000006764	866.00	694.41	776.00	32.89	52.29
ENSMUSG00000006599	ENSMUST00000006774,ENSMUST00000107644,ENSMUST00000128420,ENSMUST00000144708,ENSMUST00000165031	2287.88	2116.29	699.00	9.72	15.46
ENSMUSG00000006611	ENSMUST00000006787,ENSMUST00000091706,ENSMUST00000091707,ENSMUST00000151243	1736.76	1565.17	237.86	4.47	7.11
ENSMUSG00000006638	ENSMUST00000006814,ENSMUST00000201125,ENSMUST00000201214,ENSMUST00000201339,ENSMUST00000201967,ENSMUST00000202013,ENSMUST00000202401	1264.09	1092.50	35.61	0.96	1.53
ENSMUSG00000006641	ENSMUST00000080431,ENSMUST00000114668,ENSMUST00000200816,ENSMUST00000201017,ENSMUST00000202520,ENSMUST00000202556,ENSMUST00000202984	2264.44	2092.85	269.22	3.79	6.02
ENSMUSG00000006642	ENSMUST00000006818	4116.00	3944.41	0.00	0.00	0.00
ENSMUSG00000006649	ENSMUST00000006825,ENSMUST00000123880,ENSMUST00000126297,ENSMUST00000131004,ENSMUST00000149086	4608.00	4436.41	3.17	0.02	0.03
ENSMUSG00000006651	ENSMUST00000006828	2391.00	2219.41	1096.00	14.53	23.11
ENSMUSG00000006673	ENSMUST00000006851,ENSMUST00000112155,ENSMUST00000192331,ENSMUST00000192819,ENSMUST00000192932,ENSMUST00000193258,ENSMUST00000193348,ENSMUST00000194139,ENSMUST00000194385,ENSMUST00000194387,ENSMUST00000194741,ENSMUST00000194743,ENSMUST00000195513,ENSMUST00000195563	2092.26	1920.68	2244.09	34.39	54.67
ENSMUSG00000006675	ENSMUST00000006853,ENSMUST00000191674,ENSMUST00000192080,ENSMUST00000193621,ENSMUST00000194900,ENSMUST00000195181	1543.89	1372.31	198.00	4.25	6.75
ENSMUSG00000006676	ENSMUST00000006854,ENSMUST00000085044,ENSMUST00000166103,ENSMUST00000178075,ENSMUST00000192854,ENSMUST00000193183,ENSMUST00000193412,ENSMUST00000193558,ENSMUST00000193571,ENSMUST00000193678,ENSMUST00000193975,ENSMUST00000194171,ENSMUST00000194225,ENSMUST00000194499,ENSMUST00000194863,ENSMUST00000195763	3160.09	2988.51	2769.35	27.27	43.36
ENSMUSG00000006678	ENSMUST00000006856,ENSMUST00000124236,ENSMUST00000127718,ENSMUST00000142479	4620.50	4448.91	750.85	4.97	7.90
ENSMUSG00000006699	ENSMUST00000030417,ENSMUST00000051477	2089.20	1917.61	6181.00	94.87	150.83
ENSMUSG00000006705	ENSMUST00000097352,ENSMUST00000175709,ENSMUST00000175806,ENSMUST00000175812,ENSMUST00000176513,ENSMUST00000176701,ENSMUST00000176895	3559.57	3387.98	473.00	4.11	6.53
ENSMUSG00000006711	ENSMUST00000006893,ENSMUST00000141572,ENSMUST00000169411,ENSMUST00000171262	4827.00	4655.41	3.00	0.02	0.03
ENSMUSG00000006715	ENSMUST00000006898,ENSMUST00000110382,ENSMUST00000175689,ENSMUST00000176890,ENSMUST00000177253	962.66	791.07	543.00	20.20	32.12
ENSMUSG00000006717	ENSMUST00000006900	721.00	549.42	633.00	33.91	53.91
ENSMUSG00000006720	ENSMUST00000006903,ENSMUST00000102978,ENSMUST00000152258,ENSMUST00000176003,ENSMUST00000176511,ENSMUST00000176580	2389.51	2217.92	253.00	3.36	5.34
ENSMUSG00000006724	ENSMUST00000165764,ENSMUST00000171868,ENSMUST00000172069	2380.00	2208.41	3.00	0.04	0.06
ENSMUSG00000006728	ENSMUST00000006911,ENSMUST00000120226,ENSMUST00000123456,ENSMUST00000125682,ENSMUST00000133115,ENSMUST00000135179,ENSMUST00000140254,ENSMUST00000142558,ENSMUST00000145670	1143.32	971.76	11960.29	362.26	575.93
ENSMUSG00000006731	ENSMUST00000006914	2474.00	2302.41	92.00	1.18	1.87
ENSMUSG00000006732	ENSMUST00000006915,ENSMUST00000120542,ENSMUST00000135655,ENSMUST00000139486,ENSMUST00000152960	1511.44	1339.85	239.81	5.27	8.38
ENSMUSG00000006736	ENSMUST00000060991	1516.00	1344.41	1891.85	41.42	65.85
ENSMUSG00000006740	ENSMUST00000025083,ENSMUST00000163210,ENSMUST00000164426,ENSMUST00000166249,ENSMUST00000168031,ENSMUST00000170959	5063.99	4892.41	4869.75	29.30	46.58
ENSMUSG00000006763	ENSMUST00000006948,ENSMUST00000131747,ENSMUST00000142381,ENSMUST00000143082,ENSMUST00000145813,ENSMUST00000146316	2460.48	2289.65	506.00	6.50	10.34
ENSMUSG00000006764	ENSMUST00000006949,ENSMUST00000155794	2626.00	2454.41	1.00	0.01	0.02
ENSMUSG00000006777	ENSMUST00000006969	1565.00	1393.41	0.00	0.00	0.00
ENSMUSG00000006782	ENSMUST00000103120,ENSMUST00000147403,ENSMUST00000148034,ENSMUST00000150414	2340.13	2168.55	4641.71	63.00	100.16
ENSMUSG00000006784	ENSMUST00000006976,ENSMUST00000092684,ENSMUST00000127389,ENSMUST00000132143,ENSMUST00000150331	2579.05	2407.46	56.08	0.69	1.09
ENSMUSG00000006800	ENSMUST00000088086,ENSMUST00000109249,ENSMUST00000125503,ENSMUST00000133395,ENSMUST00000139266,ENSMUST00000143996,ENSMUST00000146497	3544.58	3373.01	7202.85	62.85	99.93
ENSMUSG00000006818	ENSMUST00000007012	3824.00	3652.41	1789.34	14.42	22.92
ENSMUSG00000006850	ENSMUST00000007046	1817.00	1645.41	344.00	6.15	9.78
ENSMUSG00000006906	ENSMUST00000068054	2157.00	1985.41	303.00	4.49	7.14
ENSMUSG00000006920	ENSMUST00000100417,ENSMUST00000107284,ENSMUST00000107285,ENSMUST00000128974,ENSMUST00000134622,ENSMUST00000138835,ENSMUST00000146884,ENSMUST00000151291,ENSMUST00000154211	3549.98	3378.40	200.00	1.74	2.77
ENSMUSG00000006930	ENSMUST00000103124,ENSMUST00000138603,ENSMUST00000146878,ENSMUST00000173630,ENSMUST00000174635	2745.57	2573.98	1087.00	12.43	19.76
ENSMUSG00000006931	ENSMUST00000066489,ENSMUST00000141840	2178.00	2006.41	507.00	7.44	11.82
ENSMUSG00000006932	ENSMUST00000007130,ENSMUST00000126633,ENSMUST00000130466,ENSMUST00000130845,ENSMUST00000133689,ENSMUST00000139138,ENSMUST00000145093,ENSMUST00000154356,ENSMUST00000154687,ENSMUST00000156911,ENSMUST00000163844,ENSMUST00000169931,ENSMUST00000170729,ENSMUST00000178812	3351.38	3179.80	17843.59	165.16	262.59
ENSMUSG00000006941	ENSMUST00000007139	917.00	745.41	1389.00	54.85	87.20
ENSMUSG00000006948	ENSMUST00000007161	1237.00	1065.41	0.00	0.00	0.00
ENSMUSG00000006958	ENSMUST00000007171,ENSMUST00000115423,ENSMUST00000151150,ENSMUST00000153299	3395.82	3224.23	89.00	0.81	1.29
ENSMUSG00000006998	ENSMUST00000007212,ENSMUST00000166071,ENSMUST00000167869,ENSMUST00000169184,ENSMUST00000169195,ENSMUST00000172207	2891.27	2719.68	7042.86	76.22	121.18
ENSMUSG00000007021	ENSMUST00000007236,ENSMUST00000130936	1965.00	1793.41	93.00	1.53	2.43
ENSMUSG00000007029	ENSMUST00000087315,ENSMUST00000172570,ENSMUST00000172637,ENSMUST00000172656,ENSMUST00000172741,ENSMUST00000172999,ENSMUST00000173142,ENSMUST00000173302,ENSMUST00000173336,ENSMUST00000173584,ENSMUST00000173911,ENSMUST00000174084,ENSMUST00000174260	3250.26	3078.68	2396.00	22.91	36.42
ENSMUSG00000007030	ENSMUST00000007245,ENSMUST00000172499	4313.00	4141.41	10.94	0.08	0.12
ENSMUSG00000007033	ENSMUST00000007248	2472.00	2300.41	43.48	0.56	0.88
ENSMUSG00000007034	ENSMUST00000007249,ENSMUST00000169230,ENSMUST00000173664	2520.67	2349.08	0.00	0.00	0.00
ENSMUSG00000007035	ENSMUST00000007250,ENSMUST00000097338,ENSMUST00000165329,ENSMUST00000172491,ENSMUST00000172536,ENSMUST00000173124,ENSMUST00000173685,ENSMUST00000173928,ENSMUST00000174026,ENSMUST00000174556,ENSMUST00000174603,ENSMUST00000174741	1394.35	1222.77	58.00	1.40	2.22
ENSMUSG00000007036	ENSMUST00000007251,ENSMUST00000172584,ENSMUST00000173134,ENSMUST00000173190,ENSMUST00000173247,ENSMUST00000173579,ENSMUST00000173846	1312.02	1140.45	863.00	22.27	35.41
ENSMUSG00000007038	ENSMUST00000007253,ENSMUST00000173269,ENSMUST00000174715	2441.95	2270.37	947.00	12.28	19.52
ENSMUSG00000007039	ENSMUST00000007255,ENSMUST00000173520,ENSMUST00000173562,ENSMUST00000174493	1309.46	1137.88	4097.00	105.98	168.48
ENSMUSG00000007041	ENSMUST00000007257,ENSMUST00000172599	1453.07	1281.48	2667.34	61.26	97.40
ENSMUSG00000007050	ENSMUST00000007266,ENSMUST00000114011,ENSMUST00000172523,ENSMUST00000172666,ENSMUST00000172777,ENSMUST00000172890,ENSMUST00000173004,ENSMUST00000174241,ENSMUST00000174326,ENSMUST00000174434,ENSMUST00000174860	868.64	697.05	691.62	29.20	46.43
ENSMUSG00000007080	ENSMUST00000007296,ENSMUST00000112481,ENSMUST00000112482,ENSMUST00000131887,ENSMUST00000141506,ENSMUST00000152495,ENSMUST00000182442	5250.02	5078.43	1056.79	6.12	9.74
ENSMUSG00000007097	ENSMUST00000085913,ENSMUST00000097464,ENSMUST00000131751,ENSMUST00000137679,ENSMUST00000191781	4120.54	3948.96	17609.90	131.25	208.67
ENSMUSG00000007107	ENSMUST00000111243,ENSMUST00000193316	1896.00	1725.22	0.00	0.00	0.00
ENSMUSG00000007122	ENSMUST00000003554,ENSMUST00000170638,ENSMUST00000170700	1184.79	1013.20	57.00	1.66	2.63
ENSMUSG00000007207	ENSMUST00000005509,ENSMUST00000133812,ENSMUST00000144198,ENSMUST00000150838,ENSMUST00000156626,ENSMUST00000201008	1347.78	1176.21	95.00	2.38	3.78
ENSMUSG00000007209	ENSMUST00000001984	1374.00	1202.41	0.00	0.00	0.00
ENSMUSG00000007216	ENSMUST00000061720	4083.00	3911.41	227.00	1.71	2.72
ENSMUSG00000007279	ENSMUST00000007423,ENSMUST00000106728,ENSMUST00000106729,ENSMUST00000132113,ENSMUST00000138946	3237.64	3066.05	8.00	0.08	0.12
ENSMUSG00000007338	ENSMUST00000007482	1722.00	1550.41	769.00	14.60	23.21
ENSMUSG00000007379	ENSMUST00000166143,ENSMUST00000172288,ENSMUST00000173037,ENSMUST00000173206,ENSMUST00000174060,ENSMUST00000174486	4435.45	4263.86	70.05	0.48	0.77
ENSMUSG00000007411	ENSMUST00000075281,ENSMUST00000084953	3379.65	3208.07	3020.00	27.71	44.05
ENSMUSG00000007415	ENSMUST00000007559,ENSMUST00000119783,ENSMUST00000140871,ENSMUST00000196304	1201.68	1030.10	1285.75	36.74	58.41
ENSMUSG00000007440	ENSMUST00000115658	5359.00	5187.41	61.04	0.35	0.55
ENSMUSG00000007457	ENSMUST00000007601	1603.00	1431.41	0.00	0.00	0.00
ENSMUSG00000007458	ENSMUST00000007602,ENSMUST00000112610,ENSMUST00000123093	2534.43	2362.84	1872.00	23.32	37.07
ENSMUSG00000007476	ENSMUST00000095078,ENSMUST00000113654	4301.00	4129.41	3380.34	24.09	38.31
ENSMUSG00000007480	ENSMUST00000172148	1162.00	990.41	20.00	0.59	0.94
ENSMUSG00000007564	ENSMUST00000007708,ENSMUST00000136975,ENSMUST00000138971,ENSMUST00000139293,ENSMUST00000147983,ENSMUST00000173359,ENSMUST00000173658	2351.55	2179.97	6524.00	88.08	140.04
ENSMUSG00000007570	ENSMUST00000088007,ENSMUST00000114801,ENSMUST00000114803,ENSMUST00000114804,ENSMUST00000123248,ENSMUST00000124870,ENSMUST00000128079,ENSMUST00000133527,ENSMUST00000140404,ENSMUST00000141648,ENSMUST00000146104,ENSMUST00000151312,ENSMUST00000156505,ENSMUST00000156569	1296.60	1125.24	371.00	9.70	15.43
ENSMUSG00000007589	ENSMUST00000007733	1736.00	1564.41	709.00	13.34	21.21
ENSMUSG00000007591	ENSMUST00000007735,ENSMUST00000164809	1688.00	1516.41	14.00	0.27	0.43
ENSMUSG00000007594	ENSMUST00000007738	3576.00	3404.41	208.00	1.80	2.86
ENSMUSG00000007603	ENSMUST00000007747	2303.00	2131.41	626.00	8.64	13.74
ENSMUSG00000007610	ENSMUST00000007754,ENSMUST00000095259,ENSMUST00000124349,ENSMUST00000127741,ENSMUST00000132907,ENSMUST00000146551,ENSMUST00000150969,ENSMUST00000168847	2056.14	1884.56	588.02	9.18	14.60
ENSMUSG00000007613	ENSMUST00000007757,ENSMUST00000044234,ENSMUST00000107725,ENSMUST00000123962,ENSMUST00000126171	4112.37	3940.80	743.01	5.55	8.82
ENSMUSG00000007617	ENSMUST00000060490,ENSMUST00000079086,ENSMUST00000080127,ENSMUST00000102752,ENSMUST00000109492,ENSMUST00000109493,ENSMUST00000109494,ENSMUST00000109495,ENSMUST00000109496,ENSMUST00000109497,ENSMUST00000109498	2843.79	2672.20	645.00	7.10	11.29
ENSMUSG00000007646	ENSMUST00000007790,ENSMUST00000067692,ENSMUST00000129400,ENSMUST00000153073	2146.04	1974.46	138.59	2.07	3.28
ENSMUSG00000007653	ENSMUST00000007797,ENSMUST00000136050,ENSMUST00000140463,ENSMUST00000143626,ENSMUST00000192403	2717.22	2545.63	27.00	0.31	0.50
ENSMUSG00000007655	ENSMUST00000007799,ENSMUST00000115453,ENSMUST00000115454,ENSMUST00000115455,ENSMUST00000115456,ENSMUST00000123439,ENSMUST00000130505,ENSMUST00000133065,ENSMUST00000150901,ENSMUST00000177234	1719.92	1548.46	120.00	2.28	3.63
ENSMUSG00000007656	ENSMUST00000007800,ENSMUST00000164467,ENSMUST00000166549,ENSMUST00000167885,ENSMUST00000168166,ENSMUST00000168301,ENSMUST00000169188,ENSMUST00000169448,ENSMUST00000169492,ENSMUST00000170308,ENSMUST00000170310	948.59	777.11	1600.00	60.60	96.34
ENSMUSG00000007659	ENSMUST00000007803,ENSMUST00000109820,ENSMUST00000128172,ENSMUST00000134357,ENSMUST00000134902,ENSMUST00000140436,ENSMUST00000146380,ENSMUST00000156688,ENSMUST00000173755	2176.17	2004.58	809.00	11.88	18.88
ENSMUSG00000007670	ENSMUST00000007814	3990.00	3818.41	5158.00	39.76	63.21
ENSMUSG00000007682	ENSMUST00000082432	5813.00	5641.41	431.00	2.25	3.58
ENSMUSG00000007721	ENSMUST00000007865	911.00	739.41	1407.00	56.01	89.04
ENSMUSG00000007739	ENSMUST00000020562,ENSMUST00000145912,ENSMUST00000173853,ENSMUST00000173867,ENSMUST00000174047,ENSMUST00000174244,ENSMUST00000174659,ENSMUST00000174689,ENSMUST00000174746	1699.35	1527.78	4261.00	82.09	130.51
ENSMUSG00000007777	ENSMUST00000007921,ENSMUST00000109098	813.64	642.06	269.00	12.33	19.61
ENSMUSG00000007783	ENSMUST00000063761	2793.00	2621.41	1462.00	16.42	26.10
ENSMUSG00000007805	ENSMUST00000007949,ENSMUST00000186075	1927.00	1755.41	0.00	0.00	0.00
ENSMUSG00000007812	ENSMUST00000085661,ENSMUST00000167316,ENSMUST00000196069,ENSMUST00000199003,ENSMUST00000199322,ENSMUST00000200039	3117.02	2945.43	677.00	6.77	10.76
ENSMUSG00000007815	ENSMUST00000007959,ENSMUST00000193424,ENSMUST00000193490,ENSMUST00000193619,ENSMUST00000194701	2129.66	1958.08	8136.97	122.31	194.46
ENSMUSG00000007817	ENSMUST00000007961,ENSMUST00000159766,ENSMUST00000160190,ENSMUST00000160229,ENSMUST00000160680,ENSMUST00000161766,ENSMUST00000162546,ENSMUST00000162645	6102.75	5931.18	4271.49	21.20	33.70
ENSMUSG00000007827	ENSMUST00000112830,ENSMUST00000188022,ENSMUST00000188172	4056.64	3885.25	312.00	2.36	3.76
ENSMUSG00000007833	ENSMUST00000007977,ENSMUST00000107815,ENSMUST00000123297,ENSMUST00000124578,ENSMUST00000126618,ENSMUST00000134655,ENSMUST00000134925,ENSMUST00000137676,ENSMUST00000147416,ENSMUST00000150880	2342.09	2170.53	661.58	8.97	14.26
ENSMUSG00000007836	ENSMUST00000007980	2678.00	2506.41	4408.00	51.76	82.30
ENSMUSG00000007837	ENSMUST00000007981,ENSMUST00000107831,ENSMUST00000107832,ENSMUST00000107833,ENSMUST00000129101,ENSMUST00000133587,ENSMUST00000133681,ENSMUST00000135099,ENSMUST00000145734	1122.81	951.31	156.00	4.83	7.67
ENSMUSG00000007850	ENSMUST00000069304,ENSMUST00000077817,ENSMUST00000109142,ENSMUST00000123371,ENSMUST00000126737,ENSMUST00000127964,ENSMUST00000128220,ENSMUST00000129631,ENSMUST00000132715,ENSMUST00000133435,ENSMUST00000134230,ENSMUST00000140056,ENSMUST00000141668,ENSMUST00000143301,ENSMUST00000150153,ENSMUST00000150657,ENSMUST00000151537,ENSMUST00000156642	1775.18	1605.59	3746.91	68.69	109.20
ENSMUSG00000007867	ENSMUST00000054565	775.00	603.41	263.00	12.83	20.40
ENSMUSG00000007872	ENSMUST00000008016,ENSMUST00000133946,ENSMUST00000151001	1236.24	1064.69	2340.00	64.69	102.84
ENSMUSG00000007877	ENSMUST00000008021	948.00	776.41	3.00	0.11	0.18
ENSMUSG00000007880	ENSMUST00000008024,ENSMUST00000105897,ENSMUST00000138473,ENSMUST00000139709,ENSMUST00000145664,ENSMUST00000168582	7036.29	6864.71	3256.66	13.96	22.20
ENSMUSG00000007888	ENSMUST00000008032,ENSMUST00000127983,ENSMUST00000132648	964.61	793.11	45.00	1.67	2.66
ENSMUSG00000007891	ENSMUST00000066401,ENSMUST00000133843,ENSMUST00000151120,ENSMUST00000153679	2111.84	1940.25	10337.19	156.81	249.31
ENSMUSG00000007892	ENSMUST00000008036	495.00	323.47	14502.78	1319.62	2097.99
ENSMUSG00000007907	ENSMUST00000008051	1505.00	1333.41	0.00	0.00	0.00
ENSMUSG00000007908	ENSMUST00000008052,ENSMUST00000117981,ENSMUST00000121592,ENSMUST00000126321,ENSMUST00000183425,ENSMUST00000183505,ENSMUST00000183979	2255.98	2084.39	63.00	0.89	1.41
ENSMUSG00000007944	ENSMUST00000008088	914.00	742.41	55.00	2.18	3.47
ENSMUSG00000007946	ENSMUST00000008090	1609.00	1437.41	3.00	0.06	0.10
ENSMUSG00000007950	ENSMUST00000008094	1985.00	1813.41	1550.00	25.16	40.00
ENSMUSG00000007987	ENSMUST00000008131,ENSMUST00000199101,ENSMUST00000200054,ENSMUST00000200153,ENSMUST00000200157	1134.23	962.65	468.00	14.31	22.75
ENSMUSG00000007989	ENSMUST00000127272,ENSMUST00000131309	4157.00	3985.41	2081.00	15.37	24.43
ENSMUSG00000008028	ENSMUST00000107933,ENSMUST00000134535,ENSMUST00000137946,ENSMUST00000150034,ENSMUST00000150886	1468.07	1296.48	35.39	0.80	1.28
ENSMUSG00000008035	ENSMUST00000008179,ENSMUST00000115524,ENSMUST00000125623,ENSMUST00000144356,ENSMUST00000156321	1759.60	1588.04	2071.00	38.38	61.02
ENSMUSG00000008036	ENSMUST00000086112,ENSMUST00000141496	846.78	675.19	2269.00	98.91	157.25
ENSMUSG00000008090	ENSMUST00000013633,ENSMUST00000112560,ENSMUST00000196222,ENSMUST00000197255,ENSMUST00000199802	2198.09	2026.51	3799.00	55.18	87.72
ENSMUSG00000008129	ENSMUST00000093375,ENSMUST00000118856,ENSMUST00000143833	2229.31	2057.72	36.00	0.51	0.82
ENSMUSG00000008136	ENSMUST00000008280,ENSMUST00000185893,ENSMUST00000187357	1563.00	1391.41	3.00	0.06	0.10
ENSMUSG00000008140	ENSMUST00000008284,ENSMUST00000118515,ENSMUST00000118808,ENSMUST00000123928,ENSMUST00000138328,ENSMUST00000147102,ENSMUST00000150342	1598.02	1426.44	3982.00	82.16	130.63
ENSMUSG00000008153	ENSMUST00000008297,ENSMUST00000112523,ENSMUST00000124998,ENSMUST00000143283,ENSMUST00000147947,ENSMUST00000150774,ENSMUST00000156040	4014.00	3842.41	49.00	0.38	0.60
ENSMUSG00000008167	ENSMUST00000095220,ENSMUST00000125109,ENSMUST00000139721,ENSMUST00000141183,ENSMUST00000142036,ENSMUST00000143763,ENSMUST00000145479,ENSMUST00000151962,ENSMUST00000152884	1819.22	1647.63	801.13	14.31	22.75
ENSMUSG00000008193	ENSMUST00000035323,ENSMUST00000098483	2813.00	2641.41	0.00	0.00	0.00
ENSMUSG00000008200	ENSMUST00000013759,ENSMUST00000123314,ENSMUST00000123955,ENSMUST00000126829,ENSMUST00000135592,ENSMUST00000141672,ENSMUST00000142631,ENSMUST00000145747,ENSMUST00000152794	2649.73	2478.15	1298.00	15.42	24.51
ENSMUSG00000008206	ENSMUST00000008350,ENSMUST00000175781,ENSMUST00000176042,ENSMUST00000176130,ENSMUST00000176267,ENSMUST00000176705,ENSMUST00000176837,ENSMUST00000176932,ENSMUST00000177010	2818.31	2646.76	298.95	3.32	5.29
ENSMUSG00000008226	ENSMUST00000090811,ENSMUST00000112050,ENSMUST00000123621,ENSMUST00000139926,ENSMUST00000154158,ENSMUST00000155019	1833.75	1662.17	346.00	6.13	9.74
ENSMUSG00000008301	ENSMUST00000008445,ENSMUST00000130163,ENSMUST00000132628	1582.20	1410.61	886.85	18.50	29.42
ENSMUSG00000008305	ENSMUST00000030095,ENSMUST00000072695,ENSMUST00000074216,ENSMUST00000102848,ENSMUST00000107337,ENSMUST00000123259,ENSMUST00000132550,ENSMUST00000134225,ENSMUST00000137075,ENSMUST00000140154	3139.02	2967.43	2137.00	21.20	33.70
ENSMUSG00000008307	ENSMUST00000008451,ENSMUST00000125740,ENSMUST00000147801,ENSMUST00000156973,ENSMUST00000198134	1798.49	1626.91	34.00	0.62	0.98
ENSMUSG00000008318	ENSMUST00000008462,ENSMUST00000136231,ENSMUST00000139604,ENSMUST00000142885,ENSMUST00000155413,ENSMUST00000156855	1818.14	1646.90	222.00	3.97	6.31
ENSMUSG00000008333	ENSMUST00000008477,ENSMUST00000126763,ENSMUST00000127760,ENSMUST00000134091,ENSMUST00000139114	1815.73	1644.15	677.00	12.12	19.27
ENSMUSG00000008348	ENSMUST00000108707,ENSMUST00000136312,ENSMUST00000156249	2617.23	2445.64	16356.64	196.85	312.96
ENSMUSG00000008373	ENSMUST00000008517,ENSMUST00000108636,ENSMUST00000125782,ENSMUST00000134047,ENSMUST00000143231,ENSMUST00000179769	1859.74	1688.16	1267.59	22.10	35.14
ENSMUSG00000008384	ENSMUST00000008528,ENSMUST00000135881	1205.49	1033.92	237.00	6.75	10.73
ENSMUSG00000008393	ENSMUST00000008537	2849.00	2677.41	2785.00	30.62	48.67
ENSMUSG00000008398	ENSMUST00000008542,ENSMUST00000129827,ENSMUST00000133365,ENSMUST00000151153	3321.20	3149.61	974.00	9.10	14.47
ENSMUSG00000008429	ENSMUST00000008573	2744.00	2572.41	965.00	11.04	17.55
ENSMUSG00000008435	ENSMUST00000008579,ENSMUST00000119485,ENSMUST00000128299,ENSMUST00000138798,ENSMUST00000147599,ENSMUST00000154033	2252.45	2081.02	520.00	7.35	11.69
ENSMUSG00000008438	ENSMUST00000008582	2911.00	2739.41	2.00	0.02	0.03
ENSMUSG00000008450	ENSMUST00000008594	1966.00	1794.41	633.02	10.38	16.51
ENSMUSG00000008461	ENSMUST00000008605	2580.00	2408.41	1.00	0.01	0.02
ENSMUSG00000008475	ENSMUST00000077755,ENSMUST00000097536,ENSMUST00000143008	1889.92	1718.34	2496.00	42.75	67.97
ENSMUSG00000008482	ENSMUST00000008626	1189.00	1017.41	0.00	0.00	0.00
ENSMUSG00000008489	ENSMUST00000008633,ENSMUST00000102799,ENSMUST00000107109,ENSMUST00000107110,ENSMUST00000107111,ENSMUST00000107116,ENSMUST00000107118,ENSMUST00000107120,ENSMUST00000107124,ENSMUST00000128599,ENSMUST00000144769,ENSMUST00000147611,ENSMUST00000176151,ENSMUST00000176362,ENSMUST00000176469,ENSMUST00000177109	2498.67	2327.08	171.00	2.16	3.44
ENSMUSG00000008496	ENSMUST00000098679,ENSMUST00000108413,ENSMUST00000108415,ENSMUST00000108416,ENSMUST00000108417,ENSMUST00000108418,ENSMUST00000147146,ENSMUST00000175754,ENSMUST00000175774,ENSMUST00000176408	3381.14	3209.56	24.11	0.22	0.35
ENSMUSG00000008540	ENSMUST00000008684,ENSMUST00000118091,ENSMUST00000120230,ENSMUST00000120302,ENSMUST00000120939,ENSMUST00000125810,ENSMUST00000140932	834.49	662.91	1303.00	57.85	91.98
ENSMUSG00000008575	ENSMUST00000050872,ENSMUST00000064770,ENSMUST00000107245,ENSMUST00000107246,ENSMUST00000107247,ENSMUST00000107248,ENSMUST00000122918,ENSMUST00000135024,ENSMUST00000140874,ENSMUST00000148982,ENSMUST00000152588,ENSMUST00000155821	5857.54	5685.97	7027.00	36.37	57.83
ENSMUSG00000008590	ENSMUST00000008734	2411.00	2239.41	0.00	0.00	0.00
ENSMUSG00000008601	ENSMUST00000008745,ENSMUST00000131775,ENSMUST00000141371,ENSMUST00000149724	995.45	823.87	3.00	0.11	0.17
ENSMUSG00000008604	ENSMUST00000008748,ENSMUST00000192687,ENSMUST00000192962,ENSMUST00000194303,ENSMUST00000195498	2909.86	2738.27	1505.00	16.18	25.72
ENSMUSG00000008658	ENSMUST00000056416,ENSMUST00000115841	2673.86	2502.27	17.00	0.20	0.32
ENSMUSG00000008668	ENSMUST00000008812,ENSMUST00000172550,ENSMUST00000172799,ENSMUST00000173323,ENSMUST00000174175,ENSMUST00000174609,ENSMUST00000174620,ENSMUST00000174662,ENSMUST00000174745,ENSMUST00000174758	600.27	428.69	11534.45	791.93	1259.04
ENSMUSG00000008682	ENSMUST00000008826,ENSMUST00000074085,ENSMUST00000125775,ENSMUST00000134330,ENSMUST00000135690,ENSMUST00000138954,ENSMUST00000142142,ENSMUST00000144434,ENSMUST00000146584,ENSMUST00000149171,ENSMUST00000151702	806.97	635.39	5344.64	247.58	393.61
ENSMUSG00000008683	ENSMUST00000106588,ENSMUST00000106590,ENSMUST00000128482,ENSMUST00000131374,ENSMUST00000131840,ENSMUST00000134270,ENSMUST00000172457	566.12	397.35	6471.95	479.40	762.16
ENSMUSG00000008690	ENSMUST00000036987,ENSMUST00000074552,ENSMUST00000088717,ENSMUST00000123889,ENSMUST00000134900,ENSMUST00000136638,ENSMUST00000140665,ENSMUST00000141643,ENSMUST00000145259,ENSMUST00000145793,ENSMUST00000147207,ENSMUST00000147733,ENSMUST00000151523	2934.29	2762.70	3358.17	35.78	56.88
ENSMUSG00000008730	ENSMUST00000029438,ENSMUST00000106845,ENSMUST00000118317,ENSMUST00000126351,ENSMUST00000135634,ENSMUST00000137078,ENSMUST00000200071	5730.17	5558.58	2379.50	12.60	20.03
ENSMUSG00000008734	ENSMUST00000008878	4525.00	4353.41	5276.83	35.68	56.72
ENSMUSG00000008763	ENSMUST00000008907,ENSMUST00000123442,ENSMUST00000130066,ENSMUST00000133642,ENSMUST00000146818,ENSMUST00000196250	2657.41	2486.06	1203.00	14.24	22.64
ENSMUSG00000008789	ENSMUST00000081907	3248.00	3076.41	0.00	0.00	0.00
ENSMUSG00000008813	ENSMUST00000008957,ENSMUST00000177625	684.00	512.42	0.00	0.00	0.00
ENSMUSG00000008822	ENSMUST00000008966,ENSMUST00000065913,ENSMUST00000117138,ENSMUST00000121930	643.39	471.81	224.00	13.97	22.22
ENSMUSG00000008843	ENSMUST00000008987	1067.00	895.41	0.00	0.00	0.00
ENSMUSG00000008845	ENSMUST00000032234,ENSMUST00000112541	4409.00	4237.41	16.00	0.11	0.18
ENSMUSG00000008855	ENSMUST00000008999,ENSMUST00000107150,ENSMUST00000107151,ENSMUST00000107152,ENSMUST00000124077,ENSMUST00000125072,ENSMUST00000126453,ENSMUST00000128686,ENSMUST00000131254,ENSMUST00000133651,ENSMUST00000136304,ENSMUST00000137787,ENSMUST00000140481,ENSMUST00000140962,ENSMUST00000145540,ENSMUST00000149087,ENSMUST00000150683,ENSMUST00000150965,ENSMUST00000155065,ENSMUST00000156337	2659.03	2487.46	1360.00	16.09	25.58
ENSMUSG00000008859	ENSMUST00000009003	2684.00	2512.41	1409.00	16.51	26.24
ENSMUSG00000008874	ENSMUST00000009018	591.00	419.43	0.00	0.00	0.00
ENSMUSG00000008892	ENSMUST00000009036,ENSMUST00000179233	1421.28	1249.69	3233.00	76.14	121.06
ENSMUSG00000008932	ENSMUST00000106713,ENSMUST00000124190	1887.00	1715.41	0.53	0.01	0.01
ENSMUSG00000008958	ENSMUST00000009102,ENSMUST00000125548,ENSMUST00000136076,ENSMUST00000139296,ENSMUST00000152333	1395.46	1223.92	1250.00	30.06	47.79
ENSMUSG00000008976	ENSMUST00000009120,ENSMUST00000114184,ENSMUST00000126031,ENSMUST00000139101,ENSMUST00000148035	3395.25	3223.67	1201.43	10.97	17.44
ENSMUSG00000008999	ENSMUST00000009143,ENSMUST00000137247	3509.58	3337.99	741.11	6.53	10.39
ENSMUSG00000009013	ENSMUST00000009157,ENSMUST00000112090,ENSMUST00000123292,ENSMUST00000125959,ENSMUST00000127552,ENSMUST00000202980	745.36	573.80	3038.72	155.87	247.81
ENSMUSG00000009030	ENSMUST00000009174,ENSMUST00000112940,ENSMUST00000138314,ENSMUST00000147703	1680.86	1509.28	1157.00	22.56	35.87
ENSMUSG00000009035	ENSMUST00000074991,ENSMUST00000178522	3359.36	3187.78	1005.00	9.28	14.75
ENSMUSG00000009047	ENSMUST00000009191	588.00	416.43	0.00	0.00	0.00
ENSMUSG00000009070	ENSMUST00000009214,ENSMUST00000159761,ENSMUST00000159994,ENSMUST00000160072,ENSMUST00000160450,ENSMUST00000166088,ENSMUST00000179546	1728.00	1556.41	1.00	0.02	0.03
ENSMUSG00000009073	ENSMUST00000053079,ENSMUST00000056290,ENSMUST00000093374,ENSMUST00000109908,ENSMUST00000109910,ENSMUST00000124878,ENSMUST00000137926,ENSMUST00000141342,ENSMUST00000152656,ENSMUST00000155600,ENSMUST00000164190,ENSMUST00000167480,ENSMUST00000172305	3924.78	3753.19	2489.00	19.52	31.03
ENSMUSG00000009075	ENSMUST00000009219	2628.00	2456.41	8.57	0.10	0.16
ENSMUSG00000009076	ENSMUST00000009220,ENSMUST00000141970,ENSMUST00000154341	787.89	616.30	385.43	18.41	29.26
ENSMUSG00000009079	ENSMUST00000063232,ENSMUST00000073308,ENSMUST00000079949,ENSMUST00000093365,ENSMUST00000102930,ENSMUST00000130060,ENSMUST00000130118,ENSMUST00000139886,ENSMUST00000141002,ENSMUST00000144238,ENSMUST00000150168,ENSMUST00000151497,ENSMUST00000151847	1822.11	1650.98	5601.17	99.86	158.75
ENSMUSG00000009090	ENSMUST00000009234,ENSMUST00000101613,ENSMUST00000109897,ENSMUST00000133007,ENSMUST00000133014,ENSMUST00000137292,ENSMUST00000142325,ENSMUST00000144426,ENSMUST00000145704	3831.23	3659.65	1223.00	9.84	15.64
ENSMUSG00000009092	ENSMUST00000009236	1336.00	1164.41	7.00	0.18	0.28
ENSMUSG00000009093	ENSMUST00000159241,ENSMUST00000160211	952.00	780.41	0.00	0.00	0.00
ENSMUSG00000009097	ENSMUST00000009241	1777.00	1605.41	0.00	0.00	0.00
ENSMUSG00000009108	ENSMUST00000058669,ENSMUST00000130013,ENSMUST00000131856,ENSMUST00000142568,ENSMUST00000145101,ENSMUST00000151326	1123.43	951.84	3.00	0.09	0.15
ENSMUSG00000009112	ENSMUST00000009256	6933.00	6761.41	2469.00	10.75	17.09
ENSMUSG00000009114	ENSMUST00000092406,ENSMUST00000105415	1552.00	1380.41	0.00	0.00	0.00
ENSMUSG00000009115	ENSMUST00000009259,ENSMUST00000105414	1196.00	1024.41	0.00	0.00	0.00
ENSMUSG00000009145	ENSMUST00000077502	3149.00	2977.41	14.00	0.14	0.22
ENSMUSG00000009185	ENSMUST00000009329	511.00	339.46	0.00	0.00	0.00
ENSMUSG00000009207	ENSMUST00000064503,ENSMUST00000102676,ENSMUST00000111993,ENSMUST00000127168,ENSMUST00000130232,ENSMUST00000130586,ENSMUST00000134168,ENSMUST00000134641,ENSMUST00000134764,ENSMUST00000145293,ENSMUST00000145933,ENSMUST00000154706,ENSMUST00000155006	2088.08	1916.49	286.00	4.39	6.98
ENSMUSG00000009210	ENSMUST00000009354,ENSMUST00000106816,ENSMUST00000185986,ENSMUST00000188561,ENSMUST00000190268,ENSMUST00000190795	903.50	731.92	0.00	0.00	0.00
ENSMUSG00000009214	ENSMUST00000009358,ENSMUST00000163967	1296.00	1124.41	0.00	0.00	0.00
ENSMUSG00000009216	ENSMUST00000151224	2959.00	2787.41	3.00	0.03	0.05
ENSMUSG00000009246	ENSMUST00000009390,ENSMUST00000126776,ENSMUST00000133027,ENSMUST00000136602,ENSMUST00000146075,ENSMUST00000148715,ENSMUST00000150589,ENSMUST00000150867	780.19	608.60	33.21	1.61	2.55
ENSMUSG00000009248	ENSMUST00000009392,ENSMUST00000121862	1608.50	1436.91	0.00	0.00	0.00
ENSMUSG00000009281	ENSMUST00000009425	708.00	536.42	55.85	3.06	4.87
ENSMUSG00000009291	ENSMUST00000009435,ENSMUST00000159116,ENSMUST00000161165,ENSMUST00000161789,ENSMUST00000162429,ENSMUST00000162598,ENSMUST00000162895,ENSMUST00000162943,ENSMUST00000167006	2096.77	1925.23	1788.00	27.33	43.46
ENSMUSG00000009292	ENSMUST00000105399,ENSMUST00000105400,ENSMUST00000105401,ENSMUST00000126206,ENSMUST00000138238,ENSMUST00000140471,ENSMUST00000153842,ENSMUST00000154996	3284.71	3113.12	52.55	0.50	0.79
ENSMUSG00000009293	ENSMUST00000172772,ENSMUST00000172813,ENSMUST00000173360,ENSMUST00000174510,ENSMUST00000174546	2031.00	1859.41	699.23	11.07	17.60
ENSMUSG00000009350	ENSMUST00000020779,ENSMUST00000107930,ENSMUST00000121303,ENSMUST00000143021,ENSMUST00000146650,ENSMUST00000167903	1299.17	1127.59	0.00	0.00	0.00
ENSMUSG00000009356	ENSMUST00000103177,ENSMUST00000136446,ENSMUST00000157004	1968.51	1796.93	674.00	11.04	17.55
ENSMUSG00000009376	ENSMUST00000080469,ENSMUST00000115442,ENSMUST00000115443,ENSMUST00000140070,ENSMUST00000145473,ENSMUST00000148903,ENSMUST00000152802	4638.49	4466.90	26.00	0.17	0.27
ENSMUSG00000009378	ENSMUST00000009522	4051.00	3879.41	10.00	0.08	0.12
ENSMUSG00000009394	ENSMUST00000009538,ENSMUST00000169345	3629.14	3457.55	673.00	5.73	9.11
ENSMUSG00000009406	ENSMUST00000009550,ENSMUST00000148133	3522.35	3350.76	930.00	8.17	12.99
ENSMUSG00000009418	ENSMUST00000040599,ENSMUST00000067414,ENSMUST00000187311,ENSMUST00000189252,ENSMUST00000189362,ENSMUST00000190130,ENSMUST00000190298,ENSMUST00000190735	5889.47	5717.88	3515.11	18.09	28.77
ENSMUSG00000009470	ENSMUST00000109399,ENSMUST00000109401,ENSMUST00000179271,ENSMUST00000179301	4410.24	4238.66	5926.00	41.15	65.42
ENSMUSG00000009471	ENSMUST00000072514	1854.00	1682.41	0.00	0.00	0.00
ENSMUSG00000009487	ENSMUST00000164538	10043.00	9871.41	2.00	0.01	0.01
ENSMUSG00000009535	ENSMUST00000009679,ENSMUST00000025427,ENSMUST00000129849,ENSMUST00000131075,ENSMUST00000139111,ENSMUST00000139554,ENSMUST00000148937,ENSMUST00000151833	2447.71	2276.12	694.00	8.97	14.27
ENSMUSG00000009545	ENSMUST00000009689,ENSMUST00000185383,ENSMUST00000186284,ENSMUST00000186288,ENSMUST00000186488,ENSMUST00000186798,ENSMUST00000187213	858.29	692.92	0.00	0.00	0.00
ENSMUSG00000009549	ENSMUST00000009693,ENSMUST00000110862,ENSMUST00000138189,ENSMUST00000149615	795.90	624.31	1261.00	59.45	94.52
ENSMUSG00000009551	ENSMUST00000009695,ENSMUST00000151536	732.00	560.42	1.00	0.05	0.08
ENSMUSG00000009555	ENSMUST00000009699,ENSMUST00000120105,ENSMUST00000123170,ENSMUST00000125058,ENSMUST00000128265,ENSMUST00000130399,ENSMUST00000144210,ENSMUST00000154131,ENSMUST00000155205	1701.38	1529.81	999.70	19.23	30.58
ENSMUSG00000009563	ENSMUST00000009707,ENSMUST00000123624,ENSMUST00000140999,ENSMUST00000149720,ENSMUST00000149987,ENSMUST00000156617,ENSMUST00000175763,ENSMUST00000177382	1531.86	1360.28	827.92	17.91	28.48
ENSMUSG00000009566	ENSMUST00000028148,ENSMUST00000123171,ENSMUST00000127812,ENSMUST00000130164,ENSMUST00000132327,ENSMUST00000142186,ENSMUST00000143743,ENSMUST00000146498,ENSMUST00000149491,ENSMUST00000156792	1997.92	1826.33	225.00	3.63	5.76
ENSMUSG00000009569	ENSMUST00000009713,ENSMUST00000056715,ENSMUST00000115809,ENSMUST00000149359	6423.07	6251.49	636.94	3.00	4.77
ENSMUSG00000009575	ENSMUST00000108813,ENSMUST00000118152,ENSMUST00000122182,ENSMUST00000127191	4793.70	4622.15	10893.00	69.36	110.28
ENSMUSG00000009580	ENSMUST00000113274,ENSMUST00000129757	1121.00	949.41	0.00	0.00	0.00
ENSMUSG00000009585	ENSMUST00000023054,ENSMUST00000109620,ENSMUST00000165537,ENSMUST00000175714,ENSMUST00000175752,ENSMUST00000175801,ENSMUST00000175827,ENSMUST00000175849,ENSMUST00000176325,ENSMUST00000176644,ENSMUST00000176823,ENSMUST00000176868,ENSMUST00000176904,ENSMUST00000177006,ENSMUST00000177098,ENSMUST00000177350,ENSMUST00000177483	1270.90	1099.31	570.38	15.27	24.28
ENSMUSG00000009588	ENSMUST00000009732	2392.00	2220.41	0.00	0.00	0.00
ENSMUSG00000009596	ENSMUST00000009740,ENSMUST00000113223,ENSMUST00000131311	1249.33	1077.75	0.00	0.00	0.00
ENSMUSG00000009614	ENSMUST00000091224,ENSMUST00000102886,ENSMUST00000127805,ENSMUST00000129975,ENSMUST00000139312,ENSMUST00000142136,ENSMUST00000144448,ENSMUST00000147089,ENSMUST00000149733,ENSMUST00000156434	3302.98	3131.39	1450.00	13.63	21.67
ENSMUSG00000009621	ENSMUST00000056176,ENSMUST00000132642,ENSMUST00000135584,ENSMUST00000146843,ENSMUST00000148067,ENSMUST00000149758,ENSMUST00000185188	3944.80	3773.21	477.00	3.72	5.92
ENSMUSG00000009628	ENSMUST00000009772,ENSMUST00000124496,ENSMUST00000124501,ENSMUST00000149399	4581.43	4409.84	43.00	0.29	0.46
ENSMUSG00000009630	ENSMUST00000009774	1826.00	1654.41	1482.85	26.38	41.94
ENSMUSG00000009633	ENSMUST00000009777	871.00	699.41	262.00	11.03	17.53
ENSMUSG00000009640	ENSMUST00000102687,ENSMUST00000123586,ENSMUST00000127750,ENSMUST00000129510,ENSMUST00000134642,ENSMUST00000135582	1532.24	1360.66	575.00	12.44	19.77
ENSMUSG00000009646	ENSMUST00000009790,ENSMUST00000162643	947.50	775.91	0.00	0.00	0.00
ENSMUSG00000009647	ENSMUST00000009791,ENSMUST00000020312,ENSMUST00000161168,ENSMUST00000161435,ENSMUST00000162012	2802.65	2631.06	669.00	7.48	11.90
ENSMUSG00000009654	ENSMUST00000009798,ENSMUST00000162493	1569.50	1398.03	0.00	0.00	0.00
ENSMUSG00000009670	ENSMUST00000009814,ENSMUST00000113716,ENSMUST00000113718	3039.67	2868.08	0.00	0.00	0.00
ENSMUSG00000009681	ENSMUST00000164107	6537.00	6365.41	1257.00	5.81	9.24
ENSMUSG00000009687	ENSMUST00000009831,ENSMUST00000159753,ENSMUST00000159924,ENSMUST00000160006,ENSMUST00000160689,ENSMUST00000161259,ENSMUST00000161684,ENSMUST00000161805,ENSMUST00000162087,ENSMUST00000162116,ENSMUST00000162250,ENSMUST00000162733,ENSMUST00000202395	875.15	703.82	0.00	0.00	0.00
ENSMUSG00000009731	ENSMUST00000009875,ENSMUST00000125440	5287.00	5115.41	74.00	0.43	0.68
ENSMUSG00000009733	ENSMUST00000009877	3250.00	3078.41	330.04	3.16	5.02
ENSMUSG00000009734	ENSMUST00000139064,ENSMUST00000175703,ENSMUST00000175768,ENSMUST00000176795,ENSMUST00000176898,ENSMUST00000184299	1975.00	1803.41	0.00	0.00	0.00
ENSMUSG00000009739	ENSMUST00000058274,ENSMUST00000073837,ENSMUST00000176140,ENSMUST00000176271,ENSMUST00000176300,ENSMUST00000176492,ENSMUST00000177202,ENSMUST00000177247,ENSMUST00000177335,ENSMUST00000177505	3738.08	3566.49	1332.32	11.00	17.48
ENSMUSG00000009741	ENSMUST00000009885,ENSMUST00000084885,ENSMUST00000116492	3666.03	3494.44	1122.73	9.46	15.03
ENSMUSG00000009772	ENSMUST00000072177,ENSMUST00000082125,ENSMUST00000128661,ENSMUST00000133246	2606.57	2434.99	209.00	2.53	4.02
ENSMUSG00000009828	ENSMUST00000009972,ENSMUST00000044551,ENSMUST00000117330,ENSMUST00000118869,ENSMUST00000125615,ENSMUST00000142402,ENSMUST00000142776,ENSMUST00000149821	3698.50	3526.91	1049.00	8.75	13.92
ENSMUSG00000009863	ENSMUST00000010007,ENSMUST00000125780,ENSMUST00000129181	1141.69	970.10	3204.00	97.21	154.55
ENSMUSG00000009876	ENSMUST00000010020,ENSMUST00000109821	727.00	555.42	16.00	0.85	1.35
ENSMUSG00000009894	ENSMUST00000010038,ENSMUST00000120940,ENSMUST00000125846,ENSMUST00000132969,ENSMUST00000136436,ENSMUST00000145550,ENSMUST00000150297,ENSMUST00000156146	1747.16	1575.59	1084.00	20.25	32.19
ENSMUSG00000009900	ENSMUST00000010044	2761.00	2589.41	0.00	0.00	0.00
ENSMUSG00000009905	ENSMUST00000010049,ENSMUST00000187319,ENSMUST00000187617	4559.45	4387.86	697.03	4.68	7.43
ENSMUSG00000009907	ENSMUST00000094646,ENSMUST00000112736,ENSMUST00000126057,ENSMUST00000127606,ENSMUST00000147705,ENSMUST00000190531	2039.04	1867.55	1003.00	15.81	25.13
ENSMUSG00000009927	ENSMUST00000080300	683.00	511.42	8124.93	467.60	743.42
ENSMUSG00000009941	ENSMUST00000010085,ENSMUST00000113187,ENSMUST00000113189,ENSMUST00000143059	2292.40	2120.81	9.00	0.12	0.20
ENSMUSG00000009995	ENSMUST00000069722,ENSMUST00000114180,ENSMUST00000114182,ENSMUST00000124200,ENSMUST00000124915,ENSMUST00000125972,ENSMUST00000131116,ENSMUST00000132437,ENSMUST00000134432,ENSMUST00000134914,ENSMUST00000134936,ENSMUST00000135012,ENSMUST00000135504,ENSMUST00000146260,ENSMUST00000147844,ENSMUST00000149055,ENSMUST00000153459,ENSMUST00000156072,ENSMUST00000156212,ENSMUST00000156788,ENSMUST00000156880,…	1644.09	1472.50	599.00	11.97	19.04
ENSMUSG00000010021	ENSMUST00000084368,ENSMUST00000126555,ENSMUST00000131782,ENSMUST00000134165,ENSMUST00000137326,ENSMUST00000138340,ENSMUST00000138804	1501.03	1329.49	56.00	1.24	1.97
ENSMUSG00000010025	ENSMUST00000066277,ENSMUST00000074127,ENSMUST00000108715,ENSMUST00000128991,ENSMUST00000141368,ENSMUST00000147291,ENSMUST00000149298	2961.16	2789.58	685.00	7.23	11.49
ENSMUSG00000010044	ENSMUST00000010188,ENSMUST00000192445,ENSMUST00000193303,ENSMUST00000195158,ENSMUST00000195627	829.49	658.02	8.00	0.36	0.57
ENSMUSG00000010045	ENSMUST00000010189	2194.00	2022.41	669.00	9.74	15.48
ENSMUSG00000010047	ENSMUST00000010191,ENSMUST00000192887,ENSMUST00000193747,ENSMUST00000194794,ENSMUST00000195667,ENSMUST00000195681,ENSMUST00000195752	1787.34	1615.75	1056.00	19.24	30.58
ENSMUSG00000010048	ENSMUST00000010192,ENSMUST00000192888,ENSMUST00000193140,ENSMUST00000193153,ENSMUST00000194932,ENSMUST00000195725,ENSMUST00000195746	1907.38	1735.80	198.00	3.36	5.34
ENSMUSG00000010051	ENSMUST00000010195,ENSMUST00000112387,ENSMUST00000123005,ENSMUST00000144392,ENSMUST00000184695	2772.78	2601.20	227.78	2.58	4.10
ENSMUSG00000010054	ENSMUST00000010198,ENSMUST00000193292,ENSMUST00000193418	1665.00	1493.41	559.75	11.03	17.54
ENSMUSG00000010057	ENSMUST00000010201,ENSMUST00000192951,ENSMUST00000193628,ENSMUST00000194848,ENSMUST00000195370	1350.21	1178.64	288.00	7.19	11.43
ENSMUSG00000010064	ENSMUST00000010208,ENSMUST00000167868,ENSMUST00000177567,ENSMUST00000191923,ENSMUST00000192211,ENSMUST00000192323,ENSMUST00000192990,ENSMUST00000193495,ENSMUST00000193932,ENSMUST00000194230,ENSMUST00000194895,ENSMUST00000195033,ENSMUST00000195739,ENSMUST00000195843	2426.08	2254.49	2018.00	26.35	41.89
ENSMUSG00000010066	ENSMUST00000010210,ENSMUST00000085092,ENSMUST00000164988,ENSMUST00000166799,ENSMUST00000168532,ENSMUST00000168959,ENSMUST00000169354,ENSMUST00000170737,ENSMUST00000171809,ENSMUST00000194842	3466.11	3294.53	220.00	1.97	3.12
ENSMUSG00000010067	ENSMUST00000010211,ENSMUST00000093786,ENSMUST00000121635,ENSMUST00000122225,ENSMUST00000125080,ENSMUST00000125386,ENSMUST00000129320,ENSMUST00000144129,ENSMUST00000156198,ENSMUST00000191832	1623.70	1452.12	271.70	5.51	8.76
ENSMUSG00000010080	ENSMUST00000010224,ENSMUST00000127305,ENSMUST00000142992,ENSMUST00000150526	1788.00	1616.52	0.00	0.00	0.00
ENSMUSG00000010086	ENSMUST00000054927,ENSMUST00000060255,ENSMUST00000102661,ENSMUST00000126859,ENSMUST00000130648,ENSMUST00000136966,ENSMUST00000152137	1967.42	1795.85	9.00	0.15	0.23
ENSMUSG00000010095	ENSMUST00000010239,ENSMUST00000170157	2585.09	2413.50	3791.43	46.24	73.51
ENSMUSG00000010097	ENSMUST00000010241,ENSMUST00000010248,ENSMUST00000183780,ENSMUST00000183898,ENSMUST00000183939,ENSMUST00000184387,ENSMUST00000184663,ENSMUST00000184756,ENSMUST00000184808,ENSMUST00000184826,ENSMUST00000184970,ENSMUST00000185056	1391.99	1220.43	2470.00	59.57	94.71
ENSMUSG00000010110	ENSMUST00000010254,ENSMUST00000073430,ENSMUST00000175642,ENSMUST00000175834,ENSMUST00000175872,ENSMUST00000175901,ENSMUST00000176009,ENSMUST00000176013,ENSMUST00000176093,ENSMUST00000176182,ENSMUST00000176260,ENSMUST00000176314,ENSMUST00000176381,ENSMUST00000176404,ENSMUST00000176570,ENSMUST00000176844,ENSMUST00000176968,ENSMUST00000177322,ENSMUST00000177373	1864.47	1692.89	1141.89	19.85	31.56
ENSMUSG00000010122	ENSMUST00000010267,ENSMUST00000131723,ENSMUST00000147583,ENSMUST00000148671	826.00	654.41	1.00	0.04	0.07
ENSMUSG00000010136	ENSMUST00000010280,ENSMUST00000066319	927.50	755.91	0.00	0.00	0.00
ENSMUSG00000010142	ENSMUST00000010286,ENSMUST00000101103,ENSMUST00000123378,ENSMUST00000130708,ENSMUST00000137832,ENSMUST00000139422,ENSMUST00000146033	1707.72	1536.13	7.00	0.13	0.21
ENSMUSG00000010154	ENSMUST00000010298	2330.00	2158.41	23.00	0.31	0.50
ENSMUSG00000010175	ENSMUST00000010319,ENSMUST00000175916,ENSMUST00000177288	5555.80	5384.21	956.71	5.23	8.31
ENSMUSG00000010205	ENSMUST00000115487	3440.00	3268.41	2092.14	18.84	29.95
ENSMUSG00000010277	ENSMUST00000010421,ENSMUST00000125459,ENSMUST00000126928,ENSMUST00000132756,ENSMUST00000136184,ENSMUST00000141331,ENSMUST00000145145,ENSMUST00000147432	6677.57	6505.98	8354.00	37.79	60.09
ENSMUSG00000010290	ENSMUST00000010434	3458.00	3286.41	490.00	4.39	6.98
ENSMUSG00000010307	ENSMUST00000010451	1791.00	1619.41	245.00	4.45	7.08
ENSMUSG00000010311	ENSMUST00000124051,ENSMUST00000124245,ENSMUST00000126123,ENSMUST00000149380,ENSMUST00000153617	1162.18	990.59	19.00	0.56	0.90
ENSMUSG00000010342	ENSMUST00000060835,ENSMUST00000100657,ENSMUST00000124255,ENSMUST00000131973,ENSMUST00000156483	4763.00	4591.41	1.00	0.01	0.01
ENSMUSG00000010358	ENSMUST00000010502,ENSMUST00000125958,ENSMUST00000131024	1295.29	1123.70	52.57	1.38	2.19
ENSMUSG00000010362	ENSMUST00000010506,ENSMUST00000133727,ENSMUST00000139037,ENSMUST00000152484,ENSMUST00000155222	1100.83	929.24	297.00	9.41	14.96
ENSMUSG00000010376	ENSMUST00000010520,ENSMUST00000163750	586.94	415.37	1651.00	116.99	186.00
ENSMUSG00000010392	ENSMUST00000010536,ENSMUST00000137767	3450.86	3279.33	746.00	6.70	10.64
ENSMUSG00000010406	ENSMUST00000010550,ENSMUST00000196273,ENSMUST00000199153,ENSMUST00000199195,ENSMUST00000199689,ENSMUST00000200217	424.03	252.69	803.00	93.53	148.70
ENSMUSG00000010435	ENSMUST00000010579	761.00	589.42	0.00	0.00	0.00
ENSMUSG00000010453	ENSMUST00000010597,ENSMUST00000185614,ENSMUST00000185621,ENSMUST00000185912,ENSMUST00000186470,ENSMUST00000187628,ENSMUST00000188528,ENSMUST00000188957,ENSMUST00000188961	3822.76	3651.18	1112.00	8.96	14.25
ENSMUSG00000010461	ENSMUST00000074366,ENSMUST00000092665	3653.13	3481.54	76.00	0.64	1.02
ENSMUSG00000010476	ENSMUST00000033378,ENSMUST00000106118,ENSMUST00000168203,ENSMUST00000169486	4886.00	4714.41	15.00	0.09	0.15
ENSMUSG00000010492	ENSMUST00000122831,ENSMUST00000123110,ENSMUST00000126672,ENSMUST00000136759,ENSMUST00000148004,ENSMUST00000148847,ENSMUST00000152365	1873.05	1701.46	67.68	1.17	1.86
ENSMUSG00000010505	ENSMUST00000081125,ENSMUST00000108756,ENSMUST00000108757,ENSMUST00000129843,ENSMUST00000129856,ENSMUST00000130079,ENSMUST00000135744,ENSMUST00000142245,ENSMUST00000148766,ENSMUST00000156190,ENSMUST00000183403	3963.67	3792.09	1174.00	9.11	14.49
ENSMUSG00000010517	ENSMUST00000102724,ENSMUST00000143217,ENSMUST00000155204	4468.00	4296.41	1070.00	7.33	11.65
ENSMUSG00000010529	ENSMUST00000010673	1213.00	1041.41	153.00	4.32	6.87
ENSMUSG00000010538	ENSMUST00000010682,ENSMUST00000107556,ENSMUST00000123536	587.89	416.31	20.00	1.41	2.25
ENSMUSG00000010554	ENSMUST00000010698,ENSMUST00000092912,ENSMUST00000128504,ENSMUST00000134571,ENSMUST00000141755,ENSMUST00000144692	3465.39	3293.81	589.01	5.26	8.37
ENSMUSG00000010592	ENSMUST00000010736	2942.00	2770.41	0.00	0.00	0.00
ENSMUSG00000010601	ENSMUST00000010745,ENSMUST00000175789,ENSMUST00000175919,ENSMUST00000176074,ENSMUST00000177135	1448.60	1277.23	0.00	0.00	0.00
ENSMUSG00000010607	ENSMUST00000123680,ENSMUST00000148088	695.00	523.42	481.00	27.05	43.00
ENSMUSG00000010608	ENSMUST00000048155,ENSMUST00000181983,ENSMUST00000182004,ENSMUST00000182032,ENSMUST00000182036,ENSMUST00000182255,ENSMUST00000182347,ENSMUST00000182450,ENSMUST00000182618,ENSMUST00000182633,ENSMUST00000182840,ENSMUST00000182881,ENSMUST00000183039,ENSMUST00000183128,ENSMUST00000183154,ENSMUST00000183181,ENSMUST00000183242,ENSMUST00000183282	2740.74	2569.38	2044.80	23.42	37.24
ENSMUSG00000010609	ENSMUST00000010753,ENSMUST00000111104,ENSMUST00000111105,ENSMUST00000111106,ENSMUST00000111108,ENSMUST00000128223,ENSMUST00000130029,ENSMUST00000130711,ENSMUST00000133340,ENSMUST00000136291,ENSMUST00000149590,ENSMUST00000193897	1879.61	1708.03	161.00	2.77	4.41
ENSMUSG00000010651	ENSMUST00000010795,ENSMUST00000127952	1689.00	1517.41	18.33	0.36	0.57
ENSMUSG00000010660	ENSMUST00000010804	2651.00	2479.41	579.00	6.87	10.93
ENSMUSG00000010663	ENSMUST00000010807	3456.00	3284.41	9595.00	85.98	136.70
ENSMUSG00000010721	ENSMUST00000055195,ENSMUST00000179191,ENSMUST00000196321,ENSMUST00000198105,ENSMUST00000198367,ENSMUST00000200149,ENSMUST00000200564	2872.00	2700.42	417.00	4.55	7.23
ENSMUSG00000010751	ENSMUST00000075588,ENSMUST00000084396,ENSMUST00000129476,ENSMUST00000146692,ENSMUST00000149524,ENSMUST00000171066	1857.60	1686.01	591.57	10.33	16.42
ENSMUSG00000010755	ENSMUST00000010899,ENSMUST00000105909,ENSMUST00000134128,ENSMUST00000134753,ENSMUST00000135032,ENSMUST00000146462,ENSMUST00000146904,ENSMUST00000151574,ENSMUST00000154022	2334.78	2163.25	873.00	11.88	18.88
ENSMUSG00000010760	ENSMUST00000010904	757.00	585.42	0.00	0.00	0.00
ENSMUSG00000010796	ENSMUST00000010940,ENSMUST00000131614,ENSMUST00000136194,ENSMUST00000136626,ENSMUST00000146216	1147.80	976.73	0.00	0.00	0.00
ENSMUSG00000010797	ENSMUST00000010941	2255.00	2083.41	0.00	0.00	0.00
ENSMUSG00000010803	ENSMUST00000020707,ENSMUST00000132971,ENSMUST00000153147,ENSMUST00000169305	4688.00	4516.41	1.00	0.01	0.01
ENSMUSG00000010825	ENSMUST00000010969,ENSMUST00000110733,ENSMUST00000120825,ENSMUST00000138948,ENSMUST00000196148	3717.02	3545.43	45.02	0.37	0.59
ENSMUSG00000010830	ENSMUST00000010974	1414.00	1242.41	185.00	4.38	6.97
ENSMUSG00000010841	ENSMUST00000010985,ENSMUST00000175972,ENSMUST00000176722	525.67	355.48	0.00	0.00	0.00
ENSMUSG00000010911	ENSMUST00000011055,ENSMUST00000124540,ENSMUST00000147131,ENSMUST00000155004	886.10	714.66	357.00	14.70	23.38
ENSMUSG00000010914	ENSMUST00000011058,ENSMUST00000111183,ENSMUST00000132449	1913.67	1742.09	817.00	13.80	21.95
ENSMUSG00000010936	ENSMUST00000034190	3028.00	2856.41	1054.00	10.86	17.27
ENSMUSG00000011008	ENSMUST00000011152,ENSMUST00000098524,ENSMUST00000169533,ENSMUST00000169984,ENSMUST00000170972	1376.20	1204.77	0.00	0.00	0.00
ENSMUSG00000011034	ENSMUST00000011178	4104.00	3932.41	0.00	0.00	0.00
ENSMUSG00000011052	ENSMUST00000011196	421.00	249.65	0.00	0.00	0.00
ENSMUSG00000011096	ENSMUST00000054343,ENSMUST00000107880,ENSMUST00000107882,ENSMUST00000107885,ENSMUST00000127783,ENSMUST00000132884,ENSMUST00000136232,ENSMUST00000141311,ENSMUST00000142880,ENSMUST00000150335,ENSMUST00000152091	1365.35	1193.85	2070.00	51.03	81.14
ENSMUSG00000011114	ENSMUST00000117654,ENSMUST00000126062,ENSMUST00000134711,ENSMUST00000142736	1564.71	1393.13	1497.00	31.63	50.28
ENSMUSG00000011118	ENSMUST00000011262,ENSMUST00000142228	2518.00	2346.41	1.00	0.01	0.02
ENSMUSG00000011148	ENSMUST00000021726,ENSMUST00000180015	1790.00	1618.41	12.00	0.22	0.35
ENSMUSG00000011154	ENSMUST00000011298,ENSMUST00000119134,ENSMUST00000149671	1589.67	1418.09	0.00	0.00	0.00
ENSMUSG00000011158	ENSMUST00000011302	2755.00	2583.41	719.74	8.20	13.04
ENSMUSG00000011171	ENSMUST00000011315,ENSMUST00000100988,ENSMUST00000175785,ENSMUST00000176078,ENSMUST00000176433,ENSMUST00000177199	2745.00	2573.43	54.00	0.62	0.98
ENSMUSG00000011179	ENSMUST00000171737	2547.00	2375.41	3185.43	39.47	62.75
ENSMUSG00000011254	ENSMUST00000011398,ENSMUST00000109254,ENSMUST00000131182,ENSMUST00000133238,ENSMUST00000133851	1853.98	1682.39	223.00	3.90	6.20
ENSMUSG00000011256	ENSMUST00000011400,ENSMUST00000137014,ENSMUST00000151565,ENSMUST00000153410	6047.32	5875.74	1771.00	8.87	14.10
ENSMUSG00000011257	ENSMUST00000078734,ENSMUST00000080178,ENSMUST00000106241,ENSMUST00000106243,ENSMUST00000124991,ENSMUST00000146156,ENSMUST00000156807,ENSMUST00000183940	3020.28	2848.70	1786.45	18.46	29.34
ENSMUSG00000011263	ENSMUST00000011407,ENSMUST00000137613	2200.09	2028.50	2.00	0.03	0.05
ENSMUSG00000011267	ENSMUST00000108453	1530.00	1358.41	5.00	0.11	0.17
ENSMUSG00000011305	ENSMUST00000019808,ENSMUST00000113072	1986.00	1814.41	8.00	0.13	0.21
ENSMUSG00000011306	ENSMUST00000011450	2287.00	2115.41	713.00	9.92	15.77
ENSMUSG00000011349	ENSMUST00000011493	1619.00	1447.41	0.00	0.00	0.00
ENSMUSG00000011350	ENSMUST00000135286,ENSMUST00000150149,ENSMUST00000155799,ENSMUST00000164057	1239.25	1067.70	0.00	0.00	0.00
ENSMUSG00000011382	ENSMUST00000011526,ENSMUST00000126050	3354.00	3182.41	143.74	1.33	2.11
ENSMUSG00000011427	ENSMUST00000032796,ENSMUST00000178162	4525.00	4353.41	380.00	2.57	4.08
ENSMUSG00000011463	ENSMUST00000011607,ENSMUST00000125945,ENSMUST00000137855	2718.00	2546.41	1.00	0.01	0.02
ENSMUSG00000011486	ENSMUST00000058661,ENSMUST00000169012	1198.50	1026.91	0.00	0.00	0.00
ENSMUSG00000011589	ENSMUST00000011733	1748.00	1576.41	307.00	5.73	9.11
ENSMUSG00000011632	ENSMUST00000011776	755.00	583.42	0.00	0.00	0.00
ENSMUSG00000011658	ENSMUST00000071207,ENSMUST00000164374,ENSMUST00000164723,ENSMUST00000166396,ENSMUST00000166552,ENSMUST00000166849,ENSMUST00000168207,ENSMUST00000168389,ENSMUST00000168712,ENSMUST00000168795,ENSMUST00000169518,ENSMUST00000171169,ENSMUST00000172214	1728.48	1556.90	524.18	9.91	15.75
ENSMUSG00000011751	ENSMUST00000011895,ENSMUST00000108362,ENSMUST00000108363,ENSMUST00000108364,ENSMUST00000137414,ENSMUST00000138087,ENSMUST00000152572,ENSMUST00000172269	7000.15	6828.56	30.00	0.13	0.21
ENSMUSG00000011752	ENSMUST00000011896	1831.00	1659.41	13216.08	234.41	372.68
ENSMUSG00000011831	ENSMUST00000112642,ENSMUST00000124034,ENSMUST00000124590,ENSMUST00000127579,ENSMUST00000128723,ENSMUST00000132406,ENSMUST00000132482,ENSMUST00000133411,ENSMUST00000136677,ENSMUST00000138111,ENSMUST00000141673,ENSMUST00000155897,ENSMUST00000155955	3408.52	3236.95	2388.63	21.72	34.53
ENSMUSG00000011832	ENSMUST00000175650,ENSMUST00000176072,ENSMUST00000176149,ENSMUST00000176186,ENSMUST00000176462,ENSMUST00000176645,ENSMUST00000176764,ENSMUST00000176825,ENSMUST00000177053,ENSMUST00000177077,ENSMUST00000177085,ENSMUST00000177309,ENSMUST00000177455,ENSMUST00000177499	2695.42	2523.84	2151.71	25.09	39.89
ENSMUSG00000011837	ENSMUST00000011981	1513.00	1341.41	1455.00	31.93	50.76
ENSMUSG00000011877	ENSMUST00000037285,ENSMUST00000100812,ENSMUST00000127302,ENSMUST00000128796,ENSMUST00000139410,ENSMUST00000152428	3138.92	2967.34	1981.00	19.65	31.24
ENSMUSG00000011884	ENSMUST00000012028,ENSMUST00000112212,ENSMUST00000112214	1708.50	1536.92	1087.00	20.82	33.10
ENSMUSG00000011958	ENSMUST00000034754,ENSMUST00000085393,ENSMUST00000117450,ENSMUST00000133307,ENSMUST00000137472,ENSMUST00000143049,ENSMUST00000154772,ENSMUST00000165389	1788.33	1616.74	1733.88	31.57	50.18
ENSMUSG00000011960	ENSMUST00000012104,ENSMUST00000130921,ENSMUST00000163180,ENSMUST00000164294,ENSMUST00000164565,ENSMUST00000168928,ENSMUST00000169674,ENSMUST00000169707,ENSMUST00000170452	4080.04	3908.45	805.26	6.06	9.64
ENSMUSG00000012017	ENSMUST00000012161	3302.00	3130.41	38.00	0.36	0.57
ENSMUSG00000012042	ENSMUST00000012186,ENSMUST00000199293,ENSMUST00000199804	1236.33	1064.93	0.00	0.00	0.00
ENSMUSG00000012076	ENSMUST00000059250	2566.00	2394.41	846.00	10.40	16.53
ENSMUSG00000012114	ENSMUST00000012259,ENSMUST00000080936	3356.83	3185.24	657.00	6.07	9.65
ENSMUSG00000012117	ENSMUST00000012262,ENSMUST00000105885,ENSMUST00000105886,ENSMUST00000105887,ENSMUST00000105889,ENSMUST00000130464,ENSMUST00000134096,ENSMUST00000142660,ENSMUST00000144668,ENSMUST00000146241,ENSMUST00000150729	2196.70	2025.12	867.99	12.62	20.06
ENSMUSG00000012123	ENSMUST00000121391,ENSMUST00000132872,ENSMUST00000137053,ENSMUST00000137529,ENSMUST00000140125,ENSMUST00000143295,ENSMUST00000146102,ENSMUST00000149080,ENSMUST00000149504,ENSMUST00000149956,ENSMUST00000153392	2714.00	2542.41	3.67	0.04	0.07
ENSMUSG00000012126	ENSMUST00000070246,ENSMUST00000074690,ENSMUST00000123281,ENSMUST00000127632,ENSMUST00000131329,ENSMUST00000135287,ENSMUST00000139616,ENSMUST00000142442,ENSMUST00000151113,ENSMUST00000151407,ENSMUST00000156323,ENSMUST00000156750	1344.78	1173.20	40.12	1.01	1.60
ENSMUSG00000012187	ENSMUST00000012331,ENSMUST00000113524,ENSMUST00000125458,ENSMUST00000134947,ENSMUST00000149732,ENSMUST00000152111	395.16	223.97	1.09	0.14	0.23
ENSMUSG00000012211	ENSMUST00000012355,ENSMUST00000109729,ENSMUST00000146107,ENSMUST00000155492	1130.00	958.41	2.00	0.06	0.10
ENSMUSG00000012282	ENSMUST00000012426	1746.00	1574.41	2.00	0.04	0.06
ENSMUSG00000012296	ENSMUST00000012440,ENSMUST00000164342,ENSMUST00000180283	2449.54	2277.95	638.00	8.24	13.11
ENSMUSG00000012350	ENSMUST00000090475,ENSMUST00000111174,ENSMUST00000111176,ENSMUST00000125788,ENSMUST00000128546,ENSMUST00000137774,ENSMUST00000140503,ENSMUST00000151265	690.00	518.42	1.00	0.06	0.09
ENSMUSG00000012396	ENSMUST00000012540,ENSMUST00000112580,ENSMUST00000112581	1995.00	1823.41	8.99	0.15	0.23
ENSMUSG00000012405	ENSMUST00000079419,ENSMUST00000080281,ENSMUST00000100799,ENSMUST00000112598,ENSMUST00000147121	934.54	762.96	11380.33	439.02	697.98
ENSMUSG00000012422	ENSMUST00000012566,ENSMUST00000161457,ENSMUST00000161568	7536.19	7364.60	1353.00	5.41	8.60
ENSMUSG00000012428	ENSMUST00000115421	3155.00	2983.41	67.00	0.66	1.05
ENSMUSG00000012429	ENSMUST00000049744	2672.00	2500.41	302.22	3.56	5.66
ENSMUSG00000012443	ENSMUST00000012587	4819.00	4647.41	3108.39	19.69	31.30
ENSMUSG00000012483	ENSMUST00000012627,ENSMUST00000159594	670.33	498.75	295.00	17.41	27.68
ENSMUSG00000012519	ENSMUST00000056157,ENSMUST00000120432,ENSMUST00000135710,ENSMUST00000145862	1976.00	1804.41	60.00	0.98	1.56
ENSMUSG00000012520	ENSMUST00000012664,ENSMUST00000174251	2095.00	1923.41	0.00	0.00	0.00
ENSMUSG00000012535	ENSMUST00000012679,ENSMUST00000115251,ENSMUST00000164325,ENSMUST00000166844,ENSMUST00000167056,ENSMUST00000169302,ENSMUST00000170350,ENSMUST00000170634,ENSMUST00000170647,ENSMUST00000171865,ENSMUST00000201797	3943.23	3771.64	2074.97	16.19	25.74
ENSMUSG00000012609	ENSMUST00000040179,ENSMUST00000040273,ENSMUST00000095536,ENSMUST00000110220,ENSMUST00000110224,ENSMUST00000124701,ENSMUST00000142411,ENSMUST00000153570,ENSMUST00000155448,ENSMUST00000175844,ENSMUST00000175899,ENSMUST00000176008,ENSMUST00000176460,ENSMUST00000176695,ENSMUST00000176937,ENSMUST00000177114,ENSMUST00000177168,ENSMUST00000177188,ENSMUST00000177525	3618.62	3447.03	413.00	3.53	5.61
ENSMUSG00000012640	ENSMUST00000012796,ENSMUST00000048015,ENSMUST00000107986,ENSMUST00000135130,ENSMUST00000139061,ENSMUST00000145622,ENSMUST00000151659	2668.24	2496.66	436.00	5.14	8.17
ENSMUSG00000012705	ENSMUST00000012849,ENSMUST00000169234	1006.50	834.91	0.00	0.00	0.00
ENSMUSG00000012777	ENSMUST00000012921,ENSMUST00000107945,ENSMUST00000118216	1535.80	1364.21	4.03	0.09	0.14
ENSMUSG00000012819	ENSMUST00000073242,ENSMUST00000105461,ENSMUST00000105462,ENSMUST00000105463,ENSMUST00000105464,ENSMUST00000123309,ENSMUST00000124712,ENSMUST00000127312,ENSMUST00000128249,ENSMUST00000135638,ENSMUST00000144462,ENSMUST00000151194,ENSMUST00000153149,ENSMUST00000153525,ENSMUST00000153677,ENSMUST00000156501	1674.34	1502.75	13.00	0.25	0.40
ENSMUSG00000012848	ENSMUST00000004554,ENSMUST00000108539,ENSMUST00000127669,ENSMUST00000131795,ENSMUST00000137329,ENSMUST00000139349,ENSMUST00000147435	759.98	588.40	10473.00	523.88	832.89
ENSMUSG00000012889	ENSMUST00000093380,ENSMUST00000147175	3011.00	2839.41	14.00	0.15	0.23
ENSMUSG00000013033	ENSMUST00000045393,ENSMUST00000124355,ENSMUST00000131018,ENSMUST00000131717,ENSMUST00000132500,ENSMUST00000139575,ENSMUST00000141158,ENSMUST00000141661,ENSMUST00000150674,ENSMUST00000152978	7159.19	6987.61	2852.64	12.02	19.10
ENSMUSG00000013076	ENSMUST00000013220,ENSMUST00000160770,ENSMUST00000161171,ENSMUST00000162802,ENSMUST00000162901	8273.96	8102.37	2669.00	9.70	15.41
ENSMUSG00000013083	ENSMUST00000013227	333.00	162.73	0.00	0.00	0.00
ENSMUSG00000013089	ENSMUST00000079601,ENSMUST00000165506,ENSMUST00000168774,ENSMUST00000170393,ENSMUST00000170803	3898.77	3727.18	7220.00	57.02	90.65
ENSMUSG00000013091	ENSMUST00000013235	586.00	414.43	0.00	0.00	0.00
ENSMUSG00000013150	ENSMUST00000013294,ENSMUST00000135959,ENSMUST00000155038	2207.06	2035.49	455.19	6.58	10.46
ENSMUSG00000013155	ENSMUST00000013299	1272.00	1100.41	223.00	5.96	9.48
ENSMUSG00000013158	ENSMUST00000013302	1212.00	1040.41	8.00	0.23	0.36
ENSMUSG00000013160	ENSMUST00000013304,ENSMUST00000144486	1609.11	1437.53	2498.00	51.15	81.31
ENSMUSG00000013236	ENSMUST00000067538,ENSMUST00000086828,ENSMUST00000143018	6454.49	6282.91	15940.00	74.67	118.72
ENSMUSG00000013275	ENSMUST00000086559,ENSMUST00000132585,ENSMUST00000146360	4697.00	4525.41	923.00	6.00	9.54
ENSMUSG00000013338	ENSMUST00000109611,ENSMUST00000130764,ENSMUST00000132912,ENSMUST00000138297,ENSMUST00000150144,ENSMUST00000150538	3996.01	3824.43	2.00	0.02	0.02
ENSMUSG00000013353	ENSMUST00000013497,ENSMUST00000163474,ENSMUST00000163619,ENSMUST00000168213,ENSMUST00000168636,ENSMUST00000168883,ENSMUST00000171174,ENSMUST00000191516	1976.88	1805.30	0.00	0.00	0.00
ENSMUSG00000013367	ENSMUST00000107974	2619.00	2447.41	627.00	7.54	11.99
ENSMUSG00000013415	ENSMUST00000013559,ENSMUST00000138513,ENSMUST00000141515,ENSMUST00000146586,ENSMUST00000152896	2270.20	2098.62	0.00	0.00	0.00
ENSMUSG00000013418	ENSMUST00000038343	1722.00	1550.41	1.00	0.02	0.03
ENSMUSG00000013419	ENSMUST00000093772	6353.00	6181.41	1035.00	4.93	7.84
ENSMUSG00000013465	ENSMUST00000059849,ENSMUST00000124900,ENSMUST00000128876,ENSMUST00000129140,ENSMUST00000138199,ENSMUST00000140934,ENSMUST00000146729,ENSMUST00000147890	2545.57	2373.98	1304.00	16.17	25.70
ENSMUSG00000013483	ENSMUST00000053245,ENSMUST00000106250,ENSMUST00000147167,ENSMUST00000151052	3141.00	2969.41	1.23	0.01	0.02
ENSMUSG00000013495	ENSMUST00000063272,ENSMUST00000078323,ENSMUST00000120327,ENSMUST00000146207,ENSMUST00000198346,ENSMUST00000200485	1902.60	1731.01	502.34	8.54	13.58
ENSMUSG00000013523	ENSMUST00000013667,ENSMUST00000068137,ENSMUST00000109152,ENSMUST00000133673,ENSMUST00000145920,ENSMUST00000147577,ENSMUST00000152461,ENSMUST00000154650,ENSMUST00000156657	2472.84	2301.27	1638.11	20.95	33.31
ENSMUSG00000013539	ENSMUST00000115628,ENSMUST00000125287,ENSMUST00000128580,ENSMUST00000130752,ENSMUST00000134385,ENSMUST00000142677,ENSMUST00000145203,ENSMUST00000145758,ENSMUST00000150152,ENSMUST00000152684	1229.84	1058.26	364.51	10.14	16.12
ENSMUSG00000013562	ENSMUST00000013706,ENSMUST00000160270,ENSMUST00000162059	963.33	791.75	0.00	0.00	0.00
ENSMUSG00000013584	ENSMUST00000034723	2264.00	2092.41	0.00	0.00	0.00
ENSMUSG00000013593	ENSMUST00000013737,ENSMUST00000111318,ENSMUST00000131286,ENSMUST00000136976,ENSMUST00000138069,ENSMUST00000150108,ENSMUST00000191871,ENSMUST00000194778	1622.21	1450.62	5302.00	107.58	171.03
ENSMUSG00000013611	ENSMUST00000013755,ENSMUST00000160936,ENSMUST00000161202,ENSMUST00000162888	2344.00	2172.41	2.00	0.03	0.04
ENSMUSG00000013622	ENSMUST00000013766,ENSMUST00000200748,ENSMUST00000200800,ENSMUST00000200942,ENSMUST00000201136,ENSMUST00000201174,ENSMUST00000201773,ENSMUST00000201887	965.29	793.71	1284.78	47.64	75.75
ENSMUSG00000013629	ENSMUST00000013773,ENSMUST00000200917,ENSMUST00000200953,ENSMUST00000201182,ENSMUST00000201256,ENSMUST00000201838,ENSMUST00000201844,ENSMUST00000201870,ENSMUST00000202227,ENSMUST00000202391,ENSMUST00000202795,ENSMUST00000202827,ENSMUST00000202967,ENSMUST00000202973	6106.93	5935.35	1450.00	7.19	11.43
ENSMUSG00000013643	ENSMUST00000013787,ENSMUST00000108826	1156.00	984.41	0.00	0.00	0.00
ENSMUSG00000013646	ENSMUST00000073128,ENSMUST00000116376,ENSMUST00000127119,ENSMUST00000149701,ENSMUST00000154278	3030.66	2859.07	900.00	9.27	14.73
ENSMUSG00000013653	ENSMUST00000013797	926.00	754.41	0.00	0.00	0.00
ENSMUSG00000013662	ENSMUST00000070210	2813.00	2641.41	1550.00	17.27	27.46
ENSMUSG00000013663	ENSMUST00000013807,ENSMUST00000140014,ENSMUST00000154806	6937.25	6765.66	2545.50	11.07	17.61
ENSMUSG00000013668	ENSMUST00000070980	1826.00	1654.41	0.00	0.00	0.00
ENSMUSG00000013698	ENSMUST00000013842,ENSMUST00000111247,ENSMUST00000125361,ENSMUST00000152432,ENSMUST00000155109	2449.02	2277.44	21153.00	273.38	434.62
ENSMUSG00000013701	ENSMUST00000013845,ENSMUST00000163379,ENSMUST00000168139,ENSMUST00000168813,ENSMUST00000170233,ENSMUST00000170331,ENSMUST00000172052	1149.80	978.22	1791.42	53.90	85.69
ENSMUSG00000013707	ENSMUST00000013851	1122.00	950.41	9.00	0.28	0.44
ENSMUSG00000013736	ENSMUST00000057578,ENSMUST00000113247,ENSMUST00000113248,ENSMUST00000113249,ENSMUST00000147084,ENSMUST00000154026	1737.09	1565.55	841.58	15.82	25.15
ENSMUSG00000013766	ENSMUST00000013910,ENSMUST00000172494,ENSMUST00000172678,ENSMUST00000172959	1142.00	970.41	1.00	0.03	0.05
ENSMUSG00000013787	ENSMUST00000013931,ENSMUST00000078061,ENSMUST00000097342,ENSMUST00000114033,ENSMUST00000124002,ENSMUST00000124846,ENSMUST00000131915,ENSMUST00000137071,ENSMUST00000138500,ENSMUST00000145201,ENSMUST00000145624,ENSMUST00000146418,ENSMUST00000150786,ENSMUST00000172921	3100.21	2928.63	4535.63	45.58	72.47
ENSMUSG00000013822	ENSMUST00000013966,ENSMUST00000166335	867.28	695.70	1040.00	44.00	69.95
ENSMUSG00000013833	ENSMUST00000105378,ENSMUST00000163125,ENSMUST00000164705,ENSMUST00000165684,ENSMUST00000166964,ENSMUST00000170375,ENSMUST00000170409	2849.86	2678.28	611.34	6.72	10.68
ENSMUSG00000013846	ENSMUST00000092640	4985.00	4813.41	135.66	0.83	1.32
ENSMUSG00000013858	ENSMUST00000052885,ENSMUST00000124536,ENSMUST00000124889,ENSMUST00000126383,ENSMUST00000132080	2142.20	1970.61	1759.17	26.27	41.77
ENSMUSG00000013878	ENSMUST00000014022,ENSMUST00000110573,ENSMUST00000110575,ENSMUST00000110579,ENSMUST00000124757,ENSMUST00000124867,ENSMUST00000131138,ENSMUST00000140819,ENSMUST00000153528	2497.87	2326.28	414.00	5.24	8.33
ENSMUSG00000013921	ENSMUST00000014065,ENSMUST00000125935,ENSMUST00000126216,ENSMUST00000132844,ENSMUST00000144508,ENSMUST00000145253,ENSMUST00000150892	2161.27	1989.77	5795.00	85.72	136.28
ENSMUSG00000013928	ENSMUST00000014072,ENSMUST00000108187	1182.00	1010.41	2.49	0.07	0.12
ENSMUSG00000013936	ENSMUST00000014080,ENSMUST00000111750,ENSMUST00000111751,ENSMUST00000123913,ENSMUST00000126006,ENSMUST00000139213,ENSMUST00000146733,ENSMUST00000147178,ENSMUST00000150535,ENSMUST00000152744,ENSMUST00000153816,ENSMUST00000155612	433.00	261.60	1.00	0.11	0.18
ENSMUSG00000013973	ENSMUST00000064950,ENSMUST00000097467,ENSMUST00000111299,ENSMUST00000111300,ENSMUST00000127830,ENSMUST00000129116,ENSMUST00000131653,ENSMUST00000135150,ENSMUST00000142063,ENSMUST00000157015	1373.27	1201.72	632.69	15.50	24.64
ENSMUSG00000013974	ENSMUST00000014118	1132.00	960.41	0.00	0.00	0.00
ENSMUSG00000013997	ENSMUST00000111289,ENSMUST00000111295,ENSMUST00000111296,ENSMUST00000136339,ENSMUST00000141357,ENSMUST00000146428,ENSMUST00000148339,ENSMUST00000156856	1579.85	1408.26	552.31	11.54	18.35
ENSMUSG00000014030	ENSMUST00000014174,ENSMUST00000102932,ENSMUST00000107825,ENSMUST00000107826,ENSMUST00000107827,ENSMUST00000134968,ENSMUST00000143235,ENSMUST00000146335,ENSMUST00000165417,ENSMUST00000172866,ENSMUST00000172949,ENSMUST00000173733,ENSMUST00000173821,ENSMUST00000174242,ENSMUST00000174319,ENSMUST00000174761,ENSMUST00000186542,ENSMUST00000187197,ENSMUST00000191036,ENSMUST00000194075	1282.15	1111.21	0.00	0.00	0.00
ENSMUSG00000014039	ENSMUST00000095849,ENSMUST00000119200,ENSMUST00000121584,ENSMUST00000126916,ENSMUST00000128917,ENSMUST00000129331,ENSMUST00000131951,ENSMUST00000135505,ENSMUST00000136529,ENSMUST00000142295	4013.42	3841.89	278.00	2.13	3.39
ENSMUSG00000014074	ENSMUST00000014218,ENSMUST00000155649,ENSMUST00000171474	2796.09	2624.51	1002.85	11.25	17.88
ENSMUSG00000014075	ENSMUST00000014220,ENSMUST00000080316,ENSMUST00000131204	889.39	717.80	148.00	6.07	9.65
ENSMUSG00000014077	ENSMUST00000014221,ENSMUST00000119172,ENSMUST00000132448,ENSMUST00000137585,ENSMUST00000154406	2407.69	2236.11	2253.00	29.66	47.15
ENSMUSG00000014104	ENSMUST00000014248,ENSMUST00000119995,ENSMUST00000120605,ENSMUST00000143093	548.00	376.46	0.00	0.00	0.00
ENSMUSG00000014158	ENSMUST00000071968,ENSMUST00000112217,ENSMUST00000112219,ENSMUST00000112222,ENSMUST00000112225,ENSMUST00000133019,ENSMUST00000141828	2555.73	2384.14	10.00	0.12	0.20
ENSMUSG00000014164	ENSMUST00000091583,ENSMUST00000160860	3156.00	2984.41	87.00	0.86	1.36
ENSMUSG00000014177	ENSMUST00000014321,ENSMUST00000128698,ENSMUST00000140377,ENSMUST00000154176	1612.94	1441.35	354.00	7.23	11.49
ENSMUSG00000014195	ENSMUST00000014339,ENSMUST00000128414,ENSMUST00000129346,ENSMUST00000132886,ENSMUST00000136199,ENSMUST00000137688,ENSMUST00000146840,ENSMUST00000148098,ENSMUST00000154972,ENSMUST00000155152	1659.28	1487.69	1839.19	36.39	57.85
ENSMUSG00000014198	ENSMUST00000103119,ENSMUST00000148560,ENSMUST00000151589,ENSMUST00000153494	2766.00	2594.41	5.93	0.07	0.11
ENSMUSG00000014226	ENSMUST00000014370,ENSMUST00000194167,ENSMUST00000195654	1372.87	1201.29	1650.00	40.43	64.27
ENSMUSG00000014232	ENSMUST00000040881,ENSMUST00000124849,ENSMUST00000137745,ENSMUST00000139294,ENSMUST00000145150	1755.38	1583.80	343.23	6.38	10.14
ENSMUSG00000014243	ENSMUST00000072916	732.00	560.42	125.00	6.56	10.44
ENSMUSG00000014245	ENSMUST00000014389,ENSMUST00000147918	1899.69	1728.11	117.44	2.00	3.18
ENSMUSG00000014294	ENSMUST00000014438	572.00	400.43	1842.00	135.39	215.25
ENSMUSG00000014301	ENSMUST00000014445,ENSMUST00000131250,ENSMUST00000139534,ENSMUST00000156889	582.89	411.35	237.79	17.01	27.05
ENSMUSG00000014303	ENSMUST00000014447,ENSMUST00000122896,ENSMUST00000127120,ENSMUST00000135577,ENSMUST00000141682	2663.76	2492.23	866.00	10.23	16.26
ENSMUSG00000014313	ENSMUST00000014457,ENSMUST00000127999,ENSMUST00000153512,ENSMUST00000155638,ENSMUST00000156915	512.23	340.69	2994.58	258.71	411.30
ENSMUSG00000014329	ENSMUST00000014473,ENSMUST00000131445,ENSMUST00000143791,ENSMUST00000144740	4509.15	4337.57	179.00	1.21	1.93
ENSMUSG00000014349	ENSMUST00000100528	3997.00	3825.41	1660.00	12.77	20.31
ENSMUSG00000014351	ENSMUST00000103156,ENSMUST00000103157	629.50	457.92	0.00	0.00	0.00
ENSMUSG00000014353	ENSMUST00000110325,ENSMUST00000126160,ENSMUST00000143398,ENSMUST00000143686,ENSMUST00000152210	3239.20	3067.62	435.00	4.17	6.64
ENSMUSG00000014355	ENSMUST00000014499,ENSMUST00000110332,ENSMUST00000110333,ENSMUST00000123503,ENSMUST00000124418,ENSMUST00000134485,ENSMUST00000143007,ENSMUST00000145906,ENSMUST00000151171,ENSMUST00000154320,ENSMUST00000154995	5984.02	5812.44	4109.00	20.81	33.08
ENSMUSG00000014361	ENSMUST00000014505,ENSMUST00000140221	4239.13	4067.54	261.00	1.89	3.00
ENSMUSG00000014402	ENSMUST00000014546,ENSMUST00000140693,ENSMUST00000143413,ENSMUST00000146130,ENSMUST00000156335	1809.61	1638.03	1303.00	23.41	37.22
ENSMUSG00000014418	ENSMUST00000014562,ENSMUST00000107653,ENSMUST00000107654,ENSMUST00000123725,ENSMUST00000124675,ENSMUST00000130365,ENSMUST00000138480,ENSMUST00000142663,ENSMUST00000143627,ENSMUST00000145776,ENSMUST00000152759,ENSMUST00000153789,ENSMUST00000157026	3072.88	2901.29	625.00	6.34	10.08
ENSMUSG00000014426	ENSMUST00000089058	5305.00	5133.41	1040.00	5.96	9.48
ENSMUSG00000014444	ENSMUST00000067252,ENSMUST00000123671,ENSMUST00000126553,ENSMUST00000128383,ENSMUST00000134304,ENSMUST00000148497,ENSMUST00000152596,ENSMUST00000155803,ENSMUST00000156333	6417.31	6245.74	525.90	2.48	3.94
ENSMUSG00000014453	ENSMUST00000014597	2475.00	2303.41	0.00	0.00	0.00
ENSMUSG00000014470	ENSMUST00000014614,ENSMUST00000136356,ENSMUST00000148780	1712.37	1540.79	203.00	3.88	6.17
ENSMUSG00000014496	ENSMUST00000014640	5229.00	5057.41	1328.00	7.73	12.29
ENSMUSG00000014498	ENSMUST00000014642,ENSMUST00000166577,ENSMUST00000167990	6116.17	5944.58	1503.07	7.44	11.83
ENSMUSG00000014503	ENSMUST00000014647,ENSMUST00000166156	2228.14	2056.55	19.88	0.28	0.45
ENSMUSG00000014504	ENSMUST00000072576,ENSMUST00000119329,ENSMUST00000126518,ENSMUST00000131713,ENSMUST00000140279,ENSMUST00000142010	885.26	713.67	537.00	22.15	35.21
ENSMUSG00000014529	ENSMUST00000014673,ENSMUST00000115515,ENSMUST00000156117,ENSMUST00000198739,ENSMUST00000199959	1083.00	911.41	0.00	0.00	0.00
ENSMUSG00000014542	ENSMUST00000014686,ENSMUST00000137647	1538.50	1366.92	0.00	0.00	0.00
ENSMUSG00000014543	ENSMUST00000014687,ENSMUST00000122219	1172.00	1000.41	0.00	0.00	0.00
ENSMUSG00000014547	ENSMUST00000014691	2011.00	1839.41	293.92	4.70	7.48
ENSMUSG00000014550	ENSMUST00000014694,ENSMUST00000124635,ENSMUST00000138041,ENSMUST00000141332	5204.12	5032.53	1088.01	6.36	10.12
ENSMUSG00000014551	ENSMUST00000014695,ENSMUST00000134132,ENSMUST00000140438	1592.37	1420.79	975.44	20.21	32.13
ENSMUSG00000014554	ENSMUST00000014698,ENSMUST00000113888,ENSMUST00000138941,ENSMUST00000145455,ENSMUST00000147060,ENSMUST00000153415	970.51	799.54	179.00	6.59	10.48
ENSMUSG00000014592	ENSMUST00000049790,ENSMUST00000097774,ENSMUST00000105668,ENSMUST00000105670,ENSMUST00000131948,ENSMUST00000135780,ENSMUST00000140030,ENSMUST00000143434,ENSMUST00000153938,ENSMUST00000155685,ENSMUST00000169423,ENSMUST00000185034	2463.62	2292.06	692.00	8.89	14.13
ENSMUSG00000014599	ENSMUST00000014743,ENSMUST00000118593,ENSMUST00000120243,ENSMUST00000120654,ENSMUST00000153114,ENSMUST00000155557,ENSMUST00000156820	3591.36	3419.77	1116.00	9.61	15.27
ENSMUSG00000014601	ENSMUST00000064759,ENSMUST00000196416,ENSMUST00000197192,ENSMUST00000198424,ENSMUST00000200049	3096.44	2924.87	1763.00	17.74	28.21
ENSMUSG00000014602	ENSMUST00000086819,ENSMUST00000112958,ENSMUST00000171556,ENSMUST00000171796,ENSMUST00000186828,ENSMUST00000186861,ENSMUST00000188136,ENSMUST00000188493,ENSMUST00000190249,ENSMUST00000190723,ENSMUST00000190854	6725.79	6554.20	7636.00	34.29	54.52
ENSMUSG00000014603	ENSMUST00000014747	1874.00	1702.41	1.00	0.02	0.03
ENSMUSG00000014606	ENSMUST00000014750,ENSMUST00000134804,ENSMUST00000136383,ENSMUST00000139638,ENSMUST00000157076	1640.12	1468.53	1884.51	37.77	60.05
ENSMUSG00000014609	ENSMUST00000014753,ENSMUST00000102556,ENSMUST00000134836,ENSMUST00000135920	641.00	469.42	1.00	0.06	0.10
ENSMUSG00000014633	ENSMUST00000078589,ENSMUST00000128304,ENSMUST00000131616,ENSMUST00000134356,ENSMUST00000148235,ENSMUST00000150128,ENSMUST00000155260	808.64	637.11	407.89	18.84	29.96
ENSMUSG00000014668	ENSMUST00000014812,ENSMUST00000112519,ENSMUST00000197005,ENSMUST00000197010,ENSMUST00000197968,ENSMUST00000198066,ENSMUST00000198633,ENSMUST00000199283,ENSMUST00000199557,ENSMUST00000199672,ENSMUST00000199811,ENSMUST00000200038	2538.13	2366.55	1185.41	14.74	23.44
ENSMUSG00000014686	ENSMUST00000014830	1635.00	1463.41	0.00	0.00	0.00
ENSMUSG00000014704	ENSMUST00000014848	1681.00	1509.41	1.00	0.02	0.03
ENSMUSG00000014725	ENSMUST00000022642,ENSMUST00000111072	3025.00	2853.41	18.99	0.20	0.31
ENSMUSG00000014747	ENSMUST00000014891	1739.00	1567.41	9.00	0.17	0.27
ENSMUSG00000014748	ENSMUST00000014892,ENSMUST00000125614,ENSMUST00000137773,ENSMUST00000138192	2755.83	2584.26	1420.93	16.18	25.73
ENSMUSG00000014763	ENSMUST00000055352	4518.00	4346.41	642.00	4.35	6.91
ENSMUSG00000014767	ENSMUST00000014911,ENSMUST00000117593,ENSMUST00000118001,ENSMUST00000119879,ENSMUST00000143924,ENSMUST00000147081,ENSMUST00000149518,ENSMUST00000153480,ENSMUST00000155051,ENSMUST00000159197,ENSMUST00000162505	1858.47	1686.89	517.87	9.04	14.37
ENSMUSG00000014769	ENSMUST00000014913	1036.00	864.41	2998.00	102.08	162.29
ENSMUSG00000014771	ENSMUST00000054450,ENSMUST00000125709,ENSMUST00000137233,ENSMUST00000139610,ENSMUST00000154293	1052.36	880.79	261.57	8.74	13.90
ENSMUSG00000014773	ENSMUST00000014917,ENSMUST00000124196,ENSMUST00000129395,ENSMUST00000140784,ENSMUST00000143460,ENSMUST00000152416	2899.85	2728.27	1969.19	21.24	33.77
ENSMUSG00000014776	ENSMUST00000014920	2869.00	2697.41	206.82	2.26	3.59
ENSMUSG00000014778	ENSMUST00000014922,ENSMUST00000132777,ENSMUST00000134837,ENSMUST00000136439	2662.65	2491.07	201.00	2.37	3.78
ENSMUSG00000014782	ENSMUST00000014927,ENSMUST00000159286,ENSMUST00000160191,ENSMUST00000160650,ENSMUST00000161672	4535.12	4363.54	11.00	0.07	0.12
ENSMUSG00000014786	ENSMUST00000073149	5222.00	5050.41	191.00	1.11	1.77
ENSMUSG00000014791	ENSMUST00000109375	3060.00	2888.41	30.00	0.31	0.49
ENSMUSG00000014813	ENSMUST00000014957	3743.00	3571.41	74.00	0.61	0.97
ENSMUSG00000014837	ENSMUST00000014981,ENSMUST00000171788	3415.32	3243.73	453.18	4.11	6.54
ENSMUSG00000014846	ENSMUST00000014990,ENSMUST00000176419,ENSMUST00000177126	1144.26	972.68	114.18	3.46	5.49
ENSMUSG00000014850	ENSMUST00000022220,ENSMUST00000185852,ENSMUST00000186392,ENSMUST00000186878,ENSMUST00000187424,ENSMUST00000187831,ENSMUST00000187874,ENSMUST00000189376,ENSMUST00000190393,ENSMUST00000190462,ENSMUST00000190761,ENSMUST00000191242,ENSMUST00000191304,ENSMUST00000191509,ENSMUST00000191550	2793.03	2621.44	419.76	4.71	7.49
ENSMUSG00000014852	ENSMUST00000014996,ENSMUST00000102891,ENSMUST00000147216	3474.00	3302.41	2.40	0.02	0.03
ENSMUSG00000014856	ENSMUST00000015000,ENSMUST00000098453,ENSMUST00000109372,ENSMUST00000126705,ENSMUST00000153146	798.57	626.98	625.00	29.34	46.65
ENSMUSG00000014859	ENSMUST00000015003	1992.00	1820.41	566.00	9.15	14.55
ENSMUSG00000014867	ENSMUST00000015011,ENSMUST00000153641,ENSMUST00000154651	2978.43	2806.85	2856.00	29.95	47.61
ENSMUSG00000014873	ENSMUST00000015017,ENSMUST00000125408,ENSMUST00000126947,ENSMUST00000135506,ENSMUST00000143098,ENSMUST00000157066	1325.90	1154.31	406.51	10.37	16.48
ENSMUSG00000014905	ENSMUST00000015049	1865.00	1693.41	296.00	5.14	8.18
ENSMUSG00000014907	ENSMUST00000118009	2990.00	2818.41	517.00	5.40	8.58
ENSMUSG00000014932	ENSMUST00000072311,ENSMUST00000168707,ENSMUST00000200779,ENSMUST00000200999,ENSMUST00000202543	3083.08	2911.50	1034.86	10.46	16.63
ENSMUSG00000014956	ENSMUST00000015100,ENSMUST00000201207,ENSMUST00000201360,ENSMUST00000201600,ENSMUST00000201880,ENSMUST00000202078	2799.49	2627.91	3527.31	39.51	62.81
ENSMUSG00000014959	ENSMUST00000028509,ENSMUST00000112201,ENSMUST00000112205,ENSMUST00000130970,ENSMUST00000133432,ENSMUST00000136485	2135.23	1963.64	2039.80	30.57	48.61
ENSMUSG00000014980	ENSMUST00000015124,ENSMUST00000159270,ENSMUST00000159717,ENSMUST00000161717,ENSMUST00000162371,ENSMUST00000163027,ENSMUST00000188105	1169.42	997.83	382.00	11.27	17.91
ENSMUSG00000015001	ENSMUST00000060522,ENSMUST00000079776,ENSMUST00000135442,ENSMUST00000147776,ENSMUST00000156996	1608.00	1436.41	1.00	0.02	0.03
ENSMUSG00000015002	ENSMUST00000015146,ENSMUST00000096411,ENSMUST00000172756,ENSMUST00000173008,ENSMUST00000173858,ENSMUST00000173936,ENSMUST00000174135,ENSMUST00000174591,ENSMUST00000174601,ENSMUST00000174615,ENSMUST00000174749,ENSMUST00000174856	3506.04	3334.47	1386.00	12.23	19.45
ENSMUSG00000015013	ENSMUST00000015157	607.00	435.42	336.00	22.71	36.11
ENSMUSG00000015016	ENSMUST00000015160	2206.00	2034.41	287.00	4.15	6.60
ENSMUSG00000015023	ENSMUST00000040416,ENSMUST00000130133,ENSMUST00000173183	2300.20	2128.61	1690.07	23.37	37.15
ENSMUSG00000015027	ENSMUST00000015171	2585.00	2413.41	232.00	2.83	4.50
ENSMUSG00000015053	ENSMUST00000015197,ENSMUST00000170089	3187.00	3015.41	0.00	0.00	0.00
ENSMUSG00000015083	ENSMUST00000015227,ENSMUST00000040042,ENSMUST00000133255,ENSMUST00000149062,ENSMUST00000150580,ENSMUST00000153139,ENSMUST00000154984	1042.08	870.50	21.00	0.71	1.13
ENSMUSG00000015085	ENSMUST00000028328,ENSMUST00000140590,ENSMUST00000148859	1935.00	1763.41	4.41	0.07	0.12
ENSMUSG00000015087	ENSMUST00000058137,ENSMUST00000128942,ENSMUST00000135084,ENSMUST00000140635,ENSMUST00000140778,ENSMUST00000140785,ENSMUST00000143855,ENSMUST00000146012,ENSMUST00000150206	2947.83	2776.36	2710.01	28.73	45.68
ENSMUSG00000015090	ENSMUST00000015234,ENSMUST00000114251,ENSMUST00000114259,ENSMUST00000137417,ENSMUST00000144016	764.77	593.19	1016.00	50.41	80.15
ENSMUSG00000015092	ENSMUST00000015236,ENSMUST00000134689,ENSMUST00000142288,ENSMUST00000144395,ENSMUST00000153008	724.30	552.72	1813.00	96.54	153.49
ENSMUSG00000015093	ENSMUST00000102918,ENSMUST00000114265,ENSMUST00000132311,ENSMUST00000140022,ENSMUST00000142006,ENSMUST00000143862	874.45	702.86	18.00	0.75	1.20
ENSMUSG00000015094	ENSMUST00000055921,ENSMUST00000071442,ENSMUST00000124277,ENSMUST00000128144,ENSMUST00000131185,ENSMUST00000132287,ENSMUST00000133409,ENSMUST00000136138,ENSMUST00000138651,ENSMUST00000141106,ENSMUST00000141567,ENSMUST00000144413,ENSMUST00000154809,ENSMUST00000156824	1344.89	1173.30	1521.59	38.17	60.68
ENSMUSG00000015095	ENSMUST00000015239,ENSMUST00000124258,ENSMUST00000124375,ENSMUST00000126601,ENSMUST00000129104,ENSMUST00000135456,ENSMUST00000135511,ENSMUST00000142004,ENSMUST00000148845	1751.51	1579.93	1098.00	20.46	32.52
ENSMUSG00000015112	ENSMUST00000015256,ENSMUST00000169197,ENSMUST00000177698,ENSMUST00000177805,ENSMUST00000188414	3121.00	2949.41	222.00	2.22	3.52
ENSMUSG00000015120	ENSMUST00000049911,ENSMUST00000172462,ENSMUST00000172520,ENSMUST00000172569,ENSMUST00000172587,ENSMUST00000172618,ENSMUST00000172868,ENSMUST00000173084,ENSMUST00000173231,ENSMUST00000173621,ENSMUST00000173713,ENSMUST00000174001,ENSMUST00000174031,ENSMUST00000174216	1065.17	893.60	3174.00	104.54	166.21
ENSMUSG00000015126	ENSMUST00000063574	1192.00	1020.41	451.81	13.03	20.72
ENSMUSG00000015127	ENSMUST00000015271,ENSMUST00000039734,ENSMUST00000160785,ENSMUST00000160896,ENSMUST00000161679,ENSMUST00000162498,ENSMUST00000162838	3649.36	3477.78	254.83	2.16	3.43
ENSMUSG00000015133	ENSMUST00000015277,ENSMUST00000130438,ENSMUST00000131239,ENSMUST00000137181,ENSMUST00000145954,ENSMUST00000154893,ENSMUST00000167705	6617.78	6446.19	150.00	0.68	1.09
ENSMUSG00000015134	ENSMUST00000015278,ENSMUST00000173756,ENSMUST00000174209,ENSMUST00000174215,ENSMUST00000174701	1794.96	1623.37	87.52	1.59	2.52
ENSMUSG00000015143	ENSMUST00000021554,ENSMUST00000167327	3386.23	3214.64	324.00	2.97	4.72
ENSMUSG00000015149	ENSMUST00000072965,ENSMUST00000122915,ENSMUST00000127953,ENSMUST00000128961,ENSMUST00000132789,ENSMUST00000141077,ENSMUST00000153956,ENSMUST00000155327,ENSMUST00000170068	1805.27	1633.69	2639.00	47.55	75.59
ENSMUSG00000015165	ENSMUST00000038572,ENSMUST00000172529,ENSMUST00000172841,ENSMUST00000172884,ENSMUST00000173578,ENSMUST00000173750,ENSMUST00000173818,ENSMUST00000174396,ENSMUST00000174477,ENSMUST00000174526,ENSMUST00000174548,ENSMUST00000174755,ENSMUST00000174882	1566.80	1395.22	10167.00	214.48	340.99
ENSMUSG00000015176	ENSMUST00000165017	3634.00	3462.41	1239.00	10.53	16.74
ENSMUSG00000015189	ENSMUST00000015333,ENSMUST00000141359,ENSMUST00000153963,ENSMUST00000181734	3790.71	3619.12	282.00	2.29	3.65
ENSMUSG00000015202	ENSMUST00000015346,ENSMUST00000150282	3447.00	3275.41	284.00	2.55	4.06
ENSMUSG00000015214	ENSMUST00000015358,ENSMUST00000114601,ENSMUST00000130179,ENSMUST00000130909,ENSMUST00000132837,ENSMUST00000138565,ENSMUST00000146213,ENSMUST00000149323,ENSMUST00000156307,ENSMUST00000156756	2815.47	2643.90	375.00	4.17	6.64
ENSMUSG00000015217	ENSMUST00000015361,ENSMUST00000072699,ENSMUST00000088874,ENSMUST00000114582,ENSMUST00000123100,ENSMUST00000132145	1589.52	1417.93	2591.03	53.78	85.51
ENSMUSG00000015222	ENSMUST00000024639,ENSMUST00000077355,ENSMUST00000114012,ENSMUST00000114013,ENSMUST00000114015,ENSMUST00000114017,ENSMUST00000114018,ENSMUST00000123647,ENSMUST00000124873,ENSMUST00000125844,ENSMUST00000127388,ENSMUST00000128673,ENSMUST00000133522,ENSMUST00000137807,ENSMUST00000141148,ENSMUST00000145419,ENSMUST00000151423,ENSMUST00000156636,ENSMUST00000172486,ENSMUST00000172886,ENSMUST00000173778,…	2945.25	2773.74	10723.00	113.79	180.90
ENSMUSG00000015224	ENSMUST00000055693,ENSMUST00000126509	2062.74	1891.16	393.00	6.12	9.72
ENSMUSG00000015242	ENSMUST00000015386,ENSMUST00000107666,ENSMUST00000123780,ENSMUST00000188045	1016.25	845.18	0.00	0.00	0.00
ENSMUSG00000015243	ENSMUST00000030010,ENSMUST00000149127	10073.27	9901.68	4615.00	13.72	21.81
ENSMUSG00000015247	ENSMUST00000015391,ENSMUST00000107665,ENSMUST00000132678	1483.85	1312.26	637.00	14.29	22.71
ENSMUSG00000015289	ENSMUST00000015433,ENSMUST00000114152,ENSMUST00000114153	770.68	599.09	621.05	30.51	48.51
ENSMUSG00000015290	ENSMUST00000015434,ENSMUST00000125914,ENSMUST00000126117,ENSMUST00000126191,ENSMUST00000140632,ENSMUST00000155676,ENSMUST00000178691	2103.51	1931.92	742.72	11.32	17.99
ENSMUSG00000015291	ENSMUST00000015435,ENSMUST00000128915,ENSMUST00000130581,ENSMUST00000135041,ENSMUST00000137447,ENSMUST00000144317,ENSMUST00000145580,ENSMUST00000146013,ENSMUST00000149391,ENSMUST00000153141	2245.84	2074.26	3323.00	47.15	74.96
ENSMUSG00000015305	ENSMUST00000015449	7183.00	7011.41	3227.06	13.55	21.54
ENSMUSG00000015312	ENSMUST00000015456	1266.00	1094.41	106.00	2.85	4.53
ENSMUSG00000015314	ENSMUST00000171330,ENSMUST00000193311,ENSMUST00000194182,ENSMUST00000194561,ENSMUST00000194924,ENSMUST00000195206,ENSMUST00000195656	5729.00	5557.41	3.00	0.02	0.03
ENSMUSG00000015316	ENSMUST00000015460,ENSMUST00000163992	4420.00	4248.41	75.18	0.52	0.83
ENSMUSG00000015335	ENSMUST00000081838,ENSMUST00000102865,ENSMUST00000137001,ENSMUST00000148717	1139.67	968.08	190.00	5.78	9.18
ENSMUSG00000015337	ENSMUST00000015481	1063.00	891.41	279.35	9.22	14.66
ENSMUSG00000015340	ENSMUST00000015484,ENSMUST00000131591,ENSMUST00000154503,ENSMUST00000164685,ENSMUST00000170885	1485.60	1314.11	0.00	0.00	0.00
ENSMUSG00000015341	ENSMUST00000051094,ENSMUST00000121783,ENSMUST00000135646	1816.90	1645.31	1507.00	26.96	42.86
ENSMUSG00000015342	ENSMUST00000015486	5076.00	4904.41	106.00	0.64	1.01
ENSMUSG00000015354	ENSMUST00000015498,ENSMUST00000151210	3637.57	3465.98	98.00	0.83	1.32
ENSMUSG00000015355	ENSMUST00000015499,ENSMUST00000068584	1054.00	882.41	0.00	0.00	0.00
ENSMUSG00000015357	ENSMUST00000015501,ENSMUST00000113824,ENSMUST00000147279,ENSMUST00000148632	2748.05	2576.46	650.00	7.43	11.81
ENSMUSG00000015363	ENSMUST00000081702,ENSMUST00000163696,ENSMUST00000165690,ENSMUST00000168863,ENSMUST00000169870,ENSMUST00000169891,ENSMUST00000170754	2401.64	2230.05	856.00	11.30	17.96
ENSMUSG00000015365	ENSMUST00000015509,ENSMUST00000143030,ENSMUST00000146993,ENSMUST00000148198,ENSMUST00000156949	2111.00	1940.35	0.00	0.00	0.00
ENSMUSG00000015377	ENSMUST00000078953	4607.00	4435.41	175.00	1.16	1.85
ENSMUSG00000015396	ENSMUST00000015540	2143.00	1971.41	26.00	0.39	0.62
ENSMUSG00000015401	ENSMUST00000015545,ENSMUST00000112280,ENSMUST00000141818	1008.33	836.95	0.00	0.00	0.00
ENSMUSG00000015405	ENSMUST00000073973,ENSMUST00000112271,ENSMUST00000131543	2904.67	2733.08	0.00	0.00	0.00
ENSMUSG00000015437	ENSMUST00000015581	1418.00	1246.41	0.00	0.00	0.00
ENSMUSG00000015441	ENSMUST00000022757	906.00	734.41	0.00	0.00	0.00
ENSMUSG00000015443	ENSMUST00000015587	953.00	781.41	0.00	0.00	0.00
ENSMUSG00000015451	ENSMUST00000015595,ENSMUST00000159539,ENSMUST00000159669,ENSMUST00000160309,ENSMUST00000160528,ENSMUST00000160657,ENSMUST00000160679,ENSMUST00000161121,ENSMUST00000161797,ENSMUST00000162133	1676.29	1504.71	24.68	0.48	0.77
ENSMUSG00000015452	ENSMUST00000015596,ENSMUST00000170161,ENSMUST00000172757,ENSMUST00000172932,ENSMUST00000173551,ENSMUST00000173589,ENSMUST00000173992,ENSMUST00000174069,ENSMUST00000174496,ENSMUST00000174554,ENSMUST00000174640,ENSMUST00000184805,ENSMUST00000184846	1584.08	1412.49	46.00	0.96	1.52
ENSMUSG00000015461	ENSMUST00000015605,ENSMUST00000173984,ENSMUST00000174156,ENSMUST00000174519,ENSMUST00000174614	2512.99	2341.41	1475.00	18.54	29.48
ENSMUSG00000015467	ENSMUST00000015611,ENSMUST00000097345,ENSMUST00000166095,ENSMUST00000168327,ENSMUST00000168353,ENSMUST00000170850	1352.67	1181.08	12.00	0.30	0.48
ENSMUSG00000015468	ENSMUST00000015612,ENSMUST00000126702,ENSMUST00000126950,ENSMUST00000128314,ENSMUST00000141768,ENSMUST00000150441,ENSMUST00000151654,ENSMUST00000151867,ENSMUST00000152714,ENSMUST00000156724,ENSMUST00000173389,ENSMUST00000174707	2558.60	2387.02	74.00	0.91	1.45
ENSMUSG00000015474	ENSMUST00000064953,ENSMUST00000166040,ENSMUST00000167097,ENSMUST00000168391,ENSMUST00000169067,ENSMUST00000169287,ENSMUST00000169969,ENSMUST00000170345,ENSMUST00000171121,ENSMUST00000171376	1592.16	1420.58	1079.00	22.36	35.54
ENSMUSG00000015476	ENSMUST00000015620,ENSMUST00000172945	1645.09	1473.50	262.00	5.23	8.32
ENSMUSG00000015478	ENSMUST00000015622,ENSMUST00000174045,ENSMUST00000174475	1209.58	1037.99	1522.53	43.17	68.64
ENSMUSG00000015484	ENSMUST00000015628	3882.00	3710.41	9.00	0.07	0.11
ENSMUSG00000015488	ENSMUST00000114003,ENSMUST00000114004,ENSMUST00000114005,ENSMUST00000114006,ENSMUST00000114007,ENSMUST00000133126,ENSMUST00000133807,ENSMUST00000145290	2339.54	2167.97	995.00	13.51	21.48
ENSMUSG00000015501	ENSMUST00000015645,ENSMUST00000185392,ENSMUST00000186989,ENSMUST00000187083,ENSMUST00000191138,ENSMUST00000191464	7929.95	7758.37	627.56	2.38	3.79
ENSMUSG00000015519	ENSMUST00000015663,ENSMUST00000140558,ENSMUST00000141350,ENSMUST00000152363	1095.00	923.41	0.00	0.00	0.00
ENSMUSG00000015522	ENSMUST00000015666,ENSMUST00000090804,ENSMUST00000102749,ENSMUST00000107160,ENSMUST00000107161,ENSMUST00000136413,ENSMUST00000140060,ENSMUST00000147094,ENSMUST00000147765,ENSMUST00000149051,ENSMUST00000156653	3327.19	3155.60	895.00	8.35	13.27
ENSMUSG00000015533	ENSMUST00000056117	4214.00	4042.41	313.00	2.28	3.62
ENSMUSG00000015536	ENSMUST00000015680,ENSMUST00000050131,ENSMUST00000164737,ENSMUST00000164871,ENSMUST00000165022,ENSMUST00000165669,ENSMUST00000166104,ENSMUST00000166176,ENSMUST00000170985,ENSMUST00000183407,ENSMUST00000184046,ENSMUST00000184214,ENSMUST00000184245,ENSMUST00000184282,ENSMUST00000184335,ENSMUST00000184672,ENSMUST00000184781	1303.33	1131.74	1141.68	29.69	47.21
ENSMUSG00000015542	ENSMUST00000103038,ENSMUST00000103039,ENSMUST00000103040,ENSMUST00000103041,ENSMUST00000127419,ENSMUST00000134399,ENSMUST00000134769,ENSMUST00000137843,ENSMUST00000153796	1038.86	867.28	211.00	7.16	11.38
ENSMUSG00000015568	ENSMUST00000015712,ENSMUST00000101463,ENSMUST00000168401,ENSMUST00000169749	3233.52	3061.93	236.24	2.27	3.61
ENSMUSG00000015575	ENSMUST00000015719,ENSMUST00000167352	803.75	632.16	1071.35	49.88	79.30
ENSMUSG00000015579	ENSMUST00000015723	1525.00	1353.41	0.00	0.00	0.00
ENSMUSG00000015597	ENSMUST00000113481,ENSMUST00000123733,ENSMUST00000136017,ENSMUST00000138127,ENSMUST00000152472	6389.31	6217.72	759.00	3.59	5.71
ENSMUSG00000015599	ENSMUST00000047034	6959.00	6787.41	346.00	1.50	2.39
ENSMUSG00000015605	ENSMUST00000015749	4093.00	3921.41	472.00	3.54	5.63
ENSMUSG00000015619	ENSMUST00000102976,ENSMUST00000130615,ENSMUST00000142305,ENSMUST00000147533,ENSMUST00000151456,ENSMUST00000153509	1925.31	1753.72	14.00	0.23	0.37
ENSMUSG00000015627	ENSMUST00000015771	3277.00	3105.41	0.00	0.00	0.00
ENSMUSG00000015647	ENSMUST00000015791,ENSMUST00000123906,ENSMUST00000130796,ENSMUST00000149812	11388.00	11216.41	2242.00	5.88	9.35
ENSMUSG00000015652	ENSMUST00000015796,ENSMUST00000169542	1230.00	1058.41	40.00	1.11	1.77
ENSMUSG00000015653	ENSMUST00000015797,ENSMUST00000115424,ENSMUST00000115425,ENSMUST00000115426,ENSMUST00000115427,ENSMUST00000148333,ENSMUST00000149412,ENSMUST00000150238,ENSMUST00000164219	4521.66	4350.08	239.00	1.62	2.57
ENSMUSG00000015656	ENSMUST00000015800,ENSMUST00000117557,ENSMUST00000117870,ENSMUST00000127699,ENSMUST00000133964,ENSMUST00000138895,ENSMUST00000140984,ENSMUST00000149936,ENSMUST00000153847	2278.26	2106.68	37465.20	523.44	832.18
ENSMUSG00000015659	ENSMUST00000024570,ENSMUST00000097432,ENSMUST00000139542,ENSMUST00000144284,ENSMUST00000153325	2487.47	2315.89	232.92	2.96	4.71
ENSMUSG00000015665	ENSMUST00000096361	1390.00	1218.41	0.00	0.00	0.00
ENSMUSG00000015668	ENSMUST00000015812,ENSMUST00000059099,ENSMUST00000144643,ENSMUST00000151548	1268.23	1096.64	819.99	22.01	34.99
ENSMUSG00000015671	ENSMUST00000170836	944.00	772.41	2202.00	83.91	133.40
ENSMUSG00000015672	ENSMUST00000015816	768.00	596.42	363.99	17.96	28.56
ENSMUSG00000015697	ENSMUST00000015841,ENSMUST00000107170,ENSMUST00000107171,ENSMUST00000124638,ENSMUST00000132468,ENSMUST00000152260	4441.66	4270.07	1464.12	10.09	16.04
ENSMUSG00000015702	ENSMUST00000015846,ENSMUST00000107183,ENSMUST00000123365,ENSMUST00000164406	1851.00	1679.41	19.03	0.33	0.53
ENSMUSG00000015709	ENSMUST00000085077	5988.00	5816.41	2830.00	14.32	22.77
ENSMUSG00000015711	ENSMUST00000015855,ENSMUST00000148959	3069.46	2897.87	608.00	6.18	9.82
ENSMUSG00000015714	ENSMUST00000015858,ENSMUST00000129267,ENSMUST00000133748,ENSMUST00000134702,ENSMUST00000139498,ENSMUST00000139866,ENSMUST00000142398,ENSMUST00000154055,ENSMUST00000156850	1898.61	1727.03	2205.58	37.59	59.76
ENSMUSG00000015721	ENSMUST00000015866,ENSMUST00000086341,ENSMUST00000108441,ENSMUST00000133237,ENSMUST00000139661	3405.60	3234.01	0.00	0.00	0.00
ENSMUSG00000015733	ENSMUST00000015877,ENSMUST00000130606,ENSMUST00000136771,ENSMUST00000142592,ENSMUST00000148694,ENSMUST00000152005,ENSMUST00000156701	2174.49	2002.92	3131.21	46.01	73.15
ENSMUSG00000015745	ENSMUST00000015889,ENSMUST00000123006,ENSMUST00000130043,ENSMUST00000143485,ENSMUST00000157043	1091.60	920.08	881.00	28.18	44.81
ENSMUSG00000015747	ENSMUST00000015891,ENSMUST00000131281,ENSMUST00000140518	1604.73	1435.13	648.00	13.29	21.13
ENSMUSG00000015748	ENSMUST00000015892,ENSMUST00000159901,ENSMUST00000160109,ENSMUST00000160155,ENSMUST00000161073,ENSMUST00000161420,ENSMUST00000161476,ENSMUST00000161482,ENSMUST00000163059	2148.96	1977.38	512.00	7.62	12.12
ENSMUSG00000015749	ENSMUST00000015893,ENSMUST00000165307,ENSMUST00000167876,ENSMUST00000168106,ENSMUST00000168471,ENSMUST00000169426,ENSMUST00000170125,ENSMUST00000170213,ENSMUST00000171035,ENSMUST00000171368	1705.51	1533.92	5864.00	112.52	178.89
ENSMUSG00000015750	ENSMUST00000015894,ENSMUST00000056710,ENSMUST00000197081,ENSMUST00000197232	2005.50	1834.27	2499.64	40.11	63.77
ENSMUSG00000015755	ENSMUST00000130322,ENSMUST00000142007,ENSMUST00000143848,ENSMUST00000146444,ENSMUST00000147938	3809.90	3638.31	1756.00	14.21	22.58
ENSMUSG00000015757	ENSMUST00000015901,ENSMUST00000137346,ENSMUST00000138151,ENSMUST00000143214	3059.97	2888.38	517.33	5.27	8.38
ENSMUSG00000015759	ENSMUST00000015903,ENSMUST00000146629	1523.00	1351.41	1737.00	37.83	60.15
ENSMUSG00000015766	ENSMUST00000058210,ENSMUST00000100841,ENSMUST00000111878,ENSMUST00000127179,ENSMUST00000130274,ENSMUST00000132920,ENSMUST00000134630,ENSMUST00000139753,ENSMUST00000146442,ENSMUST00000147526,ENSMUST00000152046,ENSMUST00000153933,ENSMUST00000156916	3024.75	2853.19	938.00	9.68	15.38
ENSMUSG00000015776	ENSMUST00000015920,ENSMUST00000102899,ENSMUST00000139815	1722.64	1551.05	872.00	16.55	26.31
ENSMUSG00000015787	ENSMUST00000102900,ENSMUST00000114045	1795.00	1623.41	0.00	0.00	0.00
ENSMUSG00000015790	ENSMUST00000015934,ENSMUST00000128665,ENSMUST00000129682,ENSMUST00000129822,ENSMUST00000133513,ENSMUST00000142967,ENSMUST00000147110,ENSMUST00000150776,ENSMUST00000167661,ENSMUST00000183520	999.10	827.52	452.49	16.09	25.59
ENSMUSG00000015804	ENSMUST00000015948,ENSMUST00000118833,ENSMUST00000119579,ENSMUST00000139586,ENSMUST00000156481	867.63	696.05	1113.00	47.06	74.82
ENSMUSG00000015806	ENSMUST00000015950,ENSMUST00000117425,ENSMUST00000118097,ENSMUST00000120867,ENSMUST00000127562,ENSMUST00000149290,ENSMUST00000154962,ENSMUST00000197946,ENSMUST00000198258,ENSMUST00000200259	1284.26	1112.67	1543.00	40.82	64.89
ENSMUSG00000015812	ENSMUST00000111095	521.00	349.45	2.00	0.17	0.27
ENSMUSG00000015829	ENSMUST00000111669,ENSMUST00000192069,ENSMUST00000192457,ENSMUST00000193325,ENSMUST00000195199	6292.73	6121.14	1410.00	6.78	10.78
ENSMUSG00000015837	ENSMUST00000015981,ENSMUST00000102774,ENSMUST00000131214,ENSMUST00000136936,ENSMUST00000143379,ENSMUST00000147846,ENSMUST00000154805	1991.76	1820.17	4113.84	66.52	105.76
ENSMUSG00000015839	ENSMUST00000102672,ENSMUST00000152371	2452.11	2280.52	1779.00	22.96	36.50
ENSMUSG00000015843	ENSMUST00000015987,ENSMUST00000111380,ENSMUST00000111384,ENSMUST00000111386	1630.00	1458.41	2.00	0.04	0.06
ENSMUSG00000015846	ENSMUST00000077257,ENSMUST00000100251,ENSMUST00000113934,ENSMUST00000129514,ENSMUST00000148756,ENSMUST00000166775	4294.26	4122.68	573.00	4.09	6.50
ENSMUSG00000015850	ENSMUST00000015994,ENSMUST00000117782,ENSMUST00000124410,ENSMUST00000148854,ENSMUST00000151054	2486.34	2314.89	34.00	0.43	0.69
ENSMUSG00000015852	ENSMUST00000090986,ENSMUST00000146512	1481.50	1309.92	0.00	0.00	0.00
ENSMUSG00000015854	ENSMUST00000015998	2036.00	1864.41	0.00	0.00	0.00
ENSMUSG00000015869	ENSMUST00000106391,ENSMUST00000130835,ENSMUST00000135196,ENSMUST00000140917,ENSMUST00000142480,ENSMUST00000144154,ENSMUST00000147858,ENSMUST00000152496,ENSMUST00000152874	1659.31	1487.73	1350.00	26.71	42.46
ENSMUSG00000015879	ENSMUST00000016023,ENSMUST00000198680	4685.23	4513.64	28.54	0.19	0.30
ENSMUSG00000015880	ENSMUST00000117396,ENSMUST00000123396,ENSMUST00000129562,ENSMUST00000134090,ENSMUST00000134309,ENSMUST00000198274	3684.11	3512.52	781.66	6.55	10.41
ENSMUSG00000015882	ENSMUST00000016026,ENSMUST00000045586,ENSMUST00000067997,ENSMUST00000087164,ENSMUST00000121573,ENSMUST00000156295,ENSMUST00000186633,ENSMUST00000187615,ENSMUST00000189859,ENSMUST00000190036,ENSMUST00000199744,ENSMUST00000200142	2572.12	2400.71	636.34	7.80	12.40
ENSMUSG00000015889	ENSMUST00000016033	2066.00	1894.41	1845.00	28.67	45.57
ENSMUSG00000015890	ENSMUST00000016034	2421.00	2249.41	2.00	0.03	0.04
ENSMUSG00000015932	ENSMUST00000103172	1911.00	1739.41	3848.00	65.11	103.52
ENSMUSG00000015937	ENSMUST00000016081,ENSMUST00000045788,ENSMUST00000137835,ENSMUST00000139511,ENSMUST00000141031,ENSMUST00000141589,ENSMUST00000154564,ENSMUST00000154778	1561.48	1389.89	3203.00	67.83	107.84
ENSMUSG00000015942	ENSMUST00000016086,ENSMUST00000123941,ENSMUST00000128842,ENSMUST00000135588,ENSMUST00000152587,ENSMUST00000201098	2759.10	2587.51	188.10	2.14	3.40
ENSMUSG00000015943	ENSMUST00000016087,ENSMUST00000107099,ENSMUST00000177442	717.28	545.70	358.00	19.31	30.70
ENSMUSG00000015944	ENSMUST00000016088,ENSMUST00000140240,ENSMUST00000201013	6272.94	6101.35	719.00	3.47	5.51
ENSMUSG00000015947	ENSMUST00000029748,ENSMUST00000200420	1594.50	1422.92	0.00	0.00	0.00
ENSMUSG00000015950	ENSMUST00000016094,ENSMUST00000111275,ENSMUST00000126934,ENSMUST00000139249,ENSMUST00000144086,ENSMUST00000146354,ENSMUST00000182626	2110.43	1938.84	4.39	0.07	0.11
ENSMUSG00000015957	ENSMUST00000067495,ENSMUST00000163913,ENSMUST00000165122,ENSMUST00000165240,ENSMUST00000167303	1395.00	1223.41	3.00	0.07	0.11
ENSMUSG00000015961	ENSMUST00000016105,ENSMUST00000159184,ENSMUST00000161808	2690.16	2518.57	1183.00	13.82	21.98
ENSMUSG00000015962	ENSMUST00000016106	768.00	596.42	0.00	0.00	0.00
ENSMUSG00000015966	ENSMUST00000016110,ENSMUST00000122205,ENSMUST00000135888,ENSMUST00000136726	2110.48	1938.89	15.00	0.23	0.36
ENSMUSG00000015968	ENSMUST00000112249,ENSMUST00000112250	8926.38	8754.79	38.00	0.13	0.20
ENSMUSG00000015970	ENSMUST00000067620,ENSMUST00000118917,ENSMUST00000125796	3406.00	3234.41	2.00	0.02	0.03
ENSMUSG00000015971	ENSMUST00000016115	2121.00	1949.41	618.00	9.33	14.83
ENSMUSG00000015980	ENSMUST00000016124,ENSMUST00000106104,ENSMUST00000126199,ENSMUST00000126213,ENSMUST00000130248,ENSMUST00000135509,ENSMUST00000142176,ENSMUST00000152992,ENSMUST00000156768	1901.65	1730.06	48.00	0.82	1.30
ENSMUSG00000015981	ENSMUST00000016125,ENSMUST00000165870	2111.89	1940.30	30.00	0.46	0.72
ENSMUSG00000015994	ENSMUST00000016138	1874.00	1702.41	1157.00	20.00	31.80
ENSMUSG00000016018	ENSMUST00000022281	3309.00	3137.41	1235.00	11.59	18.42
ENSMUSG00000016024	ENSMUST00000016168,ENSMUST00000109491,ENSMUST00000129811,ENSMUST00000146600,ENSMUST00000152541	1572.85	1401.32	13.00	0.27	0.43
ENSMUSG00000016028	ENSMUST00000016172	11050.00	10878.41	604.00	1.63	2.60
ENSMUSG00000016087	ENSMUST00000016231,ENSMUST00000183767	3318.00	3146.41	5.00	0.05	0.07
ENSMUSG00000016128	ENSMUST00000062015,ENSMUST00000110483,ENSMUST00000126770,ENSMUST00000129088,ENSMUST00000141117,ENSMUST00000146814,ENSMUST00000201680,ENSMUST00000202111,ENSMUST00000202385,ENSMUST00000202866	3493.76	3322.19	909.00	8.05	12.80
ENSMUSG00000016150	ENSMUST00000016294,ENSMUST00000115058,ENSMUST00000115059,ENSMUST00000125231,ENSMUST00000126161,ENSMUST00000154433	5172.63	5001.04	24.00	0.14	0.22
ENSMUSG00000016179	ENSMUST00000016323,ENSMUST00000163202,ENSMUST00000165718,ENSMUST00000169907	2334.11	2162.53	69.00	0.94	1.49
ENSMUSG00000016181	ENSMUST00000085555,ENSMUST00000191928,ENSMUST00000193070,ENSMUST00000193460,ENSMUST00000194124,ENSMUST00000194335,ENSMUST00000194412,ENSMUST00000195291,ENSMUST00000195848	3671.18	3499.62	238.00	2.00	3.18
ENSMUSG00000016194	ENSMUST00000016338,ENSMUST00000159644,ENSMUST00000160929,ENSMUST00000161406,ENSMUST00000161737,ENSMUST00000162842,ENSMUST00000191977	1256.00	1084.41	2.00	0.05	0.09
ENSMUSG00000016200	ENSMUST00000016344,ENSMUST00000191907,ENSMUST00000195354,ENSMUST00000195530	5884.11	5712.52	96.00	0.49	0.79
ENSMUSG00000016206	ENSMUST00000038580	1438.00	1266.41	21.00	0.49	0.78
ENSMUSG00000016239	ENSMUST00000016383,ENSMUST00000126147,ENSMUST00000135758	2831.59	2660.00	280.00	3.10	4.93
ENSMUSG00000016252	ENSMUST00000016396,ENSMUST00000149191,ENSMUST00000153132	422.47	251.12	2685.00	314.70	500.33
ENSMUSG00000016253	ENSMUST00000016397,ENSMUST00000109075,ENSMUST00000129716,ENSMUST00000137986,ENSMUST00000139390,ENSMUST00000143683	2149.96	1978.38	1149.00	17.09	27.18
ENSMUSG00000016255	ENSMUST00000016399	1406.00	1234.41	0.00	0.00	0.00
ENSMUSG00000016256	ENSMUST00000016400	1441.00	1269.41	968.00	22.44	35.68
ENSMUSG00000016257	ENSMUST00000016401,ENSMUST00000117442,ENSMUST00000120822,ENSMUST00000141100,ENSMUST00000147944	1514.19	1342.61	839.00	18.39	29.24
ENSMUSG00000016262	ENSMUST00000016406,ENSMUST00000125391,ENSMUST00000155503,ENSMUST00000155579	3090.00	2918.41	28.00	0.28	0.45
ENSMUSG00000016283	ENSMUST00000016427,ENSMUST00000171139	1424.00	1252.41	0.00	0.00	0.00
ENSMUSG00000016308	ENSMUST00000016452,ENSMUST00000200835,ENSMUST00000201012,ENSMUST00000201050,ENSMUST00000201068,ENSMUST00000201117,ENSMUST00000202783,ENSMUST00000202812,ENSMUST00000202991	803.78	632.20	759.00	35.34	56.18
ENSMUSG00000016319	ENSMUST00000016463,ENSMUST00000126608,ENSMUST00000156672	1238.01	1066.42	15908.89	439.08	698.07
ENSMUSG00000016327	ENSMUST00000016471,ENSMUST00000115134	4195.00	4023.41	0.00	0.00	0.00
ENSMUSG00000016344	ENSMUST00000016488,ENSMUST00000108841,ENSMUST00000127971,ENSMUST00000135011,ENSMUST00000138800,ENSMUST00000146089	808.95	637.37	1517.00	70.05	111.37
ENSMUSG00000016346	ENSMUST00000016491,ENSMUST00000049792,ENSMUST00000081528,ENSMUST00000103047,ENSMUST00000103048,ENSMUST00000103049,ENSMUST00000103050,ENSMUST00000103051,ENSMUST00000123336,ENSMUST00000129073,ENSMUST00000129361,ENSMUST00000129695,ENSMUST00000139458,ENSMUST00000140789,ENSMUST00000144592,ENSMUST00000145861,ENSMUST00000149964,ENSMUST00000152099,ENSMUST00000154164,ENSMUST00000197015,ENSMUST00000197599	2502.93	2331.37	17.00	0.21	0.34
ENSMUSG00000016349	ENSMUST00000055990	2084.00	1912.41	6.00	0.09	0.15
ENSMUSG00000016356	ENSMUST00000108856,ENSMUST00000149179,ENSMUST00000152473,ENSMUST00000155425	4189.00	4017.41	27.00	0.20	0.31
ENSMUSG00000016382	ENSMUST00000033547,ENSMUST00000114057,ENSMUST00000114058,ENSMUST00000114059,ENSMUST00000126599,ENSMUST00000137192	2838.56	2666.97	920.00	10.15	16.14
ENSMUSG00000016386	ENSMUST00000016530,ENSMUST00000111063,ENSMUST00000124461,ENSMUST00000125023,ENSMUST00000133401,ENSMUST00000144155	1855.99	1684.40	481.00	8.40	13.36
ENSMUSG00000016409	ENSMUST00000016553,ENSMUST00000152906	3110.83	2939.26	527.00	5.28	8.39
ENSMUSG00000016427	ENSMUST00000016571	419.00	247.66	713.00	84.73	134.72
ENSMUSG00000016458	ENSMUST00000111098,ENSMUST00000111099,ENSMUST00000133470,ENSMUST00000139585,ENSMUST00000143043,ENSMUST00000145107,ENSMUST00000146842,ENSMUST00000153944	1942.38	1770.79	0.00	0.00	0.00
ENSMUSG00000016477	ENSMUST00000102948,ENSMUST00000146092	3163.33	2995.71	658.00	6.46	10.28
ENSMUSG00000016481	ENSMUST00000075451,ENSMUST00000191775,ENSMUST00000192405,ENSMUST00000193094,ENSMUST00000193719,ENSMUST00000193829,ENSMUST00000194062,ENSMUST00000194111,ENSMUST00000194732,ENSMUST00000195586	1635.35	1463.76	418.00	8.41	13.36
ENSMUSG00000016487	ENSMUST00000016631,ENSMUST00000111623,ENSMUST00000123902,ENSMUST00000126774,ENSMUST00000133825,ENSMUST00000136837,ENSMUST00000149203,ENSMUST00000154221,ENSMUST00000155415	3705.90	3534.31	459.00	3.82	6.08
ENSMUSG00000016493	ENSMUST00000159563,ENSMUST00000161772,ENSMUST00000162650,ENSMUST00000162951	6288.00	6116.41	36.17	0.17	0.28
ENSMUSG00000016494	ENSMUST00000016638,ENSMUST00000110815,ENSMUST00000194036,ENSMUST00000194458,ENSMUST00000195092	2997.18	2825.60	73.83	0.77	1.22
ENSMUSG00000016495	ENSMUST00000016639,ENSMUST00000126800,ENSMUST00000129608,ENSMUST00000138051,ENSMUST00000139176,ENSMUST00000139860,ENSMUST00000141838,ENSMUST00000143467,ENSMUST00000152936,ENSMUST00000155367	908.86	737.28	429.00	17.13	27.23
ENSMUSG00000016496	ENSMUST00000016640	3622.00	3450.41	8.83	0.08	0.12
ENSMUSG00000016498	ENSMUST00000112576	1645.00	1473.41	0.00	0.00	0.00
ENSMUSG00000016503	ENSMUST00000132102,ENSMUST00000133296,ENSMUST00000133682,ENSMUST00000146511	1336.11	1164.53	828.19	20.93	33.28
ENSMUSG00000016510	ENSMUST00000016654,ENSMUST00000066675,ENSMUST00000110564,ENSMUST00000110566,ENSMUST00000125217,ENSMUST00000140526	1442.68	1271.22	179.35	4.15	6.60
ENSMUSG00000016520	ENSMUST00000016664,ENSMUST00000123092	4557.00	4385.41	328.00	2.20	3.50
ENSMUSG00000016524	ENSMUST00000016668,ENSMUST00000112465,ENSMUST00000187410,ENSMUST00000187916	880.00	708.41	1.00	0.04	0.07
ENSMUSG00000016526	ENSMUST00000016670,ENSMUST00000189756	2187.85	2016.27	269.00	3.93	6.24
ENSMUSG00000016528	ENSMUST00000016672,ENSMUST00000188459	2825.83	2654.24	2237.00	24.81	39.44
ENSMUSG00000016529	ENSMUST00000016673	1310.00	1138.41	0.00	0.00	0.00
ENSMUSG00000016534	ENSMUST00000016678,ENSMUST00000061755,ENSMUST00000074913,ENSMUST00000136817,ENSMUST00000144663	2482.50	2310.91	4355.03	55.47	88.19
ENSMUSG00000016541	ENSMUST00000163242	2425.00	2253.41	4548.00	59.40	94.44
ENSMUSG00000016552	ENSMUST00000016696,ENSMUST00000117725,ENSMUST00000129045,ENSMUST00000140096	4516.67	4345.09	366.00	2.48	3.94
ENSMUSG00000016554	ENSMUST00000100484	1910.00	1738.41	3091.57	52.34	83.22
ENSMUSG00000016559	ENSMUST00000016703,ENSMUST00000106454,ENSMUST00000139378,ENSMUST00000139623	1589.48	1417.90	11729.48	243.48	387.10
ENSMUSG00000016619	ENSMUST00000165443	4741.00	4569.41	1943.00	12.52	19.90
ENSMUSG00000016624	ENSMUST00000016768,ENSMUST00000159502,ENSMUST00000159939,ENSMUST00000160389,ENSMUST00000162044,ENSMUST00000162996	2221.19	2050.08	450.00	6.46	10.27
ENSMUSG00000016626	ENSMUST00000084763,ENSMUST00000142623	2354.50	2182.91	0.00	0.00	0.00
ENSMUSG00000016637	ENSMUST00000016781	1012.00	840.41	729.00	25.53	40.59
ENSMUSG00000016664	ENSMUST00000056177,ENSMUST00000165095,ENSMUST00000171436	3380.88	3209.29	1086.00	9.96	15.83
ENSMUSG00000016756	ENSMUST00000050859,ENSMUST00000110391,ENSMUST00000131691,ENSMUST00000142882,ENSMUST00000144621,ENSMUST00000167746	9397.00	9225.41	77.57	0.25	0.39
ENSMUSG00000016757	ENSMUST00000016901,ENSMUST00000134334,ENSMUST00000136066	3212.53	3040.94	1026.00	9.93	15.79
ENSMUSG00000016758	ENSMUST00000016902	943.00	771.41	2.00	0.08	0.12
ENSMUSG00000016763	ENSMUST00000016907,ENSMUST00000043634,ENSMUST00000076060,ENSMUST00000144773,ENSMUST00000171496	4256.36	4084.78	45.00	0.32	0.52
ENSMUSG00000016831	ENSMUST00000022766,ENSMUST00000137753,ENSMUST00000152493,ENSMUST00000172655,ENSMUST00000173361	4267.15	4095.61	1828.29	13.14	20.89
ENSMUSG00000016833	ENSMUST00000016977,ENSMUST00000112898,ENSMUST00000112901,ENSMUST00000140296,ENSMUST00000143477,ENSMUST00000198453	594.73	423.18	358.90	24.96	39.69
ENSMUSG00000016918	ENSMUST00000088585,ENSMUST00000177608,ENSMUST00000180062,ENSMUST00000185780,ENSMUST00000186051,ENSMUST00000186405,ENSMUST00000186674,ENSMUST00000187376,ENSMUST00000189447,ENSMUST00000189541	4267.21	4095.62	3251.00	23.36	37.14
ENSMUSG00000016921	ENSMUST00000017065,ENSMUST00000126163,ENSMUST00000130411,ENSMUST00000193611	2425.88	2254.29	4050.00	52.88	84.07
ENSMUSG00000016933	ENSMUST00000017077,ENSMUST00000103115,ENSMUST00000109462,ENSMUST00000124652,ENSMUST00000129568,ENSMUST00000143997,ENSMUST00000147254,ENSMUST00000151590,ENSMUST00000173061,ENSMUST00000173335,ENSMUST00000173791,ENSMUST00000174885	3372.97	3201.40	2691.76	24.75	39.34
ENSMUSG00000016940	ENSMUST00000103035,ENSMUST00000106533,ENSMUST00000123345,ENSMUST00000143775,ENSMUST00000143856	1737.94	1566.36	481.00	9.04	14.37
ENSMUSG00000016942	ENSMUST00000017086	3191.00	3019.41	18.00	0.18	0.28
ENSMUSG00000016946	ENSMUST00000017090,ENSMUST00000127755	2413.60	2242.01	1533.00	20.13	32.00
ENSMUSG00000016982	ENSMUST00000017126,ENSMUST00000117882	2451.50	2279.91	0.00	0.00	0.00
ENSMUSG00000016984	ENSMUST00000076661	4185.00	4013.41	366.00	2.68	4.27
ENSMUSG00000016995	ENSMUST00000103103,ENSMUST00000103104,ENSMUST00000109358,ENSMUST00000109359,ENSMUST00000154940	2416.62	2245.03	17.95	0.24	0.37
ENSMUSG00000016998	ENSMUST00000017142	731.00	559.42	0.00	0.00	0.00
ENSMUSG00000017000	ENSMUST00000017144	535.00	363.44	0.00	0.00	0.00
ENSMUSG00000017002	ENSMUST00000109367,ENSMUST00000165980,ENSMUST00000167427	601.00	429.42	1.00	0.07	0.11
ENSMUSG00000017003	ENSMUST00000017147,ENSMUST00000109370	1193.00	1021.41	0.00	0.00	0.00
ENSMUSG00000017004	ENSMUST00000017148,ENSMUST00000149370	504.00	332.69	0.00	0.00	0.00
ENSMUSG00000017007	ENSMUST00000017151,ENSMUST00000109356,ENSMUST00000137427	4908.00	4736.41	2.05	0.01	0.02
ENSMUSG00000017009	ENSMUST00000017153,ENSMUST00000142909	2003.53	1831.94	1757.00	28.23	44.88
ENSMUSG00000017049	ENSMUST00000017193,ENSMUST00000070649	1007.50	835.91	0.00	0.00	0.00
ENSMUSG00000017057	ENSMUST00000033418	3712.00	3540.41	64.00	0.53	0.85
ENSMUSG00000017064	ENSMUST00000017208	1061.00	889.41	0.00	0.00	0.00
ENSMUSG00000017119	ENSMUST00000071537,ENSMUST00000103098,ENSMUST00000103099,ENSMUST00000107208,ENSMUST00000107212,ENSMUST00000107213,ENSMUST00000107218,ENSMUST00000123558,ENSMUST00000127421,ENSMUST00000127871,ENSMUST00000136185,ENSMUST00000141170,ENSMUST00000144517,ENSMUST00000146452,ENSMUST00000147239,ENSMUST00000148805,ENSMUST00000149019,ENSMUST00000149170,ENSMUST00000172744,ENSMUST00000174013	3749.63	3578.13	3015.00	24.80	39.43
ENSMUSG00000017132	ENSMUST00000017276,ENSMUST00000100181,ENSMUST00000106302,ENSMUST00000106305,ENSMUST00000131115,ENSMUST00000141243,ENSMUST00000151165	2790.21	2618.62	719.00	8.08	12.85
ENSMUSG00000017144	ENSMUST00000017288,ENSMUST00000140864,ENSMUST00000154545	2679.43	2507.84	376.00	4.41	7.02
ENSMUSG00000017146	ENSMUST00000017290,ENSMUST00000131460,ENSMUST00000142086,ENSMUST00000156843,ENSMUST00000188168,ENSMUST00000190862,ENSMUST00000191198	5737.22	5565.63	717.00	3.79	6.03
ENSMUSG00000017165	ENSMUST00000017309	460.00	288.53	0.00	0.00	0.00
ENSMUSG00000017167	ENSMUST00000103109,ENSMUST00000138942	3898.58	3726.99	51.31	0.41	0.64
ENSMUSG00000017176	ENSMUST00000092688,ENSMUST00000092689,ENSMUST00000107397,ENSMUST00000107398,ENSMUST00000107399,ENSMUST00000130666,ENSMUST00000135557,ENSMUST00000140034,ENSMUST00000140381,ENSMUST00000154692,ENSMUST00000155025	1327.56	1155.99	820.11	20.88	33.20
ENSMUSG00000017188	ENSMUST00000017332,ENSMUST00000168089	755.77	584.81	1021.00	51.39	81.70
ENSMUSG00000017195	ENSMUST00000017339,ENSMUST00000081033,ENSMUST00000107509,ENSMUST00000107511,ENSMUST00000107513,ENSMUST00000126236	1241.83	1070.26	0.00	0.00	0.00
ENSMUSG00000017204	ENSMUST00000017348	2726.00	2554.41	0.00	0.00	0.00
ENSMUSG00000017210	ENSMUST00000017354,ENSMUST00000100500,ENSMUST00000124371,ENSMUST00000125064,ENSMUST00000126565,ENSMUST00000137328,ENSMUST00000138750,ENSMUST00000139849,ENSMUST00000141566,ENSMUST00000144048,ENSMUST00000144720,ENSMUST00000156378	3138.23	2966.67	1230.00	12.20	19.40
ENSMUSG00000017211	ENSMUST00000017355,ENSMUST00000093938,ENSMUST00000127692,ENSMUST00000129186,ENSMUST00000131549,ENSMUST00000136111,ENSMUST00000138686	877.29	707.41	0.00	0.00	0.00
ENSMUSG00000017221	ENSMUST00000017365,ENSMUST00000123676,ENSMUST00000142790,ENSMUST00000149489,ENSMUST00000152102	2159.52	1987.93	3372.04	49.93	79.37
ENSMUSG00000017264	ENSMUST00000017408,ENSMUST00000076022,ENSMUST00000097781,ENSMUST00000126897,ENSMUST00000150723,ENSMUST00000173154,ENSMUST00000173767,ENSMUST00000173892	2587.26	2415.71	1163.00	14.17	22.53
ENSMUSG00000017286	ENSMUST00000017430,ENSMUST00000164022,ENSMUST00000167883,ENSMUST00000168055,ENSMUST00000169532,ENSMUST00000169701,ENSMUST00000170017,ENSMUST00000170590,ENSMUST00000170710	1419.60	1248.01	1008.44	23.78	37.81
ENSMUSG00000017288	ENSMUST00000056601,ENSMUST00000094015,ENSMUST00000108419,ENSMUST00000129256,ENSMUST00000140886,ENSMUST00000141773,ENSMUST00000143163,ENSMUST00000143459,ENSMUST00000163878,ENSMUST00000166084,ENSMUST00000166436,ENSMUST00000166752,ENSMUST00000167114,ENSMUST00000169734,ENSMUST00000170143,ENSMUST00000170730	2228.14	2056.56	691.25	9.89	15.73
ENSMUSG00000017291	ENSMUST00000017435,ENSMUST00000058496	12339.41	12167.82	4620.94	11.18	17.77
ENSMUSG00000017299	ENSMUST00000017443,ENSMUST00000109326,ENSMUST00000109327,ENSMUST00000135458	1360.40	1188.82	404.00	10.00	15.90
ENSMUSG00000017300	ENSMUST00000103095,ENSMUST00000155443	700.00	528.42	1.00	0.06	0.09
ENSMUSG00000017307	ENSMUST00000017451,ENSMUST00000103094,ENSMUST00000133053,ENSMUST00000134611,ENSMUST00000136767	809.07	637.58	134.67	6.22	9.88
ENSMUSG00000017309	ENSMUST00000017453,ENSMUST00000107163,ENSMUST00000107164,ENSMUST00000123895	2353.00	2181.41	3.00	0.04	0.06
ENSMUSG00000017310	ENSMUST00000017454	751.00	579.42	0.00	0.00	0.00
ENSMUSG00000017311	ENSMUST00000017455,ENSMUST00000127381,ENSMUST00000177149,ENSMUST00000177304	502.75	331.33	0.00	0.00	0.00
ENSMUSG00000017314	ENSMUST00000017458,ENSMUST00000100398,ENSMUST00000127522,ENSMUST00000130903,ENSMUST00000132687,ENSMUST00000147126	3480.56	3309.00	482.00	4.29	6.82
ENSMUSG00000017316	ENSMUST00000017460,ENSMUST00000170554	493.50	321.97	0.00	0.00	0.00
ENSMUSG00000017344	ENSMUST00000017488,ENSMUST00000128479,ENSMUST00000146997,ENSMUST00000153628	1744.00	1572.41	18.00	0.34	0.54
ENSMUSG00000017376	ENSMUST00000142739,ENSMUST00000165271,ENSMUST00000165475,ENSMUST00000170394	4085.66	3914.07	915.00	6.88	10.94
ENSMUSG00000017386	ENSMUST00000017530,ENSMUST00000148218,ENSMUST00000149437	2075.67	1904.09	5863.00	90.63	144.09
ENSMUSG00000017390	ENSMUST00000017534,ENSMUST00000102478,ENSMUST00000124090,ENSMUST00000128032,ENSMUST00000148689,ENSMUST00000156039	1856.48	1684.90	9084.00	158.69	252.29
ENSMUSG00000017400	ENSMUST00000017544,ENSMUST00000131519	3050.00	2878.41	106.00	1.08	1.72
ENSMUSG00000017404	ENSMUST00000017548,ENSMUST00000092425,ENSMUST00000134435	750.51	578.93	17521.47	890.80	1416.23
ENSMUSG00000017405	ENSMUST00000017549,ENSMUST00000125528,ENSMUST00000131015,ENSMUST00000141444,ENSMUST00000142812,ENSMUST00000147798,ENSMUST00000148154,ENSMUST00000152611	2440.53	2268.94	379.32	4.92	7.82
ENSMUSG00000017412	ENSMUST00000078324,ENSMUST00000102760,ENSMUST00000102761,ENSMUST00000132322,ENSMUST00000148837,ENSMUST00000178799	7872.00	7700.41	34.78	0.13	0.21
ENSMUSG00000017417	ENSMUST00000017561,ENSMUST00000107564,ENSMUST00000107565,ENSMUST00000141708	2156.00	1984.42	0.00	0.00	0.00
ENSMUSG00000017418	ENSMUST00000017562,ENSMUST00000069870,ENSMUST00000128682,ENSMUST00000129509,ENSMUST00000192653,ENSMUST00000193836,ENSMUST00000193883	4867.53	4695.95	609.00	3.82	6.07
ENSMUSG00000017421	ENSMUST00000017567,ENSMUST00000053740,ENSMUST00000108216,ENSMUST00000123726,ENSMUST00000153824,ENSMUST00000165565,ENSMUST00000178665,ENSMUST00000188489	2010.68	1839.09	3649.53	58.41	92.86
ENSMUSG00000017428	ENSMUST00000017572,ENSMUST00000125591,ENSMUST00000129500,ENSMUST00000147898,ENSMUST00000148895,ENSMUST00000172615,ENSMUST00000172641,ENSMUST00000172773,ENSMUST00000172847,ENSMUST00000173060,ENSMUST00000173186,ENSMUST00000173565,ENSMUST00000173797,ENSMUST00000173938,ENSMUST00000174743	2307.47	2135.88	2502.83	34.49	54.83
ENSMUSG00000017446	ENSMUST00000017590,ENSMUST00000106286,ENSMUST00000124861,ENSMUST00000133558	2515.72	2344.14	53.00	0.67	1.06
ENSMUSG00000017453	ENSMUST00000017597,ENSMUST00000151383,ENSMUST00000155401	1866.42	1694.83	598.00	10.39	16.51
ENSMUSG00000017466	ENSMUST00000017610,ENSMUST00000155707	3120.16	2948.58	1230.00	12.28	19.52
ENSMUSG00000017478	ENSMUST00000017622,ENSMUST00000093073,ENSMUST00000175798,ENSMUST00000175819,ENSMUST00000176629,ENSMUST00000176699,ENSMUST00000177049,ENSMUST00000177123,ENSMUST00000177195,ENSMUST00000177386	3559.73	3388.14	1693.00	14.71	23.38
ENSMUSG00000017485	ENSMUST00000017629,ENSMUST00000159302,ENSMUST00000159987,ENSMUST00000160501,ENSMUST00000161693,ENSMUST00000163032	5497.39	5325.80	3589.00	19.83	31.53
ENSMUSG00000017491	ENSMUST00000063750	3034.00	2862.41	1040.00	10.69	17.00
ENSMUSG00000017493	ENSMUST00000017637,ENSMUST00000123946,ENSMUST00000130530,ENSMUST00000140772,ENSMUST00000177092,ENSMUST00000177105	2026.95	1855.37	3493.23	55.42	88.10
ENSMUSG00000017499	ENSMUST00000092706,ENSMUST00000093937,ENSMUST00000133779,ENSMUST00000135862	3139.29	2967.70	205.00	2.03	3.23
ENSMUSG00000017548	ENSMUST00000017692,ENSMUST00000126091,ENSMUST00000132312,ENSMUST00000144188,ENSMUST00000148140,ENSMUST00000163272	3914.98	3743.39	993.85	7.81	12.42
ENSMUSG00000017550	ENSMUST00000017694,ENSMUST00000108239,ENSMUST00000151815,ENSMUST00000154168	7269.11	7097.52	520.00	2.16	3.43
ENSMUSG00000017561	ENSMUST00000061283,ENSMUST00000092858,ENSMUST00000103233,ENSMUST00000147164,ENSMUST00000177825,ENSMUST00000178280,ENSMUST00000178893,ENSMUST00000179855	1815.48	1643.90	272.49	4.88	7.76
ENSMUSG00000017588	ENSMUST00000017732	1550.00	1378.41	0.00	0.00	0.00
ENSMUSG00000017607	ENSMUST00000017751,ENSMUST00000107465,ENSMUST00000123303,ENSMUST00000153351	4755.00	4583.41	3.01	0.02	0.03
ENSMUSG00000017615	ENSMUST00000017759,ENSMUST00000108277	3745.01	3573.42	1917.00	15.79	25.10
ENSMUSG00000017631	ENSMUST00000065028,ENSMUST00000072740,ENSMUST00000094012,ENSMUST00000108407,ENSMUST00000108408,ENSMUST00000130364,ENSMUST00000131059,ENSMUST00000137261,ENSMUST00000141442,ENSMUST00000151526,ENSMUST00000155035,ENSMUST00000176024,ENSMUST00000176179	3163.42	2991.84	718.00	7.06	11.23
ENSMUSG00000017639	ENSMUST00000017783,ENSMUST00000155381	7156.00	6984.41	119.00	0.50	0.80
ENSMUSG00000017652	ENSMUST00000017799,ENSMUST00000073707,ENSMUST00000081310,ENSMUST00000140951,ENSMUST00000153105,ENSMUST00000154443,ENSMUST00000184221	1826.20	1654.61	40.20	0.72	1.14
ENSMUSG00000017664	ENSMUST00000017808,ENSMUST00000109298,ENSMUST00000109299,ENSMUST00000109300,ENSMUST00000125550,ENSMUST00000129210,ENSMUST00000129336,ENSMUST00000130393,ENSMUST00000131409,ENSMUST00000132270,ENSMUST00000133961,ENSMUST00000145301,ENSMUST00000147247,ENSMUST00000154608,ENSMUST00000155289,ENSMUST00000156134	1699.26	1527.67	575.00	11.08	17.61
ENSMUSG00000017667	ENSMUST00000103084	8205.00	8033.41	1078.00	3.95	6.28
ENSMUSG00000017670	ENSMUST00000071699,ENSMUST00000074046,ENSMUST00000094329,ENSMUST00000103088,ENSMUST00000103091,ENSMUST00000126318,ENSMUST00000127496,ENSMUST00000128690,ENSMUST00000133205,ENSMUST00000137188,ENSMUST00000148643,ENSMUST00000149844	3297.71	3126.13	1518.00	14.29	22.72
ENSMUSG00000017677	ENSMUST00000017821,ENSMUST00000131818,ENSMUST00000131848,ENSMUST00000137890,ENSMUST00000145772,ENSMUST00000150416,ENSMUST00000153585	1654.21	1482.62	2745.00	54.49	86.64
ENSMUSG00000017679	ENSMUST00000109405,ENSMUST00000109408,ENSMUST00000132904,ENSMUST00000144729,ENSMUST00000152135,ENSMUST00000156839,ENSMUST00000171696	3246.04	3074.59	630.00	6.03	9.59
ENSMUSG00000017686	ENSMUST00000017831,ENSMUST00000055056,ENSMUST00000077451,ENSMUST00000092857,ENSMUST00000134148,ENSMUST00000134894,ENSMUST00000135947,ENSMUST00000151518,ENSMUST00000154362	3075.00	2903.41	1179.07	11.95	19.00
ENSMUSG00000017688	ENSMUST00000108393,ENSMUST00000108394	2275.50	2103.91	0.00	0.00	0.00
ENSMUSG00000017692	ENSMUST00000017836,ENSMUST00000138846,ENSMUST00000157016	3325.01	3153.43	588.00	5.49	8.73
ENSMUSG00000017697	ENSMUST00000017841,ENSMUST00000156939	1607.55	1435.96	125.00	2.56	4.07
ENSMUSG00000017707	ENSMUST00000017851,ENSMUST00000129854	3630.94	3459.35	2878.96	24.49	38.94
ENSMUSG00000017713	ENSMUST00000033230,ENSMUST00000138354,ENSMUST00000153989	1935.50	1763.91	135.00	2.25	3.58
ENSMUSG00000017715	ENSMUST00000017859,ENSMUST00000100185,ENSMUST00000132676,ENSMUST00000155507	2546.54	2374.95	807.00	10.00	15.90
ENSMUSG00000017716	ENSMUST00000081387,ENSMUST00000093906	1071.10	899.51	1339.81	43.84	69.70
ENSMUSG00000017718	ENSMUST00000073388,ENSMUST00000131268,ENSMUST00000139945,ENSMUST00000148016,ENSMUST00000149668,ENSMUST00000153850	1908.51	1736.95	104.39	1.77	2.81
ENSMUSG00000017720	ENSMUST00000017864	934.00	762.41	4.00	0.15	0.25
ENSMUSG00000017721	ENSMUST00000103101,ENSMUST00000117066,ENSMUST00000131976,ENSMUST00000138038,ENSMUST00000152522	2513.76	2342.17	2769.00	34.80	55.32
ENSMUSG00000017723	ENSMUST00000017867,ENSMUST00000109344,ENSMUST00000109345,ENSMUST00000125051,ENSMUST00000146270	547.66	376.33	5.00	0.39	0.62
ENSMUSG00000017724	ENSMUST00000017868,ENSMUST00000107176,ENSMUST00000129160,ENSMUST00000129995,ENSMUST00000131117,ENSMUST00000131862,ENSMUST00000132040,ENSMUST00000137179,ENSMUST00000140970,ENSMUST00000149099,ENSMUST00000154512,ENSMUST00000164750	1610.93	1439.38	1001.00	20.47	32.54
ENSMUSG00000017733	ENSMUST00000103100	778.00	606.41	0.00	0.00	0.00
ENSMUSG00000017734	ENSMUST00000017878,ENSMUST00000069385,ENSMUST00000109349,ENSMUST00000109350,ENSMUST00000143690,ENSMUST00000149287	1432.73	1261.14	1119.78	26.13	41.55
ENSMUSG00000017737	ENSMUST00000017881,ENSMUST00000134382,ENSMUST00000137626,ENSMUST00000144917	3175.00	3003.41	6.00	0.06	0.09
ENSMUSG00000017740	ENSMUST00000099092,ENSMUST00000124372,ENSMUST00000125867,ENSMUST00000135918,ENSMUST00000137302,ENSMUST00000202136,ENSMUST00000202223,ENSMUST00000202479,ENSMUST00000202623	3538.98	3367.39	119.00	1.04	1.65
ENSMUSG00000017747	ENSMUST00000017891,ENSMUST00000139341,ENSMUST00000147682	2322.75	2151.17	334.66	4.58	7.28
ENSMUSG00000017754	ENSMUST00000059954,ENSMUST00000109316,ENSMUST00000109317,ENSMUST00000128110,ENSMUST00000142603,ENSMUST00000148912,ENSMUST00000156255	1912.14	1740.55	136.00	2.30	3.66
ENSMUSG00000017756	ENSMUST00000017900	5131.00	4959.41	344.00	2.04	3.25
ENSMUSG00000017760	ENSMUST00000017904,ENSMUST00000103092,ENSMUST00000103093,ENSMUST00000127650,ENSMUST00000128596,ENSMUST00000130959,ENSMUST00000133077,ENSMUST00000133502,ENSMUST00000140213,ENSMUST00000143293,ENSMUST00000143780,ENSMUST00000144580,ENSMUST00000146525,ENSMUST00000147883,ENSMUST00000151493,ENSMUST00000152721,ENSMUST00000155061	1807.57	1636.02	2719.54	48.93	77.79
ENSMUSG00000017764	ENSMUST00000017908,ENSMUST00000132282	2586.56	2414.98	246.00	3.00	4.77
ENSMUSG00000017765	ENSMUST00000034370,ENSMUST00000116429,ENSMUST00000132231,ENSMUST00000141326,ENSMUST00000143381	3334.19	3162.62	1970.52	18.34	29.16
ENSMUSG00000017767	ENSMUST00000017911,ENSMUST00000141411	786.00	614.41	2.00	0.10	0.15
ENSMUSG00000017774	ENSMUST00000069057,ENSMUST00000102504,ENSMUST00000102505,ENSMUST00000108431,ENSMUST00000123064,ENSMUST00000136935,ENSMUST00000146419,ENSMUST00000148659,ENSMUST00000151174,ENSMUST00000155027	3893.10	3721.52	369.20	2.92	4.64
ENSMUSG00000017776	ENSMUST00000017920,ENSMUST00000093115,ENSMUST00000108425,ENSMUST00000108426,ENSMUST00000147718	3406.75	3235.16	3218.11	29.28	46.55
ENSMUSG00000017778	ENSMUST00000017922,ENSMUST00000078764,ENSMUST00000131011,ENSMUST00000132233	518.72	347.34	4166.07	353.03	561.26
ENSMUSG00000017781	ENSMUST00000102509,ENSMUST00000140841,ENSMUST00000143219,ENSMUST00000153768,ENSMUST00000179445,ENSMUST00000179521	2111.78	1940.20	2359.00	35.79	56.89
ENSMUSG00000017801	ENSMUST00000017945,ENSMUST00000107302,ENSMUST00000107303,ENSMUST00000143344,ENSMUST00000145187,ENSMUST00000149411,ENSMUST00000149597	1264.20	1092.62	658.27	17.73	28.19
ENSMUSG00000017802	ENSMUST00000017946,ENSMUST00000107295,ENSMUST00000142733,ENSMUST00000147201,ENSMUST00000154513	3075.60	2904.01	1689.00	17.12	27.22
ENSMUSG00000017817	ENSMUST00000017961,ENSMUST00000109425	4155.00	3983.41	3.00	0.02	0.04
ENSMUSG00000017830	ENSMUST00000017974,ENSMUST00000126167,ENSMUST00000132930,ENSMUST00000140543,ENSMUST00000149869,ENSMUST00000150656	1647.91	1476.33	15.00	0.30	0.48
ENSMUSG00000017831	ENSMUST00000017975	2357.00	2185.41	1840.95	24.79	39.42
ENSMUSG00000017832	ENSMUST00000017976,ENSMUST00000169833	726.00	554.42	10.00	0.53	0.84
ENSMUSG00000017837	ENSMUST00000017981,ENSMUST00000051947,ENSMUST00000107376,ENSMUST00000127547,ENSMUST00000142993,ENSMUST00000155840	2019.37	1847.78	1026.10	16.34	25.99
ENSMUSG00000017843	ENSMUST00000084985,ENSMUST00000109832	4116.53	3944.94	2368.00	17.67	28.09
ENSMUSG00000017858	ENSMUST00000018002,ENSMUST00000125144,ENSMUST00000150396,ENSMUST00000152201	2160.77	1989.19	660.00	9.77	15.53
ENSMUSG00000017861	ENSMUST00000018005,ENSMUST00000133322,ENSMUST00000137620,ENSMUST00000138414,ENSMUST00000142729	2881.25	2709.66	538.09	5.84	9.29
ENSMUSG00000017868	ENSMUST00000018012,ENSMUST00000117123,ENSMUST00000139053	2058.00	1886.46	0.00	0.00	0.00
ENSMUSG00000017897	ENSMUST00000063433,ENSMUST00000088132,ENSMUST00000128280,ENSMUST00000128696,ENSMUST00000150638,ENSMUST00000150669	2041.11	1869.61	698.00	10.99	17.47
ENSMUSG00000017922	ENSMUST00000018066,ENSMUST00000110364,ENSMUST00000178072	751.33	579.75	0.00	0.00	0.00
ENSMUSG00000017929	ENSMUST00000109221,ENSMUST00000133557,ENSMUST00000149698,ENSMUST00000155623	3386.63	3215.11	2173.00	19.89	31.63
ENSMUSG00000017943	ENSMUST00000018087,ENSMUST00000109420,ENSMUST00000109421,ENSMUST00000137070	1738.02	1566.44	401.00	7.53	11.98
ENSMUSG00000017950	ENSMUST00000018094,ENSMUST00000109411,ENSMUST00000131658,ENSMUST00000137449,ENSMUST00000143911	2100.00	1928.45	0.00	0.00	0.00
ENSMUSG00000017969	ENSMUST00000018113,ENSMUST00000088041,ENSMUST00000136271	1711.00	1539.41	13.00	0.25	0.40
ENSMUSG00000017978	ENSMUST00000018122,ENSMUST00000069074,ENSMUST00000115355,ENSMUST00000115356,ENSMUST00000115358,ENSMUST00000115361,ENSMUST00000125350,ENSMUST00000136279,ENSMUST00000142913,ENSMUST00000152131,ENSMUST00000156986,ENSMUST00000163871,ENSMUST00000166458	4069.69	3898.10	79.00	0.60	0.95
ENSMUSG00000017999	ENSMUST00000018143,ENSMUST00000126409,ENSMUST00000127468,ENSMUST00000138969,ENSMUST00000150571,ENSMUST00000176066	2578.49	2406.90	723.07	8.84	14.06
ENSMUSG00000018001	ENSMUST00000110727,ENSMUST00000116456,ENSMUST00000131436,ENSMUST00000177196,ENSMUST00000177281,ENSMUST00000198355	3686.99	3515.40	793.00	6.64	10.56
ENSMUSG00000018008	ENSMUST00000043069	2791.00	2619.41	19.00	0.21	0.34
ENSMUSG00000018012	ENSMUST00000018156,ENSMUST00000134322,ENSMUST00000142229	791.05	619.48	126.00	5.99	9.52
ENSMUSG00000018040	ENSMUST00000018184,ENSMUST00000166019,ENSMUST00000166766,ENSMUST00000167483,ENSMUST00000167589	1992.17	1820.61	1370.61	22.16	35.23
ENSMUSG00000018042	ENSMUST00000018186,ENSMUST00000162178,ENSMUST00000162834	2422.73	2251.15	3729.00	48.76	77.51
ENSMUSG00000018068	ENSMUST00000018212,ENSMUST00000108039,ENSMUST00000127745,ENSMUST00000130614,ENSMUST00000132024,ENSMUST00000134828,ENSMUST00000134883,ENSMUST00000136469,ENSMUST00000139285,ENSMUST00000141756,ENSMUST00000146421	3679.56	3507.98	797.07	6.69	10.63
ENSMUSG00000018076	ENSMUST00000100816,ENSMUST00000201010,ENSMUST00000201614,ENSMUST00000201696,ENSMUST00000202538,ENSMUST00000202787	7334.40	7162.82	1286.00	5.28	8.40
ENSMUSG00000018102	ENSMUST00000018246	736.00	564.42	5421.15	282.70	449.45
ENSMUSG00000018126	ENSMUST00000165408,ENSMUST00000167970,ENSMUST00000169462,ENSMUST00000170254,ENSMUST00000170955	1648.76	1478.06	26.00	0.52	0.82
ENSMUSG00000018143	ENSMUST00000018287,ENSMUST00000110836,ENSMUST00000151577	2868.07	2696.48	129.98	1.42	2.26
ENSMUSG00000018160	ENSMUST00000018304,ENSMUST00000092735,ENSMUST00000107545,ENSMUST00000126483,ENSMUST00000129557,ENSMUST00000135479,ENSMUST00000147933	5491.60	5320.01	1841.00	10.19	16.19
ENSMUSG00000018166	ENSMUST00000082059	6016.00	5844.41	26.00	0.13	0.21
ENSMUSG00000018167	ENSMUST00000018311,ENSMUST00000130323,ENSMUST00000143243,ENSMUST00000148738,ENSMUST00000152559,ENSMUST00000154960,ENSMUST00000155063	1711.49	1539.91	928.00	17.74	28.20
ENSMUSG00000018168	ENSMUST00000103141,ENSMUST00000140876,ENSMUST00000152400,ENSMUST00000153902	4607.00	4435.41	1.00	0.01	0.01
ENSMUSG00000018169	ENSMUST00000018313,ENSMUST00000123518,ENSMUST00000128389,ENSMUST00000136795	1602.32	1430.94	310.00	6.38	10.14
ENSMUSG00000018171	ENSMUST00000018315,ENSMUST00000123590,ENSMUST00000127267,ENSMUST00000139040,ENSMUST00000143991,ENSMUST00000145846,ENSMUST00000150176,ENSMUST00000153971	1380.60	1209.13	1160.00	28.24	44.89
ENSMUSG00000018189	ENSMUST00000018333,ENSMUST00000185493,ENSMUST00000185539,ENSMUST00000185742,ENSMUST00000189433,ENSMUST00000189936,ENSMUST00000190258,ENSMUST00000191512	826.78	655.27	471.91	21.20	33.70
ENSMUSG00000018196	ENSMUST00000050491,ENSMUST00000111957,ENSMUST00000126514,ENSMUST00000129653,ENSMUST00000145571,ENSMUST00000145969,ENSMUST00000148600,ENSMUST00000149103,ENSMUST00000152435,ENSMUST00000185362,ENSMUST00000185367,ENSMUST00000188783,ENSMUST00000190211	1111.05	939.49	660.27	20.69	32.89
ENSMUSG00000018199	ENSMUST00000018343,ENSMUST00000159879	7778.05	7606.46	1663.05	6.44	10.23
ENSMUSG00000018209	ENSMUST00000018353,ENSMUST00000088291,ENSMUST00000134078,ENSMUST00000137866,ENSMUST00000153319	4523.31	4351.72	1052.00	7.12	11.31
ENSMUSG00000018211	ENSMUST00000018355,ENSMUST00000109376,ENSMUST00000164567	526.00	354.45	0.00	0.00	0.00
ENSMUSG00000018217	ENSMUST00000018361,ENSMUST00000108700,ENSMUST00000108701,ENSMUST00000108702,ENSMUST00000140648	1331.40	1159.82	518.00	13.15	20.90
ENSMUSG00000018238	ENSMUST00000018382,ENSMUST00000145369,ENSMUST00000156037	1480.31	1308.83	56.00	1.26	2.00
ENSMUSG00000018239	ENSMUST00000018383,ENSMUST00000141585	1267.00	1095.41	81.00	2.18	3.46
ENSMUSG00000018259	ENSMUST00000018403,ENSMUST00000110363	918.50	746.91	0.00	0.00	0.00
ENSMUSG00000018263	ENSMUST00000018407,ENSMUST00000202504,ENSMUST00000202723	3942.00	3770.41	1.00	0.01	0.01
ENSMUSG00000018286	ENSMUST00000018430,ENSMUST00000128870,ENSMUST00000145503,ENSMUST00000148535	775.25	603.66	3421.00	166.80	265.18
ENSMUSG00000018287	ENSMUST00000018431,ENSMUST00000124691,ENSMUST00000129434,ENSMUST00000137691	1108.92	937.34	878.05	27.57	43.83
ENSMUSG00000018293	ENSMUST00000018437,ENSMUST00000108549,ENSMUST00000177669,ENSMUST00000178254	869.57	697.98	7468.00	314.92	500.67
ENSMUSG00000018322	ENSMUST00000018466,ENSMUST00000109384,ENSMUST00000132602	1983.24	1811.65	594.00	9.65	15.34
ENSMUSG00000018326	ENSMUST00000018470,ENSMUST00000131288	2977.24	2805.65	5292.00	55.52	88.26
ENSMUSG00000018334	ENSMUST00000018478,ENSMUST00000108264,ENSMUST00000129463,ENSMUST00000141409	4990.83	4819.25	533.00	3.26	5.18
ENSMUSG00000018339	ENSMUST00000082430,ENSMUST00000125094,ENSMUST00000149324	1594.00	1422.41	425.00	8.79	13.98
ENSMUSG00000018340	ENSMUST00000102727,ENSMUST00000108883,ENSMUST00000148298	2476.03	2304.45	4276.00	54.61	86.83
ENSMUSG00000018341	ENSMUST00000018485,ENSMUST00000117441	2600.00	2428.41	45.01	0.55	0.87
ENSMUSG00000018347	ENSMUST00000018491,ENSMUST00000071465	2271.53	2099.94	273.00	3.83	6.08
ENSMUSG00000018362	ENSMUST00000018506,ENSMUST00000106768,ENSMUST00000124541,ENSMUST00000140362,ENSMUST00000144834,ENSMUST00000145331,ENSMUST00000156495	2000.91	1829.32	5875.98	94.54	150.31
ENSMUSG00000018363	ENSMUST00000092517,ENSMUST00000103067,ENSMUST00000130688,ENSMUST00000139297,ENSMUST00000144027,ENSMUST00000167787	3799.14	3627.55	889.00	7.21	11.47
ENSMUSG00000018372	ENSMUST00000018516,ENSMUST00000103068,ENSMUST00000124898,ENSMUST00000130019,ENSMUST00000131244,ENSMUST00000133581,ENSMUST00000149279	1967.46	1796.19	237.00	3.88	6.17
ENSMUSG00000018377	ENSMUST00000018521,ENSMUST00000143052	4551.89	4380.30	2111.00	14.18	22.55
ENSMUSG00000018378	ENSMUST00000018522,ENSMUST00000125297,ENSMUST00000131964,ENSMUST00000132377,ENSMUST00000133149,ENSMUST00000142564,ENSMUST00000154812	2749.16	2577.57	1104.00	12.61	20.04
ENSMUSG00000018379	ENSMUST00000079866,ENSMUST00000107920,ENSMUST00000132983,ENSMUST00000134824,ENSMUST00000139129,ENSMUST00000171976,ENSMUST00000172186	1771.74	1600.15	4640.00	85.35	135.69
ENSMUSG00000018381	ENSMUST00000059026,ENSMUST00000131049,ENSMUST00000137645,ENSMUST00000143492	1718.50	1547.34	0.00	0.00	0.00
ENSMUSG00000018387	ENSMUST00000018531,ENSMUST00000093114,ENSMUST00000109010,ENSMUST00000109013,ENSMUST00000146001,ENSMUST00000155297	3492.24	3320.65	41.00	0.36	0.58
ENSMUSG00000018395	ENSMUST00000057330,ENSMUST00000118353,ENSMUST00000120613,ENSMUST00000130037,ENSMUST00000132496,ENSMUST00000132653,ENSMUST00000140359,ENSMUST00000173744	2616.44	2444.85	1135.99	13.68	21.74
ENSMUSG00000018398	ENSMUST00000108987,ENSMUST00000117061,ENSMUST00000120878,ENSMUST00000121334,ENSMUST00000142800,ENSMUST00000145927,ENSMUST00000147912	3413.71	3242.12	5727.00	51.99	82.66
ENSMUSG00000018401	ENSMUST00000092802,ENSMUST00000103179,ENSMUST00000119628,ENSMUST00000123105,ENSMUST00000134216,ENSMUST00000146871	4606.87	4435.30	846.00	5.61	8.93
ENSMUSG00000018405	ENSMUST00000018549,ENSMUST00000139076,ENSMUST00000144104	2477.00	2305.41	122.00	1.56	2.48
ENSMUSG00000018411	ENSMUST00000100347,ENSMUST00000106988,ENSMUST00000106989,ENSMUST00000106992,ENSMUST00000106993,ENSMUST00000126820,ENSMUST00000132245,ENSMUST00000132977,ENSMUST00000138384,ENSMUST00000144836,ENSMUST00000145227,ENSMUST00000146353	3854.62	3683.11	2133.00	17.05	27.10
ENSMUSG00000018412	ENSMUST00000018556,ENSMUST00000069188,ENSMUST00000106971,ENSMUST00000106972,ENSMUST00000106977,ENSMUST00000134266	3824.28	3652.69	1480.76	11.93	18.97
ENSMUSG00000018415	ENSMUST00000070681,ENSMUST00000139477	4283.00	4111.41	377.00	2.70	4.29
ENSMUSG00000018417	ENSMUST00000018561,ENSMUST00000046390,ENSMUST00000114537,ENSMUST00000114541,ENSMUST00000123299,ENSMUST00000126657,ENSMUST00000126952,ENSMUST00000135125,ENSMUST00000136273,ENSMUST00000136701,ENSMUST00000140731,ENSMUST00000140930,ENSMUST00000144694,ENSMUST00000145367,ENSMUST00000151525	4046.27	3874.80	1012.93	7.69	12.23
ENSMUSG00000018425	ENSMUST00000018569,ENSMUST00000131798,ENSMUST00000136977,ENSMUST00000148263	3786.71	3615.13	1353.88	11.02	17.52
ENSMUSG00000018427	ENSMUST00000018571	4847.00	4675.41	80.00	0.50	0.80
ENSMUSG00000018428	ENSMUST00000018572,ENSMUST00000107903,ENSMUST00000107904,ENSMUST00000143720,ENSMUST00000153787,ENSMUST00000153961	3444.38	3272.80	821.00	7.38	11.74
ENSMUSG00000018433	ENSMUST00000018577,ENSMUST00000106757,ENSMUST00000122966,ENSMUST00000136917,ENSMUST00000139168	3131.76	2960.17	828.00	8.23	13.09
ENSMUSG00000018442	ENSMUST00000018586,ENSMUST00000108523,ENSMUST00000131340,ENSMUST00000132198,ENSMUST00000140712,ENSMUST00000143850,ENSMUST00000171041	1738.51	1566.92	626.90	11.78	18.72
ENSMUSG00000018446	ENSMUST00000078528,ENSMUST00000155371,ENSMUST00000179291	1175.03	1003.44	1981.71	58.13	92.41
ENSMUSG00000018449	ENSMUST00000018593,ENSMUST00000108529,ENSMUST00000126815,ENSMUST00000129531,ENSMUST00000129540,ENSMUST00000136665,ENSMUST00000146788,ENSMUST00000151608,ENSMUST00000154430,ENSMUST00000167509,ENSMUST00000169965,ENSMUST00000171254,ENSMUST00000178822	776.58	605.15	444.00	21.60	34.33
ENSMUSG00000018451	ENSMUST00000156068	1494.00	1322.41	199.00	4.43	7.04
ENSMUSG00000018459	ENSMUST00000029208,ENSMUST00000109279,ENSMUST00000143136,ENSMUST00000145513,ENSMUST00000147107	2180.74	2009.20	168.00	2.46	3.91
ENSMUSG00000018470	ENSMUST00000018614,ENSMUST00000134561,ENSMUST00000142328	2510.12	2338.54	105.00	1.32	2.10
ENSMUSG00000018474	ENSMUST00000092971,ENSMUST00000108661,ENSMUST00000122992,ENSMUST00000128981,ENSMUST00000135909,ENSMUST00000144332,ENSMUST00000144701,ENSMUST00000146930,ENSMUST00000151436,ENSMUST00000154046	3439.32	3267.79	888.00	8.00	12.72
ENSMUSG00000018476	ENSMUST00000094077,ENSMUST00000156562	5853.44	5681.86	1715.57	8.89	14.13
ENSMUSG00000018479	ENSMUST00000018623,ENSMUST00000100681	687.00	515.42	2.00	0.11	0.18
ENSMUSG00000018481	ENSMUST00000018625	6463.00	6291.41	2234.71	10.45	16.62
ENSMUSG00000018486	ENSMUST00000018630	4518.00	4346.41	4.00	0.03	0.04
ENSMUSG00000018500	ENSMUST00000018644	1845.00	1673.41	21.00	0.37	0.59
ENSMUSG00000018501	ENSMUST00000018645,ENSMUST00000037575,ENSMUST00000069456,ENSMUST00000101066,ENSMUST00000101067,ENSMUST00000101068,ENSMUST00000124027,ENSMUST00000127471,ENSMUST00000131911,ENSMUST00000141447,ENSMUST00000151498,ENSMUST00000155486,ENSMUST00000155712,ENSMUST00000156740,ENSMUST00000159224,ENSMUST00000159315,ENSMUST00000160171,ENSMUST00000161116,ENSMUST00000161281,ENSMUST00000161288,ENSMUST00000161432,…	3165.25	2993.67	3735.55	36.73	58.39
ENSMUSG00000018507	ENSMUST00000018651,ENSMUST00000102643,ENSMUST00000130569,ENSMUST00000151195,ENSMUST00000153486	2909.00	2737.41	9.26	0.10	0.16
ENSMUSG00000018509	ENSMUST00000018653,ENSMUST00000123181,ENSMUST00000123542,ENSMUST00000135497,ENSMUST00000138772,ENSMUST00000156349	1008.14	836.56	433.00	15.23	24.22
ENSMUSG00000018537	ENSMUST00000018681,ENSMUST00000103148,ENSMUST00000103149,ENSMUST00000126185,ENSMUST00000134003,ENSMUST00000169807,ENSMUST00000179765	1440.78	1269.21	126.83	2.94	4.68
ENSMUSG00000018541	ENSMUST00000018685,ENSMUST00000107579,ENSMUST00000124356,ENSMUST00000152395	2911.12	2739.53	466.61	5.01	7.97
ENSMUSG00000018543	ENSMUST00000107576	624.00	452.42	2.00	0.13	0.21
ENSMUSG00000018547	ENSMUST00000018691,ENSMUST00000144012	5053.00	4881.41	1403.00	8.46	13.45
ENSMUSG00000018548	ENSMUST00000041282,ENSMUST00000139532,ENSMUST00000152637,ENSMUST00000154138	3698.90	3527.31	2565.00	21.40	34.03
ENSMUSG00000018554	ENSMUST00000018698,ENSMUST00000108601,ENSMUST00000130377,ENSMUST00000148395,ENSMUST00000149194	679.00	507.42	2.00	0.12	0.18
ENSMUSG00000018559	ENSMUST00000108593,ENSMUST00000131531,ENSMUST00000138246,ENSMUST00000141623,ENSMUST00000152226	1378.72	1207.13	1619.00	39.48	62.76
ENSMUSG00000018565	ENSMUST00000108594,ENSMUST00000108595,ENSMUST00000123701,ENSMUST00000127437,ENSMUST00000138562,ENSMUST00000142788,ENSMUST00000143175,ENSMUST00000143788,ENSMUST00000147437,ENSMUST00000151766	1287.47	1115.89	894.20	23.59	37.50
ENSMUSG00000018566	ENSMUST00000018710,ENSMUST00000135437,ENSMUST00000141837,ENSMUST00000142500,ENSMUST00000152487,ENSMUST00000178363,ENSMUST00000178809,ENSMUST00000179298	2239.22	2067.64	18.00	0.26	0.41
ENSMUSG00000018567	ENSMUST00000018711,ENSMUST00000108592,ENSMUST00000139007,ENSMUST00000144443	1090.33	918.74	4938.00	158.19	251.50
ENSMUSG00000018569	ENSMUST00000018713,ENSMUST00000060651,ENSMUST00000108596,ENSMUST00000108597,ENSMUST00000151515	373.00	202.03	1.00	0.15	0.23
ENSMUSG00000018570	ENSMUST00000018714,ENSMUST00000100969,ENSMUST00000102580,ENSMUST00000108621,ENSMUST00000128046,ENSMUST00000129234,ENSMUST00000137122,ENSMUST00000142121,ENSMUST00000144431	1559.94	1388.37	144.00	3.05	4.85
ENSMUSG00000018572	ENSMUST00000018716,ENSMUST00000101526,ENSMUST00000123817,ENSMUST00000133485,ENSMUST00000135814,ENSMUST00000138186,ENSMUST00000141231,ENSMUST00000146789,ENSMUST00000153684	1730.85	1559.30	896.00	16.91	26.89
ENSMUSG00000018574	ENSMUST00000018718,ENSMUST00000102574,ENSMUST00000134516,ENSMUST00000137187,ENSMUST00000145478,ENSMUST00000146129,ENSMUST00000156733	2022.20	1850.61	1434.92	22.82	36.28
ENSMUSG00000018581	ENSMUST00000084806,ENSMUST00000175662,ENSMUST00000176239,ENSMUST00000176756	12041.79	11870.20	3.15	0.01	0.01
ENSMUSG00000018583	ENSMUST00000018727,ENSMUST00000151790	6149.11	5977.52	3699.19	18.21	28.96
ENSMUSG00000018585	ENSMUST00000108857,ENSMUST00000138412	541.00	369.44	994.00	79.19	125.90
ENSMUSG00000018589	ENSMUST00000058787	3150.00	2978.41	0.00	0.00	0.00
ENSMUSG00000018593	ENSMUST00000018737,ENSMUST00000108858,ENSMUST00000123775,ENSMUST00000125787,ENSMUST00000130642,ENSMUST00000141530	2214.27	2042.68	4785.00	68.95	109.61
ENSMUSG00000018595	ENSMUST00000018739,ENSMUST00000154833	1689.00	1517.41	0.00	0.00	0.00
ENSMUSG00000018599	ENSMUST00000018743,ENSMUST00000146159,ENSMUST00000154890	2052.74	1881.15	370.00	5.79	9.20
ENSMUSG00000018604	ENSMUST00000018748,ENSMUST00000079719,ENSMUST00000121021,ENSMUST00000145647,ENSMUST00000154680,ENSMUST00000202034	4777.00	4605.41	2.08	0.01	0.02
ENSMUSG00000018620	ENSMUST00000034487	3276.00	3104.41	0.00	0.00	0.00
ENSMUSG00000018623	ENSMUST00000018767	1068.00	896.41	0.00	0.00	0.00
ENSMUSG00000018634	ENSMUST00000093925	2460.00	2288.41	2.00	0.03	0.04
ENSMUSG00000018648	ENSMUST00000018792,ENSMUST00000100705,ENSMUST00000108101,ENSMUST00000138208,ENSMUST00000164891	1447.00	1275.41	59.00	1.36	2.16
ENSMUSG00000018651	ENSMUST00000018795,ENSMUST00000125566,ENSMUST00000134994,ENSMUST00000141852,ENSMUST00000156151	1991.84	1820.25	319.00	5.16	8.20
ENSMUSG00000018654	ENSMUST00000018798,ENSMUST00000048122,ENSMUST00000065433,ENSMUST00000076700,ENSMUST00000126058,ENSMUST00000141436	1114.14	942.68	4.00	0.12	0.20
ENSMUSG00000018656	ENSMUST00000069023,ENSMUST00000134707,ENSMUST00000151898	1495.67	1324.17	0.00	0.00	0.00
ENSMUSG00000018659	ENSMUST00000018803,ENSMUST00000107629,ENSMUST00000153896	1994.00	1822.41	26.00	0.42	0.67
ENSMUSG00000018661	ENSMUST00000018805,ENSMUST00000063776,ENSMUST00000123085,ENSMUST00000134418,ENSMUST00000137878,ENSMUST00000142069,ENSMUST00000148736,ENSMUST00000152653	3340.01	3168.42	655.86	6.09	9.69
ENSMUSG00000018666	ENSMUST00000018810,ENSMUST00000079702,ENSMUST00000093943,ENSMUST00000134585,ENSMUST00000141257	1801.30	1629.72	1675.00	30.25	48.09
ENSMUSG00000018669	ENSMUST00000103152,ENSMUST00000127048,ENSMUST00000130767,ENSMUST00000130774,ENSMUST00000134732,ENSMUST00000144731,ENSMUST00000147573,ENSMUST00000149033,ENSMUST00000153305,ENSMUST00000154289,ENSMUST00000156315	1734.35	1562.76	664.00	12.51	19.88
ENSMUSG00000018672	ENSMUST00000018816,ENSMUST00000145633,ENSMUST00000147710,ENSMUST00000154191,ENSMUST00000155696	907.89	736.32	162.00	6.48	10.30
ENSMUSG00000018677	ENSMUST00000018821,ENSMUST00000107098,ENSMUST00000123688,ENSMUST00000124755,ENSMUST00000128825,ENSMUST00000130436,ENSMUST00000134669,ENSMUST00000141535,ENSMUST00000142097,ENSMUST00000147160,ENSMUST00000147860,ENSMUST00000149777,ENSMUST00000153395,ENSMUST00000154001,ENSMUST00000155104	1598.64	1427.05	4850.00	100.03	159.03
ENSMUSG00000018678	ENSMUST00000062652,ENSMUST00000107623,ENSMUST00000107624,ENSMUST00000107626	3015.81	2844.22	414.00	4.28	6.81
ENSMUSG00000018697	ENSMUST00000018841,ENSMUST00000127042,ENSMUST00000141093,ENSMUST00000148434	1769.75	1598.16	305.00	5.62	8.93
ENSMUSG00000018698	ENSMUST00000018842,ENSMUST00000092827,ENSMUST00000176503,ENSMUST00000184646	1548.75	1377.29	0.00	0.00	0.00
ENSMUSG00000018707	ENSMUST00000018851,ENSMUST00000107660,ENSMUST00000166185,ENSMUST00000166323,ENSMUST00000167395,ENSMUST00000170024,ENSMUST00000171535,ENSMUST00000172218	11559.32	11387.76	6504.00	16.81	26.73
ENSMUSG00000018727	ENSMUST00000018871,ENSMUST00000100248,ENSMUST00000106617,ENSMUST00000151396,ENSMUST00000173655	1055.53	883.95	4.00	0.13	0.21
ENSMUSG00000018733	ENSMUST00000018877,ENSMUST00000108146,ENSMUST00000136369,ENSMUST00000153487,ENSMUST00000175741,ENSMUST00000176374,ENSMUST00000176518	2104.90	1933.31	253.00	3.85	6.12
ENSMUSG00000018736	ENSMUST00000018880,ENSMUST00000101017,ENSMUST00000108672,ENSMUST00000127469,ENSMUST00000143899,ENSMUST00000144300	1781.38	1609.79	660.00	12.07	19.19
ENSMUSG00000018740	ENSMUST00000018884,ENSMUST00000102606,ENSMUST00000136520	2399.17	2227.59	112.93	1.49	2.37
ENSMUSG00000018750	ENSMUST00000108638,ENSMUST00000108639,ENSMUST00000108640,ENSMUST00000108642,ENSMUST00000132528,ENSMUST00000153943,ENSMUST00000156932	5331.05	5159.48	443.00	2.53	4.02
ENSMUSG00000018752	ENSMUST00000108649,ENSMUST00000174159,ENSMUST00000180587	2235.00	2063.41	46.18	0.66	1.05
ENSMUSG00000018761	ENSMUST00000018905,ENSMUST00000125389,ENSMUST00000127118,ENSMUST00000129224,ENSMUST00000137288,ENSMUST00000139155,ENSMUST00000148242,ENSMUST00000149764,ENSMUST00000153217,ENSMUST00000155200	1140.71	969.13	2031.34	61.69	98.08
ENSMUSG00000018765	ENSMUST00000018909,ENSMUST00000125586,ENSMUST00000125989,ENSMUST00000132742,ENSMUST00000139605,ENSMUST00000155513	2397.95	2226.40	1502.00	19.86	31.57
ENSMUSG00000018770	ENSMUST00000018914,ENSMUST00000111996,ENSMUST00000131045,ENSMUST00000142768,ENSMUST00000155474	718.29	546.71	6922.00	372.66	592.47
ENSMUSG00000018774	ENSMUST00000018918,ENSMUST00000108654,ENSMUST00000154124	1146.75	975.17	31.00	0.94	1.49
ENSMUSG00000018776	ENSMUST00000102586	1618.00	1446.41	5.00	0.10	0.16
ENSMUSG00000018796	ENSMUST00000034046,ENSMUST00000110371,ENSMUST00000110372,ENSMUST00000128746,ENSMUST00000130563,ENSMUST00000133161,ENSMUST00000135955,ENSMUST00000152423	3852.63	3681.04	106.00	0.85	1.35
[truncated: 43,793 more rows]
