# Supplementary material for: Redox-dependent Igfbp2 signaling controls Brca1 DNA damage response to govern neural stem cell fate
Source: Nat Commun. 2023 Jan 27;14:444. doi: 10.1038/s41467-023-36174-z (PMC9883463; doi:10.1038/s41467-023-36174-z)
Supplement: Supplementary file 7 — Supplementary Software 1 [file 41467_2023_36174_MOESM7_ESM.zip › inputs/samples/samples.txt]

TPM_name	full_name	TPM_full_name	genotype_treatment
TPM_1	NCF1KO_nt_01	TPM_NCF1KO_nt_01	NCF1_KO_Untreated
TPM_2	NCF1KO_nt_02	TPM_NCF1KO_nt_02	NCF1_KO_Untreated
TPM_3	NCF1KO_nt_03	TPM_NCF1KO_nt_03	NCF1_KO_Untreated
TPM_4	NCF1KO_nt_04	TPM_NCF1KO_nt_04	NCF1_KO_Untreated
TPM_5	NCF1KO_IGFBP2_05	TPM_NCF1KO_IGFBP2_05	NCF1_KO_IGFBP2
TPM_6	NCF1KO_IGFBP2_06	TPM_NCF1KO_IGFBP2_06	NCF1_KO_IGFBP2
TPM_7	NCF1KO_IGFBP2_07	TPM_NCF1KO_IGFBP2_07	NCF1_KO_IGFBP2
TPM_8	NCF1KO_IGFBP2_08	TPM_NCF1KO_IGFBP2_08	NCF1_KO_IGFBP2
TPM_9	WT_nt_09	TPM_WT_nt_09	WT_Untreated
TPM_10	WT_nt_10	TPM_WT_nt_10	WT_Untreated
TPM_11	WT_nt_11	TPM_WT_nt_11	WT_Untreated
TPM_12	WT_nt_12	TPM_WT_nt_12	WT_Untreated
