# Supplementary material for: Redox-dependent Igfbp2 signaling controls Brca1 DNA damage response to govern neural stem cell fate
Source: Nat Commun. 2023 Jan 27;14:444. doi: 10.1038/s41467-023-36174-z (PMC9883463; doi:10.1038/s41467-023-36174-z)
Supplement: Supplementary file 7 — Supplementary Software 1 [file 41467_2023_36174_MOESM7_ESM.zip › inputs/samples/RNA seq.xlsx]

## Sheet: Sheet1
Sample ID
150-N1-2	1	NCF1-/- Sample 1
150-N2-2	2	NCF1-/- Sample 2
150-N3-2	3	NCF1-/- Sample 3
150-N4-2	4	NCF1-/- Sample 4
150-N1I-2	5	NCF1-/- Sample 1 IGFBP2 treated
150-N2I-2	6	NCF1-/- Sample 2 IGFBP2 treated
150-N3I-2	7	NCF1-/- Sample 3 IGFBP2 treated
150-N4I-2	8	NCF1-/- Sample 4 IGFBP2 Treated
150-B6-1-2	9	C57BL/6 sample 1
150-B6-2-2	10	C57BL/6 sample 2
150-B6-3-2	11	C57BL/6 sample 3
150-B6-4-2	12	C57BL/6 sample 4
150-B6-1A16-2	13	C57BL/6 sample 1 Apocynin
150-B6-2A16-2	14	C57BL/6 sample 2 Apocynin
150-B6-3A16-2	15	C57BL/6 sample 3 Apocynin
150-B6-4A16-2	16	C57BL/6 sample 4 Apocynin
sample_ID	genotype	treatment
Weam_1	NCF1_KO	Untreated
Weam_2	NCF1_KO	Untreated
Weam_3	NCF1_KO	Untreated
Weam_4	NCF1_KO	Untreated
Weam_5	NCF1_KO	IGFBP2
Weam_6	NCF1_KO	IGFBP2
Weam_7	NCF1_KO	IGFBP2
Weam_8	NCF1_KO	IGFBP2
Weam_9	WT	Untreated
Weam_10	WT	Untreated
Weam_11	WT	Untreated
Weam_12	WT	Untreated
Weam_13	WT	Apocynin
Weam_14	WT	Apocynin
Weam_15	WT	Apocynin
Weam_16	WT	Apocynin
