# Supplementary material for: Redox-dependent Igfbp2 signaling controls Brca1 DNA damage response to govern neural stem cell fate
Source: Nat Commun. 2023 Jan 27;14:444. doi: 10.1038/s41467-023-36174-z (PMC9883463; doi:10.1038/s41467-023-36174-z)
Supplement: Supplementary file 7 — Supplementary Software 1 [file 41467_2023_36174_MOESM7_ESM.zip › merge_annotate_TPM_bulk_Weam_2.R]

# R version 3.2.1 (2015-06-18) -- "World-Famous Astronaut"
# Copyright (C) 2015 The R Foundation for Statistical Computing
# Platform: x86_64-pc-linux-gnu (64-bit)

# R is free software and comes with ABSOLUTELY NO WARRANTY.
# You are welcome to redistribute it under certain conditions.
# Type 'license()' or 'licence()' for distribution details.

#   Natural language support but running in an English locale

# R is a collaborative project with many contributors.
# Type 'contributors()' for more information and
# 'citation()' on how to cite R or R packages in publications.

# Type 'demo()' for some demos, 'help()' for on-line help, or
# 'help.start()' for an HTML browser interface to help.
# Type 'q()' to quit R.


library('gplots')
library('mclust','EMCluster', quiet = TRUE)
set.seed(3519)

setwd('/home/scott/Documents/others/weam/inputs/')
output_dir<-'outputs/'
species<-'mouse'
pdf(paste(output_dir,'ST_RNAseq_analysis.pdf',sep=''))


single_cell<-FALSE
exclude_bad_wells<-TRUE
tissue<-'neural culture'
sample_details<-read.csv('samples/samples.txt',header=TRUE,sep='\t')


############## misc functions ############################
linear_normalize<-function(mat,dimention=c('row','col'),min_norm=0,max_norm=1){
  if(dimention=='row'){
    dimention_num=1
  }
  if(dimention=='col'){
    dimention_num=2
  }
  mins<-apply(mat,dimention_num,min)
  mat<-sweep(mat,dimention_num,FUN='-',mins,check.margin=TRUE)
  mins<-apply(mat,dimention_num,min)
  maxs<-apply(mat,dimention_num,FUN=max)
  out_mat<-sweep(mat,dimention_num,FUN='/',maxs,check.margin=TRUE)
  print(summary(out_mat))
  maxs<-apply(out_mat,dimention_num,max)
  out_mat[is.na(out_mat)]<-0
  return(out_mat)
}


log_lin<-function(in_tpm){
    log_lin<-as.matrix(in_tpm)
    log_lin<-linear_normalize(log2(log_lin+1),dimention='row')
    log_lin<-as.matrix(log_lin)
    return(log_lin)
}


###############################################################################
###################### species_specific_details ###############################
###############################################################################


if (species == 'mouse') {
	species_ens_genes<-read.csv('ms_mart_export.txt',header=TRUE,sep='\t')
	species_symbols<- c('IGFBP2','NEUROD1','NOTCH2',
		'CST3','LGALS1','DCX','SOX2','Nestin','GFAP')
	species_genes<- c('ENSMUSG00000039323','ENSMUSG00000034701','ENSMUSG00000027878',
		'ENSMUSG00000027447','ENSMUSG00000068220','ENSMUSG00000031285','ENSMUSG00000074637','ENSMUSG00000004891','ENSMUSG00000020932')
	colnames(species_ens_genes)<-c('gene_id','transcript_id.s.','ens_description','ens_symbol')
} else {
	stop('species must be either "human", "ferret", or "mouse"')
}


print(species_ens_genes[1:10,])
select_genes<-cbind(species_genes,species_symbols)
colnames(select_genes)<-c('gene_id','symbols')
print(select_genes)


######################################### merge all files ##########################################
################### import all files #######################

f=list.files(pattern='*.genes.results',full.names=TRUE,recursive=TRUE)

temp=read.csv(f[1],header=TRUE,sep='\t')
print(names(temp))
temp=temp[,c('gene_id','TPM')]
temp_name<-paste('TPM',substr(f[1],3,4),sep='_')
print(temp_name)
real_name<-as.character(sample_details[which(sample_details[,'TPM_name']==temp_name),'full_name'])
print(real_name)
names(temp)<-c('gene_id',paste('TPM',real_name,sep='_'))
print(dim(temp))

for(i in 2:length(f)){

	print(f[i])
	t=read.csv(f[i],header=TRUE,sep='\t')
	print(names(t))
	t=t[,c('gene_id','TPM')]
	
	temp_name<-paste('TPM',substr(f[i],3,nchar(f[i])-14),sep='_')
	print(temp_name)
	real_name<-as.character(sample_details[which(sample_details[,'TPM_name']==temp_name),'full_name'])
	names(t)<-c('gene_id',paste('TPM',real_name,sep='_'))
	
	print(names(temp))
	print(names(t))
	temp<-merge(temp,t,by='gene_id',all=TRUE)
	print(dim(temp))
}

print(temp[23811,])
print(temp[1:5,])


temp<-merge(species_ens_genes,temp,by='gene_id',all.y=TRUE)
print(temp[1:5,])


all_data_cols <- as.character(sample_details[,'TPM_full_name'])
valid_columns <- all_data_cols
sample_details$genotype_treatment<-as.character(sample_details$genotype_treatment)

print(all_data_cols)

TPM<-temp[,valid_columns]

#########################################################################


############# merge all transcripts from the same gene into one gene label ###############

## if there are still multiple entries for a single gene, then aggregate them
## this will not affect anything if there are no duplicates for a single gene
temp<-aggregate(temp[,valid_columns],
                by=list(temp$gene_id),
                FUN = sum )

print(names(temp))

names(temp)[1]<-'gene_id'
print(names(temp))

temp<-merge(unique(species_ens_genes[,c('gene_id','ens_description','ens_symbol')]),temp,by='gene_id')#,all.x=FALSE,all.y=TRUE)


write.table(temp,file=paste(output_dir,paste('all_',species,sep=''),'_results_merged_spike_non_normalized.txt',sep=''),sep='\t',row.names=FALSE,col.names=TRUE)


##################################### make subset heatmap #######################################


print(names(select_genes))
print(names(temp))

species_select_out<-merge(select_genes,temp,by='gene_id',all=FALSE)

write.table(species_select_out,file=paste(output_dir,paste(species,'_select_results_merged.txt',sep=''),sep=''),sep='\t',row.names=FALSE,col.names=TRUE)

select_mat<-as.matrix(species_select_out[,valid_columns])

rownames(select_mat)<-species_select_out[,'symbols']

heatmap.2(log2(select_mat+1),col = bluered(256),trace="none",density.info="none",main=paste(species,tissue,'select genes',sep=' '),cexCol=0.45,cexRow=0.45)#,scale='row')


lin_norm_select<-linear_normalize(log2(select_mat+1),dimention='row')

lin_norm_select[is.na(lin_norm_select)]<-0
lin_norm_select<-as.matrix(lin_norm_select)

heatmap.2(lin_norm_select,col = bluered(256),trace="none",density.info="none",main=paste(species,tissue,'select genes',sep=' '),cexCol=0.45)#,scale='row')


#############################################################################################################################
############## remove all zero transcripts ########################


full_mat<-as.matrix(temp[,valid_columns])


full_rownames<-paste(temp[,'gene_id'],temp[,'ens_symbol'],sep='_')

rownames(full_mat)<-full_rownames
rownames(temp)<-full_rownames

non_zero_mat<-full_mat[which(rowSums(full_mat) > 0),]

write.table(non_zero_mat,file=paste(output_dir,'non_zero_TPM.txt',sep=''),sep='\t',row.names=TRUE,col.names=TRUE)


############# select most variable transcripts ################
RowVar <- function(x) {
  rowSums((x - rowMeans(x))^2)/(dim(x)[2] - 1)
}

var_vect<-RowVar(non_zero_mat)
var_vect_sort<-sort(var_vect,decreasing=TRUE)

mean_var_mat<-non_zero_mat[which(var_vect>mean(var_vect)),]

#############################################################################################################
################ search algorithm for best variance threshold for selected genes ############################
#############################################################################################################

get_g<-function(full_data_matrix,threshold_index,gmax=9){
	threshold<-var_vect_sort[threshold_index]
	select_var_mat<-full_data_matrix[which(var_vect>=threshold),]
	EM_cluster<-Mclust(t(select_var_mat),G=1:gmax)
	summary(EM_cluster)
	print(EM_cluster$G)
}

cutoff_heatmap<-function(full_data_matrix,threshold_index,gmax=9){
	threshold<-var_vect_sort[threshold_index]

	select_var_mat<-full_data_matrix[which(var_vect>=threshold),]

	EM_cluster<-Mclust(t(select_var_mat),G=1:gmax)
	cluster_number<-EM_cluster$classification
	summary(EM_cluster)
	print(EM_cluster)
	print(cluster_number)
	print(as.numeric(cluster_number))
	select_var_mat2<-rbind(as.numeric(cluster_number),select_var_mat)
	print(select_var_mat2[1:4,])
	print(EM_cluster$G)
	heatmap.2(log2(select_var_mat+1),col = bluered(256),trace="none",density.info="none",main=paste(species,paste('human intestine cells top ',threshold_index,sep=''),sep=''),cexCol=0.45,cexRow=0.35)
	
	write.table(rbind(cluster_number,select_var_mat),
	paste(
	paste(paste(output_dir,'non_zero_TPM_',sep=''),threshold_index,sep=''),
	'.txt',sep=''),
	sep='\t',row.names=TRUE,col.names=TRUE)
	
	cluster_id<-select_var_mat[,names(sort(cluster_number))]
	col_ids<-paste(names(sort(cluster_number)),sort(cluster_number),sep='_')
	print(col_ids)
	colnames(cluster_id)<-col_ids
	print(colnames(cluster_id))
	print(cluster_id[1:4])
	print(cluster_id[1:4,])
	heatmap.2(log2(cluster_id+1), Colv='none', col = bluered(256),trace="none",density.info="none",main=paste(species,paste(' intestine cells top ',threshold_index,sep=''),sep=''),cexCol=0.45,cexRow=0.35)
}

heatmap.2(log2(mean_var_mat+1),col = bluered(256),trace="none",density.info="none",main=paste(species,tissue,'mean var',sep=' '),cexCol=0.45,cexRow=0.25)
heatmap.2(linear_normalize(log2(mean_var_mat+1),dimention='row'),col = bluered(256),trace="none",density.info="none",main=paste(species,tissue,'mean var',sep=' '),cexCol=0.45,cexRow=0.25)

################################################################################################################
######################################################### PCA ##################################################
################################################################################################################

############## generic class cluster heatmap ####################
cluster_mat_heatmap<-function(select_var_mat,cluster_number){

	select_var_mat2<-rbind(as.numeric(cluster_number),select_var_mat)
	print(select_var_mat2[1:4,])
	
	write.table(select_var_mat2,paste(output_dir,'select_mat_pc_clustered.txt',sep=''),sep='\t',row.names=TRUE,col.names=TRUE)
	
	cluster_id<-select_var_mat[,names(sort(cluster_number))]
	col_ids<-paste(names(sort(cluster_number)),sort(cluster_number),sep='_')
	print(col_ids)
	colnames(cluster_id)<-col_ids
	print(colnames(cluster_id))
	heatmap.2(cluster_id, Colv='none', col = bluered(256),trace="none",density.info="none",main=paste(species,tissue,': PC clustered',sep=' '),cexCol=0.45,cexRow=0.55)
}
#################################################################
color_norm<-function(in_list){
	in_list<-in_list-min(in_list)
	return(in_list/max(in_list))
}


pca_non_zero<-prcomp(non_zero_mat,scale=TRUE)

pc_color<-rgb(color_norm(pca_non_zero$rotation[,3]), color_norm(pca_non_zero$rotation[,4]), color_norm(pca_non_zero$rotation[,5]), alpha=.75)

plot(as.matrix(pca_non_zero$rotation[,1:2]),xlab='PC1',ylab='PC2',col=pc_color,pch=19,cex=1,
	xlim=c(min(pca_non_zero$rotation[,1]),1.03*max(pca_non_zero$rotation[,1]) ) )

plot(as.matrix(pca_non_zero$rotation[,1:2]),xlab='PC1',ylab='PC2',col=pc_color,pch=19,cex=1,xlim=
	c(min(pca_non_zero$rotation[,1]),1.03*max(pca_non_zero$rotation[,1]) ) )
	
text(as.matrix(pca_non_zero$rotation[,1:2]),label=as.character(valid_columns),pos=4,cex=.5)

plot(pca_non_zero)
summary(pca_non_zero)
biplot(pca_non_zero)


########################################################################################################################################
########################################################################################################################################
###################################################### go-term heatmaps ################################################################
########################################################################################################################################
########################################################################################################################################

do_go_terms<-FALSE

if (do_go_terms) {
	all_go_terms=read.csv(paste(output_dir,'go_terms.txt',sep=''),header=TRUE,sep='\t')
	all_go_terms[,'ID']<-as.factor(all_go_terms[,'ID'])

	###########################################################################

	plot_go_heatmap<-function(all_go,sub_go_file,data,title=paste(species,tissue,'GO terms',sep=' '),remove_zeros=FALSE){
		sub_go<-unique(data.frame(read.csv(sub_go_file,header=TRUE,sep='\t')))
		sub_go[,'ID']<-as.character(sub_go[,'ID'])
		print('merging go lists')
		temp_go_lookup<-merge(all_go,sub_go,by='ID',all.x=FALSE,all.y=FALSE)
		print(temp_go_lookup)
		print('selecting relevant genes')	

		subset_gene_list<-unique(temp_go_lookup[,'gene_id'])
		print(subset_gene_list)
	
		subset_gene_list_index<- which( data[,'gene_id'] %in% subset_gene_list )
		print(subset_gene_list_index)

		temp_go_lookup<-na.omit(data[subset_gene_list_index,])
		temp_go_lookup<-as.matrix(temp_go_lookup[,-1])# removes gene ids to make matrix
	
		if(remove_zeros){
			temp_go_lookup<-temp_go_lookup[which(rowSums(temp_go_lookup)>0),]
		}
	
		heatmap.2(temp_go_lookup, col = bluered(256),trace="none",density.info="none",main=title, cexCol=0.45,cexRow=0.20)

	}

	###########################################################################

	get_meta_go<-function(all_go, sub_go, data, log_transform=FALSE){
		genes<-all_go[ which(all_go[,'ID'] == sub_go), 'gene_id']
		relevant_data<-data[which(data[,'gene_id'] %in% genes),valid_columns]
		print(relevant_data)
		if (log_transform==TRUE) {
			relevant_data <- log2(relevant_data[,valid_columns]+1)
		}
		return(colSums(relevant_data)/length(rownames(relevant_data)))
	}

	heatmap_of_metaGO<-function(all_go,sub_go_file,data,log_transform=TRUE,remove_zeros=FALSE){
		sub_go<-unique(data.frame(read.csv(sub_go_file,header=TRUE,sep='\t')))
		sub_go[,'ID']<-as.character(sub_go[,'ID'])
		meta_go_out<-NULL
		temp_go_line_names<-c()
		for (line in 1:length(sub_go[,'ID'])) {
	
			print(sub_go[line,'ID'])
			print(sub_go[line,'Name'])

			temp_go_line_names<-c(temp_go_line_names,as.character(sub_go[line,'Name']))
		
			temp_go_line<-as.numeric(get_meta_go(all_go,sub_go[line,'ID'],data))
			print(temp_go_line)
			if (length(meta_go_out) == 0) {
				meta_go_out<-temp_go_line
			} else {
				meta_go_out<-cbind(meta_go_out,temp_go_line)
			}
		}
		meta_go_out<-t(meta_go_out)
		colnames(meta_go_out)<-c(valid_columns)
		rownames(meta_go_out)<-temp_go_line_names
		print(meta_go_out)
		meta_go_out_mat<-rbind(cell_type_sub,as.matrix(meta_go_out[,valid_columns]))
		print(meta_go_out_mat)
		print(dim(meta_go_out_mat))
		meta_go_out_mat<-linear_normalize( meta_go_out_mat, dimention='row' )
		if(remove_zeros){
			meta_go_out_mat<-meta_go_out_mat[which(rowSums(meta_go_out_mat)>0),]
		}
		heatmap.2(meta_go_out_mat, col = bluered(256),trace="none",density.info="none",main='go term enrichment', cexCol=0.45,cexRow=0.20)
	}

	###########################################################################

	lin_norm_full_mat<-linear_normalize( log2(temp[,valid_columns]+1), dimention='row' )
	lin_norm_full_mat[is.na(lin_norm_full_mat)]<-0
	lin_norm_full_dat<-data.frame(lin_norm_full_mat)
	lin_norm_full_dat<-cbind(temp[,'gene_id'],lin_norm_full_mat)
	colnames(lin_norm_full_dat)[1]<-'gene_id'

	plot_go_heatmap(all_go_terms,
	                paste(output_dir,tissue,'_go_term_subset_of_interest_list.txt',sep=''),
	                      lin_norm_full_dat,
	                      remove_zeros=TRUE,
	                      title=paste(species,tissue,': GO terms'))

    plot_go_heatmap(all_go_terms,paste(output_dir,'gpcr_go_term_subset_of_interest_list.txt',sep=''),lin_norm_full_dat,remove_zeros=TRUE,title=paste(species,' cells: GPCR go terms',sep=''))

	plot_go_heatmap(all_go_terms,paste(output_dir,'gpcr_complex_go_terms.txt',sep=''),lin_norm_full_dat,remove_zeros=TRUE,title=paste(species,' cells: GPCR complex go terms',sep=''))

	plot_go_heatmap(all_go_terms,paste(output_dir,'john_go_list1.txt',sep=''),lin_norm_full_dat,remove_zeros=TRUE,title=paste(species," cells: John's intestine",sep=''))

	heatmap_of_metaGO(all_go_terms,paste(output_dir,'john_go_list1.txt',sep=''),lin_norm_full_dat)
	heatmap_of_metaGO(all_go_terms,paste(output_dir,'john_go_list1.txt',sep=''),lin_norm_full_dat,remove_zeros=TRUE)
	plot_go_heatmap(all_go_terms,paste(output_dir,'transcription_factor_go_terms.txt',sep=''),lin_norm_full_dat,remove_zeros=TRUE,title=paste(species," cells: Transcription Factors",sep=''))
}


#####################################################################################################
#####################################################################################################
##############     statistical analysis for ferret instestine RNAseq     ############################
#####################################################################################################
#####################################################################################################
library('ggplot2')
library('plotrix')


sample_details$genotype_treatment<-as.character(sample_details$genotype_treatment)

TPM<-temp[,valid_columns]


get_stats<-function(row){
	temp_gene_row_dataframe<-data.frame(cbind(as.character(names(row)),t(row)))
	colnames(temp_gene_row_dataframe)<-c('TPM_full_name','expression')
	temp_gene_row_dataframe[,'expression']<-as.numeric(as.character(temp_gene_row_dataframe[,'expression']))
	temp_gene_row_dataframe<-merge(temp_gene_row_dataframe,sample_details[,c('TPM_full_name','genotype_treatment')],by='TPM_full_name')
	temp_gene_row_dataframe[,'genotype_treatment']<-as.character(temp_gene_row_dataframe[,'genotype_treatment'])

	##### run the basic stats #####
	temp_anova<-aov(expression ~ genotype_treatment, data=temp_gene_row_dataframe)
	post_hoc<-TukeyHSD(temp_anova)

    temp_aov_summary<-summary(temp_anova)[[1]][["Pr(>F)"]]
    names(temp_aov_summary)<-rownames(summary(temp_anova)[[1]])
    anova_p_val<-t(temp_aov_summary[1:length(temp_aov_summary)-1])

	kw_val<-(kruskal.test(temp_gene_row_dataframe$expression, as.factor(temp_gene_row_dataframe$genotype_treatment)))$p.value
	
	p_val_results<-list()
	p_val_results$aov<-as.double(anova_p_val)
	p_val_results$kw<-kw_val

    ## post hoc data
    temp_post_hoc_names<-rownames(post_hoc[[1]])
	p_val_results$post_hoc<-t(as.matrix(as.double(c(post_hoc$genotype_treatment[,4])),nrow=1))## these are the p-values from the TukeyHSD post-hoc test
    colnames(p_val_results$post_hoc)<-temp_post_hoc_names
	
	##### calculate group means #####
	reorder_rows<-c('NCF1_KO_Untreated','NCF1_KO_IGFBP2','WT_Untreated','WT_Apocynin')
	
	group_means<-aggregate(expression ~ genotype_treatment, data=temp_gene_row_dataframe, FUN=mean)
	(aggregate(expression ~ genotype_treatment, data=temp_gene_row_dataframe, FUN=mean))

    temp_group_names<-group_means[,'genotype_treatment']
	group_means<-t(group_means[,'expression'])
    colnames(group_means)<-temp_group_names
	p_val_results$group_means<-group_means
	
	##### calculate group sd #####
	group_sd<-aggregate(expression ~ genotype_treatment, data=temp_gene_row_dataframe, FUN=sd)
	temp_group_names<-group_sd[,'genotype_treatment']
	group_sd<-t(group_sd[,'expression'])
    colnames(group_sd)<-temp_group_names
	
	p_val_results$group_sd<-group_sd
	return(p_val_results)
}

row<-TPM[1,]
a<-get_stats(TPM[1,])
temp_summary_stats<-data.frame(get_stats(TPM[1,]))
print(temp_summary_stats)

final_summary_stats_df<-data.frame(cbind(temp[1,c('gene_id','ens_symbol','ens_description')], temp_summary_stats))
print(summary(final_summary_stats_df))
                      


for(i in 2:length(TPM[,1])){

	if (i%%1000==0){
		print(i)
		print(summary(final_summary_stats_df))
	}

	#CF_mean<-mean(as.numeric(as.character(temp[i,c("TPM_CF5052_D11_CF_R3","TPM_CF6703_D10_CF_R3")])))

	temp_summary_stats<-data.frame(get_stats(TPM[i,]))
	#names(temp_summary_stats)<-c('aov','kw','NCF1_KO_Untreated-NCF1_KO_IGFBP2','WT_Apocynin-NCF1_KO_IGFBP2','WT_Untreated-NCF1_KO_IGFBP2','WT_Apocynin-NCF1_KO_Untreated','WT_Untreated-NCF1_KO_Untreated','WT_Untreated-WT_Apocynin','NCF1_KO_Untreated_mean','NCF1_KO_IGFBP2_mean','WT_Untreated_mean','WT_Apo_mean','NF1KO_nt_sd','NCF1_KO_IGFBP2_sd','WT_Untreated_sd','WT_Apo_sd')

	#genotype_log_fold<-log2((CF_mean+1)/(temp_summary_stats[,'WT_Apo_mean']+1))
	#WT_Apo_minus_NCF1_KO_Untreated<-temp_summary_stats[,'WT_Apo_mean']-temp_summary_stats[,'NCF1_KO_Untreated_mean']
	#log2_WT_Apo_over_NCF1_KO_Untreated<-log2((temp_summary_stats[,'WT_Apo_mean']+1)/(temp_summary_stats[,'NCF1_KO_Untreated_mean']+1))

	temp_summary_stats<-data.frame(cbind(temp[i,c('gene_id','ens_symbol','ens_description')], temp_summary_stats))
	
	final_summary_stats_df<-rbind(final_summary_stats_df,temp_summary_stats)
	
}


print(summary(final_summary_stats_df))


#WT_Apo_minus_NCF1_KO_Untreated<-final_summary_stats_df[,'WT_Apo_mean']-final_summary_stats_df[,'NCF1_KO_Untreated_mean']


#print(summary(final_summary_stats_df))

#final_summary_stats_df<-data.frame(cbind(temp[1,c('gene_id','ens_symbol','ens_description')], WT_Apo_minus_NCF1_KO_Untreated, temp_summary_stats))

#print(summary(final_summary_stats_df))


pairs(log2(final_summary_stats_df[,c('group_means.NCF1_KO_Untreated','group_means.NCF1_KO_IGFBP2','group_means.WT_Untreated')]+1), pch=16, cex = 0.5)

summary(final_summary_stats_df)


hist(na.omit(final_summary_stats_df[,'kw']))
hist(na.omit(final_summary_stats_df[,'aov']))

###### Benjamini Hoeschberg FDR p-val adjust #######

aov_BH_adj<-p.adjust(final_summary_stats_df[,'aov'],method='BH')

kw_BH_adj<-p.adjust(final_summary_stats_df[,'kw'],method='BH')

## post hoc columns
post_hoc_cols<-grep('post_hoc',names(final_summary_stats_df))


NCF1_KO_nt.NCF1_KO_IGFBP2.p_BH_adj<-p.adjust(final_summary_stats_df[,'post_hoc.NCF1_KO_Untreated.NCF1_KO_IGFBP2'],method='BH')


WT_Untreated.NCF1_KO_IGFBP2.p_BH_adj<-p.adjust(final_summary_stats_df[,'post_hoc.WT_Untreated.NCF1_KO_IGFBP2'],method='BH')


WT_Untreated.NCF_KO_nt.p_BH_adj<-p.adjust(final_summary_stats_df[,'post_hoc.WT_Untreated.NCF1_KO_Untreated'],method='BH')


final_summary_stats_df<-cbind(final_summary_stats_df, 
	                          aov_BH_adj, 
	                          kw_BH_adj,
                              NCF1_KO_nt.NCF1_KO_IGFBP2.p_BH_adj,
                              WT_Untreated.NCF1_KO_IGFBP2.p_BH_adj,
                              WT_Untreated.NCF_KO_nt.p_BH_adj)


hist(na.omit(final_summary_stats_df[,'aov_BH_adj']))
hist(na.omit(final_summary_stats_df[,'kw_BH_adj']))

## set all non-significant to 1 so that they will appear black
p_val_scale<-final_summary_stats_df[,'aov_BH_adj']
p_val_scale[which(p_val_scale<0.05)]<-1

p_val_scale<-(-1*log10(final_summary_stats_df[,'aov_BH_adj']))

p_val_scale<-p_val_scale-min(na.omit(p_val_scale))
p_val_scale<-p_val_scale/max(na.omit(p_val_scale))


temp_color<-color.scale( p_val_scale, cs1=c(0,1), cs2=c(0,0), cs3=c(0,0), na.color= NA , alpha=.25)

plot(log10(final_summary_stats_df[,'group_means.WT_Untreated']),log10(final_summary_stats_df[,'group_means.NCF1_KO_Untreated']),col=temp_color, pch = 16, cex = 0.75)


print(names(final_summary_stats_df))


write.table(final_summary_stats_df,paste(output_dir,'final_summary_stats.txt',sep='\t'),col.names=NA,sep='\t')


write.table(final_summary_stats_df[,c("gene_id",
                                      "ens_symbol",
                                      "ens_description",
                                      "group_means.NCF1_KO_IGFBP2",
                                      "group_means.NCF1_KO_Untreated",
                                      "group_means.WT_Untreated",
                                      "group_sd.NCF1_KO_IGFBP2",
                                      "group_sd.NCF1_KO_Untreated",
                                      "group_sd.WT_Untreated",
                                      "aov_BH_adj",
                                      "kw_BH_adj",
                                      "NCF1_KO_nt.NCF1_KO_IGFBP2.p_BH_adj",
                                      "WT_Untreated.NCF1_KO_IGFBP2.p_BH_adj",
                                      "WT_Untreated.NCF_KO_nt.p_BH_adj")],
            paste(output_dir,'final_summary_stats_short.txt',sep='\t'),col.names=NA,sep='\t')


sig_indices<-which(final_summary_stats_df[,'aov_BH_adj']<0.05)
lin_norm_significant<-TPM[sig_indices,valid_columns]
lin_norm_significant<-linear_normalize(log2(lin_norm_significant+1),dimention='row')

lin_norm_significant<-as.matrix(lin_norm_significant)


heatmap.2(lin_norm_significant,col = bluered(256),trace="none",density.info="none",main=paste(species,tissue,'significant genes',sep=' '),cexCol=0.7,cexRow=0.25,labRow="")


#########################
## temp plot for Weam
#########################
save.image('image.Rdata')

pairs(log(non_zero_mat[,valid_columns[grep('WT',valid_columns)]]))
pairs(log(TPM[sig_indices,valid_columns[grep('WT',valid_columns)]]+1))

names(non_zero_mat)<-colnames(non_zero_mat)


cor_mat<-cor(non_zero_mat[,valid_columns])

heatmap.2(cor_mat,col = bluered(256),trace="none",density.info="none",main='WT correlations',cexCol=0.7,cexRow=0.7)#,RowV=FALSE,ColV=FALSE)


save.image('image.Rdata')


####### plots for pattern of interest #########

sig_pattern_indices<-which((final_summary_stats_df[,'aov_BH_adj'] < 0.05) & (final_summary_stats_df[,'NCF1_KO_nt.NCF1_KO_IGFBP2.p_BH_adj'] < 0.05) & (final_summary_stats_df[,'WT_Untreated.NCF_KO_nt.p_BH_adj'] < 0.05) & (final_summary_stats_df[,'WT_Untreated.NCF1_KO_IGFBP2.p_BH_adj'] > 0.05))

print(sig_pattern_indices)

heatmap.2(log2(as.matrix(TPM[sig_pattern_indices,valid_columns])+1),col = bluered(256), trace="none", density.info="none", main='patterened significant', cexCol=0.7,cexRow=0.5, labRow="")#,RowV=FALSE,ColV=FALSE)


lin_norm_pattern_significant<-as.matrix(TPM[sig_pattern_indices,valid_columns])
lin_norm_pattern_significant<-linear_normalize(log2(lin_norm_pattern_significant+1),dimention='row')

lin_norm_pattern_significant<-as.matrix(lin_norm_pattern_significant)


heatmap.2(lin_norm_pattern_significant,col = bluered(256), trace="none", density.info="none", main='patterened significant', cexCol=0.7,cexRow=0.5,labRow="")#,RowV=FALSE,ColV=FALSE)


wt_vs_ncf1KO_sig<-which(final_summary_stats_df[,'WT_Untreated.NCF_KO_nt.p_BH_adj'] < 0.05)

heatmap.2(as.matrix(log2(TPM[wt_vs_ncf1KO_sig,valid_columns]+1)),col = bluered(256), trace="none", density.info="none", main='WT vs NCF1-/- significant', cexCol=0.7,cexRow=0.5,labRow="")

heatmap.2(log_lin(TPM[wt_vs_ncf1KO_sig,valid_columns]),col = bluered(256), trace="none", density.info="none", main='WT vs NCF1-/- significant', cexCol=0.7,cexRow=0.5,labRow="")


save.image('image.Rdata')


dev.off()
