# Supplementary material for: Redox-dependent Igfbp2 signaling controls Brca1 DNA damage response to govern neural stem cell fate
Source: Nat Commun. 2023 Jan 27;14:444. doi: 10.1038/s41467-023-36174-z (PMC9883463; doi:10.1038/s41467-023-36174-z)
Supplement: Supplementary file 7 — Supplementary Software 1 [file 41467_2023_36174_MOESM7_ESM.zip › readme.txt]

## Recapitulating our results
There are several global variables at the top of the merge_annotate_TPM.R script that point the directory at hand that contains the input files that end with ".genes.results" as you will see in our example "inputs" directory contained within this zip.

The distributed "outputs" directory will be empty until you run the script as follows:

cd <directory_with_this_file>
R CMD BATCH merge_annotate_TPM.R

The expected outputs are zipped in thier own "expected_outputs.zip" folder. This script should take ~1.5 hrs to finish running.


## System requirements
OS: Linux
R versions: 3.2 - 3.6 (but likely many more)
R packages: mclust, gplots, plotrix, ggplot2

Any version of the above should work, but the session information for the versions that this script were tested on are listed below


## All package and session information on tested machine
> sessionInfo()
R version 3.6.0 (2019-04-26)
Platform: x86_64-pc-linux-gnu (64-bit)
Running under: Ubuntu 16.04.1 LTS

Matrix products: default
BLAS:   /usr/lib/atlas-base/atlas/libblas.so.3.0
LAPACK: /usr/lib/atlas-base/atlas/liblapack.so.3.0

locale:
 [1] LC_CTYPE=en_US.UTF-8       LC_NUMERIC=C              
 [3] LC_TIME=en_US.UTF-8        LC_COLLATE=en_US.UTF-8    
 [5] LC_MONETARY=en_US.UTF-8    LC_MESSAGES=en_US.UTF-8   
 [7] LC_PAPER=en_US.UTF-8       LC_NAME=C                 
 [9] LC_ADDRESS=C               LC_TELEPHONE=C            
[11] LC_MEASUREMENT=en_US.UTF-8 LC_IDENTIFICATION=C       

attached base packages:
[1] stats     graphics  grDevices utils     datasets  methods   base     

other attached packages:
[1] mclust_5.4.5  gplots_3.0.3  plotrix_3.7-7 ggplot2_3.3.2

loaded via a namespace (and not attached):
 [1] magrittr_1.5       tidyselect_1.1.0   munsell_0.5.0      colorspace_1.4-1  
 [5] R6_2.5.0           rlang_0.4.10       dplyr_1.0.3        caTools_1.18.0    
 [9] grid_3.6.0         gtable_0.3.0       KernSmooth_2.23-15 DBI_1.1.0         
[13] withr_2.3.0        ellipsis_0.3.1     gtools_3.8.2       tibble_3.0.4      
[17] lifecycle_0.2.0    crayon_1.3.4       purrr_0.3.3        vctrs_0.3.6       
[21] bitops_1.0-6       glue_1.4.2         gdata_2.18.0       compiler_3.6.0    
[25] pillar_1.4.6       generics_0.0.2     scales_1.1.0       pkgconfig_2.0.3  
