# Supplementary material for: Redox-dependent Igfbp2 signaling controls Brca1 DNA damage response to govern neural stem cell fate
Source: Nat Commun. 2023 Jan 27;14:444. doi: 10.1038/s41467-023-36174-z (PMC9883463; doi:10.1038/s41467-023-36174-z)
Supplement: Supplementary file 9 — Source Data [file 41467_2023_36174_MOESM9_ESM.xlsx]

## Sheet: Fig. 1
	Fig. 1b				Fig. 1C				Fig. 1e						Fig. 1f						Fig. 1h						Fig. 1i
	Neurosphere density / mm2				NSC x 105 /ml				% EdU+ Cells						% TUNEL+ Cells						Neurosphere density / mm2						Igfbp2 WB Band signal quantification
		Ncf1+/+	Ncf1–/–			Ncf1+/+	Ncf1–/–			WT Vehicle	WT L-VNIO	Ncf1–/– Vehicle	Ncf1–/–L-VNIO			WT Vehicle	WT L-VNIO	Ncf1–/– Vehicle	Ncf1–/–L-VNIO			wt	Coculture	Transwell	NCF1–/–
		5.57621	1.73841			1.7	2.3			24.6619	20.6434	56.2558	30.1949			2.06349	2.63245	0.65411	1.69295			5.80246	5.99694	1.67914	0.247389			Ncf1+/+	Ncf1–/–
		3.5385	1.37736			1.92	4.8			36.083	20.2573	44.8079	41.7976			3.71505	1.84109	1.84421	2.68606			2.18138	6.31123	3.93774	0.467253			3.05874	1.03446
		4.59139	0.396457			1.56	3			26.6764	21.0612	47.4886	26.2837			2.2034	2.4497	1.55492	1.30932			2.04645	3.26785	4.86462	0.504063			2.20103	1.08411
		4.32095	0.735481			1.68	5.2			37.0175	30.2302	46.3092	39.7058			3.7103	3.96104	1.38681	1.04916			3.00352	2.90653	6.06368	0.612164			2.85005	0.871865
		3.90843	0.855832			2.26	4.4			39.3321	31.1164	52.1401	24.7802			2.7694	6.89107	1.53279	1.63424			3.96124	2.26123	8.73595	0.623382			1.64434	0.875095
						2.12	3.6			40.215	26.1746	45.0895	36.8155			2.26529	2.15898	1.24514	2.6506			2.25664	3.78203	7.189	0.616078			3.14629	0.825843
						2.02	2.8															4.74821	3.7899	1.79515
	Number of values	5	5			1.46	5.6		Number of values	6	6	6	6		Number of values	6	6	6	6			2.26747	4.09753	1.73143			n	5	5
						2.28	2																2.67332	1.78392			MEAN	2.58009	0.938276
	Minimum	3.539	0.3965			2.46	3.4		Minimum	24.66	20.26	44.81	24.78		Minimum	2.063	1.841	0.6541	1.049				2.95596	2.41704			SEM	0.28652	0.0507764
	25% Percentile	3.723	0.566						25% Percentile	26.17	20.55	45.02	25.91		25% Percentile	2.168	2.08	1.097	1.244				2.3323
	Median	4.321	0.8558		Number of values	10	10		Median	36.55	23.62	46.9	33.51		Median	2.517	2.541	1.46	1.664				3.84705				Column A	Ncf1+/+
	75% Percentile	5.084	1.558						75% Percentile	39.55	30.45	53.17	40.23		75% Percentile	3.711	4.694	1.627	2.659								vs.	vs.
	Maximum	5.576	1.738		Minimum	1.46	2		Maximum	40.22	31.12	56.26	41.8		Maximum	3.715	6.891	1.844	2.686		Number of values	8	12	10	6		Column B	Ncf1–/–
					25% Percentile	1.65	2.675
	Mean	4.387	1.021		Median	1.97	3.5		Mean	34	24.91	48.68	33.26		Mean	2.788	3.322	1.37	1.837		Minimum	2.046	2.261	1.679	0.2474		Mann Whitney test
	Std. Deviation	0.7761	0.534		75% Percentile	2.265	4.9		Std. Deviation	6.653	4.962	4.567	7.17		Std. Deviation	0.755	1.894	0.4035	0.6847		25% Percentile	2.2	2.732	1.771	0.4123		P value	0.0079
	Std. Error of Mean	0.3471	0.2388		Maximum	2.46	5.6		Std. Error of Mean	2.716	2.026	1.864	2.927		Std. Error of Mean	0.3082	0.7731	0.1647	0.2795		Median	2.635	3.525	3.177	0.5581		Exact or approximate P value?	Exact
																					75% Percentile	4.551	4.035	6.345	0.6179		P value summary	**
	Lower 95% CI	3.423	0.3577		Mean	1.946	3.71		Lower 95% CI	27.02	19.71	43.89	25.74		Lower 95% CI	1.995	1.335	0.9462	1.119		Maximum	5.802	6.311	8.736	0.6234		Significantly different (P < 0.05)?	Yes
	Upper 95% CI	5.351	1.684		Std. Deviation	0.3378	1.239		Upper 95% CI	40.98	30.12	53.47	40.79		Upper 95% CI	3.58	5.31	1.793	2.556								One- or two-tailed P value?	Two-tailed
					Std. Error of Mean	0.1068	0.3917														Mean	3.283	3.685	4.02	0.5117		Sum of ranks in column A,B	40 , 15
	Mean ranks	8	3						Mean ranks	11.67	5.5	21.5	11.33		Mean ranks	17.33	17.17	5.5	10		Std. Deviation	1.407	1.302	2.591	0.1452		Mann-Whitney U	0
					Lower 95% CI	1.704	2.824														Std. Error of Mean	0.4975	0.3759	0.8193	0.05926
					Upper 95% CI	2.188	4.596		Kruskal-Wallis test						Kruskal-Wallis test
	Mann Whitney test								P value	0.0012					P value	0.0072					Lower 95% CI	2.107	2.858	2.166	0.3594
	P value	0.0079			Mean ranks	6.1	14.9		Exact or approximate P value?	Approximate					Exact or approximate P value?	Approximate					Upper 95% CI	4.46	4.512	5.873	0.6641
	Exact or approximate P value?	Exact							P value summary	**					P value summary	**
	P value summary	**			Mann Whitney test				Do the medians vary signif. (P < 0.05)?	Yes					Do the medians vary signif. (P < 0.05)?	Yes					Mean ranks	19.88	22.92	21.1	3.5
	Significantly different (P < 0.05)?	Yes			P value	0.0003			Number of groups	4					Number of groups	4
	One- or two-tailed P value?	Two-tailed			Exact or approximate P value?	Exact			Kruskal-Wallis statistic	15.85					Kruskal-Wallis statistic	12.05
	Sum of ranks in column A,B	40 , 15			P value summary	***															Kruskal-Wallis test
	Mann-Whitney U	0			Significantly different (P < 0.05)?	Yes			Original FDR method of Benjamini and Hochberg	Mean rank diff.	Discovery?	q value	Individual P Value		Original FDR method of Benjamini and Hochberg	Mean rank diff.	Discovery?	q value	Individual P Value		P value	0.0018
					One- or two-tailed P value?	Two-tailed			WT Vehicle vs. WT L-VNIO	6.167	No	0.1837	0.1309		WT Vehicle vs. WT L-VNIO	0.1667	No	0.9674	0.9674		Exact or approximate P value?	Approximate
					Sum of ranks in column A,B	61 , 149			WT Vehicle vs. Ncf1–/– Vehicle	-9.833	Yes	0.032	0.016		WT Vehicle vs. Ncf1–/– Vehicle	11.83	Yes	0.0128	0.0037		P value summary	**
					Mann-Whitney U	6			WT Vehicle vs. Ncf1–/–L-VNIO	0.3333	No	0.9349	0.9349		WT Vehicle vs. Ncf1–/–L-VNIO	7.333	No	0.1188	0.0724		Do the medians vary signif. (P < 0.05)?	Yes
									WT L-VNIO vs. Ncf1–/– Vehicle	-16	Yes	0.0005	<0.0001		WT L-VNIO vs. Ncf1–/– Vehicle	11.67	Yes	0.0128	0.0043		Number of groups	4
									WT L-VNIO vs. Ncf1–/–L-VNIO	-5.833	No	0.1837	0.153		WT L-VNIO vs. Ncf1–/–L-VNIO	7.167	No	0.1188	0.0792		Kruskal-Wallis statistic	15.02
									Ncf1–/– Vehicle vs. Ncf1–/–L-VNIO	10.17	Yes	0.032	0.0128		Ncf1–/– Vehicle vs. Ncf1–/–L-VNIO	-4.5	No	0.3244	0.2703
																					Original FDR method of Benjamini and Hochberg	Mean rank diff.	Discovery?	q value	Individual P Value
																					wt vs. Coculture	-3.042	No	0.7906	0.5271
																					wt vs. Transwell	-1.225	No	0.8064	0.8064
																					wt vs. NCF1–/–	16.38	Yes	0.008	0.004
																					Coculture vs. Transwell	1.817	No	0.8064	0.6872
																					Coculture vs. NCF1–/–	19.42	Yes	0.0014	0.0002
																					Transwell vs. NCF1–/–	17.6	Yes	0.0036	0.0012

## Sheet: Fig. 1i
Fig. 1i	𝜶 Igfbp2(Goat polyclonal) R&D systems #AF797 (1:1000)					Expected band ~ 35kDa
		mrIgfbp2 lane as well as Igfbp2 KO lanes are not included

## Sheet: Fig. 2
Fig. 2b	Neurosphere density / mm2								Fig. 2d	Neurosphere density / mm2								Fig. 2f	Neurosphere density / mm2				Fig. 2h	Neurosphere density / mm2
	Treatment	Cont	Igfbp2	H2O2	Cont	Igfbp2	H2O2			NSCs	Ncf1–/–	Ncf1–/–	Ncf1–/–	Ncf1–/–	Ncf1–/–	Ncf1+/+			NSCs	Igfbp2–/–	Igfbp2–/–			Treatment			H2O2
	NSCs	Ncf1+/+	Ncf1+/+	Ncf1+/+	Ncf1-/-	Ncf1-/-	Ncf1-/-			Treatment	Cont	Igfbp2	Oxidized Igfbp2	Red Igfbp2	Red→Oxi-Igfbp2	Cont			Plasmid	Cont	Igfbp2			NSCs	Igfbp2+/+	Igfbp2–/–	Igfbp2–/–
		0.569705	1.79331	0.956767	0.03693	1.68706	0.923418				0.190436	2.91286	2.46494	0.198482	1.44034	2.96382				0.0762074	0.772429				1.35835	0.154196	0.248204
		0.172662	3.49155	0.84132	0.027369	0.84913	1.3055				0.10997	1.4913	1.89363	0.230669	2.01969	1.27941				0.0253796	1.02921				0.792993	0.135379	0.127266
		0.663673	3.99027	0.31483	0.018273	1.97586	1.21904				0.075101	1.30354	3.92137	0.273584	3.67728	1.87217				0.170585	1.93835				0.893147	0.045716	0.0676991
		1.3684	1.44726	1.25643	0.011472	1.10031	0.970372				0.289677	1.58249	2.86995	0.418422	2.12966	2.59368				0.178849	5.66802				1.06047	0.022564	0.0824625
											0.152885	1.25795	1.46984	0.276266	0.979	1.46448				0.192569	1.7156				1.1774	0.05923	0.0257878
	n	4	4	4	4	4	4				0.112652	1.40815	2.03578	0.364778	2.01701	2.15916				0.0590396	1.2429				1.10634	0.059486	0.151636
	MEAN	0.693611	2.68059	0.842337	0.023511	1.40309	1.35458
	SEM	0.248828	0.624585	0.196391	0.00553269	0.259367	0.22096			Number of values	6	6	6	6	6	6			Number of values	6	6			Number of values	6	6	6
										Minimum	0.0751	1.258	1.47	0.1985	0.979	1.279			Minimum	0.02538	0.7724			Minimum	0.793	0.02256	0.02579
										25% Percentile	0.1013	1.292	1.788	0.2226	1.325	1.418			25% Percentile	0.05062	0.965			25% Percentile	0.8681	0.03993	0.05722
	Two-way ANOVA	Ordinary								Median	0.1328	1.45	2.25	0.2749	2.018	2.016			Median	0.1234	1.479			Median	1.083	0.05936	0.1049
	Alpha	0.05								75% Percentile	0.2152	1.915	3.133	0.3782	2.517	2.686			75% Percentile	0.1823	2.871			75% Percentile	1.223	0.1401	0.1758
										Maximum	0.2897	2.913	3.921	0.4184	3.677	2.964			Maximum	0.1926	5.668			Maximum	1.358	0.1542	0.2482
	Source of Variation	% of total variation	P value	P value summary	Significant?
	Interaction	14.19	0.0342	*	Yes					Mean	0.1551	1.659	2.443	0.2937	2.044	2.055			Mean	0.1171	2.061			Mean	1.065	0.07943	0.1172
	Genotype	5.881	0.0819	ns	No					Std. Deviation	0.07695	0.6255	0.8698	0.08289	0.9138	0.6497			Std. Deviation	0.07187	1.819			Std. Deviation	0.202	0.05272	0.07805
	Treatment	48.76	0.0002	***	Yes					Std. Error of Mean	0.03141	0.2554	0.3551	0.03384	0.373	0.2652			Std. Error of Mean	0.02934	0.7425			Std. Error of Mean	0.08245	0.02152	0.03187
	ANOVA table	SS	DF	MS	F (DFn, DFd)	P value				Lower 95% CI	0.07437	1.003	1.53	0.2067	1.085	1.374			Lower 95% CI	0.04168	0.1524			Lower 95% CI	0.8528	0.0241	0.03526
	Interaction	3.313	2	1.657	F (2, 18) = 4.096	P=0.0342				Upper 95% CI	0.2359	2.316	3.355	0.3807	3.003	2.737			Upper 95% CI	0.1925	3.97			Upper 95% CI	1.277	0.1348	0.1991
	Genotype	1.374	1	1.374	F (1, 18) = 3.396	P=0.0819
	Treatment	11.39	2	5.694	F (2, 18) = 14.08	P=0.0002
	Residual	7.281	18	0.4045						ANOVA summary									Unpaired t test					ANOVA summary
										F	14.18								P value	0.0258				F	113
	Difference between row means									P value	<0.0001								P value summary	*				P value	<0.0001
	Mean of Ncf1+/+	1.406								P value summary	****								Significantly different (P < 0.05)?	Yes				P value summary	****
	Mean of NCF1-/-	0.9271								Significant diff. among means (P < 0.05)?	Yes								One- or two-tailed P value?	Two-tailed				Significant diff. among means (P < 0.05)?	Yes
	Difference between means	0.4785								R squared	0.7027								t, df	t=2.616, df=10				R squared	0.9378
	SE of difference	0.2596
	95% CI of difference	-0.06703 to 1.024
	Data summary									Bonferroni's multiple comparisons test	Mean Diff.	95.00% CI of diff.	Significant?	Summary	Adjusted P Value									Bonferroni's multiple comparisons test	Mean Diff.	95.00% CI of diff.	Significant?	Summary	Adjusted P Value
	Number of columns (Treatment)	3								Ncf1–/– vs. Igfbp2	-1.504	-2.673 to -0.3356	Yes	**	0.0043									WT vs. Igfbp2–/–	0.9854	0.7853 to 1.185	Yes	****	<0.0001
	Number of rows (Genotype)	2								Ncf1–/– vs. Oxidized Igfbp2	-2.287	-3.456 to -1.119	Yes	****	<0.0001									WT vs. Igfbp2–/–+ H2O2	0.9476	0.7475 to 1.148	Yes	****	<0.0001
	Number of values	24								Ncf1–/– vs. Red Igfbp2	-0.1386	-1.307 to 1.030	No	ns	>0.9999									Igfbp2–/– vs. Igfbp2–/–+ H2O2	-0.03775	-0.2378 to 0.1623	No	ns	>0.9999
										Ncf1–/– vs. Red-Oxi-Igfbp2	-1.889	-3.057 to -0.7200	Yes	***	0.0002
										Ncf1–/– vs. B6	-1.9	-3.069 to -0.7316	Yes	***	0.0002
		Bonferroni's multiple comparisons test	Mean Diff.	95.00% CI of diff.	Significant?	Summary	Adjusted P Value			Igfbp2 vs. Oxidized Igfbp2	-0.7832	-1.952 to 0.3855	No	ns	0.613
										Igfbp2 vs. Red Igfbp2	1.366	0.1970 to 2.534	Yes	*	0.0121
		Ncf1+/+								Igfbp2 vs. Red-Oxi-Igfbp2	-0.3844	-1.553 to 0.7842	No	ns	>0.9999
		Cont vs. IGFBP-2	-1.987	-3.174 to -0.8001	Yes	***	0.001			Igfbp2 vs. B6	-0.3961	-1.565 to 0.7726	No	ns	>0.9999
		Cont vs. H2O2	-0.1487	-1.336 to 1.038	No	ns	>0.9999			Oxidized Igfbp2 vs. Red Igfbp2	2.149	0.9802 to 3.318	Yes	****	<0.0001
		IGFBP-2 vs. H2O2	1.838	0.6514 to 3.025	Yes	**	0.0021			Oxidized Igfbp2 vs. Red-Oxi-Igfbp2	0.3988	-0.7699 to 1.567	No	ns	>0.9999
										Oxidized Igfbp2 vs. B6	0.3871	-0.7816 to 1.556	No	ns	>0.9999
		NCF1-/-								Red Igfbp2 vs. Red-Oxi-Igfbp2	-1.75	-2.919 to -0.5814	Yes	***	0.0007
		Cont vs. IGFBP-2	-1.38	-2.566 to -0.1927	Yes	*	0.0199			Red Igfbp2 vs. B6	-1.762	-2.930 to -0.5931	Yes	***	0.0006
		Cont vs. H2O2	-1.331	-2.518 to -0.1442	Yes	*	0.0252			Red-Oxi-Igfbp2 vs. B6	-0.01162	-1.180 to 1.157	No	ns	>0.9999
		IGFBP-2 vs. H2O2	0.04851	-1.138 to 1.235	No	ns	>0.9999

## Sheet: Fig. 2b
Fig. 2b	𝜶 Igfbp2 (Rabbit Polyclonal) Millipore #06-107 (1:1000)

## Sheet: Fig. 3
	Fig. 3d
	Gene expression TPM
		Fanca				Fancc					Fancl					Rad51					Rfc2					Atrip					Mlh1
		Ncf1+/+	Ncf1–/–	Ncf1–/– IGFBP2			Ncf1+/+	Ncf1–/–	Ncf1–/– IGFBP2			Ncf1+/+	Ncf1–/–	Ncf1–/– IGFBP2			Ncf1+/+	Ncf1–/–	Ncf1–/– IGFBP2			Ncf1+/+	Ncf1–/–	Ncf1–/– IGFBP2			Ncf1+/+	Ncf1–/–	Ncf1–/– IGFBP2			Ncf1+/+	Ncf1–/–	Ncf1–/– IGFBP2
		18.59	50.16	21.23			46.07	79.22	46.92			9.55	17.05	7.25			27.36	76.96	39.28			115.5	221.46	151.02			28.86	36.78	21.36			39.24	62.46	35.1
		19.58	61.27	24.53			44.03	70.72	55.93			7.4	21.4	11.3			22.72	78.56	57.36			111.84	246.78	183.78			30.66	37.56	24.72			46.8	62.1	36.63
		14.08	48.18	34.54			58.31	78.2	47.77			8.55	16.5	11.2			10.64	68.32	54.24			120.3	248.34	200.16			29.64	37.02	30.18			47.79	55.89	41.04
		17.05	62.48	15.84			50.32	78.88	36.21			9.95	17.2	7.9			28.48	85.12	33.12			113.88	261	132.06			28.98	38.58	23.7			43.65	65.52	27.54
	Mean	17.325	55.5225	24.035		Mean	49.6825	76.755	46.7075		Mean	8.8625	18.0375	9.4125		Mean	22.3	77.24	46		Mean	115.38	244.395	166.755		Mean	29.535	37.485	24.99		Mean	44.37	61.4925	35.0775
	SEM	1.20038	3.69808	3.93304		SEM	3.16018	2.02281	4.04584		SEM	0.569494	1.13089	1.06934		SEM	4.08175	3.45786	5.83095		SEM	1.80283	8.28146	15.4302		SEM	0.412341	0.399781	1.86748		SEM	1.92433	2.01895	2.81034
	Benjamini-Hochberg corrected One-way ANOVA followed by Tukey’s multiple comparison post hoc test. See Supplementary Table 2d for details.

## Sheet: Fig. 4
	Fig. 4b								Fig. 4d						Fig. 4f								Fig. 4h					Fig. 4i
	Neurosphere density / mm2								𝛄-H2ax signal intensity						𝛄-H2ax signal intensity								Neurosphere density / mm2					2–△△CT	Fanca
	NSCs	Ncf1+/+	Ncf1–/–	Ncf1–/–	Ncf1–/–	Ncf1–/–	Ncf1–/–		NSCs	Ncf1–/–	Ncf1–/–	Ncf1+/+			NSCs	Ncf1+/+	Ncf1–/–	Ncf1–/–	Ncf1–/–	Ncf1–/–			NSCs	WT	WT			NSCs	WT	WT
	dsiRNA	Non	Non	Untargeted	Fanca	Fancd2	Rad51		Treatment	Vehicle	Igfbp2	Vehicle			dsiRNA	Untargetted	Untargetted	Fanca	Fancd2	Rad51			PeggyBac Vector	GFP OE	Fanca OE			PeggyBac Vector	GFP OE	Fanca OE
		4.76587	0.0492384	0.0637125	1.40206	2.35008	2.60085			0.88678	2.37533	6.27134				3.31177	2.06037	5.90741	8.09184	4.36306				1.34737	0.406161				0.497286	2.18231
		5.84922	0.349011	0.405749	2.27628	2.19341	2.83182			1.01223	2.47079	4.81003				4.32432	1.36417	5.09483	5.57598	4.49				2.03062	0.343048				0.033502	1.41601
		4.26702	0.175225	0.0967139	5.20861	8.85251	4.52517			1.10099	2.25525	3.1892				3.62205	1.45489	5.79412	6.07207	3.84058				1.28308	0.902539				0.0840766	1.63542
		3.04482	0.146602	0.0246148	2.31093	1.63468	1.00298			1.37236	2.59427	2.79177												1.21998	0.533321				0.615848	1.39199
		2.54555	0.189137	0.120348	1.36747	2.74658	2.69591			1.13587	2.15035	8.61331												2.28065	0.541517				0.681165	2.18946
		1.85586	0.0849551	0.073851	2.72956	4.06181	5.50615			0.812287	2.54229	3.37506			Number of values	3	3	3	3	3				1.17057	0.652729				0.894081
										0.679482	6.89151	4.28424
															Minimum	3.312	1.364	5.095	5.576	3.841
	Number of values	6	6	6	6	6	6		Number of values	7	7	7			25% Percentile	3.312	1.364	5.095	5.576	3.841			Number of values	6	6			Number of values	6	5
															Median	3.622	1.455	5.794	6.072	4.363
	Minimum	1.856	0.04924	0.02461	1.367	1.635	1.003		Minimum	0.6795	2.15	2.792			75% Percentile	4.324	2.06	5.907	8.092	4.49			Minimum	1.171	0.343			Minimum	0.0335	1.392
	25% Percentile	2.373	0.07603	0.05394	1.393	2.054	2.201		25% Percentile	0.8123	2.255	3.189			Maximum	4.324	2.06	5.907	8.092	4.49			25% Percentile	1.208	0.3904			25% Percentile	0.07143	1.404
	Median	3.656	0.1609	0.08528	2.294	2.548	2.764		Median	1.012	2.471	4.284											Median	1.315	0.5374			Median	0.5566	1.635
	75% Percentile	5.037	0.2291	0.1917	3.349	5.259	4.77		75% Percentile	1.136	2.594	6.271			Mean	3.753	1.626	5.599	6.58	4.231			75% Percentile	2.093	0.7152			75% Percentile	0.7344	2.186
	Maximum	5.849	0.349	0.4057	5.209	8.853	5.506		Maximum	1.372	6.892	8.613			Std. Deviation	0.5188	0.3785	0.4401	1.333	0.3442			Maximum	2.281	0.9025			Maximum	0.8941	2.189
															Std. Error of Mean	0.2995	0.2185	0.2541	0.7694	0.1987
	Mean	3.721	0.1657	0.1308	2.549	3.64	3.194		Mean	1	3.04	4.762											Mean	1.555	0.5632			Mean	0.4677	1.763
	Std. Deviation	1.499	0.1046	0.1385	1.411	2.68	1.591		Std. Deviation	0.2303	1.706	2.066			Lower 95% CI	2.464	0.6863	4.506	3.27	3.376			Std. Deviation	0.4754	0.1988			Std. Deviation	0.3423	0.3975
	Std. Error of Mean	0.612	0.0427	0.05654	0.5759	1.094	0.6494		Std. Error of Mean	0.08705	0.6446	0.781			Upper 95% CI	5.041	2.567	6.692	9.89	5.086			Std. Error of Mean	0.1941	0.08117			Std. Error of Mean	0.1397	0.1778
	Lower 95% CI	2.148	0.05594	-0.0145	1.069	0.8269	1.525		Lower 95% CI	0.787	1.463	2.851											Lower 95% CI	1.057	0.3546			Lower 95% CI	0.1084	1.269
	Upper 95% CI	5.295	0.2755	0.2762	4.029	6.453	4.863		Upper 95% CI	1.213	4.617	6.673			ANOVA summary								Upper 95% CI	2.054	0.7719			Upper 95% CI	0.8269	2.257
															F	21.48
	ANOVA summary								Mean ranks	4	11.86	17.14			P value	<0.0001							Mean ranks	9.5	3.5			Mean ranks	3.5	9
	F	7.163													P value summary	****
	P value	0.0002							Kruskal-Wallis test						Significant diff. among means (P < 0.05)?	Yes
	P value summary	***							P value	<0.0001					R squared	0.8957							Mann Whitney test					Mann Whitney test
	Significant diff. among means (P < 0.05)?	Yes							Exact or approximate P value?	Exact													P value	0.0022				P value	0.0043
	R squared	0.5442							P value summary	****					Bonferroni's multiple comparisons test	Mean Diff.	95.00% CI of diff.	Significant?	Summary	Adjusted P Value			Exact or approximate P value?	Exact				Exact or approximate P value?	Exact
									Do the medians vary signif. (P < 0.05)?	Yes					Ncf1–/– vs. Fanca	-3.972	-6.040 to -1.904	Yes	***	0.0004			P value summary	**				P value summary	**
	Original FDR method of Benjamini and Hochberg	Mean Diff.	Discovery?	q value	Individual P Value				Number of groups	3					Ncf1–/– vs. Fancd2	-4.953	-7.021 to -2.886	Yes	****	<0.0001			Significantly different (P < 0.05)?	Yes				Significantly different (P < 0.05)?	Yes
	Ncf1+/+ vs. Ncf1–/–	3.556	Yes	0.0017	0.0003				Kruskal-Wallis statistic	15.9					Ncf1–/– vs. Rad51	-2.605	-4.673 to -0.5369	Yes	*	0.0112			One- or two-tailed P value?	Two-tailed				One- or two-tailed P value?	Two-tailed
	Ncf1+/+ vs. Untargeted	3.591	Yes	0.0017	0.0003										Ncf1–/– vs. Ncf1+/+	-2.126	-4.194 to -0.05835	Yes	*	0.0423			Sum of ranks in column A,B	57 , 21				Sum of ranks in column A,B	21 , 45
	Ncf1+/+ vs. Fanca	1.172	No	0.3225	0.1935				Original FDR method of Benjamini and Hochberg	Mean rank diff.	Discovery?	q value	Individual P Value		Fanca vs. Fancd2	-0.9812	-3.049 to 1.087	No	ns	>0.9999			Mann-Whitney U	0				Mann-Whitney U	0
	Ncf1+/+ vs. Fancd2	0.08154	No	0.9687	0.9269				Ncf1–/– Vehicle vs. Ncf1–/–Igfbp2	-7.857	Yes	0.0268	0.0178		Fanca vs. Rad51	1.368	-0.7003 to 3.435	No	ns	0.3938
	Ncf1+/+ vs. Rad51	0.5276	No	0.6924	0.5539				Ncf1–/– Vehicle vs. Ncf1+/+ Vehicle	-13.14	Yes	0.0002	<0.0001
	Ncf1–/– vs. Untargeted	0.03486	No	0.9687	0.9687				Ncf1–/–Igfbp2 vs. Ncf1+/+ Vehicle	-5.286	No	0.111	0.111
	Ncf1–/– vs. Fanca	-2.383	Yes	0.0209	0.0112
	Ncf1–/– vs. Fancd2	-3.474	Yes	0.0017	0.0004				Test details	Mean rank 1	Mean rank 2	Mean rank diff.	n1
	Ncf1–/– vs. Rad51	-3.028	Yes	0.0044	0.0018				Ncf1–/– Vehicle vs. Ncf1–/–Igfbp2	4	11.86	-7.857	7
	Untargeted vs. Fanca	-2.418	Yes	0.0209	0.0101				Ncf1–/– Vehicle vs. Ncf1+/+ Vehicle	4	17.14	-13.14	7
	Untargeted vs. Fancd2	-3.509	Yes	0.0017	0.0004				Ncf1–/–Igfbp2 vs. Ncf1+/+ Vehicle	11.86	17.14	-5.286	7
	Untargeted vs. Rad51	-3.063	Yes	0.0044	0.0016
	Fanca vs. Fancd2	-1.091	No	0.3382	0.2255
	Fanca vs. Rad51	-0.6447	No	0.6412	0.4702
	Fancd2 vs. Rad51	0.446	No	0.7113	0.6165

## Sheet: Fig. 4c&e
	Fig. 4c	𝜶 𝛄-H2ax (Rabbit Monclonal) Abcam #Ab81299 (1:1000) Red						Expected band ~ 16 kDa			Fig. 4e	𝜶 𝛄-H2ax (Rabbit Monclonal) Abcam #Ab81299 (1:1000) Red						Expected band ~ 16 kDa
		𝜶 Gapdh (Goat Polyclonal) Thermofischer PA1-9046 (1:1000) Green						Expected band ~ 37 kDa				𝜶 Gapdh (Goat Polyclonal) Thermofischer PA1-9046 (1:1000) Green						Expected band ~ 37 kDa

## Sheet: Fig. 5
	Fig. 4d									Fig. 4e								Fig. 4f								Fig. 4g
	Neurosphere density / mm2									2–△△CT	Fanca							2–△△CT	Fancd2							2–△△CT	Rad51
	NSCs	Igfbp2–/–	Igfbp2–/–	Igfbp2–/–	Igfbp2–/–	Igfbp2–/–	Igfbp2–/–			NSCs	Igfbp2–/–	Igfbp2–/–	Igfbp2–/–	Igfbp2–/–	Igfbp2–/–			NSCs	Igfbp2–/–	Igfbp2–/–	Igfbp2–/–	Igfbp2–/–	Igfbp2–/–			NSCs	Igfbp2–/–	Igfbp2–/–	Igfbp2–/–	Igfbp2–/–	Igfbp2–/–
	Plasmid	Non	Igfbp2	Igfbp2C263A	Igfbp2C43A	Igfbp2C43/263A	GFP			Plasmid	Igfbp2	Igfbp2C263A	Igfbp2C43A	Igfbp2C43/263A	GFP			Plasmid	Igfbp2	Igfbp2C263A	Igfbp2C43A	Igfbp2C43/263A	GFP			Plasmid	Igfbp2	Igfbp2C263A	Igfbp2C43A	Igfbp2C43/263A	GFP
		0.0762074	0.772429	1.01843	0.12583	0.10947	0.148643				0.39095	0.56401	1.68117	0.828575	0.995664				0.508847	0.513114	0.610376	0.711858	0.639469				0.65554	0.473744	0.754439	0.758795	0.781067
		0.0253796	1.02921	1.25924	0.227066	0.161821	0.108628				0.774259	0.71611	1.0868	0.895733	0.951918				0.537491	0.438948	0.584933	0.643172	0.764375				0.563173	0.49379	0.803152	0.756428	0.701625
		0.170585	1.93835	2.0782	0.133955	0.146146	0.158551				0.636615	0.749041	0.977299	0.885385	0.91277				0.560699	0.603355	0.690961	0.614088	0.764324				0.541175	0.56664	0.583391	0.64722	0.626049
		0.178849	5.66802	5.13813	0.165918	0.148622	0.13065				0.597549	0.703364	1.1192	0.984796	0.823914				0.569276	0.507925	0.675715	0.632035	0.651564				0.695754	0.524257	1.25564	0.627224	0.981686
		0.192569	1.7156	2.40935	0.0857941	0.180345	0.0696867				0.486557	0.427609	0.994831	1.04459	0.906245				0.640918	0.624822	0.578646	1.2087	0.747293				0.622402	0.499226	1.41999	0.879475	0.664161
		0.0590396	1.2429	1.41649	0.145619	0.0679433	0.0995577				0.715965	0.747067	0.836221	0.971097	0.897679				0.641575	0.510329	1.70944	1.17325	0.885396				0.49961	0.665981	0.903899	1.91299	0.765619
											0.245816	0.484052	0.76833	1.22134	1.03076				0.367629	0.518043	0.957887	1.56134	1.39071				0.394783	0.433997	1.13434	1.87658	1.60347
											0.652209	0.52294	1.23774	1.23043	1.1134				0.629663	0.761714	1.31816	1.52745	1.4396				0.474132	0.529037	1.28317	1.52592	1.17098
	Number of values	6	6	6	6	6	6				0.260332	0.354454	0.857357	0.976981	0.798748				0.554794	0.708974	1.02244	1.21247	1.19289				0.536817	0.563395	1.05036	1.25285	1.11253
											0.43326	0.523803	1.07466	1.63826	1.73594				0.50586	0.538465	1.08645	1.8231	1.71955				0.48587	0.47442	1.1681	1.85332	2.0124
	Minimum	0.02538	0.7724	1.018	0.08579	0.06794	0.06969				0.306637	0.554048	1.12174	1.16904	1.22195				0.561749	0.556709	1.04351	1.11952	1.20986				0.657185	0.554986	1.25304	1.1139	1.5291
	25% Percentile	0.05062	0.965	1.199	0.1158	0.09909	0.09209				0.3978	0.521991	1.92067	1.58276	1.94488				0.610559	0.698218	1.67038	1.41025	1.6681				0.595705	0.57768	1.74134	1.9179	1.81206
	Median	0.1234	1.479	1.747	0.1398	0.1474	0.1196
	75% Percentile	0.1823	2.871	3.092	0.1812	0.1665	0.1511			Number of values	12	12	12	12	12			Number of values	12	12	12	12	12			Number of values	12	12	12	12	12
	Maximum	0.1926	5.668	5.138	0.2271	0.1803	0.1586
										Minimum	0.2458	0.3545	0.7683	0.8286	0.7987			Minimum	0.3676	0.4389	0.5786	0.6141	0.6395			Minimum	0.3948	0.434	0.5834	0.6272	0.626
	Mean	0.1171	2.061	2.22	0.1474	0.1357	0.1193			25% Percentile	0.3277	0.4935	0.8873	0.9146	0.8998			25% Percentile	0.516	0.511	0.6267	0.6603	0.7516			25% Percentile	0.4893	0.4793	0.8283	0.757	0.7176
	Std. Deviation	0.07187	1.819	1.522	0.04719	0.04057	0.03315			Median	0.4599	0.5389	1.081	1.015	0.9738			Median	0.5612	0.5476	0.9902	1.191	1.039			Median	0.5522	0.5266	1.151	1.183	1.047
	Std. Error of Mean	0.02934	0.7425	0.6214	0.01926	0.01656	0.01353			75% Percentile	0.6483	0.7129	1.209	1.228	1.195			75% Percentile	0.6249	0.6799	1.26	1.498	1.427			75% Percentile	0.6473	0.5658	1.276	1.871	1.585
										Maximum	0.7743	0.749	1.921	1.638	1.945			Maximum	0.6416	0.7617	1.709	1.823	1.72			Maximum	0.6958	0.666	1.741	1.918	2.012
	Lower 95% CI	0.04168	0.1524	0.6226	0.09784	0.09315	0.08449
	Upper 95% CI	0.1925	3.97	3.817	0.1969	0.1783	0.1541			Mean	0.4915	0.5724	1.14	1.119	1.111			Mean	0.5574	0.5817	0.9957	1.136	1.089			Mean	0.5602	0.5298	1.113	1.26	1.147
										Std. Deviation	0.1806	0.1292	0.3408	0.2636	0.3631			Std. Deviation	0.0761	0.09848	0.4009	0.4094	0.3971			Std. Deviation	0.08887	0.0615	0.3183	0.5316	0.4821
										Std. Error of Mean	0.05213	0.03729	0.09838	0.0761	0.1048			Std. Error of Mean	0.02197	0.02843	0.1157	0.1182	0.1146			Std. Error of Mean	0.02566	0.01775	0.09187	0.1535	0.1392
	ANOVA summary
	F	6.905								Lower 95% CI	0.3768	0.4903	0.9231	0.9516	0.8805			Lower 95% CI	0.5091	0.5191	0.741	0.8763	0.8371			Lower 95% CI	0.5037	0.4907	0.9104	0.9224	0.8404
	P value	0.0002								Upper 95% CI	0.6062	0.6544	1.356	1.287	1.342			Upper 95% CI	0.6058	0.6443	1.25	1.397	1.342			Upper 95% CI	0.6166	0.5688	1.315	1.598	1.453
	P value summary	***
	Significant diff. among means (P < 0.05)?	Yes
	R squared	0.535								ANOVA summary								ANOVA summary								ANOVA summary
										F	17.32							F	9.444							F	11.61
										P value	<0.0001							P value	<0.0001							P value	<0.0001
	Bonferroni's multiple comparisons test	Mean Diff.	95.00% CI of diff.	Significant?	Summary	Adjusted P Value				P value summary	****							P value summary	****							P value summary	****
	Non vs. Igfbp2	-1.944	-3.728 to -0.1598	Yes	*	0.0237				Significant diff. among means (P < 0.05)?	Yes							Significant diff. among means (P < 0.05)?	Yes							Significant diff. among means (P < 0.05)?	Yes
	Non vs. Igfbp2C263A	-2.103	-3.887 to -0.3187	Yes	*	0.0111				R squared	0.5574							R squared	0.4072							R squared	0.4577
	Non vs. Igfbp2C43A	-0.03026	-1.814 to 1.754	No	ns	>0.9999
	Non vs. Igfbp2C43/263A	-0.01862	-1.803 to 1.766	No	ns	>0.9999
	Non vs. GFP	-0.002181	-1.786 to 1.782	No	ns	>0.9999				Bonferroni's multiple comparisons test	Mean Diff.	95.00% CI of diff.	Significant?	Summary	Adjusted P Value			Bonferroni's multiple comparisons test	Mean Diff.	95.00% CI of diff.	Significant?	Summary	Adjusted P Value			Bonferroni's multiple comparisons test	Mean Diff.	95.00% CI of diff.	Significant?	Summary	Adjusted P Value
	Igfbp2 vs. Igfbp2C263A	-0.1589	-1.943 to 1.625	No	ns	>0.9999				IIgfbp2–/– + Igfbp2 vs. Igfbp2–/– + Igfbp2C263A	-0.08088	-0.4043 to 0.2425	No	ns	>0.9999			IIgfbp2–/– + Igfbp2 vs. Igfbp2–/– + Igfbp2C263A	-0.0243	-0.4024 to 0.3538	No	ns	>0.9999			IIgfbp2–/– + Igfbp2 vs. Igfbp2–/– + Igfbp2C263A	0.03042	-0.3928 to 0.4536	No	ns	>0.9999
	Igfbp2 vs. Igfbp2C43A	1.914	0.1296 to 3.698	Yes	*	0.0273				IIgfbp2–/– + Igfbp2 vs. Igfbp2–/– + Igfbp2C43A	-0.6482	-0.9715 to -0.3248	Yes	****	<0.0001			IIgfbp2–/– + Igfbp2 vs. Igfbp2–/– + Igfbp2C43A	-0.4383	-0.8165 to -0.06019	Yes	*	0.013			IIgfbp2–/– + Igfbp2 vs. Igfbp2–/– + Igfbp2C43A	-0.5524	-0.9756 to -0.1292	Yes	**	0.0034
	Igfbp2 vs. Igfbp2C43/263A	1.925	0.1412 to 3.710	Yes	*	0.0259				IIgfbp2–/– + Igfbp2 vs. Igfbp2–/– + Igfbp2C43/263A	-0.6276	-0.9510 to -0.3042	Yes	****	<0.0001			IIgfbp2–/– + Igfbp2 vs. Igfbp2–/– + Igfbp2C43/263A	-0.579	-0.9571 to -0.2009	Yes	***	0.0004			IIgfbp2–/– + Igfbp2 vs. Igfbp2–/– + Igfbp2C43/263A	-0.7	-1.123 to -0.2769	Yes	***	0.0001
	Igfbp2 vs. GFP	1.942	0.1577 to 3.726	Yes	*	0.0239				IIgfbp2–/– + Igfbp2 vs. Igfbp2–/– + GFP	-0.6197	-0.9430 to -0.2963	Yes	****	<0.0001			IIgfbp2–/– + Igfbp2 vs. Igfbp2–/– + GFP	-0.532	-0.9101 to -0.1539	Yes	**	0.0013			IIgfbp2–/– + Igfbp2 vs. Igfbp2–/– + GFP	-0.5866	-1.010 to -0.1634	Yes	**	0.0016
	Igfbp2C263A vs. Igfbp2C43A	2.073	0.2885 to 3.857	Yes	*	0.0128				IIgfbp2–/– + Igfbp2C263A vs. Igfbp2–/– + Igfbp2C43A	-0.5673	-0.8907 to -0.2439	Yes	****	<0.0001			IIgfbp2–/– + Igfbp2C263A vs. Igfbp2–/– + Igfbp2C43A	-0.414	-0.7922 to -0.03589	Yes	*	0.0227			IIgfbp2–/– + Igfbp2C263A vs. Igfbp2–/– + Igfbp2C43A	-0.5828	-1.006 to -0.1596	Yes	**	0.0017
	Igfbp2C263A vs. Igfbp2C43/263A	2.084	0.3001 to 3.868	Yes	*	0.0121				IIgfbp2–/– + Igfbp2C263A vs. Igfbp2–/– + Igfbp2C43/263A	-0.5467	-0.8701 to -0.2233	Yes	****	<0.0001			IIgfbp2–/– + Igfbp2C263A vs. Igfbp2–/– + Igfbp2C43/263A	-0.5547	-0.9328 to -0.1766	Yes	***	0.0007			IIgfbp2–/– + Igfbp2C263A vs. Igfbp2–/– + Igfbp2C43/263A	-0.7305	-1.154 to -0.3073	Yes	****	<0.0001
	Igfbp2C263A vs. GFP	2.101	0.3165 to 3.885	Yes	*	0.0112				IIgfbp2–/– + Igfbp2C263A vs. Igfbp2–/– + GFP	-0.5388	-0.8622 to -0.2154	Yes	****	<0.0001			IIgfbp2–/– + Igfbp2C263A vs. Igfbp2–/– + GFP	-0.5077	-0.8858 to -0.1296	Yes	**	0.0024			IIgfbp2–/– + Igfbp2C263A vs. Igfbp2–/– + GFP	-0.617	-1.040 to -0.1938	Yes	***	0.0008
	Igfbp2C43A vs. Igfbp2C43/263A	0.01164	-1.773 to 1.796	No	ns	>0.9999				IIgfbp2–/– + Igfbp2C43A vs. Igfbp2–/– + Igfbp2C43/263A	0.02059	-0.3028 to 0.3440	No	ns	>0.9999			IIgfbp2–/– + Igfbp2C43A vs. Igfbp2–/– + Igfbp2C43/263A	-0.1407	-0.5188 to 0.2374	No	ns	>0.9999			IIgfbp2–/– + Igfbp2C43A vs. Igfbp2–/– + Igfbp2C43/263A	-0.1476	-0.5708 to 0.2755	No	ns	>0.9999
	Igfbp2C43A vs. GFP	0.02808	-1.756 to 1.812	No	ns	>0.9999				IIgfbp2–/– + Igfbp2C43A vs. Igfbp2–/– + GFP	0.02851	-0.2949 to 0.3519	No	ns	>0.9999			IIgfbp2–/– + Igfbp2C43A vs. Igfbp2–/– + GFP	-0.09369	-0.4718 to 0.2844	No	ns	>0.9999			IIgfbp2–/– + Igfbp2C43A vs. Igfbp2–/– + GFP	-0.03416	-0.4573 to 0.3890	No	ns	>0.9999
	Igfbp2C43/263A vs. GFP	0.01644	-1.768 to 1.801	No	ns	>0.9999				IIgfbp2–/– + Igfbp2C43/263A vs. Igfbp2–/– + GFP	0.007927	-0.3154 to 0.3313	No	ns	>0.9999			IIgfbp2–/– + Igfbp2C43/263A vs. Igfbp2–/– + GFP	0.04701	-0.3311 to 0.4251	No	ns	>0.9999			IIgfbp2–/– + Igfbp2C43/263A vs. Igfbp2–/– + GFP	0.1135	-0.3097 to 0.5367	No	ns	>0.9999

## Sheet: Fig. 5b&h
Fig. 4b	𝜶 Igfbp2(Goat polyclonal) R&D systems #AF797 (1:1000) Red					Expected band ~ 35kDa			Fig. 4h	𝜶 Igfbp2(Goat polyclonal) R&D systems #AF797 (1:1000) Red					Yellow arrow: Expected band ~ 35kDa
	IRDye 800 conjugated Striptavidin (1:2000) Green
										𝜶 Flag (Mouse Monoclonal) Sigma #F 1804 (1:500)					Yello arrow: Expected band ~ 35kDa

## Sheet: Supplemntary Fig. 1
Supplementary Fig. 1c	Intensity of DHE staining
			Ncf1+/+	Ncf1–/–
			2748.27	1989.56
			2884.08	1608.83
			3161.26	1592.5
			3846.12	1347.74
			2598.58	1808.45
		Number of values	5	5
		Minimum	2599	1348
		25% Percentile	2673	1470
		Median	2884	1609
		75% Percentile	3504	1899
		Maximum	3846	1990
		Mean	3048	1669
		Std. Deviation	492.1	242.3
		Std. Error of Mean	220.1	108.4
		Lower 95% CI	2437	1369
		Upper 95% CI	3659	1970
		Mean ranks	8	3
		Mann Whitney test
		P value	0.0079
		Exact or approximate P value?	Exact
		P value summary	**
		Significantly different (P < 0.05)?	Yes
		One- or two-tailed P value?	Two-tailed
		Sum of ranks in column A,B	40 , 15
		Mann-Whitney U	0

[truncated: 8 more sheets: Supplementary Fig. 2, Supplementary Fig. 3, Supplementary Fig. 4, Supplementary Fig. 6, Supplementary Fig. 7, Supplementary Fig. 8, Supplementary Fig. 9, Supplementary Fig. 10]
